# Supplementary material for: Neuropathy-related mutations alter the membrane binding properties of the human myelin protein P0 cytoplasmic tail
Source: PLoS One. 2019 Jun 7;14(6):e0216833. doi: 10.1371/journal.pone.0216833 (PMC6555526; doi:10.1371/journal.pone.0216833)
Supplement: S1 Supplementary Data — (ZIP) [file pone.0216833.s009.zip]

Archive with 16 entries (16 files):
- numeroarvot/DLS.xlsx
- numeroarvot/DSC_1to100.xlsx
- numeroarvot/DSC_errors.pzfx
- numeroarvot/DSC_errors.xlsx
- numeroarvot/kinetics_k1.xlsx
- numeroarvot/kinetics_mutants.pzfx
- numeroarvot/NR_P0ct_data_fitting_Igor.pxp
- numeroarvot/NR_WT_D224Y.xlsx
- numeroarvot/SAXD.xlsx
- numeroarvot/SAXS.xlsx
- numeroarvot/SEC_norm.xlsx
- numeroarvot/SPR_fits.pzfx
- numeroarvot/SRCD.xlsx
- numeroarvot/Table_1.xlsx
- numeroarvot/turbidimetry.pzfx
- numeroarvot/yields.pzfx
