# Supplementary material for: Neuropathy-related mutations alter the membrane binding properties of the human myelin protein P0 cytoplasmic tail
Source: PLoS One. 2019 Jun 7;14(6):e0216833. doi: 10.1371/journal.pone.0216833 (PMC6555526; doi:10.1371/journal.pone.0216833)
Supplement: S1 Supplementary Data — (ZIP) [file pone.0216833.s009.zip › numeroarvot/DLS.xlsx]

## Sheet: Taul1
						2.963	2.865	2.724	2.256	2.927	2.884	2.795
																					Rh's from GraphPad Prism 7, non-linear lognormal fit
									2.865			2.724			2.256			2.927	2.884								2.795			2.963
									x			x			x			x	x								x			x
				wt-P0ct	wt-P0ct	wt-P0ct	T216ER	T216ER	T216ER	A221T	A221T	A221T	D224Y	D224Y	D224Y	R227S	R227S	R227S	K236E	K236E	K236E	K236del	K236del				K236del	wt-P0ct	wt-P0ct	wt-P0ct
			0.01	0	0	0	0	0	0	0	0	0	0	0	0	0	0	0	0	0	0	0	0			0.01	0	0	0	0
			0.2	0	0	0	0	0	0	0	0	0	0	0	0	0	0	0	0	0	0	0	0			0.2	0	0	0	0
			0.2316	0	0	0	0	0	0	0	0	0	0	0	0	0	0	0	0	0	0	0	0			0.2316	0	0	0	0
			0.26825	0	1.9	0	8.1	0	0	0	0	0	0	0	0	0	0	0	0	0	0	0.6	0			0.26825	0	0	10.6	0
			0.31065	0	9.5	0	22.6	0	0	0	0	0	0	0	0	4.9	0	0	0	0	0	4.3	0			0.31065	0	0	29.1	0
			0.35975	0	20.5	0	25.4	0	0	0	0	0	0	0	0	17.2	0	0	0	0	0	11	0			0.35975	0	0	30.7	0
			0.4166	0	25.2	0	17.5	0	0	0	0	0	0	0	0	26.1	0	0	0	0	0	14.9	0			0.4166	0	0	17.9	0
			0.48245	0	20.7	0	10.1	0	0	0	0	0	0	0	0	23.6	0	0	0	0	0	13.6	0			0.48245	0	0	7.4	0
			0.5585	0	12.4	0	4.8	0	0	0	0	0	0	0	0	14.9	0	0	0	0	0	9.9	0			0.5585	0	0	1.9	0
			0.647	0.2	5.3	0	1.8	0	0	0	0	0	0	0	0	6.7	0	0	0	0	0	6.7	0			0.647	0	0	0.2	0
			0.7495	2.2	1.5	0	0.6	0	0	0	0	0	0	0	0	2	0	0	0	0	0	5.2	0			0.7495	0	0	0	0
			0.868	7.3	0.2	0	0.4	0	0	0	0	0	0	1	0	0.3	0	0	0	0	0	4.9	0			0.868	0	0	0	0
			1.005	13	0	0.6	0.7	0	0	1.4	0.9	0	1.2	4.6	0	0	0	0	0	1.3	0	5	0.1			1.005	0	0	0	0
			1.164	16.3	0	3.6	1	0	0	6	4.2	0	5.4	9.9	1.7	0	0	0	0	6	0	5.1	1.6			1.164	0	0	0	0
			1.348	16.3	0	9.7	1.2	1.5	0.6	11.9	9.1	1.7	11.7	14.1	7.2	0.1	2.3	0.6	0.8	12.8	1.2	4.8	5.7			1.348	1.1	0	0	0
			1.561	14.1	0.1	15.4	1.3	6.5	3.8	15.6	13.4	6.9	16.3	15.7	14.2	0.3	8.7	3.8	4.4	17.4	5.4	4.1	11			1.561	5.4	1.7	0.1	2
			1.8075	11	0.3	17.8	1.2	13.2	10.1	16.2	15.4	13.2	17.4	14.9	18.4	0.6	15.6	9.7	10.5	18	11.6	3.3	14.7			1.8075	11.7	7.1	0.3	8.1
			2.0935	7.8	0.4	16.7	1	17.5	16.1	14.4	15	16.8	15.5	12.6	18.2	0.7	18.7	15.4	15.8	15.5	16.3	2.4	15.9			2.0935	16.6	14.1	0.4	15.1
			2.4245	5.1	0.5	13.5	0.8	18	18.4	11.5	12.9	17	12.1	9.7	15.1	0.7	17.6	17.8	17.5	11.6	17.4	1.7	14.8			2.4245	17.8	18.4	0.4	18.7
			2.8075	3.1	0.5	9.6	0.6	15.5	17	8.5	10.1	14.7	8.5	6.9	10.9	0.6	14.1	16.8	16.1	7.8	15.6	1.1	12.2			2.8075	15.9	18.3	0.4	18
			3.2515	1.8	0.4	6.2	0.4	11.6	13.4	5.8	7.3	11.2	5.5	4.6	7	0.5	10	13.6	12.8	4.7	12.3	0.7	9.2			3.2515	12.4	15.2	0.3	14.6
			3.7655	1	0.3	3.6	0.3	7.7	9.3	3.8	4.9	7.8	3.2	2.8	4	0.3	6.3	9.7	9.1	2.6	8.6	0.4	6.3			3.7655	8.5	11	0.2	10.4
			4.3605	0.5	0.2	1.9	0.2	4.6	5.7	2.3	3.1	5	1.8	1.7	2	0.2	3.6	6.2	5.9	1.3	5.5	0.2	4			4.3605	5.3	7	0.1	6.5
			5.05	0.2	0.1	0.9	0.1	2.4	3.1	1.3	1.8	2.9	0.9	0.9	0.9	0.1	1.8	3.5	3.5	0.6	3.2	0.1	2.3			5.05	2.9	4	0.1	3.6
			5.85	0.1	0	0.3	0	1.1	1.5	0.7	1	1.5	0.4	0.5	0.3	0.1	0.8	1.8	1.9	0.2	1.7	0	1.2			5.85	1.4	2	0	1.8
			6.77	0	0	0.1	0	0.4	0.6	0.3	0.5	0.7	0.1	0.2	0.1	0	0.3	0.8	0.9	0.1	0.8	0	0.6			6.77	0.6	0.8	0	0.8
			7.845	0	0	0	0	0.1	0.2	0.2	0.2	0.3	0	0.1	0	0	0.1	0.3	0.4	0	0.3	0	0.2			7.845	0.2	0.3	0	0.3
			9.085	0	0	0	0	0	0	0.1	0.1	0.1	0	0	0	0	0	0.1	0.1	0	0.1	0	0.1			9.085	0.1	0.1	0	0.1
			10.52	0	0	0	0	0	0	0	0	0	0	0	0	0	0	0	0	0	0	0	0			10.52	0	0	0	0
			12.18	0	0	0	0	0	0	0	0	0	0	0	0	0	0	0	0	0	0	0	0			12.18	0	0	0	0
			14.105	0	0	0	0	0	0	0	0	0	0	0	0	0	0	0	0	0	0	0	0			14.105	0	0	0	0
			16.335	0	0	0	0	0	0	0	0	0	0	0	0	0	0	0	0	0	0	0	0			16.335	0	0	0	0
			18.92	0	0	0	0	0	0	0	0	0	0	0	0	0	0	0	0	0	0	0	0			18.92	0	0	0	0
			21.91	0	0	0	0	0	0	0	0	0	0	0	0	0	0	0	0	0	0	0	0			21.91	0	0	0	0
			25.375	0	0	0	0	0	0	0	0	0	0	0	0	0	0	0	0	0	0	0	0			25.375	0	0	0	0
			29.385	0	0	0	0	0	0	0	0	0	0	0	0	0	0	0	0	0	0	0	0			29.385	0	0	0	0
			34.03	0	0	0	0	0	0	0	0	0	0	0	0	0	0	0	0	0	0	0	0			34.03	0	0	0	0
			39.41	0	0	0	0	0	0	0	0	0	0	0	0	0	0	0	0	0	0	0	0			39.41	0	0	0	0
			45.64	0	0	0	0	0	0	0	0	0	0	0	0	0	0	0	0	0	0	0	0			45.64	0	0	0	0
			52.85	0	0	0	0	0	0	0	0	0	0	0	0	0	0	0	0	0	0	0	0			52.85	0	0	0	0
			61.2	0	0	0	0	0	0	0	0	0	0	0	0	0	0	0	0	0	0	0	0			61.2	0	0	0	0
			70.9	0	0	0	0	0	0	0	0	0	0	0	0	0	0	0	0	0	0	0	0			70.9	0	0	0	0
			82.1	0	0	0	0	0	0	0	0	0	0	0	0	0	0	0	0	0	0	0	0			82.1	0	0	0	0
			95.05	0	0	0	0	0	0	0	0	0	0	0	0	0	0	0	0	0	0	0	0			95.05	0	0	0	0
			110.1	0	0	0	0	0	0	0	0	0	0	0	0	0	0	0	0	0	0	0	0			110.1	0	0	0	0
			127.5	0	0	0	0	0	0	0	0	0	0	0	0	0	0	0	0	0	0	0	0			127.5	0	0	0	0
			147.65	0	0	0	0	0	0	0	0	0	0	0	0	0	0	0	0	0	0	0	0			147.65	0	0	0	0
			171	0	0	0	0	0	0	0	0	0	0	0	0	0	0	0	0	0	0	0	0			171	0	0	0	0
			198.05	0	0	0	0	0	0	0	0	0	0	0	0	0	0	0	0	0	0	0	0			198.05	0	0	0	0
			229.35	0	0	0	0	0	0	0	0	0	0	0	0	0	0	0	0	0	0	0	0			229.35	0	0	0	0
			265.6	0	0	0	0	0	0	0	0	0	0	0	0	0	0	0	0	0	0	0	0			265.6	0	0	0	0
			307.55	0	0	0	0	0	0	0	0	0	0	0	0	0	0	0	0	0	0	0	0			307.55	0	0	0	0
			356.2	0	0	0	0	0	0	0	0	0	0	0	0	0	0	0	0	0	0	0	0			356.2	0	0	0	0
			412.5	0	0	0	0	0	0	0	0	0	0	0	0	0	0	0	0	0	0	0	0			412.5	0	0	0	0
			477.7	0	0	0	0	0	0	0	0	0	0	0	0	0	0	0	0	0	0	0	0			477.7	0	0	0	0
			553	0	0	0	0	0	0	0	0	0	0	0	0	0	0	0	0	0	0	0	0			553	0	0	0	0
			640.5	0	0	0	0	0	0	0	0	0	0	0	0	0	0	0	0	0	0	0	0			640.5	0	0	0	0
			742	0	0	0	0	0	0	0	0	0	0	0	0	0	0	0	0	0	0	0	0			742	0	0	0	0
			859	0	0	0	0	0	0	0	0	0	0	0	0	0	0	0	0	0	0	0	0			859	0	0	0	0
			995	0	0	0	0	0	0	0	0	0	0	0	0	0	0	0	0	0	0	0	0			995	0	0	0	0
			1152.5	0	0	0	0	0	0	0	0	0	0	0	0	0	0	0	0	0	0	0	0			1152.5	0	0	0	0
			1334.5	0	0	0	0	0	0	0	0	0	0	0	0	0	0	0	0	0	0	0	0			1334.5	0	0	0	0
			1545.5	0	0	0	0	0	0	0	0	0	0	0	0	0	0	0	0	0	0	0	0			1545.5	0	0	0	0
			1790	0	0	0	0	0	0	0	0	0	0	0	0	0	0	0	0	0	0	0	0			1790	0	0	0	0
			2072.5	0	0	0	0	0	0	0	0	0	0	0	0	0	0	0	0	0	0	0	0			2072.5	0	0	0	0
			2400.5	0	0	0	0	0	0	0	0	0	0	0	0	0	0	0	0	0	0	0	0			2400.5	0	0	0	0
			2780	0	0	0	0	0	0	0	0	0	0	0	0	0	0	0	0	0	0	0	0			2780	0	0	0	0
			3219.5	0	0	0	0	0	0	0	0	0	0	0	0	0	0	0	0	0	0	0	0			3219.5	0	0	0	0
			3728	0	0	0	0	0	0	0	0	0	0	0	0	0	0	0	0	0	0	0	0			3728	0	0	0	0
			4317.5	0	0	0	0	0	0	0	0	0	0	0	0	0	0	0	0	0	0	0	0			4317.5	0	0	0	0
			10000	0	0	0	0	0	0	0	0	0	0	0	0	0	0	0	0	0	0	0	0			10000	0	0	0	0
