# Supplementary material for: Neuropathy-related mutations alter the membrane binding properties of the human myelin protein P0 cytoplasmic tail
Source: PLoS One. 2019 Jun 7;14(6):e0216833. doi: 10.1371/journal.pone.0216833 (PMC6555526; doi:10.1371/journal.pone.0216833)
Supplement: S1 Supplementary Data — (ZIP) [file pone.0216833.s009.zip › numeroarvot/DSC_1to100.xlsx]

## Sheet: Cp
raw																											subtracted
	Lipids alone			Wild type			T216ER			A221T			D224Y			R227S			K236E			K236del						Lipids alone			Wild type			T216ER			A221T			D224Y			R227S			K236E			K236del
12.1112	-0.267074		11.824	-0.250967		11.9141	-0.250459		11.8725	-0.245928		12.3646	-0.502066		12.0125	-0.251359		11.812	-0.330775		11.8456	-0.295675		11.7557	-0.211987		12.1112	-0.055087		11.824	-0.03898		11.9141	-0.038472		11.8725	-0.033941		12.3646	-0.290079		12.0125	-0.039372		11.812	-0.118788		11.8456	-0.083688
12.1775	-0.267206		11.8905	-0.251073		11.9814	-0.25017		11.9383	-0.245756		12.4329	-0.501945		12.0795	-0.251512		11.8793	-0.331403		11.9107	-0.295048		11.8234	-0.21148		12.1775	-0.055726		11.8905	-0.039593		11.9814	-0.03869		11.9383	-0.034276		12.4329	-0.290465		12.0795	-0.040032		11.8793	-0.119923		11.9107	-0.083568
12.2445	-0.268055		11.9571	-0.251326		12.0476	-0.250046		12.0065	-0.246173		12.4997	-0.502015		12.1468	-0.252318		11.9462	-0.333192		11.979	-0.294404		11.8897	-0.211707		12.2445	-0.056348		11.9571	-0.039619		12.0476	-0.038339		12.0065	-0.034466		12.4997	-0.290308		12.1468	-0.040611		11.9462	-0.121485		11.979	-0.082697
12.3109	-0.269431		12.0241	-0.251424		12.1147	-0.250354		12.0727	-0.246758		12.5676	-0.501748		12.2128	-0.253191		12.0132	-0.335291		12.045	-0.294358		11.9566	-0.212304		12.3109	-0.057127		12.0241	-0.03912		12.1147	-0.03805		12.0727	-0.034454		12.5676	-0.289444		12.2128	-0.040887		12.0132	-0.122987		12.045	-0.082054
12.3793	-0.271151		12.0916	-0.25133		12.1823	-0.250641		12.1399	-0.247917		12.6343	-0.501738		12.2817	-0.253904		12.0796	-0.336944		12.1126	-0.294249		12.0248	-0.212243		12.3793	-0.058908		12.0916	-0.039087		12.1823	-0.038398		12.1399	-0.035674		12.6343	-0.289495		12.2817	-0.041661		12.0796	-0.124701		12.1126	-0.082006
12.4459	-0.272899		12.1576	-0.251654		12.2501	-0.251071		12.2069	-0.249341		12.7001	-0.501697		12.3476	-0.254624		12.1474	-0.338291		12.18	-0.293713		12.0906	-0.212245		12.4459	-0.060654		12.1576	-0.039409		12.2501	-0.038826		12.2069	-0.037096		12.7001	-0.289452		12.3476	-0.042379		12.1474	-0.126046		12.18	-0.081468
12.5128	-0.274453		12.2253	-0.252152		12.318	-0.251304		12.2728	-0.251142		12.7676	-0.501845		12.4141	-0.255098		12.2146	-0.339516		12.2465	-0.293349		12.1583	-0.2125		12.5128	-0.061953		12.2253	-0.039652		12.318	-0.038804		12.2728	-0.038642		12.7676	-0.289345		12.4141	-0.042598		12.2146	-0.127016		12.2465	-0.080849
12.5796	-0.275295		12.2912	-0.253081		12.3855	-0.251983		12.3403	-0.252579		12.8343	-0.501705		12.4833	-0.256		12.2816	-0.340302		12.3131	-0.293011		12.2266	-0.212712		12.5796	-0.062583		12.2912	-0.040369		12.3855	-0.039271		12.3403	-0.039867		12.8343	-0.288993		12.4833	-0.043288		12.2816	-0.12759		12.3131	-0.080299
12.6459	-0.27603		12.3596	-0.253423		12.4518	-0.252074		12.4079	-0.253115		12.8998	-0.501588		12.5496	-0.256751		12.3481	-0.340665		12.3805	-0.292413		12.2934	-0.213131		12.6459	-0.062899		12.3596	-0.040292		12.4518	-0.038943		12.4079	-0.039984		12.8998	-0.288457		12.5496	-0.04362		12.3481	-0.127534		12.3805	-0.079282
12.7124	-0.276453		12.4269	-0.253897		12.5192	-0.252553		12.475	-0.252829		12.9664	-0.501677		12.6163	-0.257218		12.4161	-0.340342		12.4481	-0.292103		12.3598	-0.213824		12.7124	-0.062629		12.4269	-0.040073		12.5192	-0.038729		12.475	-0.039005		12.9664	-0.287853		12.6163	-0.043394		12.4161	-0.126518		12.4481	-0.078279
12.7806	-0.275957		12.4936	-0.253982		12.586	-0.25284		12.5438	-0.252529		13.0346	-0.501559		12.683	-0.257252		12.483	-0.339674		12.5169	-0.292072		12.4263	-0.213875		12.7806	-0.062082		12.4936	-0.040107		12.586	-0.038965		12.5438	-0.038654		13.0346	-0.287684		12.683	-0.043377		12.483	-0.125799		12.5169	-0.078197
12.8475	-0.275301		12.5604	-0.253913		12.6533	-0.252853		12.6103	-0.252207		13.1016	-0.501513		12.7511	-0.257263		12.5489	-0.338444		12.583	-0.291673		12.4938	-0.214303		12.8475	-0.060998		12.5604	-0.03961		12.6533	-0.03855		12.6103	-0.037904		13.1016	-0.28721		12.7511	-0.04296		12.5489	-0.124141		12.583	-0.07737
12.9153	-0.274044		12.6281	-0.253724		12.7208	-0.252288		12.6771	-0.251876		13.1682	-0.501208		12.8169	-0.256797		12.6174	-0.337409		12.6499	-0.291011		12.5609	-0.213973		12.9153	-0.060071		12.6281	-0.039751		12.7208	-0.038315		12.6771	-0.037903		13.1682	-0.287235		12.8169	-0.042824		12.6174	-0.123436		12.6499	-0.077038
12.9823	-0.272685		12.6953	-0.253308		12.7884	-0.251458		12.7448	-0.251256		13.2357	-0.501059		12.8837	-0.256219		12.6862	-0.335727		12.716	-0.290212		12.6296	-0.213389		12.9823	-0.059296		12.6953	-0.039919		12.7884	-0.038069		12.7448	-0.037867		13.2357	-0.28767		12.8837	-0.04283		12.6862	-0.122338		12.716	-0.076823
13.0483	-0.271309		12.7625	-0.25261		12.8554	-0.250889		12.8111	-0.250241		13.3033	-0.500587		12.9518	-0.255581		12.7513	-0.33451		12.7836	-0.289186		12.695	-0.213077		13.0483	-0.058232		12.7625	-0.039533		12.8554	-0.037812		12.8111	-0.037164		13.3033	-0.28751		12.9518	-0.042504		12.7513	-0.121433		12.7836	-0.076109
13.1164	-0.269834		12.83	-0.252073		12.9229	-0.250525		12.8786	-0.249284		13.3716	-0.50009		13.0186	-0.254964		12.8184	-0.333205		12.8509	-0.288561		12.7619	-0.213072		13.1164	-0.056762		12.83	-0.039001		12.9229	-0.037453		12.8786	-0.036212		13.3716	-0.287018		13.0186	-0.041892		12.8184	-0.120133		12.8509	-0.075489
13.1827	-0.268271		12.8965	-0.252168		12.9881	-0.249922		12.9463	-0.248604		13.4373	-0.499747		13.0855	-0.254577		12.8861	-0.332046		12.9193	-0.288093		12.8299	-0.212134		13.1827	-0.056137		12.8965	-0.040034		12.9881	-0.037788		12.9463	-0.03647		13.4373	-0.287613		13.0855	-0.042443		12.8861	-0.119912		12.9193	-0.075959
13.2504	-0.266859		12.9642	-0.251682		13.0558	-0.2491		13.0131	-0.247699		13.5055	-0.49962		13.154	-0.253952		12.9525	-0.331196		12.9869	-0.287412		12.8951	-0.211183		13.2504	-0.055676		12.9642	-0.040499		13.0558	-0.037917		13.0131	-0.036516		13.5055	-0.288437		13.154	-0.042769		12.9525	-0.120013		12.9869	-0.076229
13.3167	-0.26564		13.0312	-0.250798		13.1239	-0.248727		13.0812	-0.246314		13.5729	-0.498858		13.22	-0.253396		13.0186	-0.330186		13.0532	-0.287204		12.9626	-0.210288		13.3167	-0.055352		13.0312	-0.04051		13.1239	-0.038439		13.0812	-0.036026		13.5729	-0.28857		13.22	-0.043108		13.0186	-0.119898		13.0532	-0.076916
13.3854	-0.264721		13.0978	-0.250032		13.1916	-0.248756		13.1475	-0.245143		13.6386	-0.498356		13.2863	-0.252807		13.0854	-0.329404		13.1201	-0.286661		13.029	-0.209437		13.3854	-0.055284		13.0978	-0.040595		13.1916	-0.039319		13.1475	-0.035706		13.6386	-0.288919		13.2863	-0.04337		13.0854	-0.119967		13.1201	-0.077224
13.4533	-0.263873		13.1642	-0.249283		13.2573	-0.24828		13.2135	-0.244076		13.7078	-0.497623		13.3552	-0.252337		13.1537	-0.328517		13.1867	-0.286386		13.097	-0.20832		13.4533	-0.055553		13.1642	-0.040963		13.2573	-0.03996		13.2135	-0.035756		13.7078	-0.289303		13.3552	-0.044017		13.1537	-0.120197		13.1867	-0.078066
13.5182	-0.263324		13.231	-0.249004		13.3239	-0.247513		13.2799	-0.243323		13.7736	-0.497198		13.4215	-0.252063		13.2203	-0.327771		13.2541	-0.286025		13.1652	-0.207373		13.5182	-0.055951		13.231	-0.041631		13.3239	-0.04014		13.2799	-0.03595		13.7736	-0.289825		13.4215	-0.04469		13.2203	-0.120398		13.2541	-0.078652
13.5855	-0.263122		13.2991	-0.248343		13.3904	-0.24708		13.3469	-0.242422		13.8398	-0.496684		13.4886	-0.251587		13.2877	-0.327229		13.3215	-0.285635		13.2327	-0.206922		13.5855	-0.0562		13.2991	-0.041421		13.3904	-0.040158		13.3469	-0.0355		13.8398	-0.289762		13.4886	-0.044665		13.2877	-0.120307		13.3215	-0.078713
13.6525	-0.26356		13.3655	-0.247777		13.4588	-0.246596		13.415	-0.241851		13.9084	-0.495994		13.5573	-0.250969		13.3566	-0.326183		13.3862	-0.285544		13.2987	-0.206286		13.6525	-0.057274		13.3655	-0.041491		13.4588	-0.04031		13.415	-0.035565		13.9084	-0.289708		13.5573	-0.044683		13.3566	-0.119897		13.3862	-0.079258
13.7202	-0.264172		13.4344	-0.247291		13.5258	-0.246253		13.4821	-0.240939		13.9738	-0.495547		13.6228	-0.250555		13.4238	-0.325156		13.4548	-0.285549		13.365	-0.205355		13.7202	-0.058817		13.4344	-0.041936		13.5258	-0.040898		13.4821	-0.035584		13.9738	-0.290192		13.6228	-0.0452		13.4238	-0.119801		13.4548	-0.080194
13.7867	-0.265346		13.5008	-0.246965		13.5934	-0.245545		13.5483	-0.240283		14.0415	-0.495278		13.69	-0.250209		13.4872	-0.324581		13.5223	-0.285101		13.4328	-0.204363		13.7867	-0.060983		13.5008	-0.042602		13.5934	-0.041182		13.5483	-0.03592		14.0415	-0.290915		13.69	-0.045846		13.4872	-0.120218		13.5223	-0.080738
13.8539	-0.267059		13.5685	-0.246469		13.66	-0.245166		13.6157	-0.239449		14.1089	-0.495278		13.7569	-0.24963		13.5566	-0.323764		13.5895	-0.284621		13.5002	-0.204185		13.8539	-0.062874		13.5685	-0.042284		13.66	-0.040981		13.6157	-0.035264		14.1089	-0.291093		13.7569	-0.045445		13.5566	-0.119579		13.5895	-0.080436
13.9227	-0.269026		13.6361	-0.246006		13.7276	-0.244959		13.6839	-0.238517		14.1738	-0.495011		13.8227	-0.24956		13.6243	-0.32286		13.6575	-0.284735		13.5654	-0.203959		13.9227	-0.065067		13.6361	-0.042047		13.7276	-0.041		13.6839	-0.034558		14.1738	-0.291052		13.8227	-0.045601		13.6243	-0.118901		13.6575	-0.080776
13.9882	-0.270772		13.7021	-0.245685		13.7938	-0.24473		13.751	-0.238231		14.2375	-0.49475		13.8913	-0.249588		13.6918	-0.322437		13.7247	-0.284576		13.6335	-0.203707		13.9882	-0.067065		13.7021	-0.041978		13.7938	-0.041023		13.751	-0.034524		14.2375	-0.291043		13.8913	-0.045881		13.6918	-0.11873		13.7247	-0.080869
14.056	-0.272711		13.7679	-0.244997		13.8618	-0.244566		13.8182	-0.238058		14.3036	-0.49454		13.9591	-0.249605		13.7585	-0.321618		13.7901	-0.284068		13.7006	-0.203712		14.056	-0.068999		13.7679	-0.041285		13.8618	-0.040854		13.8182	-0.034346		14.3036	-0.290828		13.9591	-0.045893		13.7585	-0.117906		13.7901	-0.080356
14.123	-0.274045		13.8359	-0.244434		13.9289	-0.244371		13.8863	-0.237794		14.3697	-0.494429		14.0256	-0.249247		13.8266	-0.320838		13.858	-0.283859		13.7665	-0.203152		14.123	-0.070893		13.8359	-0.041282		13.9289	-0.041219		13.8863	-0.034642		14.3697	-0.291277		14.0256	-0.046095		13.8266	-0.117686		13.858	-0.080707
14.1879	-0.275059		13.903	-0.244088		13.9948	-0.244184		13.9529	-0.237342		14.4367	-0.494264		14.0916	-0.249405		13.8949	-0.320401		13.9249	-0.28389		13.8348	-0.202625		14.1879	-0.072434		13.903	-0.041463		13.9948	-0.041559		13.9529	-0.034717		14.4367	-0.291639		14.0916	-0.04678		13.8949	-0.117776		13.9249	-0.081265
14.2492	-0.275507		13.9695	-0.243828		14.0615	-0.243975		14.0194	-0.237099		14.5044	-0.494108		14.1598	-0.249555		13.9602	-0.319764		13.9917	-0.283484		13.9012	-0.202113		14.2492	-0.073394		13.9695	-0.041715		14.0615	-0.041862		14.0194	-0.034986		14.5044	-0.291995		14.1598	-0.047442		13.9602	-0.117651		13.9917	-0.081371
14.3171	-0.276381		14.0344	-0.243658		14.1288	-0.243723		14.0866	-0.236468		14.5717	-0.493944		14.2218	-0.249224		14.0262	-0.319128		14.0593	-0.283201		13.9686	-0.201183		14.3171	-0.075198		14.0344	-0.042475		14.1288	-0.04254		14.0866	-0.035285		14.5717	-0.292761		14.2218	-0.048041		14.0262	-0.117945		14.0593	-0.082018
14.3854	-0.277075		14.1039	-0.243641		14.1919	-0.243698		14.1536	-0.236055		14.6389	-0.493635		14.2883	-0.248866		14.093	-0.318441		14.1266	-0.2833		14.0357	-0.200495		14.3854	-0.07658		14.1039	-0.043146		14.1919	-0.043203		14.1536	-0.03556		14.6389	-0.29314		14.2883	-0.048371		14.093	-0.117946		14.1266	-0.082805
14.4516	-0.277991		14.1688	-0.243404		14.255	-0.243771		14.2173	-0.235711		14.705	-0.493339		14.3536	-0.249227		14.1614	-0.318147		14.1907	-0.283036		14.1029	-0.200185		14.4516	-0.077806		14.1688	-0.043219		14.255	-0.043586		14.2173	-0.035526		14.705	-0.293154		14.3536	-0.049042		14.1614	-0.117962		14.1907	-0.082851
14.5184	-0.278756		14.2328	-0.242544		14.3229	-0.243628		14.2811	-0.235634		14.7728	-0.493168		14.4222	-0.249505		14.2233	-0.317746		14.2536	-0.282972		14.1685	-0.199367		14.5184	-0.079389		14.2328	-0.043177		14.3229	-0.044261		14.2811	-0.036267		14.7728	-0.293801		14.4222	-0.050138		14.2233	-0.118379		14.2536	-0.083605
14.586	-0.279877		14.2977	-0.241896		14.3905	-0.243899		14.3472	-0.235967		14.8415	-0.493		14.4881	-0.249016		14.289	-0.317082		14.3223	-0.283188		14.2321	-0.198496		14.586	-0.081381		14.2977	-0.0434		14.3905	-0.045403		14.3472	-0.037471		14.8415	-0.294504		14.4881	-0.05052		14.289	-0.118586		14.3223	-0.084692
14.653	-0.280765		14.3648	-0.241038		14.4595	-0.243865		14.4157	-0.23612		14.9076	-0.492824		14.5546	-0.248832		14.3549	-0.316727		14.3892	-0.283309		14.2993	-0.19811		14.653	-0.082655		14.3648	-0.042928		14.4595	-0.045755		14.4157	-0.03801		14.9076	-0.294714		14.5546	-0.050722		14.3549	-0.118617		14.3892	-0.085199
14.7208	-0.281193		14.434	-0.23969		14.526	-0.244252		14.4819	-0.236333		14.976	-0.492269		14.6213	-0.248202		14.4217	-0.316519		14.4547	-0.283443		14.3668	-0.197679		14.7208	-0.083514		14.434	-0.042011		14.526	-0.046573		14.4819	-0.038654		14.976	-0.29459		14.6213	-0.050523		14.4217	-0.11884		14.4547	-0.085764
14.7884	-0.281673		14.5003	-0.239662		14.5921	-0.244385		14.5482	-0.236285		15.0406	-0.491983		14.6894	-0.247838		14.4903	-0.316078		14.5219	-0.283629		14.4325	-0.197744		14.7884	-0.083929		14.5003	-0.041918		14.5921	-0.046641		14.5482	-0.038541		15.0406	-0.294239		14.6894	-0.050094		14.4903	-0.118334		14.5219	-0.085885
14.8547	-0.282221		14.5674	-0.239924		14.6591	-0.244226		14.6166	-0.236424		15.1079	-0.491437		14.7576	-0.247627		14.5578	-0.315469		14.5882	-0.283778		14.4987	-0.197833		14.8547	-0.084388		14.5674	-0.042091		14.6591	-0.046393		14.6166	-0.038591		15.1079	-0.293604		14.7576	-0.049794		14.5578	-0.117636		14.5882	-0.085945
14.9228	-0.28289		14.6361	-0.239955		14.7262	-0.244327		14.6829	-0.236515		15.1765	-0.491256		14.8243	-0.247813		14.624	-0.315128		14.6551	-0.283639		14.5673	-0.197899		14.9228	-0.084991		14.6361	-0.042056		14.7262	-0.046428		14.6829	-0.038616		15.1765	-0.293357		14.8243	-0.049914		14.624	-0.117229		14.6551	-0.08574
14.9881	-0.283154		14.7009	-0.239984		14.7932	-0.244463		14.7517	-0.236663		15.2426	-0.490738		14.891	-0.248235		14.6902	-0.314592		14.7223	-0.283715		14.6347	-0.197839		14.9881	-0.085315		14.7009	-0.042145		14.7932	-0.046624		14.7517	-0.038824		15.2426	-0.292899		14.891	-0.050396		14.6902	-0.116753		14.7223	-0.085876
15.0567	-0.283569		14.7677	-0.240209		14.8625	-0.244462		14.8171	-0.237061		15.3103	-0.490298		14.9583	-0.248246		14.7573	-0.314489		14.7893	-0.283746		14.7016	-0.197947		15.0567	-0.085622		14.7677	-0.042262		14.8625	-0.046515		14.8171	-0.039114		15.3103	-0.292351		14.9583	-0.050299		14.7573	-0.116542		14.7893	-0.085799
15.1252	-0.283757		14.836	-0.240546		14.9287	-0.244158		14.8851	-0.237027		15.3777	-0.490191		15.0248	-0.248121		14.8254	-0.314165		14.8578	-0.283864		14.7679	-0.197936		15.1252	-0.085821		14.836	-0.04261		14.9287	-0.046222		14.8851	-0.039091		15.3777	-0.292255		15.0248	-0.050185		14.8254	-0.116229		14.8578	-0.085928
15.1917	-0.284105		14.9035	-0.240863		14.9934	-0.244272		14.9525	-0.236848		15.4444	-0.489808		15.0914	-0.247952		14.8926	-0.314023		14.9243	-0.283888		14.8361	-0.19816		15.1917	-0.085945		14.9035	-0.042703		14.9934	-0.046112		14.9525	-0.038688		15.4444	-0.291648		15.0914	-0.049792		14.8926	-0.115863		14.9243	-0.085728
15.2573	-0.284573		14.971	-0.240963		15.0615	-0.244414		15.0206	-0.236967		15.5128	-0.489413		15.1592	-0.247911		14.9598	-0.313879		14.9905	-0.28389		14.9032	-0.198347		15.2573	-0.086226		14.971	-0.042616		15.0615	-0.046067		15.0206	-0.03862		15.5128	-0.291066		15.1592	-0.049564		14.9598	-0.115532		14.9905	-0.085543
15.3254	-0.285112		15.0379	-0.241027		15.128	-0.244218		15.0881	-0.236753		15.5793	-0.488954		15.2272	-0.247907		15.0273	-0.313743		15.0579	-0.284076		14.9702	-0.198267		15.3254	-0.086845		15.0379	-0.04276		15.128	-0.045951		15.0881	-0.038486		15.5793	-0.290687		15.2272	-0.04964		15.0273	-0.115476		15.0579	-0.085809
15.3935	-0.285263		15.1048	-0.241396		15.1969	-0.244291		15.1544	-0.236796		15.6469	-0.488439		15.2951	-0.247982		15.0947	-0.313433		15.1261	-0.283925		15.0367	-0.197765		15.3935	-0.087498		15.1048	-0.043631		15.1969	-0.046526		15.1544	-0.039031		15.6469	-0.290674		15.2951	-0.050217		15.0947	-0.115668		15.1261	-0.08616
15.4604	-0.284994		15.1714	-0.24133		15.2647	-0.244522		15.2215	-0.236816		15.7142	-0.487909		15.362	-0.24825		15.1624	-0.313019		15.1936	-0.283826		15.1046	-0.19746		15.4604	-0.087534		15.1714	-0.04387		15.2647	-0.047062		15.2215	-0.039356		15.7142	-0.290449		15.362	-0.05079		15.1624	-0.115559		15.1936	-0.086366
15.5263	-0.285125		15.2383	-0.241085		15.3314	-0.244753		15.2883	-0.236889		15.7799	-0.487364		15.4276	-0.248572		15.2288	-0.312735		15.2594	-0.283945		15.1708	-0.197292		15.5263	-0.087833		15.2383	-0.043793		15.3314	-0.047461		15.2883	-0.039597		15.7799	-0.290072		15.4276	-0.05128		15.2288	-0.115443		15.2594	-0.086653
15.5926	-0.285332		15.3062	-0.241302		15.3972	-0.244767		15.3544	-0.236984		15.8484	-0.486937		15.495	-0.248676		15.2963	-0.312417		15.3283	-0.284189		15.2385	-0.197036		15.5926	-0.088296		15.3062	-0.044266		15.3972	-0.047731		15.3544	-0.039948		15.8484	-0.289901		15.495	-0.05164		15.2963	-0.115381		15.3283	-0.087153
15.6604	-0.285227		15.3737	-0.241572		15.4662	-0.244408		15.4219	-0.236982		15.9171	-0.487157		15.5633	-0.24884		15.3629	-0.31175		15.3951	-0.284265		15.3047	-0.197182		15.6604	-0.088045		15.3737	-0.04439		15.4662	-0.047226		15.4219	-0.0398		15.9171	-0.289975		15.5633	-0.051658		15.3629	-0.114568		15.3951	-0.087083
15.7265	-0.284768		15.4423	-0.241693		15.5334	-0.243971		15.4895	-0.237003		15.9835	-0.487406		15.6286	-0.248506		15.4304	-0.311657		15.4621	-0.284402		15.3714	-0.197427		15.7265	-0.087341		15.4423	-0.044266		15.5334	-0.046544		15.4895	-0.039576		15.9835	-0.289979		15.6286	-0.051079		15.4304	-0.11423		15.4621	-0.086975
15.7962	-0.284545		15.5087	-0.241553		15.5994	-0.243821		15.5559	-0.237042		16.0488	-0.48695		15.6962	-0.248741		15.4986	-0.311376		15.5282	-0.28466		15.4391	-0.197371		15.7962	-0.087174		15.5087	-0.044182		15.5994	-0.04645		15.5559	-0.039671		16.0488	-0.289579		15.6962	-0.05137		15.4986	-0.114005		15.5282	-0.087289
15.8617	-0.284461		15.5755	-0.241707		15.6669	-0.243593		15.624	-0.237072		16.1172	-0.486184		15.7652	-0.249017		15.5651	-0.311221		15.5959	-0.284609		15.5067	-0.197005		15.8617	-0.087456		15.5755	-0.044702		15.6669	-0.046588		15.624	-0.040067		16.1172	-0.289179		15.7652	-0.052012		15.5651	-0.114216		15.5959	-0.087604
15.9275	-0.284492		15.6431	-0.241593		15.7332	-0.243254		15.6917	-0.236788		16.1841	-0.48533		15.8308	-0.248826		15.6311	-0.311327		15.6645	-0.284512		15.5742	-0.196506		15.9275	-0.087986		15.6431	-0.045087		15.7332	-0.046748		15.6917	-0.040282		16.1841	-0.288824		15.8308	-0.05232		15.6311	-0.114821		15.6645	-0.088006
15.9954	-0.284201		15.7095	-0.241434		15.801	-0.242864		15.7567	-0.236533		16.2514	-0.48481		15.8954	-0.248912		15.6986	-0.311086		15.7301	-0.284488		15.6416	-0.196191		15.9954	-0.08801		15.7095	-0.045243		15.801	-0.046673		15.7567	-0.040342		16.2514	-0.288619		15.8954	-0.052721		15.6986	-0.114895		15.7301	-0.088297
16.0628	-0.284057		15.7769	-0.241315		15.8689	-0.242939		15.8255	-0.236312		16.3181	-0.484118		15.9632	-0.248977		15.7645	-0.31092		15.7969	-0.284781		15.7072	-0.195527		16.0628	-0.08853		15.7769	-0.045788		15.8689	-0.047412		15.8255	-0.040785		16.3181	-0.288591		15.9632	-0.05345		15.7645	-0.115393		15.7969	-0.089254
16.1298	-0.283493		15.8433	-0.241711		15.9352	-0.243151		15.8928	-0.236191		16.3849	-0.48319		16.0306	-0.248722		15.8316	-0.310483		15.8655	-0.28508		15.7738	-0.195287		16.1298	-0.088206		15.8433	-0.046424		15.9352	-0.047864		15.8928	-0.040904		16.3849	-0.287903		16.0306	-0.053435		15.8316	-0.115196		15.8655	-0.089793
16.1975	-0.28311		15.9103	-0.241451		16.0019	-0.242713		15.9582	-0.23622		16.4517	-0.482891		16.1001	-0.24846		15.8991	-0.310318		15.9319	-0.285017		15.8426	-0.195242		16.1975	-0.087868		15.9103	-0.046209		16.0019	-0.047471		15.9582	-0.040978		16.4517	-0.287649		16.1001	-0.053218		15.8991	-0.115076		15.9319	-0.089775
16.265	-0.282846		15.9781	-0.241336		16.0679	-0.242097		16.0266	-0.236517		16.52	-0.482687		16.1653	-0.248087		15.9659	-0.310432		15.9972	-0.284885		15.9091	-0.195076		16.265	-0.08777		15.9781	-0.04626		16.0679	-0.047021		16.0266	-0.041441		16.52	-0.287611		16.1653	-0.053011		15.9659	-0.115356		15.9972	-0.089809
16.3311	-0.282611		16.0451	-0.241648		16.136	-0.241549		16.0925	-0.236329		16.5871	-0.482539		16.2331	-0.247997		16.0334	-0.310193		16.0641	-0.284478		15.9759	-0.195599		16.3311	-0.087012		16.0451	-0.046049		16.136	-0.04595		16.0925	-0.04073		16.5871	-0.28694		16.2331	-0.052398		16.0334	-0.114594		16.0641	-0.088879
16.399	-0.282783		16.1113	-0.242078		16.2027	-0.241307		16.1599	-0.235815		16.6539	-0.482597		16.3019	-0.247722		16.1	-0.309574		16.132	-0.28468		16.0435	-0.19586		16.399	-0.086923		16.1113	-0.046218		16.2027	-0.045447		16.1599	-0.039955		16.6539	-0.286737		16.3019	-0.051862		16.1	-0.113714		16.132	-0.08882
16.4655	-0.28242		16.1788	-0.241156		16.2717	-0.241368		16.229	-0.235699		16.7204	-0.482201		16.3682	-0.247528		16.1686	-0.30914		16.1989	-0.284445		16.1111	-0.195267		16.4655	-0.087153		16.1788	-0.045889		16.2717	-0.046101		16.229	-0.040432		16.7204	-0.286934		16.3682	-0.052261		16.1686	-0.113873		16.1989	-0.089178
16.5323	-0.282058		16.2464	-0.240963		16.339	-0.241683		16.2956	-0.235444		16.7884	-0.481796		16.4364	-0.247369		16.235	-0.308949		16.2676	-0.284423		16.1773	-0.195144		16.5323	-0.086914		16.2464	-0.045819		16.339	-0.046539		16.2956	-0.0403		16.7884	-0.286652		16.4364	-0.052225		16.235	-0.113805		16.2676	-0.089279
16.5999	-0.282142		16.3144	-0.240641		16.4044	-0.241323		16.3617	-0.235074		16.8541	-0.481548		16.5023	-0.24711		16.3035	-0.308813		16.333	-0.284575		16.2441	-0.19525		16.5999	-0.086892		16.3144	-0.045391		16.4044	-0.046073		16.3617	-0.039824		16.8541	-0.286298		16.5023	-0.05186		16.3035	-0.113563		16.333	-0.089325
16.666	-0.281536		16.3801	-0.240593		16.4714	-0.240849		16.4283	-0.234832		16.9227	-0.480906		16.5686	-0.246991		16.3711	-0.308642		16.4004	-0.284199		16.3118	-0.195496		16.666	-0.08604		16.3801	-0.045097		16.4714	-0.045353		16.4283	-0.039336		16.9227	-0.28541		16.5686	-0.051495		16.3711	-0.113146		16.4004	-0.088703
16.7341	-0.280685		16.4475	-0.240255		16.5397	-0.240795		16.4965	-0.23456		16.9904	-0.481021		16.6356	-0.246983		16.4367	-0.308919		16.4671	-0.284209		16.3807	-0.195614		16.7341	-0.085071		16.4475	-0.044641		16.5397	-0.045181		16.4965	-0.038946		16.9904	-0.285407		16.6356	-0.051369		16.4367	-0.113305		16.4671	-0.088595
16.8013	-0.280868		16.5139	-0.240114		16.6074	-0.240801		16.5626	-0.234697		17.058	-0.480266		16.7039	-0.247083		16.5037	-0.308765		16.5364	-0.28456		16.4474	-0.19525		16.8013	-0.085618		16.5139	-0.044864		16.6074	-0.045551		16.5626	-0.039447		17.058	-0.285016		16.7039	-0.051833		16.5037	-0.113515		16.5364	-0.08931
16.8677	-0.280648		16.5817	-0.239602		16.6737	-0.240696		16.6302	-0.234479		17.125	-0.479321		16.7717	-0.246752		16.5711	-0.308276		16.6041	-0.284561		16.5142	-0.194875		16.8677	-0.085773		16.5817	-0.044727		16.6737	-0.045821		16.6302	-0.039604		17.125	-0.284446		16.7717	-0.051877		16.5711	-0.113401		16.6041	-0.089686
16.9345	-0.280228		16.6486	-0.239288		16.7411	-0.240437		16.6996	-0.234111		17.1933	-0.478431		16.8385	-0.246891		16.6376	-0.308127		16.6704	-0.283833		16.5821	-0.194209		16.9345	-0.086019		16.6486	-0.045079		16.7411	-0.046228		16.6996	-0.039902		17.1933	-0.284222		16.8385	-0.052682		16.6376	-0.113918		16.6704	-0.089624
17.004	-0.279973		16.7145	-0.239258		16.8074	-0.239983		16.7662	-0.233663		17.2589	-0.477618		16.9056	-0.246514		16.7043	-0.307949		16.7386	-0.284023		16.6482	-0.194345		17.004	-0.085628		16.7145	-0.044913		16.8074	-0.045638		16.7662	-0.039318		17.2589	-0.283273		16.9056	-0.052169		16.7043	-0.113604		16.7386	-0.089678
17.0706	-0.27954		16.7832	-0.239095		16.8744	-0.240015		16.8334	-0.233552		17.3268	-0.477048		16.9711	-0.246383		16.7723	-0.307951		16.8036	-0.284081		16.715	-0.194635		17.0706	-0.084905		16.7832	-0.04446		16.8744	-0.04538		16.8334	-0.038917		17.3268	-0.282413		16.9711	-0.051748		16.7723	-0.113316		16.8036	-0.089446
17.1385	-0.279047		16.8513	-0.23976		16.942	-0.240008		16.8997	-0.233863		17.394	-0.476805		17.0382	-0.246369		16.8393	-0.307732		16.871	-0.28447		16.7819	-0.194357		17.1385	-0.08469		16.8513	-0.045403		16.942	-0.045651		16.8997	-0.039506		17.394	-0.282448		17.0382	-0.052012		16.8393	-0.113375		16.871	-0.090113
17.2056	-0.279023		16.9178	-0.239571		17.0094	-0.239775		16.9659	-0.233784		17.46	-0.476892		17.1071	-0.246455		16.9047	-0.307583		16.9382	-0.28488		16.8491	-0.193963		17.2056	-0.08506		16.9178	-0.045608		17.0094	-0.045812		16.9659	-0.039821		17.46	-0.282929		17.1071	-0.052492		16.9047	-0.11362		16.9382	-0.090917
17.2717	-0.278832		16.9849	-0.238991		17.0753	-0.239124		17.0325	-0.233922		17.527	-0.476443		17.1752	-0.246072		16.9731	-0.307065		17.0062	-0.284859		16.9162	-0.194338		17.2717	-0.084494		16.9849	-0.044653		17.0753	-0.044786		17.0325	-0.039584		17.527	-0.282105		17.1752	-0.051734		16.9731	-0.112727		17.0062	-0.090521
17.3378	-0.279172		17.0527	-0.238323		17.1433	-0.238722		17.0993	-0.234025		17.5946	-0.476565		17.2417	-0.246295		17.0396	-0.306834		17.0722	-0.284489		16.9833	-0.194565		17.3378	-0.084607		17.0527	-0.043758		17.1433	-0.044157		17.0993	-0.03946		17.5946	-0.282		17.2417	-0.05173		17.0396	-0.112269		17.0722	-0.089924
17.4037	-0.278938		17.1198	-0.238286		17.211	-0.238509		17.1681	-0.234021		17.6602	-0.475779		17.3082	-0.246024		17.1086	-0.306519		17.1402	-0.283643		17.0493	-0.194983		17.4037	-0.083955		17.1198	-0.043303		17.211	-0.043526		17.1681	-0.039038		17.6602	-0.280796		17.3082	-0.051041		17.1086	-0.111536		17.1402	-0.08866
17.4717	-0.278895		17.1867	-0.238114		17.2786	-0.238633		17.2343	-0.233965		17.7285	-0.475225		17.3763	-0.245593		17.1756	-0.306583		17.208	-0.283441		17.1182	-0.194247		17.4717	-0.084648		17.1867	-0.043867		17.2786	-0.044386		17.2343	-0.039718		17.7285	-0.280978		17.3763	-0.051346		17.1756	-0.112336		17.208	-0.089194
17.5387	-0.279073		17.254	-0.238429		17.3452	-0.238459		17.3014	-0.234013		17.7957	-0.474604		17.442	-0.245624		17.2438	-0.306528		17.2739	-0.283282		17.1859	-0.193967		17.5387	-0.085106		17.254	-0.044462		17.3452	-0.044492		17.3014	-0.040046		17.7957	-0.280637		17.442	-0.051657		17.2438	-0.112561		17.2739	-0.089315
17.6058	-0.279818		17.3211	-0.238042		17.4123	-0.238781		17.3691	-0.2346		17.8621	-0.473865		17.5076	-0.245776		17.3095	-0.30628		17.343	-0.282204		17.2529	-0.193429		17.6058	-0.086389		17.3211	-0.044613		17.4123	-0.045352		17.3691	-0.041171		17.8621	-0.280436		17.5076	-0.052347		17.3095	-0.112851		17.343	-0.088775
17.6726	-0.279186		17.3879	-0.237719		17.4796	-0.2383		17.4349	-0.23466		17.9298	-0.473286		17.5753	-0.245848		17.3753	-0.306494		17.4096	-0.282262		17.3206	-0.193319		17.6726	-0.085867		17.3879	-0.0444		17.4796	-0.044981		17.4349	-0.041341		17.9298	-0.279967		17.5753	-0.052529		17.3753	-0.113175		17.4096	-0.088943
17.7413	-0.278699		17.4552	-0.237792		17.5467	-0.238088		17.5039	-0.23465		17.9975	-0.472742		17.6428	-0.245054		17.4429	-0.306337		17.4776	-0.282421		17.3871	-0.192803		17.7413	-0.085896		17.4552	-0.044989		17.5467	-0.045285		17.5039	-0.041847		17.9975	-0.279939		17.6428	-0.052251		17.4429	-0.113534		17.4776	-0.089618
17.8086	-0.278506		17.5213	-0.238218		17.6146	-0.237829		17.5711	-0.23481		18.0623	-0.473227		17.7091	-0.2448		17.5099	-0.305969		17.5435	-0.282224		17.4537	-0.19251		17.8086	-0.085996		17.5213	-0.045708		17.6146	-0.045319		17.5711	-0.0423		18.0623	-0.280717		17.7091	-0.05229		17.5099	-0.113459		17.5435	-0.089714
17.8765	-0.278468		17.5904	-0.238401		17.6797	-0.238046		17.6376	-0.234548		18.1252	-0.472592		17.7781	-0.245247		17.5777	-0.305804		17.6104	-0.281835		17.5213	-0.192447		17.8765	-0.086021		17.5904	-0.045954		17.6797	-0.045599		17.6376	-0.042101		18.1252	-0.280145		17.7781	-0.0528		17.5777	-0.113357		17.6104	-0.089388
17.9421	-0.277441		17.657	-0.238866		17.7472	-0.237466		17.7031	-0.234697		18.1949	-0.472165		17.8445	-0.24574		17.6449	-0.305639		17.6788	-0.281629		17.5873	-0.19256		17.9421	-0.084881		17.657	-0.046306		17.7472	-0.044906		17.7031	-0.042137		18.1949	-0.279605		17.8445	-0.05318		17.6449	-0.113079		17.6788	-0.089069
18.0091	-0.276296		17.7235	-0.238315		17.8154	-0.238149		17.772	-0.235034		18.261	-0.471854		17.9119	-0.245163		17.713	-0.305361		17.7456	-0.281293		17.6552	-0.192254		18.0091	-0.084042		17.7235	-0.046061		17.8154	-0.045895		17.772	-0.04278		18.261	-0.2796		17.9119	-0.052909		17.713	-0.113107		17.7456	-0.089039
18.0744	-0.275459		17.7903	-0.238178		17.8822	-0.237845		17.8393	-0.234655		18.3288	-0.471407		17.9784	-0.244713		17.7787	-0.305087		17.8124	-0.280623		17.7222	-0.19192		18.0744	-0.083539		17.7903	-0.046258		17.8822	-0.045925		17.8393	-0.042735		18.3288	-0.279487		17.9784	-0.052793		17.7787	-0.113167		17.8124	-0.088703
18.1405	-0.276265		17.8589	-0.237437		17.9491	-0.238225		17.9057	-0.234045		18.3951	-0.471157		18.0463	-0.244472		17.8467	-0.304654		17.8781	-0.280661		17.79	-0.192004		18.1405	-0.084261		17.8589	-0.045433		17.9491	-0.046221		17.9057	-0.042041		18.3951	-0.279153		18.0463	-0.052468		17.8467	-0.11265		17.8781	-0.088657
18.2076	-0.27525		17.9247	-0.236946		18.0176	-0.237966		17.9733	-0.233827		18.4624	-0.471599		18.109	-0.243872		17.9145	-0.304298		17.947	-0.280725		17.8558	-0.19165		18.2076	-0.0836		17.9247	-0.045296		18.0176	-0.046316		17.9733	-0.042177		18.4624	-0.279949		18.109	-0.052222		17.9145	-0.112648		17.947	-0.089075
18.2758	-0.274077		17.9908	-0.236781		18.0811	-0.237629		18.0382	-0.234696		18.5307	-0.472082		18.1761	-0.244158		17.98	-0.304209		18.0134	-0.28043		17.922	-0.192293		18.2758	-0.081784		17.9908	-0.044488		18.0811	-0.045336		18.0382	-0.042403		18.5307	-0.279789		18.1761	-0.051865		17.98	-0.111916		18.0134	-0.088137
18.3416	-0.273138		18.0586	-0.23695		18.1467	-0.238182		18.1043	-0.234753		18.5975	-0.471422		18.2434	-0.244642		18.0463	-0.304041		18.0786	-0.280334		17.9899	-0.192366		18.3416	-0.080772		18.0586	-0.044584		18.1467	-0.045816		18.1043	-0.042387		18.5975	-0.279056		18.2434	-0.052276		18.0463	-0.111675		18.0786	-0.087968
18.4092	-0.272898		18.1214	-0.236616		18.2143	-0.238804		18.1719	-0.234344		18.665	-0.470504		18.3098	-0.244286		18.1106	-0.303475		18.1454	-0.280326		18.0567	-0.192873		18.4092	-0.080025		18.1214	-0.043743		18.2143	-0.045931		18.1719	-0.041471		18.665	-0.277631		18.3098	-0.051413		18.1106	-0.110602		18.1454	-0.087453
18.4748	-0.272834		18.1882	-0.235642		18.2798	-0.238702		18.2381	-0.233448		18.731	-0.469851		18.3766	-0.242555		18.1777	-0.303641		18.2125	-0.280773		18.121	-0.193505		18.4748	-0.079329		18.1882	-0.042137		18.2798	-0.045197		18.2381	-0.039943		18.731	-0.276346		18.3766	-0.04905		18.1777	-0.110136		18.2125	-0.087268
18.5419	-0.272149		18.2568	-0.235361		18.3453	-0.23888		18.3039	-0.233581		18.798	-0.469727		18.444	-0.241616		18.2454	-0.303546		18.2784	-0.280028		18.1878	-0.19256		18.5419	-0.079589		18.2568	-0.042801		18.3453	-0.04632		18.3039	-0.041021		18.798	-0.277167		18.444	-0.049056		18.2454	-0.110986		18.2784	-0.087468
18.6091	-0.271556		18.3223	-0.235696		18.4151	-0.239345		18.3733	-0.235009		18.8658	-0.469272		18.5121	-0.241939		18.3131	-0.302943		18.3448	-0.279653		18.2559	-0.192763		18.6091	-0.078793		18.3223	-0.042933		18.4151	-0.046582		18.3733	-0.042246		18.8658	-0.276509		18.5121	-0.049176		18.3131	-0.11018		18.3448	-0.08689
18.6759	-0.271		18.39	-0.236174		18.483	-0.238879		18.44	-0.235712		18.9325	-0.468857		18.5784	-0.241217		18.3791	-0.302756		18.4124	-0.279737		18.3231	-0.192396		18.6759	-0.078604		18.39	-0.043778		18.483	-0.046483		18.44	-0.043316		18.9325	-0.276461		18.5784	-0.048821		18.3791	-0.11036		18.4124	-0.087341
18.7435	-0.271023		18.4569	-0.236914		18.5487	-0.238567		18.5071	-0.233689		19.0013	-0.468725		18.6446	-0.240562		18.4463	-0.302706		18.4811	-0.27947		18.3894	-0.192516		18.7435	-0.078507		18.4569	-0.044398		18.5487	-0.046051		18.5071	-0.041173		19.0013	-0.276209		18.6446	-0.048046		18.4463	-0.11019		18.4811	-0.086954
18.8106	-0.271351		18.5262	-0.236971		18.6166	-0.238549		18.5737	-0.231861		19.0678	-0.468113		18.7124	-0.240587		18.5134	-0.301773		18.547	-0.279535		18.4548	-0.193177		18.8106	-0.078174		18.5262	-0.043794		18.6166	-0.045372		18.5737	-0.038684		19.0678	-0.274936		18.7124	-0.04741		18.5134	-0.108596		18.547	-0.086358
18.8762	-0.271316		18.5923	-0.235875		18.6841	-0.238689		18.6422	-0.231124		19.1351	-0.467523		18.7815	-0.241071		18.5796	-0.301214		18.6129	-0.278998		18.5229	-0.193211		18.8762	-0.078105		18.5923	-0.042664		18.6841	-0.045478		18.6422	-0.037913		19.1351	-0.274312		18.7815	-0.04786		18.5796	-0.108003		18.6129	-0.085787
18.9426	-0.270461		18.6585	-0.234324		18.7503	-0.238737		18.709	-0.230296		19.2037	-0.467458		18.8467	-0.240273		18.6477	-0.300647		18.6808	-0.278834		18.5901	-0.193488		18.9426	-0.076973		18.6585	-0.040836		18.7503	-0.045249		18.709	-0.036808		19.2037	-0.27397		18.8467	-0.046785		18.6477	-0.107159		18.6808	-0.085346
19.0126	-0.270554		18.7264	-0.234146		18.8177	-0.238666		18.7751	-0.229708		19.2696	-0.467893		18.9136	-0.239775		18.715	-0.300823		18.7464	-0.279136		18.6568	-0.19334		19.0126	-0.077214		18.7264	-0.040806		18.8177	-0.045326		18.7751	-0.036368		19.2696	-0.274553		18.9136	-0.046435		18.715	-0.107483		18.7464	-0.085796
19.0793	-0.270628		18.7911	-0.233592		18.885	-0.239086		18.8428	-0.229219		19.3371	-0.467274		18.9809	-0.24029		18.7829	-0.301461		18.8142	-0.279269		18.7241	-0.192706		19.0793	-0.077922		18.7911	-0.040886		18.885	-0.04638		18.8428	-0.036513		19.3371	-0.274568		18.9809	-0.047584		18.7829	-0.108755		18.8142	-0.086563
19.1471	-0.270475		18.8576	-0.232959		18.9524	-0.239072		18.9093	-0.228699		19.4032	-0.46697		19.0492	-0.240037		18.8487	-0.301178		18.8819	-0.278763		18.7917	-0.193181		19.1471	-0.077294		18.8576	-0.039778		18.9524	-0.045891		18.9093	-0.035518		19.4032	-0.273789		19.0492	-0.046856		18.8487	-0.107997		18.8819	-0.085582
19.2137	-0.270154		18.9267	-0.233215		19.0196	-0.238604		18.9771	-0.228478		19.4699	-0.467045		19.1171	-0.239929		18.9173	-0.301308		18.9483	-0.278957		18.858	-0.193138		19.2137	-0.077016		18.9267	-0.040077		19.0196	-0.045466		18.9771	-0.03534		19.4699	-0.273907		19.1171	-0.046791		18.9173	-0.10817		18.9483	-0.085819
19.2798	-0.269784		18.9951	-0.232925		19.087	-0.237527		19.0451	-0.228773		19.5367	-0.466269		19.1835	-0.239558		18.9838	-0.301387		19.0162	-0.279254		18.9255	-0.193182		19.2798	-0.076602		18.9951	-0.039743		19.087	-0.044345		19.0451	-0.035591		19.5367	-0.273087		19.1835	-0.046376		18.9838	-0.108205		19.0162	-0.086072
19.3479	-0.269792		19.0614	-0.232981		19.1553	-0.236848		19.1112	-0.229141		19.605	-0.465538		19.251	-0.239313		19.0494	-0.301443		19.0826	-0.279284		18.9922	-0.192538		19.3479	-0.077254		19.0614	-0.040443		19.1553	-0.04431		19.1112	-0.036603		19.605	-0.273		19.251	-0.046775		19.0494	-0.108905		19.0826	-0.086746
19.4157	-0.270309		19.1293	-0.232935		19.2211	-0.236823		19.1784	-0.229573		19.6708	-0.465096		19.318	-0.239052		19.1178	-0.301717		19.1524	-0.279985		19.0597	-0.191785		19.4157	-0.078524		19.1293	-0.04115		19.2211	-0.045038		19.1784	-0.037788		19.6708	-0.273311		19.318	-0.047267		19.1178	-0.109932		19.1524	-0.0882
19.4823	-0.270709		19.1948	-0.232701		19.2878	-0.236562		19.2466	-0.229672		19.737	-0.464247		19.3852	-0.238775		19.1858	-0.301414		19.2178	-0.279981		19.1273	-0.191202		19.4823	-0.079507		19.1948	-0.041499		19.2878	-0.04536		19.2466	-0.03847		19.737	-0.273045		19.3852	-0.047573		19.1858	-0.110212		19.2178	-0.088779
19.5488	-0.270853		19.2639	-0.233069		19.3549	-0.235715		19.3136	-0.229505		19.8061	-0.463944		19.4519	-0.239427		19.2534	-0.301868		19.2849	-0.279903		19.1945	-0.192028		19.5488	-0.078825		19.2639	-0.041041		19.3549	-0.043687		19.3136	-0.037477		19.8061	-0.271916		19.4519	-0.047399		19.2534	-0.10984		19.2849	-0.087875
19.6154	-0.270181		19.3315	-0.23323		19.4202	-0.235471		19.3805	-0.230279		19.8719	-0.463637		19.5205	-0.23955		19.3197	-0.302408		19.3526	-0.279979		19.2619	-0.192496		19.6154	-0.077685		19.3315	-0.040734		19.4202	-0.042975		19.3805	-0.037783		19.8719	-0.271141		19.5205	-0.047054		19.3197	-0.109912		19.3526	-0.087483
19.6834	-0.269629		19.3984	-0.233917		19.489	-0.235243		19.4469	-0.231019		19.9389	-0.463474		19.5879	-0.238882		19.3874	-0.302344		19.42	-0.280009		19.3296	-0.192728		19.6834	-0.076901		19.3984	-0.041189		19.489	-0.042515		19.4469	-0.038291		19.9389	-0.270746		19.5879	-0.046154		19.3874	-0.109616		19.42	-0.087281
19.7509	-0.269445		19.4651	-0.234081		19.5573	-0.234695		19.5146	-0.23245		20.0064	-0.462912		19.6552	-0.239693		19.4535	-0.302617		19.4858	-0.280289		19.3965	-0.192857		19.7509	-0.076588		19.4651	-0.041224		19.5573	-0.041838		19.5146	-0.039593		20.0064	-0.270055		19.6552	-0.046836		19.4535	-0.10976		19.4858	-0.087432
19.8188	-0.269412		19.5324	-0.233734		19.6232	-0.234862		19.5816	-0.231837		20.0741	-0.461072		19.7228	-0.239658		19.5211	-0.302979		19.5535	-0.279192		19.4634	-0.195369		19.8188	-0.074043		19.5324	-0.038365		19.6232	-0.039493		19.5816	-0.036468		20.0741	-0.265703		19.7228	-0.044289		19.5211	-0.10761		19.5535	-0.083823
19.8831	-0.269642		19.5995	-0.233451		19.6893	-0.235439		19.649	-0.231323		20.1426	-0.460647		19.7879	-0.238755		19.5887	-0.301756		19.6205	-0.279127		19.5292	-0.196108		19.8831	-0.073534		19.5995	-0.037343		19.6893	-0.039331		19.649	-0.035215		20.1426	-0.264539		19.7879	-0.042647		19.5887	-0.105648		19.6205	-0.083019
19.9507	-0.269661		19.6673	-0.233551		19.7569	-0.234899		19.7159	-0.231548		20.2096	-0.460387		19.8555	-0.238366		19.6556	-0.30113		19.6873	-0.278592		19.5955	-0.19513		19.9507	-0.074531		19.6673	-0.038421		19.7569	-0.039769		19.7159	-0.036418		20.2096	-0.265257		19.8555	-0.043236		19.6556	-0.106		19.6873	-0.083462
20.0179	-0.269373		19.733	-0.233859		19.8244	-0.235224		19.7827	-0.230716		20.2769	-0.459821		19.9224	-0.238534		19.7236	-0.300987		19.7562	-0.278204		19.6644	-0.195179		20.0179	-0.074194		19.733	-0.03868		19.8244	-0.040045		19.7827	-0.035537		20.2769	-0.264642		19.9224	-0.043355		19.7236	-0.105808		19.7562	-0.083025
20.0866	-0.26841		19.8009	-0.233672		19.8918	-0.235069		19.851	-0.22999		20.3432	-0.459855		19.9887	-0.238313		19.7896	-0.300287		19.8206	-0.277826		19.7326	-0.19507		20.0866	-0.07334		19.8009	-0.038602		19.8918	-0.039999		19.851	-0.03492		20.3432	-0.264785		19.9887	-0.043243		19.7896	-0.105217		19.8206	-0.082756
20.1539	-0.267848		19.868	-0.234001		19.9592	-0.234865		19.9172	-0.230137		20.4096	-0.459504		20.0561	-0.238931		19.8562	-0.299816		19.8886	-0.277637		19.7993	-0.194972		20.1539	-0.072876		19.868	-0.039029		19.9592	-0.039893		19.9172	-0.035165		20.4096	-0.264532		20.0561	-0.043959		19.8562	-0.104844		19.8886	-0.082665
20.2219	-0.267319		19.935	-0.233368		20.0276	-0.234936		19.9849	-0.230612		20.4765	-0.458173		20.1247	-0.23951		19.9232	-0.299499		19.958	-0.277352		19.8657	-0.195283		20.2219	-0.072036		19.935	-0.038085		20.0276	-0.039653		19.9849	-0.035329		20.4765	-0.26289		20.1247	-0.044227		19.9232	-0.104216		19.958	-0.082069
20.2886	-0.2671		20.0019	-0.232859		20.0953	-0.235808		20.0515	-0.230128		20.5431	-0.457274		20.1914	-0.239984		19.9898	-0.300238		20.0235	-0.277064		19.9328	-0.195031		20.2886	-0.072069		20.0019	-0.037828		20.0953	-0.040777		20.0515	-0.035097		20.5431	-0.262243		20.1914	-0.044953		19.9898	-0.105207		20.0235	-0.082033
20.3546	-0.267897		20.0698	-0.232385		20.1617	-0.236256		20.1194	-0.229195		20.6095	-0.456866		20.2596	-0.239885		20.057	-0.300449		20.0919	-0.276992		20.0008	-0.195088		20.3546	-0.072809		20.0698	-0.037297		20.1617	-0.041168		20.1194	-0.034107		20.6095	-0.261778		20.2596	-0.044797		20.057	-0.105361		20.0919	-0.081904
20.4228	-0.26727		20.1379	-0.231934		20.2284	-0.235958		20.1869	-0.228818		20.68	-0.455913		20.3256	-0.24028		20.1241	-0.300529		20.1588	-0.276344		20.0686	-0.194808		20.4228	-0.072462		20.1379	-0.037126		20.2284	-0.04115		20.1869	-0.03401		20.68	-0.261105		20.3256	-0.045472		20.1241	-0.105721		20.1588	-0.081536
20.4899	-0.266432		20.2046	-0.231929		20.2956	-0.234919		20.2532	-0.229187		20.7461	-0.455606		20.3931	-0.240198		20.1911	-0.300577		20.2254	-0.276414		20.1364	-0.194304		20.4899	-0.072128		20.2046	-0.037625		20.2956	-0.040615		20.2532	-0.034883		20.7461	-0.261302		20.3931	-0.045894		20.1911	-0.106273		20.2254	-0.08211
20.5562	-0.265611		20.271	-0.232007		20.363	-0.234748		20.3197	-0.229458		20.8129	-0.454466		20.4591	-0.240428		20.2589	-0.299386		20.2929	-0.276563		20.2018	-0.194204		20.5562	-0.071407		20.271	-0.037803		20.363	-0.040544		20.3197	-0.035254		20.8129	-0.260262		20.4591	-0.046224		20.2589	-0.105182		20.2929	-0.082359
20.6247	-0.265157		20.3389	-0.232228		20.4306	-0.234302		20.3883	-0.229513		20.8806	-0.452913		20.5265	-0.240146		20.3255	-0.298482		20.3589	-0.276529		20.2693	-0.19484		20.6247	-0.070317		20.3389	-0.037388		20.4306	-0.039462		20.3883	-0.034673		20.8806	-0.258073		20.5265	-0.045306		20.3255	-0.103642		20.3589	-0.081689
20.6921	-0.264789		20.4061	-0.231962		20.4987	-0.23395		20.4557	-0.230018		20.9485	-0.451683		20.595	-0.240017		20.3941	-0.297652		20.4252	-0.275907		20.3359	-0.194886		20.6921	-0.069903		20.4061	-0.037076		20.4987	-0.039064		20.4557	-0.035132		20.9485	-0.256797		20.595	-0.045131		20.3941	-0.102766		20.4252	-0.081021
20.757	-0.265418		20.4726	-0.231601		20.5651	-0.233682		20.5235	-0.228858		21.0158	-0.45063		20.6608	-0.239342		20.461	-0.297238		20.4939	-0.275594		20.4029	-0.19513		20.757	-0.070288		20.4726	-0.036471		20.5651	-0.038552		20.5235	-0.033728		21.0158	-0.2555		20.6608	-0.044212		20.461	-0.102108		20.4939	-0.080464
20.8243	-0.265763		20.5399	-0.231996		20.6299	-0.233442		20.5902	-0.228866		21.0835	-0.449164		20.7274	-0.238532		20.5285	-0.297237		20.561	-0.27541		20.4703	-0.195165		20.8243	-0.070598		20.5399	-0.036831		20.6299	-0.038277		20.5902	-0.033701		21.0835	-0.253999		20.7274	-0.043367		20.5285	-0.102072		20.561	-0.080245
20.892	-0.2654		20.6067	-0.23186		20.6985	-0.233148		20.6557	-0.22938		21.1506	-0.446643		20.7963	-0.237558		20.5945	-0.296705		20.6273	-0.27534		20.5369	-0.195		20.892	-0.0704		20.6067	-0.03686		20.6985	-0.038148		20.6557	-0.03438		21.1506	-0.251643		20.7963	-0.042558		20.5945	-0.101705		20.6273	-0.08034
20.9592	-0.265347		20.6734	-0.231484		20.7641	-0.233984		20.7243	-0.229034		21.2156	-0.444504		20.8624	-0.237015		20.6622	-0.296476		20.694	-0.275291		20.6039	-0.195207		20.9592	-0.07014		20.6734	-0.036277		20.7641	-0.038777		20.7243	-0.033827		21.2156	-0.249297		20.8624	-0.041808		20.6622	-0.101269		20.694	-0.080084
21.0252	-0.264395		20.7414	-0.232371		20.8315	-0.233883		20.7911	-0.228589		21.2823	-0.442994		20.9286	-0.236444		20.7295	-0.29585		20.763	-0.274757		20.671	-0.19594		21.0252	-0.068455		20.7414	-0.036431		20.8315	-0.037943		20.7911	-0.032649		21.2823	-0.247054		20.9286	-0.040504		20.7295	-0.09991		20.763	-0.078817
21.0936	-0.26317		20.8095	-0.231643		20.8988	-0.232659		20.8573	-0.227285		21.3507	-0.439532		20.9951	-0.23571		20.7959	-0.294921		20.831	-0.274349		20.7372	-0.195692		21.0936	-0.067478		20.8095	-0.035951		20.8988	-0.036967		20.8573	-0.031593		21.3507	-0.24384		20.9951	-0.040018		20.7959	-0.099229		20.831	-0.078657
21.161	-0.262629		20.8752	-0.230321		20.9662	-0.23039		20.924	-0.22675		21.4182	-0.435418		21.0639	-0.234931		20.8642	-0.294778		20.8965	-0.273427		20.8053	-0.195214		21.161	-0.067415		20.8752	-0.035107		20.9662	-0.035176		20.924	-0.031536		21.4182	-0.240204		21.0639	-0.039717		20.8642	-0.099564		20.8965	-0.078213
21.2279	-0.262361		20.941	-0.229515		21.0335	-0.230392		20.9921	-0.226682		21.4856	-0.431134		21.132	-0.234401		20.9294	-0.294423		20.9635	-0.272618		20.8724	-0.194999		21.2279	-0.067362		20.941	-0.034516		21.0335	-0.035393		20.9921	-0.031683		21.4856	-0.236135		21.132	-0.039402		20.9294	-0.099424		20.9635	-0.077619
21.2938	-0.262321		21.0096	-0.229349		21.1009	-0.231511		21.0603	-0.225985		21.5513	-0.426404		21.2004	-0.234026		20.9979	-0.293524		21.0309	-0.272335		20.9401	-0.195327		21.2938	-0.066994		21.0096	-0.034022		21.1009	-0.036184		21.0603	-0.030658		21.5513	-0.231077		21.2004	-0.038699		20.9979	-0.098197		21.0309	-0.077008
21.3616	-0.26175		21.0763	-0.228391		21.1694	-0.232245		21.1271	-0.225037		21.6189	-0.420138		21.2667	-0.233767		21.0654	-0.292736		21.0982	-0.271728		21.0055	-0.195674		21.3616	-0.066076		21.0763	-0.032717		21.1694	-0.036571		21.1271	-0.029363		21.6189	-0.224464		21.2667	-0.038093		21.0654	-0.097062		21.0982	-0.076054
21.4291	-0.257941		21.1439	-0.227603		21.235	-0.232424		21.1928	-0.224303		21.6859	-0.412337		21.3337	-0.233018		21.1326	-0.291887		21.1667	-0.270676		21.074	-0.195801		21.4291	-0.06214		21.1439	-0.031802		21.235	-0.036623		21.1928	-0.028502		21.6859	-0.216536		21.3337	-0.037217		21.1326	-0.096086		21.1667	-0.074875
21.4964	-0.257183		21.2111	-0.227265		21.3018	-0.231508		21.2605	-0.224292		21.7524	-0.402206		21.4006	-0.232827		21.1995	-0.290563		21.2337	-0.269971		21.1418	-0.19546		21.4964	-0.061723		21.2111	-0.031805		21.3018	-0.036048		21.2605	-0.028832		21.7524	-0.206746		21.4006	-0.037367		21.1995	-0.095103		21.2337	-0.074511
21.5626	-0.257539		21.278	-0.227254		21.3688	-0.230798		21.3279	-0.222638		21.8208	-0.38865		21.4662	-0.233258		21.2662	-0.289167		21.2997	-0.268946		21.2093	-0.195473		21.5626	-0.062066		21.278	-0.031781		21.3688	-0.035325		21.3279	-0.027165		21.8208	-0.193177		21.4662	-0.037785		21.2662	-0.093694		21.2997	-0.073473
21.6292	-0.257544		21.3469	-0.226236		21.4385	-0.230218		21.396	-0.221711		21.8872	-0.372086		21.5347	-0.232152		21.3331	-0.287398		21.366	-0.268267		21.2752	-0.194737		21.6292	-0.062807		21.3469	-0.031499		21.4385	-0.035481		21.396	-0.026974		21.8872	-0.177349		21.5347	-0.037415		21.3331	-0.092661		21.366	-0.07353
21.6963	-0.255523		21.4124	-0.224673		21.503	-0.229733		21.4626	-0.222079		21.9525	-0.352036		21.6001	-0.231305		21.4007	-0.286006		21.4331	-0.267608		21.3425	-0.194744		21.6963	-0.060779		21.4124	-0.029929		21.503	-0.034989		21.4626	-0.027335		21.9525	-0.157292		21.6001	-0.036561		21.4007	-0.091262		21.4331	-0.072864
21.763	-0.255202		21.4799	-0.223015		21.5704	-0.229267		21.5292	-0.221784		22.0171	-0.329417		21.668	-0.229562		21.4686	-0.284275		21.5016	-0.266391		21.41	-0.19502		21.763	-0.060182		21.4799	-0.027995		21.5704	-0.034247		21.5292	-0.026764		22.0171	-0.134397		21.668	-0.034542		21.4686	-0.089255		21.5016	-0.071371
21.8317	-0.255385		21.546	-0.222259		21.6377	-0.228253		21.5955	-0.221033		22.0853	-0.304453		21.7368	-0.22838		21.5362	-0.283198		21.5681	-0.265328		21.4778	-0.194207		21.8317	-0.061178		21.546	-0.028052		21.6377	-0.034046		21.5955	-0.026826		22.0853	-0.110246		21.7368	-0.034173		21.5362	-0.088991		21.5681	-0.071121
21.8988	-0.255154		21.6132	-0.222023		21.7055	-0.227182		21.6636	-0.219313		22.1508	-0.279266		21.803	-0.227116		21.6038	-0.28012		21.6338	-0.263479		21.5451	-0.193427		21.8988	-0.061727		21.6132	-0.028596		21.7055	-0.033755		21.6636	-0.025886		22.1508	-0.085839		21.803	-0.033689		21.6038	-0.086693		21.6338	-0.070052
21.9622	-0.254843		21.6817	-0.220961		21.7724	-0.226365		21.7309	-0.217623		22.2199	-0.255538		21.8693	-0.225		21.6686	-0.275897		21.7021	-0.261202		21.612	-0.194091		21.9622	-0.060752		21.6817	-0.02687		21.7724	-0.032274		21.7309	-0.023532		22.2199	-0.061447		21.8693	-0.030909		21.6686	-0.081806		21.7021	-0.067111
22.0278	-0.254305		21.749	-0.219266		21.8381	-0.224959		21.7976	-0.216389		22.2862	-0.234178		21.936	-0.222265		21.7352	-0.271293		21.7721	-0.258279		21.6768	-0.194545		22.0278	-0.05976		21.749	-0.024721		21.8381	-0.030414		21.7976	-0.021844		22.2862	-0.039633		21.936	-0.02772		21.7352	-0.076748		21.7721	-0.063734
22.0945	-0.253939		21.8171	-0.217377		21.9065	-0.223513		21.8659	-0.214773		22.3525	-0.214203		21.9988	-0.218539		21.8049	-0.26589		21.8373	-0.254645		21.7432	-0.193819		22.0945	-0.06012		21.8171	-0.023558		21.9065	-0.029694		21.8659	-0.020954		22.3525	-0.020384		21.9988	-0.02472		21.8049	-0.072071		21.8373	-0.060826
22.1613	-0.252515		21.8829	-0.214954		21.9697	-0.221264		21.9305	-0.212572		22.419	-0.197591		22.0662	-0.213873		21.8707	-0.259014		21.9036	-0.250046		21.8108	-0.193347		22.1613	-0.059168		21.8829	-0.021607		21.9697	-0.027917		21.9305	-0.019225		22.419	-0.004244		22.0662	-0.020526		21.8707	-0.065667		21.9036	-0.056699
22.2291	-0.25122		21.9468	-0.212295		22.0359	-0.219064		21.9946	-0.210222		22.4866	-0.184036		22.1324	-0.208667		21.9357	-0.248698		21.9662	-0.24357		21.8788	-0.194365		22.2291	-0.056855		21.9468	-0.01793		22.0359	-0.024699		21.9946	-0.015857		22.4866	0.010329		22.1324	-0.014302		21.9357	-0.054333		21.9662	-0.049205
22.2971	-0.250234		22.0111	-0.208812		22.1027	-0.217214		22.0605	-0.208188		22.555	-0.171166		22.1993	-0.201465		21.9984	-0.23491		22.0319	-0.235188		21.9441	-0.194739		22.2971	-0.055495		22.0111	-0.014073		22.1027	-0.022475		22.0605	-0.013449		22.555	0.023573		22.1993	-0.006726		21.9984	-0.040171		22.0319	-0.040449
22.3649	-0.248676		22.0768	-0.203171		22.1688	-0.21339		22.1285	-0.204228		22.6218	-0.160508		22.2671	-0.191918		22.067	-0.218502		22.1001	-0.223098		22.0087	-0.195437		22.3649	-0.053239		22.0768	-0.007734		22.1688	-0.017953		22.1285	-0.008791		22.6218	0.034929		22.2671	0.003519		22.067	-0.023065		22.1001	-0.027661
22.4323	-0.247613		22.1439	-0.195837		22.2372	-0.208106		22.1955	-0.199556		22.6888	-0.151303		22.3334	-0.180316		22.1346	-0.195462		22.1681	-0.206379		22.0767	-0.195526		22.4323	-0.052087		22.1439	-0.000311		22.2372	-0.01258		22.1955	-0.00403		22.6888	0.044223		22.3334	0.01521		22.1346	6.4e-05		22.1681	-0.010853
22.4986	-0.246513		22.2114	-0.18655		22.3048	-0.201757		22.2624	-0.193328		22.7556	-0.145011		22.4002	-0.164219		22.2008	-0.165673		22.236	-0.183425		22.1447	-0.195312		22.4986	-0.051201		22.2114	0.008762		22.3048	-0.006445		22.2624	0.001984		22.7556	0.050301		22.4002	0.031093		22.2008	0.029639		22.236	0.011887
22.5643	-0.244787		22.279	-0.173203		22.3722	-0.192494		22.3282	-0.185499		22.8219	-0.143078		22.4676	-0.141454		22.2678	-0.126756		22.3023	-0.15169		22.2104	-0.195645		22.5643	-0.049142		22.279	0.022442		22.3722	0.003151		22.3282	0.010146		22.8219	0.052567		22.4676	0.054191		22.2678	0.068889		22.3023	0.043955
22.6322	-0.24287		22.3449	-0.155076		22.4384	-0.178401		22.3964	-0.175554		22.8885	-0.144971		22.5344	-0.108663		22.3356	-0.077349		22.3691	-0.108205		22.2771	-0.194147		22.6322	-0.048723		22.3449	0.039071		22.4384	0.015746		22.3964	0.018593		22.8885	0.049176		22.5344	0.085484		22.3356	0.116798		22.3691	0.085942
22.6986	-0.240574		22.4134	-0.130108		22.5063	-0.157582		22.4629	-0.160698		22.9579	-0.151471		22.6026	-0.063283		22.4032	-0.017627		22.4365	-0.050385		22.3436	-0.194416		22.6986	-0.046158		22.4134	0.064308		22.5063	0.036834		22.4629	0.033718		22.9579	0.042945		22.6026	0.131133		22.4032	0.176789		22.4365	0.144031
22.7639	-0.237842		22.4811	-0.094799		22.5729	-0.12735		22.5305	-0.139865		23.0254	-0.161798		22.6679	0.000282		22.469	0.049716		22.5021	0.021195		22.4119	-0.194875		22.7639	-0.042967		22.4811	0.100076		22.5729	0.067525		22.5305	0.05501		23.0254	0.033077		22.6679	0.195157		22.469	0.244591		22.5021	0.21607
22.8331	-0.23372		22.5481	-0.046767		22.641	-0.084612		22.5987	-0.110493		23.0924	-0.174738		22.736	0.085108		22.5365	0.119789		22.57	0.107119		22.4778	-0.195645		22.8331	-0.038075		22.5481	0.148878		22.641	0.111033		22.5987	0.085152		23.0924	0.020907		22.736	0.280753		22.5365	0.315434		22.57	0.302764
22.9018	-0.22854		22.6157	0.01588		22.7063	-0.025543		22.6652	-0.068771		23.158	-0.189753		22.803	0.189004		22.6034	0.181978		22.6365	0.196531		22.5434	-0.195381		22.9018	-0.033159		22.6157	0.211261		22.7063	0.169838		22.6652	0.12661		23.158	0.005628		22.803	0.384385		22.6034	0.377359		22.6365	0.391912
22.9687	-0.222567		22.6823	0.094536		22.7726	0.050152		22.7331	-0.010006		23.2253	-0.204753		22.8716	0.293066		22.6713	0.22211		22.703	0.271406		22.6127	-0.196119		22.9687	-0.026448		22.6823	0.290655		22.7726	0.246271		22.7331	0.186113		23.2253	-0.008634		22.8716	0.489185		22.6713	0.418229		22.703	0.467525
23.0358	-0.215086		22.7499	0.183484		22.8402	0.143099		22.7987	0.0697		23.2929	-0.21794		22.9377	0.369327		22.738	0.231829		22.7709	0.309985		22.6792	-0.195391		23.0358	-0.019695		22.7499	0.378875		22.8402	0.33849		22.7987	0.265091		23.2929	-0.022549		22.9377	0.564718		22.738	0.42722		22.7709	0.505376
23.1028	-0.20469		22.8171	0.269719		22.909	0.239228		22.8663	0.170144		23.3615	-0.226899		23.0048	0.394796		22.8057	0.212312		22.8379	0.303645		22.7469	-0.194896		23.1028	-0.009794		22.8171	0.464615		22.909	0.434124		22.8663	0.36504		23.3615	-0.032003		23.0048	0.589692		22.8057	0.407208		22.8379	0.498541
23.1688	-0.18921		22.884	0.334812		22.9764	0.314785		22.9343	0.27773		23.4286	-0.229375		23.0727	0.368764		22.8724	0.174396		22.9057	0.265923		22.8137	-0.195502		23.1688	0.006292		22.884	0.530314		22.9764	0.510287		22.9343	0.473232		23.4286	-0.033873		23.0727	0.564266		22.8724	0.369898		22.9057	0.461425
23.237	-0.16521		22.9512	0.361889		23.0432	0.347582		23.002	0.366513		23.4943	-0.224162		23.1398	0.315492		22.9384	0.127647		22.9718	0.213317		22.8801	-0.196164		23.237	0.030954		22.9512	0.558053		23.0432	0.543746		23.002	0.562677		23.4943	-0.027998		23.1398	0.511656		22.9384	0.323811		22.9718	0.409481
23.3039	-0.12506		23.0187	0.34632		23.1083	0.33363		23.0684	0.407625		23.5623	-0.212777		23.2075	0.256718		23.0072	0.08093		23.0411	0.158917		22.9478	-0.196515		23.3039	0.071455		23.0187	0.542835		23.1083	0.530145		23.0684	0.60414		23.5623	-0.016262		23.2075	0.453233		23.0072	0.277445		23.0411	0.355432
23.3691	-0.058336		23.0858	0.299885		23.1773	0.28922		23.1359	0.396048		23.6294	-0.199118		23.2744	0.202784		23.074	0.03964		23.1069	0.107981		23.0143	-0.196788		23.3691	0.138452		23.0858	0.496673		23.1773	0.486008		23.1359	0.592836		23.6294	-0.00233		23.2744	0.399572		23.074	0.236428		23.1069	0.304769
23.4377	0.045471		23.1527	0.241844		23.2447	0.235975		23.2029	0.352045		23.6972	-0.188803		23.3413	0.156276		23.1417	0.004311		23.1736	0.062893		23.0828	-0.196958		23.4377	0.242429		23.1527	0.438802		23.2447	0.432933		23.2029	0.549003		23.6972	0.008155		23.3413	0.353234		23.1417	0.201269		23.1736	0.259851
23.506	0.197157		23.2197	0.185239		23.3098	0.185627		23.2688	0.296636		23.7637	-0.187435		23.4076	0.119594		23.2088	-0.024003		23.2425	0.025752		23.1512	-0.197604		23.506	0.394761		23.2197	0.382843		23.3098	0.383231		23.2688	0.49424		23.7637	0.010169		23.4076	0.317198		23.2088	0.173601		23.2425	0.223356
23.5729	0.385555		23.2854	0.136356		23.3773	0.145228		23.337	0.244049		23.8312	-0.197699		23.4752	0.094663		23.2747	-0.047723		23.3088	-0.003251		23.2173	-0.197605		23.5729	0.58316		23.2854	0.333961		23.3773	0.342833		23.337	0.441654		23.8312	-9.4e-05		23.4752	0.292268		23.2747	0.149882		23.3088	0.194354
23.6395	0.571022		23.3536	0.096916		23.4436	0.116812		23.4038	0.200392		23.8981	-0.216762		23.5422	0.080356		23.3432	-0.064992		23.3758	-0.023261		23.2852	-0.19723		23.6395	0.768252		23.3536	0.294146		23.4436	0.314042		23.4038	0.397622		23.8981	-0.019532		23.5422	0.277586		23.3432	0.132238		23.3758	0.173969
23.7055	0.713242		23.4203	0.069145		23.5129	0.100927		23.4708	0.168184		23.9655	-0.239531		23.6097	0.071316		23.41	-0.073749		23.443	-0.036184		23.3503	-0.197422		23.7055	0.910664		23.4203	0.266567		23.5129	0.298349		23.4708	0.365606		23.9655	-0.042109		23.6097	0.268738		23.41	0.123673		23.443	0.161238
23.7733	0.78554		23.4867	0.053119		23.5807	0.093391		23.5378	0.147273		24.0327	-0.261707		23.6764	0.062024		23.477	-0.075319		23.5105	-0.040153		23.4167	-0.19783		23.7733	0.98337		23.4867	0.250949		23.5807	0.291221		23.5378	0.345103		24.0327	-0.063877		23.6764	0.259854		23.477	0.122511		23.5105	0.157677
23.8402	0.784758		23.5551	0.047025		23.6491	0.088556		23.6061	0.133096		24.099	-0.280891		23.7427	0.050211		23.5438	-0.071039		23.5777	-0.039183		23.4844	-0.197873		23.8402	0.982631		23.5551	0.244898		23.6491	0.286429		23.6061	0.330969		24.099	-0.083018		23.7427	0.248084		23.5438	0.126834		23.5777	0.15869
23.9076	0.726317		23.6215	0.045189		23.7156	0.081295		23.6736	0.121039		24.1663	-0.295773		23.8112	0.032191		23.61	-0.061883		23.6442	-0.037885		23.5521	-0.198278		23.9076	0.924595		23.6215	0.243467		23.7156	0.279573		23.6736	0.319317		24.1663	-0.097495		23.8112	0.230469		23.61	0.136395		23.6442	0.160393
23.974	0.634005		23.6885	0.042735		23.781	0.067201		23.7388	0.105613		24.2315	-0.306992		23.8786	0.008604		23.6762	-0.057638		23.7112	-0.038965		23.6198	-0.198722		23.974	0.832727		23.6885	0.241457		23.781	0.265923		23.7388	0.304335		24.2315	-0.10827		23.8786	0.207326		23.6762	0.141084		23.7112	0.159757
24.0413	0.526379		23.7584	0.036561		23.8488	0.045921		23.8066	0.082216		24.2999	-0.317476		23.946	-0.016673		23.7438	-0.059685		23.7777	-0.044587		23.6876	-0.198859		24.0413	0.725238		23.7584	0.23542		23.8488	0.24478		23.8066	0.281075		24.2999	-0.118617		23.946	0.182186		23.7438	0.139174		23.7777	0.154272
24.109	0.416462		23.8249	0.02285		23.9165	0.019736		23.8731	0.052862		24.3661	-0.325538		24.0128	-0.040611		23.8117	-0.068316		23.8442	-0.057673		23.7536	-0.198952		24.109	0.615414		23.8249	0.221802		23.9165	0.218688		23.8731	0.251814		24.3661	-0.126586		24.0128	0.158341		23.8117	0.130636		23.8442	0.141279
24.1768	0.3141		23.891	0.003412		23.9848	-0.006894		23.9405	0.021707		24.4334	-0.33155		24.0811	-0.061586		23.8783	-0.084609		23.9126	-0.077116		23.8209	-0.19901		24.1768	0.51311		23.891	0.202422		23.9848	0.192116		23.9405	0.220717		24.4334	-0.13254		24.0811	0.137424		23.8783	0.114401		23.9126	0.121894
24.243	0.222217		23.9592	-0.01862		24.051	-0.030966		24.0083	-0.004773		24.5009	-0.336701		24.1475	-0.078781		23.9464	-0.10435		23.9802	-0.096352		23.8878	-0.199356		24.243	0.421573		23.9592	0.180736		24.051	0.16839		24.0083	0.194583		24.5009	-0.137345		24.1475	0.120575		23.9464	0.095006		23.9802	0.103004
24.3111	0.142116		24.0254	-0.040909		24.1183	-0.052589		24.0754	-0.027853		24.5691	-0.341454		24.215	-0.092954		24.0136	-0.122743		24.0484	-0.115115		23.9552	-0.199503		24.3111	0.341619		24.0254	0.158594		24.1183	0.146914		24.0754	0.17165		24.5691	-0.141951		24.215	0.106549		24.0136	0.07676		24.0484	0.084388
24.3785	0.0739		24.0925	-0.060918		24.1858	-0.070103		24.1428	-0.049235		24.6345	-0.344633		24.2814	-0.104766		24.0817	-0.139174		24.1152	-0.130384		24.023	-0.198817		24.3785	0.272717		24.0925	0.137899		24.1858	0.128714		24.1428	0.149582		24.6345	-0.145816		24.2814	0.094051		24.0817	0.059643		24.1152	0.068433
24.4454	0.016769		24.1604	-0.078238		24.2522	-0.084405		24.2103	-0.065709		24.7021	-0.345961		24.3492	-0.113582		24.1481	-0.153667		24.1812	-0.142831		24.0901	-0.198147		24.4454	0.214916		24.1604	0.119909		24.2522	0.113742		24.2103	0.132438		24.7021	-0.147814		24.3492	0.084565		24.1481	0.04448		24.1812	0.055316
24.5127	-0.028872		24.2286	-0.091412		24.3203	-0.097284		24.2782	-0.078784		24.7701	-0.34817		24.4169	-0.120167		24.2144	-0.16515		24.2481	-0.152677		24.1581	-0.198993		24.5127	0.170121		24.2286	0.107581		24.3203	0.101709		24.2782	0.120209		24.7701	-0.149177		24.4169	0.078826		24.2144	0.033843		24.2481	0.046316
24.5801	-0.069796		24.2949	-0.102437		24.3849	-0.106514		24.3439	-0.08866		24.8366	-0.349479		24.4817	-0.125465		24.2837	-0.174817		24.3153	-0.159774		24.2238	-0.198901		24.5801	0.129105		24.2949	0.096464		24.3849	0.092387		24.3439	0.110241		24.8366	-0.150578		24.4817	0.073436		24.2837	0.024084		24.3153	0.039127
24.6478	-0.102962		24.3621	-0.111498		24.4537	-0.114481		24.4113	-0.098642		24.9027	-0.349912		24.5487	-0.128597		24.3497	-0.182053		24.3828	-0.166088		24.2926	-0.198847		24.6478	0.095885		24.3621	0.087349		24.4537	0.084366		24.4113	0.100205		24.9027	-0.151065		24.5487	0.07025		24.3497	0.016794		24.3828	0.032759
24.7142	-0.129645		24.4297	-0.119065		24.5205	-0.12227		24.4789	-0.105294		24.9713	-0.350193		24.6173	-0.131718		24.4171	-0.188048		24.4507	-0.169943		24.3579	-0.199186		24.7142	0.069541		24.4297	0.080121		24.5205	0.076916		24.4789	0.093892		24.9713	-0.151007		24.6173	0.067468		24.4171	0.011138		24.4507	0.029243
24.7817	-0.151914		24.4976	-0.124769		24.5875	-0.126273		24.5477	-0.110355		25.0384	-0.351087		24.6838	-0.135836		24.4831	-0.192869		24.5175	-0.172273		24.4251	-0.199101		24.7817	0.047187		24.4976	0.074332		24.5875	0.072828		24.5477	0.088746		25.0384	-0.151986		24.6838	0.063265		24.4831	0.006232		24.5175	0.026828
24.8505	-0.16941		24.5634	-0.12617		24.6544	-0.131795		24.6142	-0.115933		25.1052	-0.352278		24.7504	-0.138743		24.5509	-0.196615		24.5849	-0.177372		24.4915	-0.199418		24.8505	0.030008		24.5634	0.073248		24.6544	0.067623		24.6142	0.083485		25.1052	-0.15286		24.7504	0.060675		24.5509	0.002803		24.5849	0.022046
24.9164	-0.182743		24.6294	-0.13016		24.7213	-0.136435		24.6808	-0.119177		25.1728	-0.35347		24.819	-0.140808		24.6185	-0.199662		24.6512	-0.180121		24.558	-0.199664		24.9164	0.016921		24.6294	0.069504		24.7213	0.063229		24.6808	0.080487		25.1728	-0.153806		24.819	0.058856		24.6185	2e-06		24.6512	0.019543
24.9844	-0.195217		24.6978	-0.134137		24.7885	-0.138698		24.746	-0.12229		25.2402	-0.352574		24.8856	-0.143048		24.6859	-0.200043		24.7199	-0.181992		24.6256	-0.198242		24.9844	0.003025		24.6978	0.064105		24.7885	0.059544		24.746	0.075952		25.2402	-0.154332		24.8856	0.055194		24.6859	-0.001801		24.7199	0.01625
25.0511	-0.205492		24.764	-0.135598		24.8557	-0.140618		24.815	-0.125354		25.3071	-0.353357		24.9526	-0.145157		24.7532	-0.202223		24.7865	-0.184246		24.695	-0.199805		25.0511	-0.005687		24.764	0.064207		24.8557	0.059187		24.815	0.074451		25.3071	-0.153552		24.9526	0.054648		24.7532	-0.002418		24.7865	0.015559
25.1179	-0.214085		24.8311	-0.136265		24.9237	-0.142908		24.8797	-0.127287		25.3735	-0.354713		25.02	-0.146582		24.8194	-0.203276		24.8546	-0.186616		24.7615	-0.200673		25.1179	-0.013412		24.8311	0.064408		24.9237	0.057765		24.8797	0.073386		25.3735	-0.15404		25.02	0.054091		24.8194	-0.002603		24.8546	0.014057
25.1857	-0.221865		24.8992	-0.139025		24.9898	-0.143116		24.9463	-0.128113		25.4413	-0.356808		25.0893	-0.143932		24.8876	-0.205235		24.9208	-0.187684		24.829	-0.20077		25.1857	-0.021095		24.8992	0.061745		24.9898	0.057654		24.9463	0.072657		25.4413	-0.156038		25.0893	0.056838		24.8876	-0.004465		24.9208	0.013086
25.2522	-0.227829		24.9656	-0.140651		25.0575	-0.144564		25.016	-0.12935		25.5079	-0.358815		25.1543	-0.143542		24.9539	-0.207673		24.9869	-0.188675		24.8943	-0.200503		25.2522	-0.027326		24.9656	0.059852		25.0575	0.055939		25.016	0.071153		25.5079	-0.158312		25.1543	0.056961		24.9539	-0.00717		24.9869	0.011828
25.3185	-0.2324		25.0336	-0.14346		25.1249	-0.147263		25.084	-0.130353		25.5749	-0.359379		25.2208	-0.1482		25.0207	-0.20706		25.0541	-0.189861		24.9624	-0.200549		25.3185	-0.031851		25.0336	0.057089		25.1249	0.053286		25.084	0.070196		25.5749	-0.15883		25.2208	0.052349		25.0207	-0.006511		25.0541	0.010688
25.3866	-0.234721		25.1006	-0.144994		25.1933	-0.148967		25.1503	-0.132716		25.6403	-0.359568		25.2883	-0.151408		25.0868	-0.208606		25.1218	-0.188165		25.0304	-0.200759		25.3866	-0.033962		25.1006	0.055765		25.1933	0.051792		25.1503	0.068043		25.6403	-0.158809		25.2883	0.049351		25.0868	-0.007847		25.1218	0.012594
25.4539	-0.237085		25.1663	-0.14658		25.2595	-0.150368		25.2175	-0.134119		25.7077	-0.3612		25.3547	-0.151533		25.1556	-0.209707		25.1881	-0.1909		25.097	-0.201246		25.4539	-0.035839		25.1663	0.054666		25.2595	0.050878		25.2175	0.067127		25.7077	-0.159954		25.3547	0.049713		25.1556	-0.008461		25.1881	0.010346
25.5214	-0.241791		25.2347	-0.14856		25.3255	-0.153863		25.2838	-0.13562		25.7765	-0.36252		25.4225	-0.151821		25.223	-0.210411		25.2567	-0.19308		25.1639	-0.201526		25.5214	-0.040265		25.2347	0.052966		25.3255	0.047663		25.2838	0.065906		25.7765	-0.160994		25.4225	0.049705		25.223	-0.008885		25.2567	0.008446
25.5871	-0.246038		25.3028	-0.148821		25.3943	-0.153348		25.3498	-0.137287		25.8411	-0.361215		25.489	-0.154075		25.2899	-0.211594		25.3229	-0.194753		25.2304	-0.201097		25.5871	-0.044941		25.3028	0.052276		25.3943	0.047749		25.3498	0.06381		25.8411	-0.160118		25.489	0.047022		25.2899	-0.010497		25.3229	0.006344
25.6537	-0.249658		25.3686	-0.148729		25.4609	-0.153873		25.4174	-0.137641		25.9056	-0.363021		25.5574	-0.155374		25.3566	-0.213721		25.3894	-0.196102		25.2983	-0.201625		25.6537	-0.048033		25.3686	0.052896		25.4609	0.047752		25.4174	0.063984		25.9056	-0.161396		25.5574	0.046251		25.3566	-0.012096		25.3894	0.005523
25.7206	-0.252093		25.4353	-0.150227		25.528	-0.156595		25.4845	-0.137281		25.9745	-0.366285		25.6233	-0.156882		25.4227	-0.214578		25.4584	-0.196985		25.3658	-0.20158		25.7206	-0.050513		25.4353	0.051353		25.528	0.044985		25.4845	0.064299		25.9745	-0.164705		25.6233	0.044698		25.4227	-0.012998		25.4584	0.004595
25.7883	-0.250739		25.504	-0.15289		25.5955	-0.159048		25.553	-0.138659		26.0418	-0.368977		25.6908	-0.158891		25.4913	-0.213684		25.5249	-0.198221		25.4337	-0.203596		25.7883	-0.047143		25.504	0.050706		25.5955	0.044548		25.553	0.064937		26.0418	-0.165381		25.6908	0.044705		25.4913	-0.010088		25.5249	0.005375
25.8534	-0.251877		25.5695	-0.15188		25.6634	-0.160432		25.6195	-0.139663		26.1089	-0.370958		25.7585	-0.160055		25.5592	-0.215304		25.5906	-0.195234		25.5002	-0.20443		25.8534	-0.047447		25.5695	0.05255		25.6634	0.043998		25.6195	0.064767		26.1089	-0.166528		25.7585	0.044375		25.5592	-0.010874		25.5906	0.009196
25.9178	-0.253572		25.6373	-0.150099		25.7306	-0.162132		25.6865	-0.140473		26.1752	-0.373341		25.8248	-0.160627		25.6249	-0.217538		25.6575	-0.195094		25.5677	-0.202614		25.9178	-0.050958		25.6373	0.052515		25.7306	0.040482		25.6865	0.062141		26.1752	-0.170727		25.8248	0.041987		25.6249	-0.014924		25.6575	0.00752
25.9844	-0.254969		25.7046	-0.152284		25.7947	-0.162644		25.7539	-0.141284		26.2429	-0.37551		25.8882	-0.161358		25.6919	-0.219367		25.7256	-0.199315		25.6334	-0.201215		25.9844	-0.053754		25.7046	0.048931		25.7947	0.038571		25.7539	0.059931		26.2429	-0.174295		25.8882	0.039857		25.6919	-0.018152		25.7256	0.0019
26.0511	-0.256761		25.7727	-0.154738		25.8585	-0.163517		25.8221	-0.144288		26.3099	-0.377173		25.9559	-0.160724		25.7602	-0.220609		25.7925	-0.201369		25.7015	-0.20205		26.0511	-0.054711		25.7727	0.047312		25.8585	0.038533		25.8221	0.057762		26.3099	-0.175123		25.9559	0.041326		25.7602	-0.018559		25.7925	0.000681
26.1193	-0.257981		25.837	-0.155968		25.9257	-0.162295		25.884	-0.146854		26.3762	-0.378162		26.0213	-0.164454		25.8261	-0.222877		25.8566	-0.202574		25.7687	-0.200544		26.1193	-0.057437		25.837	0.044576		25.9257	0.038249		25.884	0.05369		26.3762	-0.177618		26.0213	0.03609		25.8261	-0.022333		25.8566	-0.00203
26.1861	-0.259149		25.9003	-0.158191		25.9948	-0.164508		25.9488	-0.146754		26.4436	-0.381276		26.0895	-0.165924		25.8907	-0.224827		25.9233	-0.202857		25.8325	-0.199236		26.1861	-0.059913		25.9003	0.041045		25.9948	0.034728		25.9488	0.052482		26.4436	-0.18204		26.0895	0.033312		25.8907	-0.025591		25.9233	-0.003621
26.2535	-0.260145		25.9695	-0.159772		26.0602	-0.164195		26.0158	-0.147355		26.5111	-0.38307		26.1593	-0.169614		25.9574	-0.22522		25.9905	-0.20518		25.8978	-0.199412		26.2535	-0.060733		25.9695	0.03964		26.0602	0.035217		26.0158	0.052057		26.5111	-0.183658		26.1593	0.029798		25.9574	-0.025808		25.9905	-0.005768
26.3203	-0.262146		26.0367	-0.162075		26.1265	-0.165591		26.084	-0.147749		26.5778	-0.385229		26.226	-0.171803		26.0243	-0.224447		26.0581	-0.207357		25.9643	-0.200449		26.3203	-0.061697		26.0367	0.038374		26.1265	0.034858		26.084	0.0527		26.5778	-0.18478		26.226	0.028646		26.0243	-0.023998		26.0581	-0.006908
26.3875	-0.263086		26.1025	-0.164025		26.1951	-0.167472		26.1525	-0.150945		26.6458	-0.387969		26.2913	-0.173026		26.0905	-0.229046		26.1222	-0.209472		26.0335	-0.201348		26.3875	-0.061738		26.1025	0.037323		26.1951	0.033876		26.1525	0.050403		26.6458	-0.186621		26.2913	0.028322		26.0905	-0.027698		26.1222	-0.008124
26.4544	-0.264112		26.1692	-0.16535		26.2635	-0.169891		26.2203	-0.155181		26.7131	-0.390627		26.3587	-0.174219		26.1568	-0.230285		26.1926	-0.210644		26.0999	-0.200213		26.4544	-0.063899		26.1692	0.034863		26.2635	0.030322		26.2203	0.045032		26.7131	-0.190414		26.3587	0.025994		26.1568	-0.030072		26.1926	-0.010431
26.5226	-0.26514		26.237	-0.166605		26.3311	-0.172613		26.2868	-0.15759		26.7802	-0.393111		26.426	-0.177579		26.2247	-0.231969		26.26	-0.212258		26.1665	-0.201081		26.5226	-0.064059		26.237	0.034476		26.3311	0.028468		26.2868	0.043491		26.7802	-0.19203		26.426	0.023502		26.2247	-0.030888		26.26	-0.011177
26.5893	-0.26637		26.304	-0.167705		26.3974	-0.174324		26.3538	-0.15996		26.8458	-0.39624		26.4942	-0.180878		26.2927	-0.234257		26.325	-0.213464		26.2336	-0.20112		26.5893	-0.06525		26.304	0.033415		26.3974	0.026796		26.3538	0.04116		26.8458	-0.19512		26.4942	0.020242		26.2927	-0.033137		26.325	-0.012344
26.6571	-0.26733		26.3703	-0.170544		26.4637	-0.176114		26.4207	-0.162783		26.9139	-0.398634		26.5612	-0.183595		26.3597	-0.235904		26.3922	-0.214992		26.3005	-0.200863		26.6571	-0.066467		26.3703	0.030319		26.4637	0.024749		26.4207	0.03808		26.9139	-0.197771		26.5612	0.017268		26.3597	-0.035041		26.3922	-0.014129
26.7255	-0.268077		26.4382	-0.172823		26.5316	-0.17776		26.4882	-0.165241		26.9832	-0.401309		26.6274	-0.185306		26.425	-0.237159		26.4593	-0.217783		26.3679	-0.199665		26.7255	-0.068412		26.4382	0.026842		26.5316	0.021905		26.4882	0.034424		26.9832	-0.201644		26.6274	0.014359		26.425	-0.037494		26.4593	-0.018118
26.791	-0.269757		26.5053	-0.174522		26.5984	-0.179596		26.5565	-0.167683		27.0511	-0.404349		26.6935	-0.187643		26.4922	-0.238912		26.5266	-0.217789		26.434	-0.199518		26.791	-0.070239		26.5053	0.024996		26.5984	0.019922		26.5565	0.031835		27.0511	-0.204831		26.6935	0.011875		26.4922	-0.039394		26.5266	-0.018271
26.856	-0.270284		26.5728	-0.176534		26.6659	-0.180945		26.6218	-0.170401		27.1169	-0.406812		26.7615	-0.190065		26.5602	-0.241276		26.5942	-0.219602		26.5015	-0.200716		26.856	-0.069568		26.5728	0.024182		26.6659	0.019771		26.6218	0.030315		27.1169	-0.206096		26.7615	0.010651		26.5602	-0.04056		26.5942	-0.018886
26.9248	-0.271175		26.6407	-0.178958		26.7314	-0.183485		26.6893	-0.172892		27.183	-0.409553		26.8299	-0.192472		26.6262	-0.243435		26.6602	-0.221847		26.568	-0.201244		26.9248	-0.069931		26.6407	0.022286		26.7314	0.017759		26.6893	0.028352		27.183	-0.208309		26.8299	0.008772		26.6262	-0.042191		26.6602	-0.020603
26.9924	-0.272023		26.7075	-0.180399		26.7999	-0.185435		26.7566	-0.175217		27.2494	-0.411822		26.8967	-0.195318		26.6941	-0.245469		26.7277	-0.223883		26.6359	-0.201513		26.9924	-0.07051		26.7075	0.021114		26.7999	0.016078		26.7566	0.026296		27.2494	-0.210309		26.8967	0.006195		26.6941	-0.043956		26.7277	-0.02237
27.0585	-0.273262		26.7746	-0.183146		26.8652	-0.187501		26.8235	-0.177043		27.3169	-0.414546		26.9626	-0.197946		26.7621	-0.246991		26.7949	-0.225388		26.7026	-0.202044		27.0585	-0.071218		26.7746	0.018898		26.8652	0.014543		26.8235	0.025001		27.3169	-0.212502		26.9626	0.004098		26.7621	-0.044947		26.7949	-0.023344
27.1248	-0.274034		26.8403	-0.185688		26.9333	-0.189262		26.8902	-0.179819		27.3838	-0.417247		27.0283	-0.200384		26.8304	-0.248526		26.8636	-0.227087		26.7701	-0.202289		27.1248	-0.071745		26.8403	0.016601		26.9333	0.013027		26.8902	0.02247		27.3838	-0.214958		27.0283	0.001905		26.8304	-0.046237		26.8636	-0.024798
27.1934	-0.274625		26.9082	-0.187814		27.002	-0.19136		26.9566	-0.182656		27.4509	-0.419617		27.0969	-0.202757		26.898	-0.250202		26.9313	-0.22947		26.8388	-0.202962		27.1934	-0.071663		26.9082	0.015148		27.002	0.011602		26.9566	0.020306		27.4509	-0.216655		27.0969	0.000205		26.898	-0.04724		26.9313	-0.026508
27.2613	-0.276074		26.9747	-0.189601		27.0693	-0.193157		27.024	-0.184817		27.5181	-0.421236		27.1642	-0.2045		26.9656	-0.252054		26.9995	-0.231326		26.9056	-0.203105		27.2613	-0.072969		26.9747	0.013504		27.0693	0.009948		27.024	0.018288		27.5181	-0.218131		27.1642	-0.001395		26.9656	-0.048949		26.9995	-0.028221
27.3266	-0.276796		27.0422	-0.191608		27.1365	-0.195233		27.0914	-0.187691		27.5864	-0.423149		27.2319	-0.207024		27.0322	-0.253817		27.0656	-0.23285		26.9716	-0.202883		27.3266	-0.073913		27.0422	0.011275		27.1365	0.00765		27.0914	0.015192		27.5864	-0.220266		27.2319	-0.004141		27.0322	-0.050934		27.0656	-0.029967
27.3947	-0.277576		27.1095	-0.19284		27.2036	-0.197395		27.1598	-0.190739		27.6527	-0.425081		27.2983	-0.210112		27.0983	-0.255796		27.1307	-0.234762		27.0384	-0.203177		27.3947	-0.074399		27.1095	0.010337		27.2036	0.005782		27.1598	0.012438		27.6527	-0.221904		27.2983	-0.006935		27.0983	-0.052619		27.1307	-0.031585
27.4617	-0.278007		27.1782	-0.194843		27.2685	-0.199776		27.2279	-0.193827		27.7192	-0.426945		27.3655	-0.212354		27.1654	-0.257289		27.1972	-0.236485		27.1047	-0.20351		27.4617	-0.074497		27.1782	0.008667		27.2685	0.003734		27.2279	0.009683		27.7192	-0.223435		27.3655	-0.008844		27.1654	-0.053779		27.1972	-0.032975
27.5265	-0.278656		27.2456	-0.197463		27.3356	-0.201852		27.2943	-0.19654		27.7866	-0.428787		27.4316	-0.214684		27.2331	-0.259088		27.2663	-0.238314		27.1714	-0.203462		27.5265	-0.075194		27.2456	0.005999		27.3356	0.00161		27.2943	0.006922		27.7866	-0.225325		27.4316	-0.011222		27.2331	-0.055626		27.2663	-0.034852
27.5943	-0.279564		27.313	-0.19931		27.4037	-0.203946		27.3599	-0.198936		27.8535	-0.429959		27.4978	-0.216749		27.3005	-0.26086		27.3335	-0.239567		27.2406	-0.203839		27.5943	-0.075725		27.313	0.004529		27.4037	-0.000107		27.3599	0.004903		27.8535	-0.22612		27.4978	-0.01291		27.3005	-0.057021		27.3335	-0.035728
27.6622	-0.280355		27.38	-0.200685		27.47	-0.206656		27.4282	-0.201766		27.9222	-0.430894		27.567	-0.219307		27.3687	-0.262894		27.4004	-0.241206		27.3073	-0.204569		27.6622	-0.075786		27.38	0.003884		27.47	-0.002087		27.4282	0.002803		27.9222	-0.226325		27.567	-0.014738		27.3687	-0.058325		27.4004	-0.036637
27.7291	-0.281046		27.4461	-0.202429		27.5368	-0.208845		27.4947	-0.204719		27.9876	-0.432212		27.6349	-0.221674		27.4355	-0.264901		27.4662	-0.242891		27.3745	-0.204618		27.7291	-0.076428		27.4461	0.002189		27.5368	-0.004227		27.4947	-0.000101		27.9876	-0.227594		27.6349	-0.017056		27.4355	-0.060283		27.4662	-0.038273
27.7977	-0.281648		27.5136	-0.20453		27.6042	-0.210901		27.5612	-0.207342		28.0559	-0.433347		27.7008	-0.224232		27.5018	-0.266296		27.5343	-0.244523		27.4426	-0.204893		27.7977	-0.076755		27.5136	0.000363		27.6042	-0.006008		27.5612	-0.002449		28.0559	-0.228454		27.7008	-0.019339		27.5018	-0.061403		27.5343	-0.03963
27.8657	-0.282338		27.5807	-0.206348		27.672	-0.212939		27.6291	-0.209726		28.1238	-0.434347		27.7691	-0.22655		27.5688	-0.267703		27.6018	-0.24604		27.5099	-0.205738		27.8657	-0.0766		27.5807	-0.00061		27.672	-0.007201		27.6291	-0.003988		28.1238	-0.228609		27.7691	-0.020812		27.5688	-0.061965		27.6018	-0.040302
27.932	-0.282593		27.6484	-0.208334		27.7385	-0.215029		27.6971	-0.212017		28.1905	-0.43582		27.8368	-0.228441		27.6363	-0.269379		27.6683	-0.248019		27.5739	-0.206604		27.932	-0.075989		27.6484	-0.00173		27.7385	-0.008425		27.6971	-0.005413		28.1905	-0.229216		27.8368	-0.021837		27.6363	-0.062775		27.6683	-0.041415
27.9988	-0.283206		27.716	-0.210123		27.8056	-0.216826		27.764	-0.214683		28.2576	-0.437031		27.9032	-0.230592		27.7029	-0.271113		27.7357	-0.24979		27.6432	-0.206855		27.9988	-0.076351		27.716	-0.003268		27.8056	-0.009971		27.764	-0.007828		28.2576	-0.230176		27.9032	-0.023737		27.7029	-0.064258		27.7357	-0.042935
28.0655	-0.283966		27.7818	-0.212287		27.8728	-0.218452		27.8316	-0.216866		28.3235	-0.438185		27.97	-0.233051		27.7702	-0.272521		27.8033	-0.251194		27.7114	-0.207204		28.0655	-0.076762		27.7818	-0.005083		27.8728	-0.011248		27.8316	-0.009662		28.3235	-0.230981		27.97	-0.025847		27.7702	-0.065317		27.8033	-0.04399
28.1339	-0.284583		27.85	-0.21439		27.94	-0.220811		27.8994	-0.21898		28.3901	-0.439159		28.0385	-0.235156		27.8368	-0.273803		27.8702	-0.252471		27.7769	-0.207482		28.1339	-0.077101		27.85	-0.006908		27.94	-0.013329		27.8994	-0.011498		28.3901	-0.231677		28.0385	-0.027674		27.8368	-0.066321		27.8702	-0.044989
28.2002	-0.284959		27.9173	-0.216464		28.008	-0.22321		27.9646	-0.221703		28.4568	-0.439786		28.1052	-0.237051		27.9049	-0.275506		27.9363	-0.25418		27.8442	-0.207629		28.2002	-0.07733		27.9173	-0.008835		28.008	-0.015581		27.9646	-0.014074		28.4568	-0.232157		28.1052	-0.029422		27.9049	-0.067877		27.9363	-0.046551
28.269	-0.285634		27.984	-0.218118		28.0749	-0.225371		28.0315	-0.223887		28.5249	-0.440624		28.1724	-0.239073		27.9723	-0.27697		28.0041	-0.255284		27.9107	-0.207747		28.269	-0.077887		27.984	-0.010371		28.0749	-0.017624		28.0315	-0.01614		28.5249	-0.232877		28.1724	-0.031326		27.9723	-0.069223		28.0041	-0.047537
28.3347	-0.28621		28.0499	-0.21962		28.1425	-0.227509		28.1007	-0.225988		28.5915	-0.441485		28.2394	-0.241361		28.0401	-0.278446		28.0728	-0.256721		27.9782	-0.208271		28.3347	-0.077939		28.0499	-0.011349		28.1425	-0.019238		28.1007	-0.017717		28.5915	-0.233214		28.2394	-0.03309		28.0401	-0.070175		28.0728	-0.04845
28.4024	-0.286456		28.1172	-0.221749		28.2101	-0.229497		28.1677	-0.228088		28.6584	-0.442262		28.3065	-0.243273		28.1072	-0.279762		28.1387	-0.258141		28.0464	-0.208523		28.4024	-0.077933		28.1172	-0.013226		28.2101	-0.020974		28.1677	-0.019565		28.6584	-0.233739		28.3065	-0.03475		28.1072	-0.071239		28.1387	-0.049618
28.4686	-0.28709		28.1838	-0.223915		28.276	-0.231499		28.2338	-0.230031		28.7252	-0.443208		28.3727	-0.245246		28.1741	-0.281106		28.2063	-0.259692		28.1143	-0.208828		28.4686	-0.078262		28.1838	-0.015087		28.276	-0.022671		28.2338	-0.021203		28.7252	-0.23438		28.3727	-0.036418		28.1741	-0.072278		28.2063	-0.050864
28.5353	-0.287468		28.2504	-0.225803		28.3426	-0.233626		28.3001	-0.231929		28.7935	-0.444077		28.4397	-0.247016		28.2416	-0.282458		28.2729	-0.261121		28.1805	-0.208997		28.5353	-0.078471		28.2504	-0.016806		28.3426	-0.024629		28.3001	-0.022932		28.7935	-0.23508		28.4397	-0.038019		28.2416	-0.073461		28.2729	-0.052124
28.6019	-0.287747		28.3179	-0.227717		28.4106	-0.235473		28.3668	-0.233491		28.8618	-0.445145		28.5071	-0.248286		28.3086	-0.283764		28.3378	-0.26262		28.2491	-0.20935		28.6019	-0.078397		28.3179	-0.018367		28.4106	-0.026123		28.3668	-0.024141		28.8618	-0.235795		28.5071	-0.038936		28.3086	-0.074414		28.3378	-0.05327
28.6691	-0.287877		28.3854	-0.229706		28.4774	-0.237627		28.4355	-0.235367		28.9284	-0.446283		28.5732	-0.249788		28.3755	-0.285119		28.4058	-0.264199		28.3143	-0.209463		28.6691	-0.078414		28.3854	-0.020243		28.4774	-0.028164		28.4355	-0.025904		28.9284	-0.23682		28.5732	-0.040325		28.3755	-0.075656		28.4058	-0.054736
28.7375	-0.288471		28.4534	-0.231433		28.5444	-0.239628		28.5016	-0.237471		28.9961	-0.447387		28.642	-0.25132		28.4423	-0.286213		28.4744	-0.265647		28.3824	-0.209367		28.7375	-0.079104		28.4534	-0.022066		28.5444	-0.030261		28.5016	-0.028104		28.9961	-0.23802		28.642	-0.041953		28.4423	-0.076846		28.4744	-0.05628
28.8035	-0.288832		28.5197	-0.233083		28.6118	-0.241538		28.5697	-0.239048		29.0622	-0.448548		28.7085	-0.252559		28.5102	-0.28744		28.5416	-0.267002		28.4495	-0.209609		28.8035	-0.079223		28.5197	-0.023474		28.6118	-0.031929		28.5697	-0.029439		29.0622	-0.238939		28.7085	-0.04295		28.5102	-0.077831		28.5416	-0.057393
28.871	-0.289004		28.586	-0.234814		28.6784	-0.243213		28.637	-0.240648		29.13	-0.449743		28.7761	-0.253975		28.5767	-0.288856		28.6089	-0.26856		28.5158	-0.209831		28.871	-0.079173		28.586	-0.024983		28.6784	-0.033382		28.637	-0.030817		29.13	-0.239912		28.7761	-0.044144		28.5767	-0.079025		28.6089	-0.058729
28.9387	-0.289273		28.6543	-0.23632		28.7468	-0.244499		28.7048	-0.242276		29.1961	-0.450936		28.8421	-0.255331		28.6427	-0.290084		28.677	-0.269631		28.5831	-0.209879		28.9387	-0.079394		28.6543	-0.026441		28.7468	-0.03462		28.7048	-0.032397		29.1961	-0.241057		28.8421	-0.045452		28.6427	-0.080205		28.677	-0.059752
29.0049	-0.289659		28.7212	-0.237901		28.8133	-0.245997		28.7723	-0.243527		29.2631	-0.452041		28.9119	-0.256807		28.7087	-0.291289		28.7434	-0.270835		28.6502	-0.209918		29.0049	-0.079741		28.7212	-0.027983		28.8133	-0.036079		28.7723	-0.033609		29.2631	-0.242123		28.9119	-0.046889		28.7087	-0.081371		28.7434	-0.060917
29.0734	-0.290217		28.7875	-0.2394		28.8818	-0.247185		28.8394	-0.245058		29.3314	-0.453007		28.977	-0.258259		28.7765	-0.292653		28.8119	-0.271967		28.7167	-0.210262		29.0734	-0.079955		28.7875	-0.029138		28.8818	-0.036923		28.8394	-0.034796		29.3314	-0.242745		28.977	-0.047997		28.7765	-0.082391		28.8119	-0.061705
29.1396	-0.29045		28.8546	-0.24077		28.9491	-0.248275		28.9059	-0.246668		29.3973	-0.453874		29.045	-0.259437		28.8451	-0.293833		28.8783	-0.273172		28.7843	-0.21053		29.1396	-0.07992		28.8546	-0.03024		28.9491	-0.037745		28.9059	-0.036138		29.3973	-0.243344		29.045	-0.048907		28.8451	-0.083303		28.8783	-0.062642
29.2072	-0.290646		28.9233	-0.24242		29.0157	-0.249497		28.9732	-0.248083		29.4653	-0.454727		29.1121	-0.260588		28.9127	-0.294894		28.944	-0.274514		28.8519	-0.210574		29.2072	-0.080072		28.9233	-0.031846		29.0157	-0.038923		28.9732	-0.037509		29.4653	-0.244153		29.1121	-0.050014		28.9127	-0.08432		28.944	-0.06394
29.2736	-0.290961		28.9894	-0.244089		29.0812	-0.250729		29.0396	-0.2494		29.5316	-0.455644		29.1775	-0.261859		28.9789	-0.295941		29.0111	-0.275887		28.9185	-0.210775		29.2736	-0.080186		28.9894	-0.033314		29.0812	-0.039954		29.0396	-0.038625		29.5316	-0.244869		29.1775	-0.051084		28.9789	-0.085166		29.0111	-0.065112
29.3417	-0.291183		29.0572	-0.245354		29.1485	-0.251972		29.1067	-0.250616		29.5985	-0.456515		29.2465	-0.262772		29.0468	-0.296984		29.0785	-0.276999		28.9853	-0.210918		29.3417	-0.080265		29.0572	-0.034436		29.1485	-0.041054		29.1067	-0.039698		29.5985	-0.245597		29.2465	-0.051854		29.0468	-0.086066		29.0785	-0.066081
29.4089	-0.29167		29.1251	-0.246924		29.2152	-0.253382		29.1741	-0.251905		29.666	-0.456822		29.3134	-0.26366		29.1131	-0.298322		29.1446	-0.278348		29.052	-0.211071		29.4089	-0.080599		29.1251	-0.035853		29.2152	-0.042311		29.1741	-0.040834		29.666	-0.245751		29.3134	-0.052589		29.1131	-0.087251		29.1446	-0.067277
29.4734	-0.292158		29.1908	-0.248589		29.2837	-0.254303		29.2415	-0.252684		29.7292	-0.457117		29.3818	-0.264778		29.1809	-0.299635		29.2124	-0.279552		29.1206	-0.211336		29.4734	-0.080822		29.1908	-0.037253		29.2837	-0.042967		29.2415	-0.041348		29.7292	-0.245781		29.3818	-0.053442		29.1809	-0.088299		29.2124	-0.068216
29.539	-0.292486		29.2579	-0.249857		29.3505	-0.255271		29.3081	-0.253752		29.7945	-0.457237		29.4481	-0.265688		29.2474	-0.300646		29.2792	-0.281016		29.1874	-0.211417		29.539	-0.081069		29.2579	-0.03844		29.3505	-0.043854		29.3081	-0.042335		29.7945	-0.24582		29.4481	-0.054271		29.2474	-0.089229		29.2792	-0.069599
29.608	-0.293028		29.3253	-0.25098		29.4179	-0.256379		29.3762	-0.255011		29.8615	-0.457838		29.5133	-0.266322		29.3142	-0.301622		29.347	-0.282569		29.2536	-0.211354		29.608	-0.081674		29.3253	-0.039626		29.4179	-0.045025		29.3762	-0.043657		29.8615	-0.246484		29.5133	-0.054968		29.3142	-0.090268		29.347	-0.071215
29.675	-0.293355		29.3925	-0.25257		29.484	-0.257654		29.4411	-0.255764		29.928	-0.458026		29.5809	-0.267533		29.3822	-0.302816		29.4132	-0.283481		29.32	-0.211439		29.675	-0.081916		29.3925	-0.041131		29.484	-0.046215		29.4411	-0.044325		29.928	-0.246587		29.5809	-0.056094		29.3822	-0.091377		29.4132	-0.072042
29.7376	-0.293211		29.4592	-0.253991		29.5495	-0.258686		29.5083	-0.256496		29.9955	-0.458125		29.6473	-0.268734		29.4484	-0.304084		29.4805	-0.284254		29.3873	-0.212078		29.7376	-0.081133		29.4592	-0.041913		29.5495	-0.046608		29.5083	-0.044418		29.9955	-0.246047		29.6473	-0.056656		29.4484	-0.092006		29.4805	-0.072176
29.8017	-0.293551		29.526	-0.25509		29.6182	-0.259936		29.5753	-0.257133		30.0615	-0.458639		29.7132	-0.269757		29.5152	-0.30526		29.5475	-0.285203		29.4537	-0.212441		29.8017	-0.08111		29.526	-0.042649		29.6182	-0.047495		29.5753	-0.044692		30.0615	-0.246198		29.7132	-0.057316		29.5152	-0.092819		29.5475	-0.072762
29.8695	-0.293921		29.5927	-0.256027		29.6843	-0.260785		29.6425	-0.257839		30.1288	-0.458715		29.7753	-0.270804		29.5834	-0.306549		29.6145	-0.286354		29.5213	-0.212498		29.8695	-0.081423		29.5927	-0.043529		29.6843	-0.048287		29.6425	-0.045341		30.1288	-0.246217		29.7753	-0.058306		29.5834	-0.094051		29.6145	-0.073856
29.937	-0.294472		29.6602	-0.256805		29.748	-0.261549		29.7096	-0.25861		30.1959	-0.458866		29.8438	-0.271728		29.6496	-0.307629		29.6809	-0.287327		29.5872	-0.21295		29.937	-0.081522		29.6602	-0.043855		29.748	-0.048599		29.7096	-0.04566		30.1959	-0.245916		29.8438	-0.058778		29.6496	-0.094679		29.6809	-0.074377
30.0031	-0.294875		29.7238	-0.257844		29.8144	-0.262519		29.7718	-0.259057		30.2629	-0.458744		29.9113	-0.272844		29.7153	-0.308505		29.7455	-0.288145		29.6566	-0.212894		30.0031	-0.081981		29.7238	-0.04495		29.8144	-0.049625		29.7718	-0.046163		30.2629	-0.24585		29.9113	-0.05995		29.7153	-0.095611		29.7455	-0.075251
30.0703	-0.295262		29.7873	-0.258494		29.8811	-0.263263		29.8386	-0.259633		30.3289	-0.459155		29.977	-0.273381		29.7766	-0.309066		29.8107	-0.289158		29.7208	-0.213025		30.0703	-0.082237		29.7873	-0.045469		29.8811	-0.050238		29.8386	-0.046608		30.3289	-0.24613		29.977	-0.060356		29.7766	-0.096041		29.8107	-0.076133
30.1383	-0.295647		29.8561	-0.259463		29.9484	-0.263807		29.9053	-0.260426		30.3963	-0.459441		30.0442	-0.274289		29.8444	-0.310016		29.8783	-0.290207		29.7836	-0.212971		30.1383	-0.082676		29.8561	-0.046492		29.9484	-0.050836		29.9053	-0.047455		30.3963	-0.24647		30.0442	-0.061318		29.8444	-0.097045		29.8783	-0.077236
30.2053	-0.296009		29.9224	-0.260592		30.0147	-0.264467		29.9733	-0.261444		30.463	-0.459857		30.1115	-0.27497		29.9122	-0.310856		29.943	-0.291218		29.8508	-0.213166		30.2053	-0.082843		29.9224	-0.047426		30.0147	-0.051301		29.9733	-0.048278		30.463	-0.246691		30.1115	-0.061804		29.9122	-0.09769		29.943	-0.078052
30.2722	-0.296308		29.9895	-0.261382		30.081	-0.265408		30.0395	-0.262265		30.5316	-0.460053		30.1807	-0.275856		29.9793	-0.31162		30.0103	-0.292055		29.9184	-0.213526		30.2722	-0.082782		29.9895	-0.047856		30.081	-0.051882		30.0395	-0.048739		30.5316	-0.246527		30.1807	-0.06233		29.9793	-0.098094		30.0103	-0.078529
30.3393	-0.296805		30.0571	-0.262315		30.1482	-0.265983		30.1061	-0.262871		30.5997	-0.460219		30.2462	-0.276534		30.0453	-0.312596		30.078	-0.292965		29.9834	-0.213554		30.3393	-0.083251		30.0571	-0.048761		30.1482	-0.052429		30.1061	-0.049317		30.5997	-0.246665		30.2462	-0.06298		30.0453	-0.099042		30.078	-0.079411
30.4057	-0.297238		30.1251	-0.263017		30.2172	-0.266481		30.175	-0.263622		30.6656	-0.460458		30.3129	-0.27751		30.1122	-0.313647		30.1446	-0.294015		30.0513	-0.213709		30.4057	-0.083529		30.1251	-0.049308		30.2172	-0.052772		30.175	-0.049913		30.6656	-0.246749		30.3129	-0.063801		30.1122	-0.099938		30.1446	-0.080306
30.4741	-0.297698		30.191	-0.263792		30.2827	-0.266951		30.2412	-0.264049		30.7336	-0.460552		30.3798	-0.278319		30.1811	-0.314816		30.2124	-0.295148		30.12	-0.213511		30.4741	-0.084187		30.191	-0.050281		30.2827	-0.05344		30.2412	-0.050538		30.7336	-0.247041		30.3798	-0.064808		30.1811	-0.101305		30.2124	-0.081637
30.5419	-0.297918		30.2586	-0.264834		30.3491	-0.267938		30.3083	-0.264641		30.8015	-0.461204		30.4468	-0.279054		30.2469	-0.315907		30.2794	-0.296133		30.1865	-0.213582		30.5419	-0.084336		30.2586	-0.051252		30.3491	-0.054356		30.3083	-0.051059		30.8015	-0.247622		30.4468	-0.065472		30.2469	-0.102325		30.2794	-0.082551
30.6082	-0.297995		30.325	-0.265802		30.4167	-0.268663		30.3769	-0.26531		30.8671	-0.461192		30.5148	-0.279378		30.3127	-0.316945		30.3462	-0.297432		30.2533	-0.213631		30.6082	-0.084364		30.325	-0.052171		30.4167	-0.055032		30.3769	-0.051679		30.8671	-0.247561		30.5148	-0.065747		30.3127	-0.103314		30.3462	-0.083801
30.6745	-0.298141		30.3914	-0.266819		30.4837	-0.269407		30.4427	-0.265729		30.9337	-0.46129		30.5816	-0.279723		30.3827	-0.317828		30.4133	-0.298808		30.321	-0.213674		30.6745	-0.084467		30.3914	-0.053145		30.4837	-0.055733		30.4427	-0.052055		30.9337	-0.247616		30.5816	-0.066049		30.3827	-0.104154		30.4133	-0.085134
30.7424	-0.298444		30.4592	-0.267715		30.5517	-0.270111		30.5085	-0.266324		31.0006	-0.461684		30.6503	-0.280103		30.4481	-0.318386		30.4789	-0.299955		30.3884	-0.214004		30.7424	-0.08444		30.4592	-0.053711		30.5517	-0.056107		30.5085	-0.05232		31.0006	-0.24768		30.6503	-0.066099		30.4481	-0.104382		30.4789	-0.085951
30.8095	-0.298802		30.5268	-0.268191		30.6193	-0.271162		30.5769	-0.266902		31.0698	-0.461849		30.7172	-0.280311		30.5158	-0.319204		30.5466	-0.301029		30.4548	-0.214259		30.8095	-0.084543		30.5268	-0.053932		30.6193	-0.056903		30.5769	-0.052643		31.0698	-0.24759		30.7172	-0.066052		30.5158	-0.104945		30.5466	-0.08677
30.8757	-0.299341		30.5944	-0.268835		30.6855	-0.272008		30.6443	-0.267335		31.1355	-0.462264		30.7828	-0.280594		30.5818	-0.32024		30.6134	-0.302064		30.5209	-0.214548		30.8757	-0.084793		30.5944	-0.054287		30.6855	-0.05746		30.6443	-0.052787		31.1355	-0.247716		30.7828	-0.066046		30.5818	-0.105692		30.6134	-0.087516
30.943	-0.29959		30.6627	-0.269698		30.7524	-0.272685		30.7136	-0.267536		31.2013	-0.462792		30.8512	-0.281394		30.6508	-0.321448		30.6811	-0.30281		30.5881	-0.214594		30.943	-0.084996		30.6627	-0.055104		30.7524	-0.058091		30.7136	-0.052942		31.2013	-0.248198		30.8512	-0.0668		30.6508	-0.106854		30.6811	-0.088216
31.0099	-0.299678		30.7294	-0.270478		30.8202	-0.273498		30.7795	-0.267976		31.2683	-0.463034		30.9195	-0.281716		30.7189	-0.322302		30.7493	-0.303468		30.6555	-0.214711		31.0099	-0.084967		30.7294	-0.055767		30.8202	-0.058787		30.7795	-0.053265		31.2683	-0.248323		30.9195	-0.067005		30.7189	-0.107591		30.7493	-0.088757
31.0771	-0.299879		30.7951	-0.270933		30.8867	-0.274277		30.8463	-0.268882		31.3363	-0.463098		30.9854	-0.282169		30.7854	-0.322817		30.8171	-0.304067		30.7238	-0.214864		31.0771	-0.085015		30.7951	-0.056069		30.8867	-0.059413		30.8463	-0.054018		31.3363	-0.248234		30.9854	-0.067305		30.7854	-0.107953		30.8171	-0.089203
31.1464	-0.300168		30.8623	-0.271555		30.9548	-0.275021		30.9124	-0.269179		31.4033	-0.463099		31.0521	-0.282582		30.853	-0.323554		30.8838	-0.304694		30.7919	-0.2152		31.1464	-0.084968		30.8623	-0.056355		30.9548	-0.059821		30.9124	-0.053979		31.4033	-0.247899		31.0521	-0.067382		30.853	-0.108354		30.8838	-0.089494
31.2134	-0.300202		30.9292	-0.27205		31.0223	-0.275594		30.9797	-0.269317		31.471	-0.46282		31.1178	-0.283041		30.9196	-0.324525		30.9509	-0.305156		30.8587	-0.215401		31.2134	-0.084801		30.9292	-0.056649		31.0223	-0.060193		30.9797	-0.053916		31.471	-0.247419		31.1178	-0.06764		30.9196	-0.109124		30.9509	-0.089755
31.2806	-0.300104		30.9965	-0.272707		31.0904	-0.275983		31.047	-0.269857		31.5393	-0.462427		31.188	-0.283352		30.9875	-0.325203		31.0171	-0.305622		30.9252	-0.215572		31.2806	-0.084532		30.9965	-0.057135		31.0904	-0.060411		31.047	-0.054285		31.5393	-0.246855		31.188	-0.06778		30.9875	-0.109631		31.0171	-0.09005
31.3478	-0.300409		31.0638	-0.272993		31.1562	-0.27618		31.1156	-0.270287		31.6063	-0.462517		31.255	-0.283643		31.0534	-0.326004		31.0845	-0.306453		30.992	-0.215798		31.3478	-0.084611		31.0638	-0.057195		31.1562	-0.060382		31.1156	-0.054489		31.6063	-0.246719		31.255	-0.067845		31.0534	-0.110206		31.0845	-0.090655
31.4145	-0.300618		31.1307	-0.273445		31.223	-0.276388		31.1823	-0.270557		31.6713	-0.462397		31.3197	-0.284214		31.1204	-0.326757		31.1515	-0.307149		31.0585	-0.215929		31.4145	-0.084689		31.1307	-0.057516		31.223	-0.060459		31.1823	-0.054628		31.6713	-0.246468		31.3197	-0.068285		31.1204	-0.110828		31.1515	-0.09122
31.4824	-0.30079		31.1983	-0.274137		31.2899	-0.276755		31.2496	-0.270876		31.7404	-0.462665		31.3877	-0.28448		31.1865	-0.327567		31.2192	-0.307779		31.1259	-0.215868		31.4824	-0.084922		31.1983	-0.058269		31.2899	-0.060887		31.2496	-0.055008		31.7404	-0.246797		31.3877	-0.068612		31.1865	-0.111699		31.2192	-0.091911
31.5477	-0.300709		31.2653	-0.274762		31.3564	-0.277104		31.3162	-0.271279		31.8069	-0.463343		31.4542	-0.284853		31.2541	-0.328336		31.287	-0.308371		31.1925	-0.215848		31.5477	-0.084861		31.2653	-0.058914		31.3564	-0.061256		31.3162	-0.055431		31.8069	-0.247495		31.4542	-0.069005		31.2541	-0.112488		31.287	-0.092523
31.6148	-0.300819		31.3315	-0.275254		31.4241	-0.277345		31.3827	-0.271794		31.8752	-0.463895		31.5208	-0.285201		31.3209	-0.329059		31.3552	-0.308858		31.2594	-0.216091		31.6148	-0.084728		31.3315	-0.059163		31.4241	-0.061254		31.3827	-0.055703		31.8752	-0.247804		31.5208	-0.06911		31.3209	-0.112968		31.3552	-0.092767
31.6819	-0.301028		31.3984	-0.275693		31.4917	-0.277673		31.4505	-0.272227		31.9426	-0.464299		31.5887	-0.285136		31.3894	-0.329673		31.4221	-0.30906		31.3273	-0.216117		31.6819	-0.084911		31.3984	-0.059576		31.4917	-0.061556		31.4505	-0.05611		31.9426	-0.248182		31.5887	-0.069019		31.3894	-0.113556		31.4221	-0.092943
31.7479	-0.301403		31.4656	-0.275982		31.5591	-0.277916		31.5156	-0.272548		32.0076	-0.464614		31.6566	-0.285655		31.457	-0.33024		31.4892	-0.309564		31.3948	-0.216277		31.7479	-0.085126		31.4656	-0.059705		31.5591	-0.061639		31.5156	-0.056271		32.0076	-0.248337		31.6566	-0.069378		31.457	-0.113963		31.4892	-0.093287
31.8153	-0.301663		31.533	-0.276278		31.625	-0.278104		31.5846	-0.272817		32.0752	-0.465066		31.7222	-0.285979		31.5242	-0.330389		31.5557	-0.310036		31.4629	-0.216399		31.8153	-0.085264		31.533	-0.059879		31.625	-0.061705		31.5846	-0.056418		32.0752	-0.248667		31.7222	-0.06958		31.5242	-0.11399		31.5557	-0.093637
31.8841	-0.301514		31.6002	-0.276707		31.6924	-0.27841		31.6525	-0.273484		32.1421	-0.465576		31.7914	-0.285954		31.5906	-0.330699		31.6226	-0.310479		31.5298	-0.216683		31.8841	-0.084831		31.6002	-0.060024		31.6924	-0.061727		31.6525	-0.056801		32.1421	-0.248893		31.7914	-0.069271		31.5906	-0.114016		31.6226	-0.093796
31.9503	-0.301717		31.6684	-0.277362		31.7588	-0.278779		31.7188	-0.273814		32.2088	-0.466145		31.8577	-0.286259		31.6587	-0.330897		31.6903	-0.310888		31.5962	-0.21678		31.9503	-0.084937		31.6684	-0.060582		31.7588	-0.061999		31.7188	-0.057034		32.2088	-0.249365		31.8577	-0.069479		31.6587	-0.114117		31.6903	-0.094108
32.0184	-0.301811		31.7347	-0.277452		31.8265	-0.279195		31.787	-0.274373		32.277	-0.466743		31.9255	-0.28652		31.7242	-0.331563		31.7582	-0.311582		31.6626	-0.216838		32.0184	-0.084973		31.7347	-0.060614		31.8265	-0.062357		31.787	-0.057535		32.277	-0.249905		31.9255	-0.069682		31.7242	-0.114725		31.7582	-0.094744
32.0853	-0.302273		31.8036	-0.277846		31.8925	-0.279489		31.8539	-0.274858		32.3439	-0.467137		31.9928	-0.286667		31.7921	-0.332198		31.8251	-0.312312		31.7288	-0.217071		32.0853	-0.085202		31.8036	-0.060775		31.8925	-0.062418		31.8539	-0.057787		32.3439	-0.250066		31.9928	-0.069596		31.7921	-0.115127		31.8251	-0.095241
32.1523	-0.302786		31.8694	-0.278429		31.9595	-0.279896		31.9214	-0.275392		32.412	-0.467457		32.0614	-0.286853		31.8599	-0.333037		31.8931	-0.312964		31.7971	-0.217067		32.1523	-0.085719		31.8694	-0.061362		31.9595	-0.062829		31.9214	-0.058325		32.412	-0.25039		32.0614	-0.069786		31.8599	-0.11597		31.8931	-0.095897
32.218	-0.303255		31.9358	-0.27903		32.0269	-0.280401		31.9885	-0.275958		32.4779	-0.467427		32.1267	-0.286869		31.9267	-0.333876		31.9583	-0.31344		31.8636	-0.217094		32.218	-0.086161		31.9358	-0.061936		32.0269	-0.063307		31.9885	-0.058864		32.4779	-0.250333		32.1267	-0.069775		31.9267	-0.116782		31.9583	-0.096346
32.2847	-0.30359		32.0036	-0.279295		32.0934	-0.280606		32.0544	-0.276455		32.5449	-0.467692		32.1917	-0.287183		31.993	-0.334548		32.0249	-0.313744		31.9311	-0.217281		32.2847	-0.086309		32.0036	-0.062014		32.0934	-0.063325		32.0544	-0.059174		32.5449	-0.250411		32.1917	-0.069902		31.993	-0.117267		32.0249	-0.096463
32.353	-0.303553		32.0697	-0.279971		32.162	-0.28094		32.1226	-0.276809		32.6126	-0.467728		32.2597	-0.287926		32.0602	-0.335277		32.0921	-0.313966		31.9966	-0.217576		32.353	-0.085977		32.0697	-0.062395		32.162	-0.063364		32.1226	-0.059233		32.6126	-0.250152		32.2597	-0.07035		32.0602	-0.117701		32.0921	-0.09639
32.4209	-0.303714		32.1377	-0.280843		32.2297	-0.281081		32.1889	-0.277107		32.6797	-0.467537		32.328	-0.288475		32.1277	-0.335935		32.1585	-0.314319		32.0659	-0.217869		32.4209	-0.085845		32.1377	-0.062974		32.2297	-0.063212		32.1889	-0.059238		32.6797	-0.249668		32.328	-0.070606		32.1277	-0.118066		32.1585	-0.09645
32.4872	-0.304251		32.2044	-0.281313		32.2955	-0.281385		32.2572	-0.277281		32.7459	-0.467761		32.3933	-0.289252		32.1947	-0.336432		32.2263	-0.31464		32.1322	-0.217949		32.4872	-0.086302		32.2044	-0.063364		32.2955	-0.063436		32.2572	-0.059332		32.7459	-0.249812		32.3933	-0.071303		32.1947	-0.118483		32.2263	-0.096691
32.5533	-0.30463		32.2709	-0.281559		32.3638	-0.281607		32.3223	-0.277163		32.8138	-0.467557		32.4613	-0.289862		32.2608	-0.336976		32.2934	-0.315262		32.2002	-0.218252		32.5533	-0.086378		32.2709	-0.063307		32.3638	-0.063355		32.3223	-0.058911		32.8138	-0.249305		32.4613	-0.07161		32.2608	-0.118724		32.2934	-0.09701
32.6228	-0.305026		32.3401	-0.281783		32.4303	-0.281746		32.3912	-0.276987		32.8818	-0.467428		32.529	-0.290469		32.3285	-0.337439		32.3599	-0.315554		32.2664	-0.2187		32.6228	-0.086326		32.3401	-0.063083		32.4303	-0.063046		32.3912	-0.058287		32.8818	-0.248728		32.529	-0.071769		32.3285	-0.118739		32.3599	-0.096854
32.6891	-0.305275		32.4067	-0.282015		32.4976	-0.281799		32.4575	-0.276772		32.9465	-0.46742		32.5964	-0.290798		32.3947	-0.337539		32.4261	-0.315903		32.3345	-0.218881		32.6891	-0.086394		32.4067	-0.063134		32.4976	-0.062918		32.4575	-0.057891		32.9465	-0.248539		32.5964	-0.071917		32.3947	-0.118658		32.4261	-0.097022
32.756	-0.305476		32.4731	-0.282427		32.5654	-0.28212		32.5241	-0.276915		33.0139	-0.467367		32.66	-0.291115		32.4622	-0.33776		32.4951	-0.316223		32.4023	-0.219115		32.756	-0.086361		32.4731	-0.063312		32.5654	-0.063005		32.5241	-0.0578		33.0139	-0.248252		32.66	-0.072		32.4622	-0.118645		32.4951	-0.097108
32.8225	-0.305715		32.541	-0.282701		32.633	-0.282136		32.5914	-0.277283		33.0831	-0.467493		32.7303	-0.291496		32.5283	-0.338026		32.5613	-0.316681		32.4676	-0.219321		32.8225	-0.086394		32.541	-0.06338		32.633	-0.062815		32.5914	-0.057962		33.0831	-0.248172		32.7303	-0.072175		32.5283	-0.118705		32.5613	-0.09736
32.8904	-0.306363		32.6086	-0.283047		32.7004	-0.282029		32.6585	-0.2775		33.1483	-0.467343		32.7977	-0.291885		32.5952	-0.338105		32.6284	-0.31724		32.535	-0.219535		32.8904	-0.086828		32.6086	-0.063512		32.7004	-0.062494		32.6585	-0.057965		33.1483	-0.247808		32.7977	-0.07235		32.5952	-0.11857		32.6284	-0.097705
32.9566	-0.306761		32.6745	-0.283473		32.7681	-0.281945		32.7259	-0.277692		33.2168	-0.46728		32.8649	-0.2921		32.6631	-0.338282		32.6959	-0.317801		32.6022	-0.219588		32.9566	-0.087173		32.6745	-0.063885		32.7681	-0.062357		32.7259	-0.058104		33.2168	-0.247692		32.8649	-0.072512		32.6631	-0.118694		32.6959	-0.098213
33.024	-0.307175		32.7428	-0.283585		32.8341	-0.282225		32.7938	-0.277848		33.2831	-0.46757		32.9312	-0.292628		32.731	-0.338555		32.7631	-0.318413		32.6695	-0.219574		33.024	-0.087601		32.7428	-0.064011		32.8341	-0.062651		32.7938	-0.058274		33.2831	-0.247996		32.9312	-0.073054		32.731	-0.118981		32.7631	-0.098839
33.0921	-0.307614		32.81	-0.283743		32.8995	-0.282718		32.8599	-0.278446		33.3492	-0.468076		32.9973	-0.292815		32.7975	-0.339143		32.8313	-0.319011		32.7387	-0.219739		33.0921	-0.087875		32.81	-0.064004		32.8995	-0.062979		32.8599	-0.058707		33.3492	-0.248337		32.9973	-0.073076		32.7975	-0.119404		32.8313	-0.099272
33.1578	-0.307739		32.877	-0.284086		32.9674	-0.282923		32.9274	-0.279177		33.4175	-0.468488		33.0637	-0.293081		32.8643	-0.339661		32.8984	-0.319336		32.8038	-0.220079		33.1578	-0.08766		32.877	-0.064007		32.9674	-0.062844		32.9274	-0.059098		33.4175	-0.248409		33.0637	-0.073002		32.8643	-0.119582		32.8984	-0.099257
33.2245	-0.307855		32.9429	-0.284477		33.0363	-0.283719		32.9965	-0.27985		33.4845	-0.468744		33.1329	-0.293368		32.9322	-0.340209		32.9642	-0.319519		32.8711	-0.22014		33.2245	-0.087715		32.9429	-0.064337		33.0363	-0.063579		32.9965	-0.05971		33.4845	-0.248604		33.1329	-0.073228		32.9322	-0.120069		32.9642	-0.099379
33.2935	-0.30798		33.01	-0.284812		33.1024	-0.284309		33.0632	-0.280621		33.5513	-0.468882		33.1989	-0.293524		32.9998	-0.340674		33.0314	-0.320118		32.938	-0.220067		33.2935	-0.087913		33.01	-0.064745		33.1024	-0.064242		33.0632	-0.060554		33.5513	-0.248815		33.1989	-0.073457		32.9998	-0.120607		33.0314	-0.100051
33.3595	-0.30797		33.0782	-0.284851		33.1702	-0.284981		33.1293	-0.281227		33.6186	-0.468848		33.2666	-0.293973		33.0674	-0.341269		33.0981	-0.32063		33.0062	-0.220361		33.3595	-0.087609		33.0782	-0.06449		33.1702	-0.06462		33.1293	-0.060866		33.6186	-0.248487		33.2666	-0.073612		33.0674	-0.120908		33.0981	-0.100269
33.4266	-0.30801		33.1435	-0.285009		33.2361	-0.285562		33.1958	-0.281639		33.6819	-0.46884		33.3329	-0.294267		33.134	-0.34194		33.1673	-0.320993		33.0725	-0.220571		33.4266	-0.087439		33.1435	-0.064438		33.2361	-0.064991		33.1958	-0.061068		33.6819	-0.248269		33.3329	-0.073696		33.134	-0.121369		33.1673	-0.100422
33.4934	-0.308377		33.2127	-0.285432		33.305	-0.285697		33.2641	-0.282052		33.7495	-0.468779		33.4006	-0.294708		33.2004	-0.342149		33.2332	-0.32086		33.1384	-0.220654		33.4934	-0.087723		33.2127	-0.064778		33.305	-0.065043		33.2641	-0.061398		33.7495	-0.248125		33.4006	-0.074054		33.2004	-0.121495		33.2332	-0.100206
33.5607	-0.308305		33.2815	-0.28572		33.3715	-0.286029		33.3303	-0.282448		33.8165	-0.468646		33.4678	-0.29496		33.2675	-0.342679		33.3002	-0.32138		33.206	-0.220731		33.5607	-0.087574		33.2815	-0.064989		33.3715	-0.065298		33.3303	-0.061717		33.8165	-0.247915		33.4678	-0.074229		33.2675	-0.121948		33.3002	-0.100649
33.6263	-0.308259		33.3478	-0.286127		33.4377	-0.28676		33.3975	-0.282932		33.8835	-0.468455		33.535	-0.295344		33.3349	-0.342516		33.3666	-0.321718		33.2737	-0.220821		33.6263	-0.087438		33.3478	-0.065306		33.4377	-0.065939		33.3975	-0.062111		33.8835	-0.247634		33.535	-0.074523		33.3349	-0.121695		33.3666	-0.100897
33.6904	-0.308135		33.4146	-0.286242		33.5057	-0.287332		33.4642	-0.283359		33.9485	-0.468454		33.6012	-0.295999		33.4022	-0.342566		33.4328	-0.321547		33.3393	-0.221114		33.6904	-0.087021		33.4146	-0.065128		33.5057	-0.066218		33.4642	-0.062245		33.9485	-0.24734		33.6012	-0.074885		33.4022	-0.121452		33.4328	-0.100433
33.7587	-0.308171		33.481	-0.286777		33.5718	-0.287995		33.5317	-0.283585		34.0163	-0.468615		33.6643	-0.296547		33.4687	-0.342876		33.5007	-0.321804		33.4055	-0.221448		33.7587	-0.086723		33.481	-0.065329		33.5718	-0.066547		33.5317	-0.062137		34.0163	-0.247167		33.6643	-0.075099		33.4687	-0.121428		33.5007	-0.100356
33.8238	-0.308416		33.5481	-0.287111		33.6371	-0.288286		33.5985	-0.283539		34.0857	-0.468954		33.7322	-0.296741		33.5357	-0.342818		33.5685	-0.321818		33.4728	-0.22145		33.8238	-0.086966		33.5481	-0.065661		33.6371	-0.066836		33.5985	-0.062089		34.0857	-0.247504		33.7322	-0.075291		33.5357	-0.121368		33.5685	-0.100368
33.8917	-0.308542		33.6147	-0.287476		33.7017	-0.288683		33.6625	-0.283664		34.1504	-0.46915		33.7992	-0.296873		33.6019	-0.342927		33.633	-0.321989		33.5396	-0.221833		33.8917	-0.086709		33.6147	-0.065643		33.7017	-0.06685		33.6625	-0.061831		34.1504	-0.247317		33.7992	-0.07504		33.6019	-0.121094		33.633	-0.100156
33.959	-0.30883		33.6775	-0.28756		33.7703	-0.289235		33.7281	-0.283937		34.2187	-0.469629		33.8657	-0.297209		33.6658	-0.342894		33.6985	-0.321936		33.6064	-0.221819		33.959	-0.087011		33.6775	-0.065741		33.7703	-0.067416		33.7281	-0.062118		34.2187	-0.24781		33.8657	-0.07539		33.6658	-0.121075		33.6985	-0.100117
34.0265	-0.309183		33.7454	-0.287977		33.8367	-0.289719		33.7953	-0.284163		34.2858	-0.469608		33.9331	-0.297166		33.7322	-0.342745		33.7647	-0.322312		33.6717	-0.221809		34.0265	-0.087374		33.7454	-0.066168		33.8367	-0.06791		33.7953	-0.062354		34.2858	-0.247799		33.9331	-0.075357		33.7322	-0.120936		33.7647	-0.100503
34.0919	-0.309495		33.8119	-0.288681		33.9045	-0.289897		33.8623	-0.284311		34.3516	-0.469656		34.001	-0.297337		33.8016	-0.343276		33.8322	-0.322392		33.739	-0.222084		34.0919	-0.087411		33.8119	-0.066597		33.9045	-0.067813		33.8623	-0.062227		34.3516	-0.247572		34.001	-0.075253		33.8016	-0.121192		33.8322	-0.100308
34.1599	-0.309459		33.8797	-0.289314		33.971	-0.290176		33.9301	-0.284635		34.4198	-0.469823		34.0686	-0.297372		33.8679	-0.343537		33.8989	-0.322606		33.8047	-0.222169		34.1599	-0.08729		33.8797	-0.067145		33.971	-0.068007		33.9301	-0.062466		34.4198	-0.247654		34.0686	-0.075203		33.8679	-0.121368		33.8989	-0.100437
34.2264	-0.309938		33.9474	-0.289868		34.0379	-0.29066		33.9964	-0.2848		34.4864	-0.469964		34.1345	-0.297252		33.9344	-0.343939		33.9648	-0.322641		33.8702	-0.222342		34.2264	-0.087596		33.9474	-0.067526		34.0379	-0.068318		33.9964	-0.062458		34.4864	-0.247622		34.1345	-0.07491		33.9344	-0.121597		33.9648	-0.100299
34.2942	-0.310374		34.014	-0.290219		34.1053	-0.29054		34.0649	-0.284863		34.5549	-0.470423		34.201	-0.297152		34.0008	-0.344386		34.0321	-0.32297		33.94	-0.222615		34.2942	-0.087759		34.014	-0.067604		34.1053	-0.067925		34.0649	-0.062248		34.5549	-0.247808		34.201	-0.074537		34.0008	-0.121771		34.0321	-0.100355
34.3621	-0.310643		34.0806	-0.290526		34.1719	-0.290629		34.1318	-0.285195		34.6205	-0.471035		34.2702	-0.297016		34.0679	-0.344886		34.0992	-0.323508		34.0063	-0.223029		34.3621	-0.087614		34.0806	-0.067497		34.1719	-0.0676		34.1318	-0.062166		34.6205	-0.248006		34.2702	-0.073987		34.0679	-0.121857		34.0992	-0.100479
34.4275	-0.310962		34.1498	-0.291348		34.2393	-0.290627		34.1982	-0.285136		34.6883	-0.471431		34.337	-0.296848		34.1352	-0.345462		34.1677	-0.323911		34.0734	-0.223134		34.4275	-0.087828		34.1498	-0.068214		34.2393	-0.067493		34.1982	-0.062002		34.6883	-0.248297		34.337	-0.073714		34.1352	-0.122328		34.1677	-0.100777
34.4948	-0.311015		34.2161	-0.291585		34.307	-0.290746		34.2663	-0.285044		34.755	-0.471437		34.4039	-0.296746		34.2034	-0.345685		34.2349	-0.324195		34.1399	-0.223151		34.4948	-0.087864		34.2161	-0.068434		34.307	-0.067595		34.2663	-0.061893		34.755	-0.248286		34.4039	-0.073595		34.2034	-0.122534		34.2349	-0.101044
34.5631	-0.31135		34.2828	-0.292051		34.3748	-0.290967		34.3328	-0.285079		34.8224	-0.471117		34.4715	-0.296689		34.2711	-0.345779		34.3033	-0.324623		34.2066	-0.223393		34.5631	-0.087957		34.2828	-0.068658		34.3748	-0.067574		34.3328	-0.061686		34.8224	-0.247724		34.4715	-0.073296		34.2711	-0.122386		34.3033	-0.10123
34.6292	-0.31146		34.3488	-0.292417		34.4403	-0.291276		34.3997	-0.285051		34.8894	-0.471049		34.537	-0.296935		34.3376	-0.345911		34.3706	-0.324961		34.2751	-0.223599		34.6292	-0.087861		34.3488	-0.068818		34.4403	-0.067677		34.3997	-0.061452		34.8894	-0.24745		34.537	-0.073336		34.3376	-0.122312		34.3706	-0.101362
34.6964	-0.311716		34.4158	-0.292786		34.5072	-0.291697		34.4676	-0.284881		34.9571	-0.470672		34.6061	-0.296906		34.4058	-0.34649		34.4369	-0.3253		34.3428	-0.223831		34.6964	-0.087885		34.4158	-0.068955		34.5072	-0.067866		34.4676	-0.06105		34.9571	-0.246841		34.6061	-0.073075		34.4058	-0.122659		34.4369	-0.101469
34.7642	-0.311772		34.4832	-0.292809		34.5751	-0.291629		34.5348	-0.284914		35.0227	-0.470812		34.6722	-0.29734		34.4732	-0.346852		34.5044	-0.325743		34.4092	-0.223722		34.7642	-0.08805		34.4832	-0.069087		34.5751	-0.067907		34.5348	-0.061192		35.0227	-0.24709		34.6722	-0.073618		34.4732	-0.12313		34.5044	-0.102021
34.8312	-0.311519		34.5499	-0.292969		34.6421	-0.291504		34.6039	-0.285355		35.0901	-0.47095		34.7407	-0.298272		34.5404	-0.34709		34.5706	-0.325724		34.4749	-0.223915		34.8312	-0.087604		34.5499	-0.069054		34.6421	-0.067589		34.6039	-0.06144		35.0901	-0.247035		34.7407	-0.074357		34.5404	-0.123175		34.5706	-0.101809
34.8981	-0.311118		34.618	-0.29268		34.7099	-0.291413		34.67	-0.285536		35.1565	-0.471289		34.8083	-0.298891		34.6068	-0.347491		34.6383	-0.325868		34.5425	-0.223986		34.8981	-0.087132		34.618	-0.068694		34.7099	-0.067427		34.67	-0.06155		35.1565	-0.247303		34.8083	-0.074905		34.6068	-0.123505		34.6383	-0.101882
34.9649	-0.311333		34.6859	-0.292585		34.7766	-0.29165		34.7367	-0.285761		35.2235	-0.472011		34.8747	-0.299124		34.6735	-0.347817		34.7075	-0.32583		34.6099	-0.224037		34.9649	-0.087296		34.6859	-0.068548		34.7766	-0.067613		34.7367	-0.061724		35.2235	-0.247974		34.8747	-0.075087		34.6735	-0.12378		34.7075	-0.101793
35.0328	-0.31158		34.752	-0.292958		34.8444	-0.29204		34.8031	-0.286057		35.2904	-0.472346		34.9419	-0.299568		34.7412	-0.348084		34.773	-0.326092		34.6784	-0.224287		35.0328	-0.087293		34.752	-0.068671		34.8444	-0.067753		34.8031	-0.06177		35.2904	-0.248059		34.9419	-0.075281		34.7412	-0.123797		34.773	-0.101805
35.1001	-0.312361		34.8192	-0.293329		34.9106	-0.2924		34.87	-0.286893		35.3589	-0.472382		35.0076	-0.299918		34.8079	-0.348402		34.8396	-0.326295		34.7465	-0.224331		35.1001	-0.08803		34.8192	-0.068998		34.9106	-0.068069		34.87	-0.062562		35.3589	-0.248051		35.0076	-0.075587		34.8079	-0.124071		34.8396	-0.101964
35.1662	-0.31268		34.886	-0.293874		34.9784	-0.292948		34.9376	-0.287665		35.4266	-0.472209		35.0768	-0.300227		34.8751	-0.348688		34.907	-0.326409		34.8118	-0.224667		35.1662	-0.088013		34.886	-0.069207		34.9784	-0.068281		34.9376	-0.062998		35.4266	-0.247542		35.0768	-0.07556		34.8751	-0.124021		34.907	-0.101742
35.2342	-0.313243		34.9529	-0.294065		35.0447	-0.293165		35.0059	-0.288209		35.4941	-0.471767		35.1439	-0.300405		34.9426	-0.349101		34.9743	-0.326708		34.8785	-0.22468		35.2342	-0.088563		34.9529	-0.069385		35.0447	-0.068485		35.0059	-0.063529		35.4941	-0.247087		35.1439	-0.075725		34.9426	-0.124421		34.9743	-0.102028
35.3012	-0.313443		35.0211	-0.294073		35.1133	-0.293471		35.0713	-0.288789		35.5609	-0.47141		35.2097	-0.301009		35.0098	-0.349477		35.0425	-0.327124		34.9461	-0.224786		35.3012	-0.088657		35.0211	-0.069287		35.1133	-0.068685		35.0713	-0.064003		35.5609	-0.246624		35.2097	-0.076223		35.0098	-0.124691		35.0425	-0.102338
35.3683	-0.313399		35.0882	-0.294318		35.1795	-0.293946		35.1383	-0.289062		35.628	-0.471561		35.2771	-0.301729		35.0764	-0.350196		35.1086	-0.327641		35.0123	-0.225044		35.3683	-0.088355		35.0882	-0.069274		35.1795	-0.068902		35.1383	-0.064018		35.628	-0.246517		35.2771	-0.076685		35.0764	-0.125152		35.1086	-0.102597
35.435	-0.313504		35.153	-0.294425		35.247	-0.294334		35.206	-0.289599		35.6942	-0.471815		35.3435	-0.302145		35.1429	-0.350472		35.1757	-0.328154		35.0796	-0.225067		35.435	-0.088437		35.153	-0.069358		35.247	-0.069267		35.206	-0.064532		35.6942	-0.246748		35.3435	-0.077078		35.1429	-0.125405		35.1757	-0.103087
35.5012	-0.313722		35.2216	-0.294412		35.3145	-0.294581		35.2743	-0.289867		35.7616	-0.472047		35.4104	-0.301795		35.2093	-0.351002		35.2443	-0.329005		35.1464	-0.225169		35.5012	-0.088553		35.2216	-0.069243		35.3145	-0.069412		35.2743	-0.064698		35.7616	-0.246878		35.4104	-0.076626		35.2093	-0.125833		35.2443	-0.103836
35.5685	-0.313713		35.2898	-0.294668		35.3806	-0.294926		35.3411	-0.289632		35.829	-0.472137		35.4795	-0.301738		35.2759	-0.351313		35.3105	-0.329394		35.2149	-0.225127		35.5685	-0.088586		35.2898	-0.069541		35.3806	-0.069799		35.3411	-0.064505		35.829	-0.24701		35.4795	-0.076611		35.2759	-0.126186		35.3105	-0.104267
35.6362	-0.313891		35.3561	-0.295141		35.4469	-0.295289		35.4079	-0.289368		35.8948	-0.472417		35.5456	-0.30158		35.3451	-0.351555		35.3781	-0.329748		35.2819	-0.225324		35.6362	-0.088567		35.3561	-0.069817		35.4469	-0.069965		35.4079	-0.064044		35.8948	-0.247093		35.5456	-0.076256		35.3451	-0.126231		35.3781	-0.104424
35.7035	-0.313951		35.4251	-0.295372		35.515	-0.295317		35.4746	-0.289399		35.9622	-0.472826		35.6138	-0.301398		35.4118	-0.351591		35.4444	-0.330309		35.3482	-0.225631		35.7035	-0.08832		35.4251	-0.069741		35.515	-0.069686		35.4746	-0.063768		35.9622	-0.247195		35.6138	-0.075767		35.4118	-0.12596		35.4444	-0.104678
35.772	-0.314006		35.4921	-0.295926		35.5819	-0.295593		35.5417	-0.28972		36.0312	-0.472928		35.6814	-0.301518		35.4793	-0.351546		35.51	-0.330875		35.4155	-0.225529		35.772	-0.088477		35.4921	-0.070397		35.5819	-0.070064		35.5417	-0.064191		36.0312	-0.247399		35.6814	-0.075989		35.4793	-0.126017		35.51	-0.105346
35.8386	-0.314125		35.5572	-0.296358		35.6502	-0.295911		35.6091	-0.289729		36.0984	-0.473041		35.7478	-0.301749		35.5457	-0.351545		35.5776	-0.331506		35.4843	-0.225792		35.8386	-0.088333		35.5572	-0.070566		35.6502	-0.070119		35.6091	-0.063937		36.0984	-0.247249		35.7478	-0.075957		35.5457	-0.125753		35.5776	-0.105714
35.9062	-0.314281		35.6251	-0.296512		35.7172	-0.296348		35.6752	-0.290048		36.1629	-0.472955		35.8131	-0.302074		35.613	-0.351646		35.6467	-0.332249		35.5506	-0.225996		35.9062	-0.088285		35.6251	-0.070516		35.7172	-0.070352		35.6752	-0.064052		36.1629	-0.246959		35.8131	-0.076078		35.613	-0.12565		35.6467	-0.106253
35.9715	-0.314439		35.6918	-0.296276		35.7839	-0.296543		35.7435	-0.290493		36.2311	-0.473048		35.8806	-0.302542		35.6795	-0.351838		35.7121	-0.332428		35.6161	-0.226188		35.9715	-0.088251		35.6918	-0.070088		35.7839	-0.070355		35.7435	-0.064305		36.2311	-0.24686		35.8806	-0.076354		35.6795	-0.12565		35.7121	-0.10624
36.0387	-0.314545		35.7592	-0.296509		35.851	-0.296754		35.8114	-0.290772		36.2997	-0.473455		35.9481	-0.303038		35.7472	-0.351941		35.7791	-0.332788		35.684	-0.226537		36.0387	-0.088008		35.7592	-0.069972		35.851	-0.070217		35.8114	-0.064235		36.2997	-0.246918		35.9481	-0.076501		35.7472	-0.125404		35.7791	-0.106251
36.1076	-0.31462		35.8272	-0.296558		35.919	-0.297072		35.8776	-0.291039		36.3636	-0.473914		36.0161	-0.303355		35.8152	-0.351977		35.8465	-0.333072		35.7522	-0.226812		36.1076	-0.087808		35.8272	-0.069746		35.919	-0.07026		35.8776	-0.064227		36.3636	-0.247102		36.0161	-0.076543		35.8152	-0.125165		35.8465	-0.10626
36.1739	-0.314602		35.8933	-0.296514		35.9844	-0.297436		35.9443	-0.291333		36.4313	-0.47392		36.0848	-0.303746		35.8826	-0.352059		35.9141	-0.333294		35.8188	-0.226913		36.1739	-0.087689		35.8933	-0.069601		35.9844	-0.070523		35.9443	-0.06442		36.4313	-0.247007		36.0848	-0.076833		35.8826	-0.125146		35.9141	-0.106381
36.2412	-0.314954		35.9611	-0.297008		36.0526	-0.297818		36.0116	-0.291787		36.4998	-0.473941		36.1501	-0.304428		35.9504	-0.352443		35.9816	-0.333646		35.8855	-0.227094		36.2412	-0.08786		35.9611	-0.069914		36.0526	-0.070724		36.0116	-0.064693		36.4998	-0.246847		36.1501	-0.077334		35.9504	-0.125349		35.9816	-0.106552
36.3084	-0.315096		36.0297	-0.29716		36.1188	-0.298258		36.0802	-0.292165		36.5667	-0.473578		36.2177	-0.304753		36.017	-0.352789		36.0496	-0.333509		35.9528	-0.227095		36.3084	-0.088001		36.0297	-0.070065		36.1188	-0.071163		36.0802	-0.06507		36.5667	-0.246483		36.2177	-0.077658		36.017	-0.125694		36.0496	-0.106414
36.3743	-0.315214		36.095	-0.297573		36.1892	-0.298661		36.1469	-0.292543		36.6341	-0.47347		36.284	-0.304857		36.0836	-0.353106		36.1151	-0.333257		36.0185	-0.227531		36.3743	-0.087683		36.095	-0.070042		36.1892	-0.07113		36.1469	-0.065012		36.6341	-0.245939		36.284	-0.077326		36.0836	-0.125575		36.1151	-0.105726
36.4414	-0.315741		36.1624	-0.297844		36.2548	-0.298923		36.2125	-0.292949		36.7018	-0.473441		36.3509	-0.304975		36.1508	-0.353583		36.1821	-0.33317		36.0872	-0.227721		36.4414	-0.08802		36.1624	-0.070123		36.2548	-0.071202		36.2125	-0.065228		36.7018	-0.24572		36.3509	-0.077254		36.1508	-0.125862		36.1821	-0.105449
36.5075	-0.31589		36.229	-0.29808		36.321	-0.299239		36.2807	-0.293369		36.768	-0.473707		36.4177	-0.305232		36.2172	-0.35412		36.2501	-0.333088		36.1532	-0.227745		36.5075	-0.088145		36.229	-0.070335		36.321	-0.071494		36.2807	-0.065624		36.768	-0.245962		36.4177	-0.077487		36.2172	-0.126375		36.2501	-0.105343
36.5764	-0.316256		36.2966	-0.298051		36.3875	-0.299558		36.3492	-0.293514		36.8367	-0.473935		36.4847	-0.305754		36.2851	-0.35456		36.317	-0.333256		36.2212	-0.227902		36.5764	-0.088354		36.2966	-0.070149		36.3875	-0.071656		36.3492	-0.065612		36.8367	-0.246033		36.4847	-0.077852		36.2851	-0.126658		36.317	-0.105354
36.6438	-0.316974		36.3653	-0.298136		36.4558	-0.300076		36.4156	-0.29368		36.9032	-0.474406		36.5528	-0.306233		36.3514	-0.354867		36.3846	-0.333377		36.2885	-0.228074		36.6438	-0.0889		36.3653	-0.070062		36.4558	-0.072002		36.4156	-0.065606		36.9032	-0.246332		36.5528	-0.078159		36.3514	-0.126793		36.3846	-0.105303
36.7106	-0.317515		36.4324	-0.298356		36.5236	-0.300434		36.4814	-0.294116		36.9693	-0.474492		36.6204	-0.306755		36.4195	-0.355217		36.4504	-0.333597		36.3544	-0.227935		36.7106	-0.08958		36.4324	-0.070421		36.5236	-0.072499		36.4814	-0.066181		36.9693	-0.246557		36.6204	-0.07882		36.4195	-0.127282		36.4504	-0.105662
36.7763	-0.317731		36.498	-0.298788		36.5903	-0.300437		36.5474	-0.294414		37.0369	-0.474603		36.6867	-0.306739		36.486	-0.355274		36.5174	-0.33444		36.4204	-0.228138		36.7763	-0.089593		36.498	-0.07065		36.5903	-0.072299		36.5474	-0.066276		37.0369	-0.246465		36.6867	-0.078601		36.486	-0.127136		36.5174	-0.106302
36.8436	-0.31804		36.5655	-0.299155		36.6566	-0.300433		36.616	-0.294174		37.1033	-0.474878		36.754	-0.306434		36.5534	-0.355468		36.5844	-0.335285		36.4874	-0.228386		36.8436	-0.089654		36.5655	-0.070769		36.6566	-0.072047		36.616	-0.065788		37.1033	-0.246492		36.754	-0.078048		36.5534	-0.127082		36.5844	-0.106899
36.9118	-0.318421		36.6339	-0.299363		36.7254	-0.300559		36.6829	-0.294334		37.1715	-0.474626		36.8218	-0.306667		36.6217	-0.355454		36.6491	-0.335713		36.5549	-0.228628		36.9118	-0.089793		36.6339	-0.070735		36.7254	-0.071931		36.6829	-0.065706		37.1715	-0.245998		36.8218	-0.078039		36.6217	-0.126826		36.6491	-0.107085
36.977	-0.318522		36.6996	-0.299844		36.7909	-0.300611		36.7495	-0.294713		37.2402	-0.474396		36.8893	-0.306476		36.6881	-0.355614		36.7187	-0.33607		36.6222	-0.228538		36.977	-0.089984		36.6996	-0.071306		36.7909	-0.072073		36.7495	-0.066175		37.2402	-0.245858		36.8893	-0.077938		36.6881	-0.127076		36.7187	-0.107532
37.0451	-0.318709		36.7668	-0.300443		36.8579	-0.300424		36.8176	-0.294509		37.3069	-0.474424		36.9569	-0.306487		36.7556	-0.355977		36.7865	-0.336525		36.6908	-0.228775		37.0451	-0.089934		36.7668	-0.071668		36.8579	-0.071649		36.8176	-0.065734		37.3069	-0.245649		36.9569	-0.077712		36.7556	-0.127202		36.7865	-0.10775
37.1117	-0.318437		36.8339	-0.300847		36.9256	-0.300517		36.8852	-0.295087		37.3727	-0.474526		37.0243	-0.306763		36.8206	-0.356286		36.8528	-0.336562		36.7555	-0.229276		37.1117	-0.089161		36.8339	-0.071571		36.9256	-0.071241		36.8852	-0.065811		37.3727	-0.24525		37.0243	-0.077487		36.8206	-0.12701		36.8528	-0.107286
37.1799	-0.318584		36.9006	-0.301377		36.9945	-0.300519		36.9516	-0.295341		37.4381	-0.474824		37.0908	-0.306924		36.8883	-0.356479		36.9206	-0.336566		36.8225	-0.229215		37.1799	-0.089369		36.9006	-0.072162		36.9945	-0.071304		36.9516	-0.066126		37.4381	-0.245609		37.0908	-0.077709		36.8883	-0.127264		36.9206	-0.107351
37.2463	-0.318568		36.9697	-0.301967		37.0611	-0.300867		37.0174	-0.295683		37.5043	-0.475181		37.1569	-0.307347		36.9553	-0.356911		36.9889	-0.336714		36.8895	-0.229451		37.2463	-0.089117		36.9697	-0.072516		37.0611	-0.071416		37.0174	-0.066232		37.5043	-0.24573		37.1569	-0.077896		36.9553	-0.12746		36.9889	-0.107263
37.3121	-0.318637		37.0357	-0.302364		37.129	-0.301068		37.0854	-0.295919		37.5674	-0.475402		37.2243	-0.307839		37.0215	-0.357505		37.0545	-0.337036		36.9565	-0.229704		37.3121	-0.088933		37.0357	-0.07266		37.129	-0.071364		37.0854	-0.066215		37.5674	-0.245698		37.2243	-0.078135		37.0215	-0.127801		37.0545	-0.107332
37.3804	-0.31899		37.1031	-0.302694		37.1941	-0.301516		37.1521	-0.296079		37.634	-0.475749		37.2915	-0.308509		37.0885	-0.357794		37.1233	-0.337379		37.024	-0.229732		37.3804	-0.089258		37.1031	-0.072962		37.1941	-0.071784		37.1521	-0.066347		37.634	-0.246017		37.2915	-0.078777		37.0885	-0.128062		37.1233	-0.107647
37.4477	-0.319094		37.1696	-0.303151		37.2601	-0.301938		37.219	-0.296442		37.702	-0.476183		37.3584	-0.308691		37.1572	-0.358171		37.189	-0.337697		37.0909	-0.229977		37.4477	-0.089117		37.1696	-0.073174		37.2601	-0.071961		37.219	-0.066465		37.702	-0.246206		37.3584	-0.078714		37.1572	-0.128194		37.189	-0.10772
37.5121	-0.319366		37.2371	-0.303119		37.3283	-0.301965		37.2866	-0.296336		37.7674	-0.476289		37.4251	-0.309042		37.2226	-0.358202		37.2552	-0.338005		37.1573	-0.230028		37.5121	-0.089338		37.2371	-0.073091		37.3283	-0.071937		37.2866	-0.066308		37.7674	-0.246261		37.4251	-0.079014		37.2226	-0.128174		37.2552	-0.107977
37.5762	-0.319585		37.3046	-0.303182		37.3959	-0.302709		37.3533	-0.296104		37.8341	-0.47643		37.4905	-0.309553		37.2911	-0.358327		37.3216	-0.338081		37.2252	-0.230458		37.5762	-0.089127		37.3046	-0.072724		37.3959	-0.072251		37.3533	-0.065646		37.8341	-0.245972		37.4905	-0.079095		37.2911	-0.127869		37.3216	-0.107623
37.6422	-0.320103		37.3711	-0.303626		37.4623	-0.303037		37.4206	-0.296381		37.9023	-0.476764		37.5539	-0.310105		37.3592	-0.358539		37.3889	-0.338196		37.2926	-0.230521		37.6422	-0.089582		37.3711	-0.073105		37.4623	-0.072516		37.4206	-0.06586		37.9023	-0.246243		37.5539	-0.079584		37.3592	-0.128018		37.3889	-0.107675
37.7113	-0.320427		37.4371	-0.303938		37.5266	-0.30344		37.4892	-0.296794		37.9703	-0.477161		37.6215	-0.310496		37.4252	-0.358768		37.4567	-0.338062		37.3592	-0.230606		37.7113	-0.089821		37.4371	-0.073332		37.5266	-0.072834		37.4892	-0.066188		37.9703	-0.246555		37.6215	-0.07989		37.4252	-0.128162		37.4567	-0.107456
37.7795	-0.320795		37.5033	-0.304351		37.5906	-0.303756		37.5523	-0.297304		38.0374	-0.477487		37.6882	-0.311003		37.4915	-0.359042		37.5219	-0.338033		37.4269	-0.230809		37.7795	-0.089986		37.5033	-0.073542		37.5906	-0.072947		37.5523	-0.066495		38.0374	-0.246678		37.6882	-0.080194		37.4915	-0.128233		37.5219	-0.107224
37.8448	-0.320742		37.5661	-0.304683		37.6561	-0.304069		37.6181	-0.297964		38.1024	-0.478222		37.7569	-0.311659		37.555	-0.359129		37.5875	-0.338199		37.4925	-0.230906		37.8448	-0.089836		37.5661	-0.073777		37.6561	-0.073163		37.6181	-0.067058		38.1024	-0.247316		37.7569	-0.080753		37.555	-0.128223		37.5875	-0.107293
37.9107	-0.320929		37.632	-0.30472		37.7244	-0.304387		37.6856	-0.298484		38.1711	-0.478545		37.8235	-0.31211		37.62	-0.359053		37.6527	-0.338397		37.5551	-0.230851		37.9107	-0.090078		37.632	-0.073869		37.7244	-0.073536		37.6856	-0.067633		38.1711	-0.247694		37.8235	-0.081259		37.62	-0.128202		37.6527	-0.107546
37.9776	-0.321376		37.6999	-0.304907		37.7927	-0.304674		37.7522	-0.299297		38.2371	-0.479099		37.8908	-0.312492		37.6874	-0.359397		37.7204	-0.338476		37.6224	-0.231198		37.9776	-0.090178		37.6999	-0.073709		37.7927	-0.073476		37.7522	-0.068099		38.2371	-0.247901		37.8908	-0.081294		37.6874	-0.128199		37.7204	-0.107278
38.0452	-0.321678		37.7679	-0.305267		37.859	-0.304908		37.8185	-0.300352		38.3038	-0.47905		37.9579	-0.312712		37.7563	-0.359776		37.7891	-0.338726		37.6888	-0.231766		38.0452	-0.089912		37.7679	-0.073501		37.859	-0.073142		37.8185	-0.068586		38.3038	-0.247284		37.9579	-0.080946		37.7563	-0.12801		37.7891	-0.10696
38.113	-0.321985		37.835	-0.305265		37.9258	-0.305316		37.8856	-0.301199		38.3711	-0.478944		38.0248	-0.312996		37.8218	-0.359936		37.8552	-0.338676		37.7565	-0.231884		38.113	-0.090101		37.835	-0.073381		37.9258	-0.073432		37.8856	-0.069315		38.3711	-0.24706		38.0248	-0.081112		37.8218	-0.128052		37.8552	-0.106792
38.1799	-0.322222		37.9039	-0.305259		37.9935	-0.305657		37.9525	-0.301661		38.4396	-0.478764		38.0909	-0.313375		37.8897	-0.360297		37.921	-0.33864		37.8237	-0.232075		38.1799	-0.090147		37.9039	-0.073184		37.9935	-0.073582		37.9525	-0.069586		38.4396	-0.246689		38.0909	-0.0813		37.8897	-0.128222		37.921	-0.106565
38.2474	-0.322418		37.9695	-0.305394		38.0609	-0.305957		38.0198	-0.301959		38.5068	-0.47862		38.1584	-0.313637		37.9572	-0.360319		37.9885	-0.338665		37.891	-0.232372		38.2474	-0.090046		37.9695	-0.073022		38.0609	-0.073585		38.0198	-0.069587		38.5068	-0.246248		38.1584	-0.081265		37.9572	-0.127947		37.9885	-0.106293
38.3153	-0.322448		38.0363	-0.305763		38.1276	-0.306201		38.0853	-0.301986		38.5728	-0.478461		38.2262	-0.313601		38.0236	-0.360175		38.0549	-0.339019		37.9587	-0.232628		38.3153	-0.08982		38.0363	-0.073135		38.1276	-0.073573		38.0853	-0.069358		38.5728	-0.245833		38.2262	-0.080973		38.0236	-0.127547		38.0549	-0.106391
38.381	-0.322621		38.1045	-0.306133		38.1941	-0.306704		38.1528	-0.30223		38.6403	-0.478799		38.294	-0.313707		38.0915	-0.360691		38.123	-0.339621		38.027	-0.232869		38.381	-0.089752		38.1045	-0.073264		38.1941	-0.073835		38.1528	-0.069361		38.6403	-0.24593		38.294	-0.080838		38.0915	-0.127822		38.123	-0.106752
38.4482	-0.322916		38.1713	-0.306527		38.2627	-0.307333		38.2212	-0.302504		38.7087	-0.479101		38.3604	-0.313833		38.1585	-0.360919		38.1909	-0.340211		38.0919	-0.233017		38.4482	-0.089899		38.1713	-0.07351		38.2627	-0.074316		38.2212	-0.069487		38.7087	-0.246084		38.3604	-0.080816		38.1585	-0.127902		38.1909	-0.107194
38.5162	-0.322785		38.2377	-0.306807		38.3311	-0.307604		38.289	-0.302878		38.7751	-0.478948		38.4275	-0.313906		38.2275	-0.361393		38.2575	-0.340533		38.1582	-0.233158		38.5162	-0.089627		38.2377	-0.073649		38.3311	-0.074446		38.289	-0.06972		38.7751	-0.24579		38.4275	-0.080748		38.2275	-0.128235		38.2575	-0.107375
38.5842	-0.322894		38.3043	-0.306754		38.3967	-0.307737		38.3561	-0.303524		38.8419	-0.478938		38.4936	-0.313813		38.2932	-0.361801		38.3237	-0.340687		38.2261	-0.233108		38.5842	-0.089786		38.3043	-0.073646		38.3967	-0.074629		38.3561	-0.070416		38.8419	-0.24583		38.4936	-0.080705		38.2932	-0.128693		38.3237	-0.107579
38.6517	-0.323038		38.3725	-0.306994		38.4637	-0.307643		38.4236	-0.303827		38.91	-0.478912		38.5609	-0.313843		38.3597	-0.362506		38.3915	-0.340839		38.2919	-0.233473		38.6517	-0.089565		38.3725	-0.073521		38.4637	-0.07417		38.4236	-0.070354		38.91	-0.245439		38.5609	-0.08037		38.3597	-0.129033		38.3915	-0.107366
38.7192	-0.323281		38.44	-0.307219		38.5312	-0.307844		38.49	-0.304145		38.9772	-0.479042		38.6299	-0.314078		38.4275	-0.362926		38.459	-0.341379		38.3581	-0.233802		38.7192	-0.089479		38.44	-0.073417		38.5312	-0.074042		38.49	-0.070343		38.9772	-0.24524		38.6299	-0.080276		38.4275	-0.129124		38.459	-0.107577
38.7847	-0.323449		38.5077	-0.307492		38.5978	-0.307799		38.5573	-0.303543		39.0434	-0.478914		38.6971	-0.31448		38.4933	-0.363542		38.5254	-0.341841		38.4269	-0.234013		38.7847	-0.089436		38.5077	-0.073479		38.5978	-0.073786		38.5573	-0.06953		39.0434	-0.244901		38.6971	-0.080467		38.4933	-0.129529		38.5254	-0.107828
38.8528	-0.323658		38.5741	-0.307524		38.6656	-0.308124		38.6251	-0.302909		39.1105	-0.478503		38.7651	-0.314722		38.56	-0.363588		38.5922	-0.342178		38.4957	-0.234283		38.8528	-0.089375		38.5741	-0.073241		38.6656	-0.073841		38.6251	-0.068626		39.1105	-0.24422		38.7651	-0.080439		38.56	-0.129305		38.5922	-0.107895
38.9192	-0.323845		38.6406	-0.307659		38.7319	-0.307972		38.6912	-0.30264		39.1798	-0.478317		38.8315	-0.314916		38.6272	-0.363592		38.6593	-0.34243		38.5638	-0.234306		38.9192	-0.089539		38.6406	-0.073353		38.7319	-0.073666		38.6912	-0.068334		39.1798	-0.244011		38.8315	-0.08061		38.6272	-0.129286		38.6593	-0.108124
38.9865	-0.324066		38.7078	-0.308011		38.7993	-0.308034		38.7601	-0.302499		39.246	-0.478379		38.8971	-0.315205		38.6947	-0.363409		38.7277	-0.34239		38.6293	-0.234333		38.9865	-0.089733		38.7078	-0.073678		38.7993	-0.073701		38.7601	-0.068166		39.246	-0.244046		38.8971	-0.080872		38.6947	-0.129076		38.7277	-0.108057
39.0524	-0.324191		38.7749	-0.308367		38.8669	-0.308342		38.826	-0.302726		39.3133	-0.478567		38.9639	-0.315647		38.7628	-0.363197		38.7941	-0.342882		38.6972	-0.234469		39.0524	-0.089722		38.7749	-0.073898		38.8669	-0.073873		38.826	-0.068257		39.3133	-0.244098		38.9639	-0.081178		38.7628	-0.128728		38.7941	-0.108413
39.1206	-0.324174		38.8436	-0.308956		38.9348	-0.308643		38.8929	-0.303023		39.3815	-0.478502		39.032	-0.315905		38.83	-0.36316		38.8621	-0.342985		38.7617	-0.23448		39.1206	-0.089694		38.8436	-0.074476		38.9348	-0.074163		38.8929	-0.068543		39.3815	-0.244022		39.032	-0.081425		38.83	-0.12868		38.8621	-0.108505
39.1885	-0.324247		38.9099	-0.309439		39.0012	-0.3091		38.9596	-0.30313		39.4477	-0.479084		39.0997	-0.316321		38.8982	-0.363575		38.9283	-0.343415		38.8298	-0.234874		39.1885	-0.089373		38.9099	-0.074565		39.0012	-0.074226		38.9596	-0.068256		39.4477	-0.24421		39.0997	-0.081447		38.8982	-0.128701		38.9283	-0.108541
39.2555	-0.324222		38.976	-0.309865		39.0693	-0.309419		39.027	-0.302845		39.5143	-0.48002		39.1671	-0.316466		38.9642	-0.363886		38.9957	-0.343921		38.8989	-0.235041		39.2555	-0.089181		38.976	-0.074824		39.0693	-0.074378		39.027	-0.067804		39.5143	-0.244979		39.1671	-0.081425		38.9642	-0.128845		38.9957	-0.10888
39.322	-0.324484		39.0438	-0.31013		39.1361	-0.309437		39.0939	-0.302992		39.5825	-0.48113		39.2341	-0.316504		39.0315	-0.364258		39.0622	-0.344203		38.9663	-0.235133		39.322	-0.089351		39.0438	-0.074997		39.1361	-0.074304		39.0939	-0.067859		39.5825	-0.245997		39.2341	-0.081371		39.0315	-0.129125		39.0622	-0.10907
39.388	-0.324705		39.1122	-0.310549		39.2045	-0.309591		39.1612	-0.303318		39.6486	-0.481636		39.2987	-0.316822		39.0986	-0.364789		39.1306	-0.344162		39.0331	-0.235199		39.388	-0.089506		39.1122	-0.07535		39.2045	-0.074392		39.1612	-0.068119		39.6486	-0.246437		39.2987	-0.081623		39.0986	-0.12959		39.1306	-0.108963
39.4554	-0.324605		39.1783	-0.311251		39.2705	-0.310069		39.2305	-0.303805		39.7146	-0.481697		39.3671	-0.317229		39.167	-0.364985		39.1962	-0.344084		39.0999	-0.235272		39.4554	-0.089333		39.1783	-0.075979		39.2705	-0.074797		39.2305	-0.068533		39.7146	-0.246425		39.3671	-0.081957		39.167	-0.129713		39.1962	-0.108812
39.524	-0.324827		39.2461	-0.311715		39.3371	-0.310892		39.2963	-0.304285		39.7826	-0.481251		39.4338	-0.317771		39.2338	-0.365297		39.2639	-0.344385		39.1665	-0.235538		39.524	-0.089289		39.2461	-0.076177		39.3371	-0.075354		39.2963	-0.068747		39.7826	-0.245713		39.4338	-0.082233		39.2338	-0.129759		39.2639	-0.108847
39.5906	-0.325385		39.3123	-0.31205		39.4059	-0.311528		39.3631	-0.305037		39.8501	-0.481009		39.5005	-0.318053		39.2986	-0.365679		39.3318	-0.344955		39.2327	-0.235946		39.5906	-0.089439		39.3123	-0.076104		39.4059	-0.075582		39.3631	-0.069091		39.8501	-0.245063		39.5005	-0.082107		39.2986	-0.129733		39.3318	-0.109009
39.6565	-0.325849		39.3803	-0.312749		39.4722	-0.312261		39.4307	-0.305399		39.9155	-0.480987		39.5686	-0.318305		39.3674	-0.365693		39.3995	-0.345727		39.2992	-0.235981		39.6565	-0.089868		39.3803	-0.076768		39.4722	-0.07628		39.4307	-0.069418		39.9155	-0.245006		39.5686	-0.082324		39.3674	-0.129712		39.3995	-0.109746
39.7248	-0.326103		39.4465	-0.313019		39.5386	-0.312676		39.4971	-0.30549		39.4423	-0.381877		39.6363	-0.318656		39.4342	-0.365937		39.4663	-0.346214		39.3661	-0.23614		39.7248	-0.089963		39.4465	-0.076879		39.5386	-0.076536		39.4971	-0.06935		39.4423	-0.145737		39.6363	-0.082516		39.4342	-0.129797		39.4663	-0.110074
39.7921	-0.32626		39.5138	-0.312843		39.6068	-0.313184		39.5628	-0.305626		39.509	-0.38229		39.7038	-0.318914		39.5011	-0.365977		39.5339	-0.346696		39.4345	-0.236572		39.7921	-0.089688		39.5138	-0.076271		39.6068	-0.076612		39.5628	-0.069054		39.509	-0.145718		39.7038	-0.082342		39.5011	-0.129405		39.5339	-0.110124
39.8595	-0.326606		39.581	-0.31263		39.6739	-0.313667		39.6322	-0.305808		39.5777	-0.382735		39.7704	-0.318952		39.5692	-0.366472		39.6009	-0.346937		39.5023	-0.23686		39.8595	-0.089746		39.581	-0.07577		39.6739	-0.076807		39.6322	-0.068948		39.5777	-0.145875		39.7704	-0.082092		39.5692	-0.129612		39.6009	-0.110077
39.9248	-0.326696		39.6497	-0.312529		39.7427	-0.31419		39.7	-0.306428		39.6451	-0.383248		39.8373	-0.3192		39.6367	-0.36695		39.6678	-0.346924		39.5673	-0.237016		39.9248	-0.08968		39.6497	-0.075513		39.7427	-0.077174		39.7	-0.069412		39.6451	-0.146232		39.8373	-0.082184		39.6367	-0.129934		39.6678	-0.109908
			39.7153	-0.312025		39.8081	-0.314447		39.7665	-0.306692					39.9034	-0.319322		39.7026	-0.367363		39.7345	-0.347156		39.6345	-0.237432					39.7153	-0.312025		39.8081	-0.314447		39.7665	-0.306692					39.9034	-0.319322		39.7026	-0.367363		39.7345	-0.347156
			39.782	-0.312024		39.8754	-0.314599		39.8336	-0.30702								39.7691	-0.367444		39.8014	-0.347326		39.7012	-0.237588					39.782	-0.312024		39.8754	-0.314599		39.8336	-0.30702								39.7691	-0.367444		39.8014	-0.347326
			39.8494	-0.312667		39.9417	-0.314484		39.8998	-0.30738								39.8371	-0.367554		39.8689	-0.347529		39.7677	-0.237654					39.8494	-0.312667		39.9417	-0.314484		39.8998	-0.30738								39.8371	-0.367554		39.8689	-0.347529
			39.9162	-0.312933														39.9044	-0.367598		39.9378	-0.347876		39.8358	-0.23814					39.9162	-0.312933														39.9044	-0.367598		39.9378	-0.347876
																								39.9029	-0.238501

## Sheet: baseline correct
zeroed, baseline adjusted D224Y
	Lipids alone	2.91434e-17		Wild type	-3.70074e-18		T216ER	-9.8301e-18		A221T	-2.13949e-17		D224Y	-0.00756674		R227S	-6.93889e-18		K236E	1.52656e-17		K236del	2.82182e-17																					R227S	y = -0.00001x2 - 0.0008x + 0.009				D224Y
12.1112	0.018107	0.018107	11.824	-0.0006141	-0.0006141	11.9141	0.00264537	0.00264537	11.8725	0.00138525	0.00138525	12.3646	0.012635	0.0202017	12.0125	0.00506165	0.00506165	11.812	-0.0144589	-0.0144589	11.8456	-0.00125547	-0.00125547																				12.0125		-0.00205302			12.3646
12.1775	0.017468	0.017468	11.8905	-0.0012271	-0.0012271	11.9814	0.00242737	0.00242737	11.9383	0.00105025	0.00105025	12.4329	0.0118568	0.0194235	12.0795	0.00440165	0.00440165	11.8793	-0.0155939	-0.0155939	11.9107	-0.00113547	-0.00113547																				12.0795		-0.00212277			12.4329
12.2445	0.016846	0.016846	11.9571	-0.0012531	-0.0012531	12.0476	0.00277837	0.00277837	12.0065	0.00086025	0.00086025	12.4997	0.0116293	0.019196	12.1468	0.00382265	0.00382265	11.9462	-0.0171559	-0.0171559	11.979	-0.000264467	-0.000264467																				12.1468		-0.00219287			12.4997
12.3109	0.016067	0.016067	12.0241	-0.0007541	-0.0007541	12.1147	0.00306737	0.00306737	12.0727	0.00087225	0.00087225	12.5676	0.0121054	0.0196721	12.2128	0.00354665	0.00354665	12.0132	-0.0186579	-0.0186579	12.045	0.000378533	0.000378533																				12.2128		-0.00226181			12.5676
12.3793	0.014286	0.014286	12.0916	-0.0007211	-0.0007211	12.1823	0.00271937	0.00271937	12.1399	-0.00034775	-0.00034775	12.6343	0.0116702	0.0192369	12.2817	0.00277265	0.00277265	12.0796	-0.0203719	-0.0203719	12.1126	0.000426533	0.000426533																				12.2817		-0.0023338			12.6343
12.4459	0.01254	0.01254	12.1576	-0.0010431	-0.0010431	12.2501	0.00229137	0.00229137	12.2069	-0.00176975	-0.00176975	12.7001	0.0113375	0.0189042	12.3476	0.00205465	0.00205465	12.1474	-0.0217169	-0.0217169	12.18	0.000964533	0.000964533																				12.3476		-0.0024027			12.7001
12.5128	0.011241	0.011241	12.2253	-0.0012861	-0.0012861	12.318	0.00231337	0.00231337	12.2728	-0.00331575	-0.00331575	12.7676	0.0110609	0.0186276	12.4141	0.00183565	0.00183565	12.2146	-0.0226869	-0.0226869	12.2465	0.00158353	0.00158353																				12.4141		-0.00247235			12.7676
12.5796	0.010611	0.010611	12.2912	-0.0020031	-0.0020031	12.3855	0.00184637	0.00184637	12.3403	-0.00454075	-0.00454075	12.8343	0.0110307	0.0185974	12.4833	0.00114565	0.00114565	12.2816	-0.0232609	-0.0232609	12.3131	0.00213353	0.00213353																				12.4833		-0.00254502			12.8343
12.6459	0.010295	0.010295	12.3596	-0.0019261	-0.0019261	12.4518	0.00217437	0.00217437	12.4079	-0.00465775	-0.00465775	12.8998	0.0111939	0.0187606	12.5496	0.00081365	0.00081365	12.3481	-0.0232049	-0.0232049	12.3805	0.00315053	0.00315053																				12.5496		-0.00261458			12.8998
12.7124	0.010565	0.010565	12.4269	-0.0017071	-0.0017071	12.5192	0.00238837	0.00238837	12.475	-0.00367875	-0.00367875	12.9664	0.0114205	0.0189873	12.6163	0.00103965	0.00103965	12.4161	-0.0221889	-0.0221889	12.4481	0.00415353	0.00415353																				12.6163		-0.00268473			12.9664
12.7806	0.011112	0.011112	12.4936	-0.0017411	-0.0017411	12.586	0.00215237	0.00215237	12.5438	-0.00332775	-0.00332775	13.0346	0.0112057	0.0187725	12.683	0.00105665	0.00105665	12.483	-0.0214699	-0.0214699	12.5169	0.00423553	0.00423553																				12.683		-0.00275497			13.0346
12.8475	0.012196	0.012196	12.5604	-0.0012441	-0.0012441	12.6533	0.00256737	0.00256737	12.6103	-0.00257775	-0.00257775	13.1016	0.0113003	0.018867	12.7511	0.00147365	0.00147365	12.5489	-0.0198119	-0.0198119	12.583	0.00506253	0.00506253																				12.7511		-0.00282682			13.1016
12.9153	0.013123	0.013123	12.6281	-0.0013851	-0.0013851	12.7208	0.00280237	0.00280237	12.6771	-0.00257675	-0.00257675	13.1682	0.0109017	0.0184685	12.8169	0.00160965	0.00160965	12.6174	-0.0191069	-0.0191069	12.6499	0.00539453	0.00539453																				12.8169		-0.00289623			13.1682
12.9823	0.013898	0.013898	12.6953	-0.0015531	-0.0015531	12.7884	0.00304837	0.00304837	12.7448	-0.00254075	-0.00254075	13.2357	0.0100881	0.0176549	12.8837	0.00160365	0.00160365	12.6862	-0.0180089	-0.0180089	12.716	0.00560953	0.00560953																				12.8837		-0.00296684			13.2357
13.0483	0.014962	0.014962	12.7625	-0.0011671	-0.0011671	12.8554	0.00330537	0.00330537	12.8111	-0.00183775	-0.00183775	13.3033	0.00986876	0.0174355	12.9518	0.00192965	0.00192965	12.7513	-0.0171039	-0.0171039	12.7836	0.00632353	0.00632353																				12.9518		-0.00303897			13.3033
13.1164	0.016432	0.016432	12.83	-0.0006351	-0.0006351	12.9229	0.00366437	0.00366437	12.8786	-0.00088575	-0.00088575	13.3716	0.00998043	0.0175472	13.0186	0.00254165	0.00254165	12.8184	-0.0158039	-0.0158039	12.8509	0.00694353	0.00694353																				13.0186		-0.00310977			13.3716
13.1827	0.017057	0.017057	12.8965	-0.0016681	-0.0016681	12.9881	0.00332937	0.00332937	12.9463	-0.00114375	-0.00114375	13.4373	0.00901762	0.0165844	13.0855	0.00199065	0.00199065	12.8861	-0.0155829	-0.0155829	12.9193	0.00647353	0.00647353																				13.0855		-0.00318072			13.4373
13.2504	0.017518	0.017518	12.9642	-0.0021331	-0.0021331	13.0558	0.00320037	0.00320037	13.0131	-0.00118975	-0.00118975	13.5055	0.00781349	0.0153802	13.154	0.00166465	0.00166465	12.9525	-0.0156839	-0.0156839	12.9869	0.00620353	0.00620353																				13.154		-0.00325342			13.5055
13.3167	0.017842	0.017842	13.0312	-0.0021441	-0.0021441	13.1239	0.00267837	0.00267837	13.0812	-0.00069975	-0.00069975	13.5729	0.00730746	0.0148742	13.22	0.00132565	0.00132565	13.0186	-0.0155689	-0.0155689	13.0532	0.00551653	0.00551653																				13.22		-0.00332368			13.5729
13.3854	0.01791	0.01791	13.0978	-0.0022291	-0.0022291	13.1916	0.00179837	0.00179837	13.1475	-0.00037975	-0.00037975	13.6386	0.0065938	0.0141605	13.2863	0.00106365	0.00106365	13.0854	-0.0156379	-0.0156379	13.1201	0.00520853	0.00520853																				13.2863		-0.00339427			13.6386
13.4533	0.017641	0.017641	13.1642	-0.0025971	-0.0025971	13.2573	0.00115737	0.00115737	13.2135	-0.00042975	-0.00042975	13.7078	0.00582733	0.0133941	13.3552	0.00041665	0.00041665	13.1537	-0.0158679	-0.0158679	13.1867	0.00436653	0.00436653																				13.3552		-0.00346773			13.7078
13.5182	0.017243	0.017243	13.231	-0.0032651	-0.0032651	13.3239	0.000977367	0.000977367	13.2799	-0.00062375	-0.00062375	13.7736	0.00494153	0.0125083	13.4215	-0.00025635	-0.00025635	13.2203	-0.0160689	-0.0160689	13.2541	0.00378053	0.00378053																				13.4215	-0.00025635	-0.00353856			13.7736
13.5855	0.016994	0.016994	13.2991	-0.0030551	-0.0030551	13.3904	0.000959367	0.000959367	13.3469	-0.00017375	-0.00017375	13.8398	0.00463885	0.0122056	13.4886	-0.00023135	-0.00023135	13.2877	-0.0159779	-0.0159779	13.3215	0.00371953	0.00371953																				13.4886	-0.00023135	-0.00361035			13.8398
13.6525	0.01592	0.01592	13.3655	-0.0031251	-0.0031251	13.4588	0.000807367	0.000807367	13.415	-0.00023875	-0.00023875	13.9084	0.00431565	0.0118824	13.5573	-0.00024935	-0.00024935	13.3566	-0.0155679	-0.0155679	13.3862	0.00317453	0.00317453																				13.5573	-0.00024935	-0.00368385			13.9084
13.7202	0.014377	0.014377	13.4344	-0.0035701	-0.0035701	13.5258	0.000219367	0.000219367	13.4821	-0.00025775	-0.00025775	13.9738	0.00347303	0.0110398	13.6228	-0.00076635	-0.00076635	13.4238	-0.0154719	-0.0154719	13.4548	0.00223853	0.00223853																				13.6228	-0.00076635	-0.00375407			13.9738
13.7867	0.012211	0.012211	13.5008	-0.0042361	-0.0042361	13.5934	-6.46333e-05	-6.46333e-05	13.5483	-0.00059375	-0.00059375	14.0415	0.00238017	0.00994692	13.69	-0.00141235	-0.00141235	13.4872	-0.0158889	-0.0158889	13.5223	0.00169453	0.00169453																				13.69	-0.00141235	-0.00382615			14.0415
13.8539	0.01032	0.01032	13.5685	-0.0039181	-0.0039181	13.66	0.000136367	0.000136367	13.6157	6.225e-05	6.225e-05	14.1089	0.00183485	0.0094016	13.7569	-0.00101135	-0.00101135	13.5566	-0.0152499	-0.0152499	13.5895	0.00199653	0.00199653																				13.7569	-0.00101135	-0.00389801			14.1089
13.9227	0.00812697	0.00812697	13.6361	-0.0036811	-0.0036811	13.7276	0.000117367	0.000117367	13.6839	0.00076825	0.00076825	14.1738	0.00152117	0.00908791	13.8227	-0.00116735	-0.00116735	13.6243	-0.0145719	-0.0145719	13.6575	0.00165653	0.00165653																				13.8227	-0.00116735	-0.00396888			14.1738
13.9882	0.00612897	0.00612897	13.7021	-0.0036121	-0.0036121	13.7938	9.43667e-05	9.43667e-05	13.751	0.00080225	0.00080225	14.2375	0.00117863	0.00874537	13.8913	-0.00144735	-0.00144735	13.6918	-0.0144009	-0.0144009	13.7247	0.00156353	0.00156353																				13.8913	-0.00144735	-0.00404272			14.2375
14.056	0.00419497	0.00419497	13.7679	-0.0029191	-0.0029191	13.8618	0.000263367	0.000263367	13.8182	0.00098025	0.00098025	14.3036	0.00103301	0.00859975	13.9591	-0.00145935	-0.00145935	13.7585	-0.0135769	-0.0135769	13.7901	0.00207653	0.00207653																				13.9591	-0.00145935	-0.00411586			14.3036
14.123	0.00230097	0.00230097	13.8359	-0.0029161	-0.0029161	13.9289	-0.000101633	-0.000101633	13.8863	0.00068425	0.00068425	14.3697	0.000226073	0.00779282	14.0256	-0.00166135	-0.00166135	13.8266	-0.0133569	-0.0133569	13.858	0.00172553	0.00172553																				14.0256	-0.00166135	-0.00418762			14.3697
14.1879	0.000759967	0.000759967	13.903	-0.0030971	-0.0030971	13.9948	-0.000441633	-0.000441633	13.9529	0.00060925	0.00060925	14.4367	-0.000497038	0.0070697	14.0916	-0.00234635	-0.00234635	13.8949	-0.0134469	-0.0134469	13.9249	0.00116753	0.00116753																				14.0916	-0.00234635	-0.00425903			14.4367
14.2492	-0.000200033	-0.000200033	13.9695	-0.0033491	-0.0033491	14.0615	-0.000744633	-0.000744633	14.0194	0.00034025	0.00034025	14.5044	-0.0012179	0.00634884	14.1598	-0.00300835	-0.00300835	13.9602	-0.0133219	-0.0133219	13.9917	0.00106153	0.00106153																				14.1598	-0.00300835	-0.00433282			14.5044
14.3171	-0.00200403	-0.00200403	14.0344	-0.0041091	-0.0041091	14.1288	-0.00142263	-0.00142263	14.0866	4.125e-05	4.125e-05	14.5717	-0.00234016	0.00522658	14.2218	-0.00360735	-0.00360735	14.0262	-0.0136159	-0.0136159	14.0593	0.000414533	0.000414533																				14.2218	-0.00360735	-0.00440003			14.5717
14.3854	-0.00338603	-0.00338603	14.1039	-0.0047801	-0.0047801	14.1919	-0.00208563	-0.00208563	14.1536	-0.00023375	-0.00023375	14.6389	-0.00307885	0.00448789	14.2883	-0.00393735	-0.00393735	14.093	-0.0136169	-0.0136169	14.1266	-0.000372467	-0.000372467																				14.2883	-0.00393735	-0.00447217			14.6389
14.4516	-0.00461203	-0.00461203	14.1688	-0.0048531	-0.0048531	14.255	-0.00246863	-0.00246863	14.2173	-0.00019975	-0.00019975	14.705	-0.00344602	0.00412072	14.3536	-0.00460835	-0.00460835	14.1614	-0.0136329	-0.0136329	14.1907	-0.000418467	-0.000418467																				14.3536	-0.00460835	-0.00454317			14.705
14.5184	-0.00619503	-0.00619503	14.2328	-0.0048111	-0.0048111	14.3229	-0.00314363	-0.00314363	14.2811	-0.00094075	-0.00094075	14.7728	-0.00445559	0.00311116	14.4222	-0.00570435	-0.00570435	14.2233	-0.0140499	-0.0140499	14.2536	-0.00117247	-0.00117247																				14.4222	-0.00570435	-0.00461774			14.7728
14.586	-0.00818703	-0.00818703	14.2977	-0.0050341	-0.0050341	14.3905	-0.00428563	-0.00428563	14.3472	-0.00214475	-0.00214475	14.8415	-0.00552182	0.00204492	14.4881	-0.00608635	-0.00608635	14.289	-0.0142569	-0.0142569	14.3223	-0.00225947	-0.00225947																				14.4881	-0.00608635	-0.00468949			14.8415	-0.0185004
14.653	-0.00946103	-0.00946103	14.3648	-0.0045621	-0.0045621	14.4595	-0.00463763	-0.00463763	14.4157	-0.00268375	-0.00268375	14.9076	-0.00608353	0.00148321	14.5546	-0.00628835	-0.00628835	14.3549	-0.0142879	-0.0142879	14.3892	-0.00276647	-0.00276647																				14.5546	-0.00628835	-0.00476209			14.9076	-0.0187104
14.7208	-0.01032	-0.01032	14.434	-0.0036451	-0.0036451	14.526	-0.00545563	-0.00545563	14.4819	-0.00332775	-0.00332775	14.976	-0.00632031	0.00124643	14.6213	-0.00608935	-0.00608935	14.4217	-0.0145109	-0.0145109	14.4547	-0.00333147	-0.00333147																				14.6213	-0.00608935	-0.00483492			14.976	-0.0185864
14.7884	-0.010735	-0.010735	14.5003	-0.0035521	-0.0035521	14.5921	-0.00552363	-0.00552363	14.5482	-0.00321475	-0.00321475	15.0406	-0.00631528	0.00125146	14.6894	-0.00566035	-0.00566035	14.4903	-0.0140049	-0.0140049	14.5219	-0.00345247	-0.00345247																				14.6894	-0.00566035	-0.00490934			15.0406	-0.0182354
14.8547	-0.011194	-0.011194	14.5674	-0.0037251	-0.0037251	14.6591	-0.00527563	-0.00527563	14.6166	-0.00326475	-0.00326475	15.1079	-0.0060362	0.00153054	14.7576	-0.00536035	-0.00536035	14.5578	-0.0133069	-0.0133069	14.5882	-0.00351247	-0.00351247																				14.7576	-0.00536035	-0.00498389			15.1079	-0.0176004
14.9228	-0.011797	-0.011797	14.6361	-0.0036901	-0.0036901	14.7262	-0.00531063	-0.00531063	14.6829	-0.00328975	-0.00328975	15.1765	-0.00614863	0.00141811	14.8243	-0.00548035	-0.00548035	14.624	-0.0128999	-0.0128999	14.6551	-0.00330747	-0.00330747																				14.8243	-0.00548035	-0.00505703			15.1765	-0.0173534
14.9881	-0.012121	-0.012121	14.7009	-0.0037791	-0.0037791	14.7932	-0.00550663	-0.00550663	14.7517	-0.00349775	-0.00349775	15.2426	-0.00603852	0.00152822	14.891	-0.00596235	-0.00596235	14.6902	-0.0124239	-0.0124239	14.7223	-0.00344347	-0.00344347																				14.891	-0.00596235	-0.00513023			15.2426	-0.0168954
15.0567	-0.012428	-0.012428	14.7677	-0.0038961	-0.0038961	14.8625	-0.00539763	-0.00539763	14.8171	-0.00378775	-0.00378775	15.3103	-0.00584504	0.0017217	14.9583	-0.00586535	-0.00586535	14.7573	-0.0122129	-0.0122129	14.7893	-0.00336647	-0.00336647																				14.9583	-0.00586535	-0.00520416			15.3103	-0.0163474
15.1252	-0.012627	-0.012627	14.836	-0.0042441	-0.0042441	14.9287	-0.00510463	-0.00510463	14.8851	-0.00376475	-0.00376475	15.3777	-0.00610083	0.00146591	15.0248	-0.00575135	-0.00575135	14.8254	-0.0118999	-0.0118999	14.8578	-0.00349547	-0.00349547																				15.0248	-0.00575135	-0.0052773			15.3777	-0.0162514
15.1917	-0.012751	-0.012751	14.9035	-0.0043371	-0.0043371	14.9934	-0.00499463	-0.00499463	14.9525	-0.00336175	-0.00336175	15.4444	-0.00584164	0.0017251	15.0914	-0.00535835	-0.00535835	14.8926	-0.0115339	-0.0115339	14.9243	-0.00329547	-0.00329547																				15.0914	-0.00535835	-0.00535066			15.4444	-0.0156444
15.2573	-0.013032	-0.013032	14.971	-0.0042501	-0.0042501	15.0615	-0.00494963	-0.00494963	15.0206	-0.00329375	-0.00329375	15.5128	-0.00561521	0.00195153	15.1592	-0.00513035	-0.00513035	14.9598	-0.0112029	-0.0112029	14.9905	-0.00311047	-0.00311047																				15.1592	-0.00513035	-0.00542541			15.5128	-0.0150624
15.3254	-0.013651	-0.013651	15.0379	-0.0043941	-0.0043941	15.128	-0.00483363	-0.00483363	15.0881	-0.00315975	-0.00315975	15.5793	-0.00558324	0.0019835	15.2272	-0.00520635	-0.00520635	15.0273	-0.0111469	-0.0111469	15.0579	-0.00337647	-0.00337647																				15.2272	-0.00520635	-0.0055004			15.5793	-0.0146834
15.3935	-0.014304	-0.014304	15.1048	-0.0052651	-0.0052651	15.1969	-0.00540863	-0.00540863	15.1544	-0.00370475	-0.00370475	15.6469	-0.00592085	0.00164589	15.2951	-0.00578335	-0.00578335	15.0947	-0.0113389	-0.0113389	15.1261	-0.00372747	-0.00372747																				15.2951	-0.00578335	-0.00557546			15.6469	-0.0146704
15.4604	-0.01434	-0.01434	15.1714	-0.0055041	-0.0055041	15.2647	-0.00594463	-0.00594463	15.2215	-0.00402975	-0.00402975	15.7142	-0.00604333	0.00152342	15.362	-0.00635635	-0.00635635	15.1624	-0.0112299	-0.0112299	15.1936	-0.00393347	-0.00393347																				15.362	-0.00635635	-0.00564948			15.7142	-0.0144454
15.5263	-0.014639	-0.014639	15.2383	-0.0054271	-0.0054271	15.3314	-0.00634363	-0.00634363	15.2883	-0.00427075	-0.00427075	15.7799	-0.00600523	0.00156151	15.4276	-0.00684635	-0.00684635	15.2288	-0.0111139	-0.0111139	15.2594	-0.00422047	-0.00422047																				15.4276	-0.00684635	-0.00572218			15.7799	-0.0140684
15.5926	-0.015102	-0.015102	15.3062	-0.0059001	-0.0059001	15.3972	-0.00661363	-0.00661363	15.3544	-0.00462175	-0.00462175	15.8484	-0.00618555	0.0013812	15.495	-0.00720635	-0.00720635	15.2963	-0.0110519	-0.0110519	15.3283	-0.00472047	-0.00472047																				15.495	-0.00720635	-0.00579691			15.8484	-0.0138974
15.6604	-0.014851	-0.014851	15.3737	-0.0060241	-0.0060241	15.4662	-0.00610863	-0.00610863	15.4219	-0.00447375	-0.00447375	15.9171	-0.00661207	0.000954675	15.5633	-0.00722435	-0.00722435	15.3629	-0.0102389	-0.0102389	15.3951	-0.00465047	-0.00465047																				15.5633	-0.00722435	-0.00587281			15.9171	-0.0139714
15.7265	-0.014147	-0.014147	15.4423	-0.0059001	-0.0059001	15.5334	-0.00542663	-0.00542663	15.4895	-0.00424975	-0.00424975	15.9835	-0.00695481	0.000611928	15.6286	-0.00664535	-0.00664535	15.4304	-0.00990087	-0.00990087	15.4621	-0.00454247	-0.00454247																				15.6286	-0.00664535	-0.00594542			15.9835	-0.0139754
15.7962	-0.01398	-0.01398	15.5087	-0.0058161	-0.0058161	15.5994	-0.00533263	-0.00533263	15.5559	-0.00434475	-0.00434475	16.0488	-0.00689097	0.000675774	15.6962	-0.00693635	-0.00693635	15.4986	-0.00967587	-0.00967587	15.5282	-0.00485647	-0.00485647																				15.6962	-0.00693635	-0.00602067			16.0488	-0.0135754
15.8617	-0.014262	-0.014262	15.5755	-0.0063361	-0.0063361	15.6669	-0.00547063	-0.00547063	15.624	-0.00474075	-0.00474075	16.1172	-0.00684047	0.000726275	15.7652	-0.00757835	-0.00757835	15.5651	-0.00988687	-0.00988687	15.5959	-0.00517147	-0.00517147																				15.7652	-0.00757835	-0.00609754			16.1172	-0.0131754
15.9275	-0.014792	-0.014792	15.6431	-0.0067211	-0.0067211	15.7332	-0.00563063	-0.00563063	15.6917	-0.00495575	-0.00495575	16.1841	-0.00682402	0.000742722	15.8308	-0.00788635	-0.00788635	15.6311	-0.0104919	-0.0104919	15.6645	-0.00557347	-0.00557347																				15.8308	-0.00788635	-0.00617075			16.1841	-0.0128204
15.9954	-0.014816	-0.014816	15.7095	-0.0068771	-0.0068771	15.801	-0.00555563	-0.00555563	15.7567	-0.00501575	-0.00501575	16.2514	-0.00695764	0.000609103	15.8954	-0.00828735	-0.00828735	15.6986	-0.0105659	-0.0105659	15.7301	-0.00586447	-0.00586447																				15.8954	-0.00828735	-0.00624298			16.2514	-0.0126154
16.0628	-0.015336	-0.015336	15.7769	-0.0074221	-0.0074221	15.8689	-0.00629463	-0.00629463	15.8255	-0.00545875	-0.00545875	16.3181	-0.00726839	0.000298357	15.9632	-0.00901635	-0.00901635	15.7645	-0.0110639	-0.0110639	15.7969	-0.00682147	-0.00682147																				15.9632	-0.00901635	-0.00631876			16.3181	-0.0125874
16.1298	-0.015012	-0.015012	15.8433	-0.0080581	-0.0080581	15.9352	-0.00674663	-0.00674663	15.8928	-0.00557775	-0.00557775	16.3849	-0.00691824	0.000648498	16.0306	-0.00900135	-0.00900135	15.8316	-0.0108669	-0.0108669	15.8655	-0.00736047	-0.00736047																				16.0306	-0.00900135	-0.00639424			16.3849	-0.0118994
16.1975	-0.014674	-0.014674	15.9103	-0.0078431	-0.0078431	16.0019	-0.00635363	-0.00635363	15.9582	-0.00565175	-0.00565175	16.4517	-0.00700397	0.000562771	16.1001	-0.00878435	-0.00878435	15.8991	-0.0107469	-0.0107469	15.9319	-0.00734247	-0.00734247																				16.1001	-0.00878435	-0.00647223			16.4517	-0.0116454
16.265	-0.014576	-0.014576	15.9781	-0.0078941	-0.0078941	16.0679	-0.00590363	-0.00590363	16.0266	-0.00611475	-0.00611475	16.52	-0.00730589	0.000260854	16.1653	-0.00857735	-0.00857735	15.9659	-0.0110269	-0.0110269	15.9972	-0.00737647	-0.00737647																				16.1653	-0.00857735	-0.00654543			16.52	-0.0116074
16.3311	-0.013818	-0.013818	16.0451	-0.0076831	-0.0076831	16.136	-0.00483263	-0.00483263	16.0925	-0.00540375	-0.00540375	16.5871	-0.0069719	0.000594839	16.2331	-0.00796435	-0.00796435	16.0334	-0.0102649	-0.0102649	16.0641	-0.00644647	-0.00644647																				16.2331	-0.00796435	-0.00662159			16.5871	-0.0109364
16.399	-0.013729	-0.013729	16.1113	-0.0078521	-0.0078521	16.2027	-0.00432963	-0.00432963	16.1599	-0.00462875	-0.00462875	16.6539	-0.00710531	0.000461437	16.3019	-0.00742835	-0.00742835	16.1	-0.00938487	-0.00938487	16.132	-0.00638747	-0.00638747																				16.3019	-0.00742835	-0.00669908			16.6539	-0.0107334
16.4655	-0.013959	-0.013959	16.1788	-0.0075231	-0.0075231	16.2717	-0.00498363	-0.00498363	16.229	-0.00510575	-0.00510575	16.7204	-0.007634	-6.72608e-05	16.3682	-0.00782735	-0.00782735	16.1686	-0.00954387	-0.00954387	16.1989	-0.00674547	-0.00674547																				16.3682	-0.00782735	-0.00677373			16.7204	-0.0109304
16.5323	-0.01372	-0.01372	16.2464	-0.0074531	-0.0074531	16.339	-0.00542163	-0.00542163	16.2956	-0.00497375	-0.00497375	16.7884	-0.00769032	-0.000123583	16.4364	-0.00779135	-0.00779135	16.235	-0.00947587	-0.00947587	16.2676	-0.00684647	-0.00684647																				16.4364	-0.00779135	-0.0068507			16.7884	-0.0106484
16.5999	-0.013698	-0.013698	16.3144	-0.0070251	-0.0070251	16.4044	-0.00495563	-0.00495563	16.3617	-0.00449775	-0.00449775	16.8541	-0.00766287	-9.6131e-05	16.5023	-0.00742635	-0.00742635	16.3035	-0.00923387	-0.00923387	16.333	-0.00689247	-0.00689247																				16.5023	-0.00742635	-0.00692504			16.8541	-0.0102944
16.666	-0.012846	-0.012846	16.3801	-0.0067311	-0.0067311	16.4714	-0.00423563	-0.00423563	16.4283	-0.00400975	-0.00400975	16.9227	-0.00711211	0.000454635	16.5686	-0.00706135	-0.00706135	16.3711	-0.00881687	-0.00881687	16.4004	-0.00627047	-0.00627047																				16.5686	-0.00706135	-0.00700007			16.9227	-0.00940638
16.7341	-0.011877	-0.011877	16.4475	-0.0062751	-0.0062751	16.5397	-0.00406363	-0.00406363	16.4965	-0.00361975	-0.00361975	16.9904	-0.00744305	0.000123693	16.6356	-0.00693535	-0.00693535	16.4367	-0.00897587	-0.00897587	16.4671	-0.00616247	-0.00616247																				16.6356	-0.00693535	-0.00707597			16.9904	-0.00940338
16.8013	-0.012424	-0.012424	16.5139	-0.0064981	-0.0064981	16.6074	-0.00443363	-0.00443363	16.5626	-0.00412075	-0.00412075	17.058	-0.00738581	0.000180927	16.7039	-0.00739935	-0.00739935	16.5037	-0.00918587	-0.00918587	16.5364	-0.00687747	-0.00687747																				16.7039	-0.00739935	-0.00715333			17.058	-0.00901238
16.8677	-0.012579	-0.012579	16.5817	-0.0063611	-0.0063611	16.6737	-0.00470363	-0.00470363	16.6302	-0.00427775	-0.00427775	17.125	-0.00714602	0.000420723	16.7717	-0.00744335	-0.00744335	16.5711	-0.00907187	-0.00907187	16.6041	-0.00725347	-0.00725347																				16.7717	-0.00744335	-0.0072302			17.125	-0.00844238
16.9345	-0.012825	-0.012825	16.6486	-0.0067131	-0.0067131	16.7411	-0.00511063	-0.00511063	16.6996	-0.00457575	-0.00457575	17.1933	-0.00725533	0.000311416	16.8385	-0.00824835	-0.00824835	16.6376	-0.00958887	-0.00958887	16.6704	-0.00719147	-0.00719147																				16.8385	-0.00824835	-0.00730611			17.1933	-0.00821838
17.004	-0.012434	-0.012434	16.7145	-0.0065471	-0.0065471	16.8074	-0.00452063	-0.00452063	16.7662	-0.00399175	-0.00399175	17.2589	-0.00662891	0.000937833	16.9056	-0.00773535	-0.00773535	16.7043	-0.00927487	-0.00927487	16.7386	-0.00724547	-0.00724547																				16.9056	-0.00773535	-0.00738245			17.2589	-0.00726938
17.0706	-0.011711	-0.011711	16.7832	-0.0060941	-0.0060941	16.8744	-0.00426263	-0.00426263	16.8334	-0.00359075	-0.00359075	17.3268	-0.00609768	0.00146906	16.9711	-0.00731435	-0.00731435	16.7723	-0.00898687	-0.00898687	16.8036	-0.00701347	-0.00701347																				16.9711	-0.00731435	-0.00745711			17.3268	-0.00640938
17.1385	-0.011496	-0.011496	16.8513	-0.0070371	-0.0070371	16.942	-0.00453363	-0.00453363	16.8997	-0.00417975	-0.00417975	17.394	-0.0064598	0.00110694	17.0382	-0.00757835	-0.00757835	16.8393	-0.00904587	-0.00904587	16.871	-0.00768047	-0.00768047																				17.0382	-0.00757835	-0.0075336			17.394	-0.00644438
17.2056	-0.011866	-0.011866	16.9178	-0.0072421	-0.0072421	17.0094	-0.00469463	-0.00469463	16.9659	-0.00449475	-0.00449475	17.46	-0.00726462	0.000302117	17.1071	-0.00805835	-0.00805835	16.9047	-0.00929087	-0.00929087	16.9382	-0.00848447	-0.00848447																				17.1071	-0.00805835	-0.00761222			17.46	-0.00692538
17.2717	-0.0113	-0.0113	16.9849	-0.0062871	-0.0062871	17.0753	-0.00366863	-0.00366863	17.0325	-0.00425775	-0.00425775	17.527	-0.00676633	0.000800413	17.1752	-0.00730035	-0.00730035	16.9731	-0.00839787	-0.00839787	17.0062	-0.00808847	-0.00808847																				17.1752	-0.00730035	-0.00769001			17.527	-0.00610138
17.3378	-0.011413	-0.011413	17.0527	-0.0053921	-0.0053921	17.1433	-0.00303963	-0.00303963	17.0993	-0.00413375	-0.00413375	17.5946	-0.00698656	0.000580187	17.2417	-0.00729635	-0.00729635	17.0396	-0.00793987	-0.00793987	17.0722	-0.00749147	-0.00749147																				17.2417	-0.00729635	-0.00776609			17.5946	-0.00599638
17.4037	-0.010761	-0.010761	17.1198	-0.0049371	-0.0049371	17.211	-0.00240863	-0.00240863	17.1681	-0.00371175	-0.00371175	17.6602	-0.00609963	0.00146711	17.3082	-0.00660735	-0.00660735	17.1086	-0.00720687	-0.00720687	17.1402	-0.00622747	-0.00622747																				17.3082	-0.00660735	-0.00784226			17.6602	-0.00479238
17.4717	-0.011454	-0.011454	17.1867	-0.0055011	-0.0055011	17.2786	-0.00326863	-0.00326863	17.2343	-0.00439175	-0.00439175	17.7285	-0.00661016	0.000956578	17.3763	-0.00691235	-0.00691235	17.1756	-0.00800687	-0.00800687	17.208	-0.00676147	-0.00676147																				17.3763	-0.00691235	-0.00792041			17.7285	-0.00497438
17.5387	-0.011912	-0.011912	17.254	-0.0060961	-0.0060961	17.3452	-0.00337463	-0.00337463	17.3014	-0.00471975	-0.00471975	17.7957	-0.0065894	0.000977338	17.442	-0.00722335	-0.00722335	17.2438	-0.00823187	-0.00823187	17.2739	-0.00688247	-0.00688247																				17.442	-0.00722335	-0.00799579			17.7957	-0.00463338
17.6058	-0.013195	-0.013195	17.3211	-0.0062471	-0.0062471	17.4123	-0.00423463	-0.00423463	17.3691	-0.00584475	-0.00584475	17.8621	-0.00670549	0.000861248	17.5076	-0.00791335	-0.00791335	17.3095	-0.00852187	-0.00852187	17.343	-0.00634247	-0.00634247																				17.5076	-0.00791335	-0.00807128			17.8621	-0.00443238
17.6726	-0.012673	-0.012673	17.3879	-0.0060341	-0.0060341	17.4796	-0.00386363	-0.00386363	17.4349	-0.00601475	-0.00601475	17.9298	-0.00655912	0.00100763	17.5753	-0.00809535	-0.00809535	17.3753	-0.00884587	-0.00884587	17.4096	-0.00651047	-0.00651047																				17.5753	-0.00809535	-0.00814909			17.9298	-0.00396338
17.7413	-0.012702	-0.012702	17.4552	-0.0066231	-0.0066231	17.5467	-0.00416763	-0.00416763	17.5039	-0.00652075	-0.00652075	17.9975	-0.00685343	0.00071331	17.6428	-0.00781735	-0.00781735	17.4429	-0.00920487	-0.00920487	17.4776	-0.00718547	-0.00718547																				17.6428	-0.00781735	-0.00822698			17.9975	-0.00393538
17.8086	-0.012802	-0.012802	17.5213	-0.0073421	-0.0073421	17.6146	-0.00420163	-0.00420163	17.5711	-0.00697375	-0.00697375	18.0623	-0.00794051	-0.000373765	17.7091	-0.00785635	-0.00785635	17.5099	-0.00912987	-0.00912987	17.5435	-0.00728147	-0.00728147																				17.7091	-0.00785635	-0.00830338			18.0623	-0.00471338
17.8765	-0.012827	-0.012827	17.5904	-0.0075881	-0.0075881	17.6797	-0.00448163	-0.00448163	17.6376	-0.00677475	-0.00677475	18.1252	-0.00767369	-0.000106948	17.7781	-0.00836635	-0.00836635	17.5777	-0.00902787	-0.00902787	17.6104	-0.00695547	-0.00695547																				17.7781	-0.00836635	-0.00838312			18.1252	-0.00414138
17.9421	-0.011687	-0.011687	17.657	-0.0079401	-0.0079401	17.7472	-0.00378863	-0.00378863	17.7031	-0.00681075	-0.00681075	18.1949	-0.00745893	0.000107813	17.8445	-0.00874635	-0.00874635	17.6449	-0.00874987	-0.00874987	17.6788	-0.00663647	-0.00663647																				17.8445	-0.00874635	-0.00845982			18.1949	-0.00360138
18.0091	-0.010848	-0.010848	17.7235	-0.0076951	-0.0076951	17.8154	-0.00477763	-0.00477763	17.772	-0.00745375	-0.00745375	18.261	-0.00776705	-0.000200306	17.9119	-0.00847535	-0.00847535	17.713	-0.00877787	-0.00877787	17.7456	-0.00660647	-0.00660647																				17.9119	-0.00847535	-0.00853792			18.261	-0.00359638
18.0744	-0.010345	-0.010345	17.7903	-0.0078921	-0.0078921	17.8822	-0.00480763	-0.00480763	17.8393	-0.00740875	-0.00740875	18.3288	-0.00797108	-0.000404337	17.9784	-0.00835935	-0.00835935	17.7787	-0.00883787	-0.00883787	17.8124	-0.00627047	-0.00627047																				17.9784	-0.00835935	-0.00861497			18.3288	-0.00348338
18.1405	-0.011067	-0.011067	17.8589	-0.0070671	-0.0070671	17.9491	-0.00510363	-0.00510363	17.9057	-0.00671475	-0.00671475	18.3951	-0.00794999	-0.000383245	18.0463	-0.00803435	-0.00803435	17.8467	-0.00832087	-0.00832087	17.8781	-0.00622447	-0.00622447																				18.0463		-0.00869375			18.3951	-0.00314938
18.2076	-0.010406	-0.010406	17.9247	-0.0069301	-0.0069301	18.0176	-0.00519863	-0.00519863	17.9733	-0.00685075	-0.00685075	18.4624	-0.00905516	-0.00148842	18.109	-0.00778835	-0.00778835	17.9145	-0.00831887	-0.00831887	17.947	-0.00664247	-0.00664247																				18.109		-0.00876656			18.4624	-0.00394538
18.2758	-0.00859003	-0.00859003	17.9908	-0.0061221	-0.0061221	18.0811	-0.00421863	-0.00421863	18.0382	-0.00707675	-0.00707675	18.5307	-0.0092122	-0.00164546	18.1761	-0.00743135	-0.00743135	17.98	-0.00758687	-0.00758687	18.0134	-0.00570447	-0.00570447																				18.1761		-0.00884461			18.5307	-0.00378538
18.3416	-0.00757803	-0.00757803	18.0586	-0.0062181	-0.0062181	18.1467	-0.00469863	-0.00469863	18.1043	-0.00706075	-0.00706075	18.5975	-0.00879053	-0.00122379	18.2434	-0.00784235	-0.00784235	18.0463	-0.00734587	-0.00734587	18.0786	-0.00553547	-0.00553547																				18.2434		-0.00892296			18.5975	-0.00305238
18.4092	-0.00683103	-0.00683103	18.1214	-0.0053771	-0.0053771	18.2143	-0.00481363	-0.00481363	18.1719	-0.00614475	-0.00614475	18.665	-0.0076773	-0.000110557	18.3098	-0.00697935	-0.00697935	18.1106	-0.00627287	-0.00627287	18.1454	-0.00502047	-0.00502047																				18.3098		-0.00900032			18.665	-0.00162738
18.4748	-0.00613503	-0.00613503	18.1882	-0.0037711	-0.0037711	18.2798	-0.00407963	-0.00407963	18.2381	-0.00461675	-0.00461675	18.731	-0.00669874	0.000868005	18.3766	-0.00461635	-0.00461635	18.1777	-0.00580687	-0.00580687	18.2125	-0.00483547	-0.00483547																				18.3766		-0.0090783			18.731	-0.000342379
18.5419	-0.00639503	-0.00639503	18.2568	-0.0044351	-0.0044351	18.3453	-0.00520263	-0.00520263	18.3039	-0.00569475	-0.00569475	18.798	-0.00782941	-0.000262665	18.444	-0.00462235	-0.00462235	18.2454	-0.00665687	-0.00665687	18.2784	-0.00503547	-0.00503547																				18.444		-0.00915701			18.798	-0.00116338
18.6091	-0.00559903	-0.00559903	18.3223	-0.0045671	-0.0045671	18.4151	-0.00546463	-0.00546463	18.3733	-0.00691975	-0.00691975	18.8658	-0.00748403	8.27168e-05	18.5121	-0.00474235	-0.00474235	18.3131	-0.00585087	-0.00585087	18.3448	-0.00445747	-0.00445747																				18.5121		-0.00923666			18.8658	-0.000505379
18.6759	-0.00541003	-0.00541003	18.39	-0.0054121	-0.0054121	18.483	-0.00536563	-0.00536563	18.44	-0.00798975	-0.00798975	18.9325	-0.00774188	-0.000175142	18.5784	-0.00438735	-0.00438735	18.3791	-0.00603087	-0.00603087	18.4124	-0.00490847	-0.00490847																				18.5784		-0.00931429			18.9325	-0.000457379
18.7435	-0.00531303	-0.00531303	18.4569	-0.0060321	-0.0060321	18.5487	-0.00493363	-0.00493363	18.5071	-0.00584675	-0.00584675	19.0013	-0.00780161	-0.000234867	18.6446	-0.00361235	-0.00361235	18.4463	-0.00586087	-0.00586087	18.4811	-0.00452147	-0.00452147																				18.6446		-0.00939184			19.0013	-0.000205379
18.8106	-0.00498003	-0.00498003	18.5262	-0.0054281	-0.0054281	18.6166	-0.00425463	-0.00425463	18.5737	-0.00335775	-0.00335775	19.0678	-0.00683373	0.000733013	18.7124	-0.00297635	-0.00297635	18.5134	-0.00426687	-0.00426687	18.547	-0.00392547	-0.00392547																				18.7124		-0.00947146			19.0678	0.00106762
18.8762	-0.00491103	-0.00491103	18.5923	-0.0042981	-0.0042981	18.6841	-0.00436063	-0.00436063	18.6422	-0.00258675	-0.00258675	19.1351	-0.00651868	0.00104807	18.7815	-0.00342635	-0.00342635	18.5796	-0.00367387	-0.00367387	18.6129	-0.00335447	-0.00335447																				18.7815		-0.00955265			19.1351	0.00169162
18.9426	-0.00377903	-0.00377903	18.6585	-0.0024701	-0.0024701	18.7503	-0.00413163	-0.00413163	18.709	-0.00148175	-0.00148175	19.2037	-0.00648428	0.00108247	18.8467	-0.00235135	-0.00235135	18.6477	-0.00282987	-0.00282987	18.6808	-0.00291347	-0.00291347																				18.8467		-0.00962936			19.2037	0.00203362
19.0126	-0.00402003	-0.00402003	18.7264	-0.0024401	-0.0024401	18.8177	-0.00420863	-0.00420863	18.7751	-0.00104175	-0.00104175	19.2696	-0.00736702	0.000199723	18.9136	-0.00200135	-0.00200135	18.715	-0.00315387	-0.00315387	18.7464	-0.00336347	-0.00336347																				18.9136		-0.00970813			19.2696	0.00145062
19.0793	-0.00472803	-0.00472803	18.7911	-0.0025201	-0.0025201	18.885	-0.00526263	-0.00526263	18.8428	-0.00118675	-0.00118675	19.3371	-0.0076864	-0.000119654	18.9809	-0.00315035	-0.00315035	18.7829	-0.00442587	-0.00442587	18.8142	-0.00413047	-0.00413047																				18.9809		-0.00978741			19.3371	0.00143562
19.1471	-0.00410003	-0.00410003	18.8576	-0.0014121	-0.0014121	18.9524	-0.00477363	-0.00477363	18.9093	-0.00019175	-0.00019175	19.4032	-0.007208	0.000358738	19.0492	-0.00242235	-0.00242235	18.8487	-0.00366787	-0.00366787	18.8819	-0.00314947	-0.00314947																				19.0492		-0.00986807			19.4032	0.00221462
19.2137	-0.00382203	-0.00382203	18.9267	-0.0017111	-0.0017111	19.0196	-0.00434863	-0.00434863	18.9771	-1.375e-05	-1.375e-05	19.4699	-0.00762712	-6.03782e-05	19.1171	-0.00235735	-0.00235735	18.9173	-0.00384087	-0.00384087	18.9483	-0.00338647	-0.00338647																				19.1171		-0.00994833			19.4699	0.00209662
19.2798	-0.00340803	-0.00340803	18.9951	-0.0013771	-0.0013771	19.087	-0.00322763	-0.00322763	19.0451	-0.00026475	-0.00026475	19.5367	-0.00710632	0.000460422	19.1835	-0.00194235	-0.00194235	18.9838	-0.00387587	-0.00387587	19.0162	-0.00363947	-0.00363947																				19.1835		-0.0100269			19.5367	0.00291662
19.3479	-0.00406003	-0.00406003	19.0614	-0.0020771	-0.0020771	19.1553	-0.00319263	-0.00319263	19.1112	-0.00127675	-0.00127675	19.605	-0.00732358	0.000243158	19.251	-0.00234135	-0.00234135	19.0494	-0.00457587	-0.00457587	19.0826	-0.00431347	-0.00431347																				19.251		-0.0101068			19.605	0.00300362
19.4157	-0.00533003	-0.00533003	19.1293	-0.0027841	-0.0027841	19.2211	-0.00392063	-0.00392063	19.1784	-0.00246175	-0.00246175	19.6708	-0.00792934	-0.000362599	19.318	-0.00283335	-0.00283335	19.1178	-0.00560287	-0.00560287	19.1524	-0.00576747	-0.00576747																				19.318		-0.0101862			19.6708	0.00269262
19.4823	-0.00631303	-0.00631303	19.1948	-0.0031331	-0.0031331	19.2878	-0.00424263	-0.00424263	19.2466	-0.00314375	-0.00314375	19.737	-0.00795887	-0.000392128	19.3852	-0.00313935	-0.00313935	19.1858	-0.00588287	-0.00588287	19.2178	-0.00634647	-0.00634647																				19.3852		-0.010266			19.737	0.00295862
19.5488	-0.00563103	-0.00563103	19.2639	-0.0026751	-0.0026751	19.3549	-0.00256963	-0.00256963	19.3136	-0.00215075	-0.00215075	19.8061	-0.0071336	0.000433141	19.4519	-0.00296535	-0.00296535	19.2534	-0.00551087	-0.00551087	19.2849	-0.00544247	-0.00544247																				19.4519		-0.0103453			19.8061	0.00408762
19.6154	-0.00449103	-0.00449103	19.3315	-0.0023681	-0.0023681	19.4202	-0.00185763	-0.00185763	19.3805	-0.00245675	-0.00245675	19.8719	-0.00665274	0.000914001	19.5205	-0.00262035	-0.00262035	19.3197	-0.00558287	-0.00558287	19.3526	-0.00505047	-0.00505047																				19.5205		-0.0104269			19.8719	0.00486262
19.6834	-0.00370703	-0.00370703	19.3984	-0.0028231	-0.0028231	19.489	-0.00139763	-0.00139763	19.4469	-0.00296475	-0.00296475	19.9389	-0.00655374	0.001013	19.5879	-0.00172035	-0.00172035	19.3874	-0.00528687	-0.00528687	19.42	-0.00484847	-0.00484847																				19.5879		-0.0105072			19.9389	0.00525762
19.7509	-0.00339403	-0.00339403	19.4651	-0.0028581	-0.0028581	19.5573	-0.000720633	-0.000720633	19.5146	-0.00426675	-0.00426675	20.0064	-0.0061593	0.00140744	19.6552	-0.00240235	-0.00240235	19.4535	-0.00543087	-0.00543087	19.4858	-0.00499947	-0.00499947																				19.6552		-0.0105874			20.0064
19.8188	-0.000849033	-0.000849033	19.5324	9e-07	9e-07	19.6232	0.00162437	0.00162437	19.5816	-0.00114175	-0.00114175	20.0741	-0.00210406	0.00546268	19.7228	0.00014465	0.00014465	19.5211	-0.00328087	-0.00328087	19.5535	-0.00139047	-0.00139047																				19.7228		-0.0106681			20.0741
19.8831	-0.000340033	-0.000340033	19.5995	0.0010229	0.0010229	19.6893	0.00178637	0.00178637	19.649	0.00011125	0.00011125	20.1426	-0.00123567	0.00633107	19.7879	0.00178665	0.00178665	19.5887	-0.00131887	-0.00131887	19.6205	-0.000586467	-0.000586467																				19.7879		-0.0107459			20.1426
19.9507	-0.00133703	-0.00133703	19.6673	-5.51e-05	-5.51e-05	19.7569	0.00134837	0.00134837	19.7159	-0.00109175	-0.00109175	20.2096	-0.00224655	0.00532019	19.8555	0.00119765	0.00119765	19.6556	-0.00167087	-0.00167087	19.6873	-0.00102947	-0.00102947																				19.8555		-0.0108268			20.2096
20.0179	-0.00100003	-0.00100003	19.733	-0.0003141	-0.0003141	19.8244	0.00107237	0.00107237	19.7827	-0.00021075	-0.00021075	20.2769	-0.00192375	0.00564299	19.9224	0.00107865	0.00107865	19.7236	-0.00147887	-0.00147887	19.7562	-0.000592467	-0.000592467																				19.9224		-0.010907			20.2769
20.0866	-0.000146033	-0.000146033	19.8009	-0.0002361	-0.0002361	19.8918	0.00111837	0.00111837	19.851	0.00040625	0.00040625	20.3432	-0.00235435	0.00521239	19.9887	0.00119065	0.00119065	19.7896	-0.000887867	-0.000887867	19.8206	-0.000323467	-0.000323467																				19.9887		-0.0109865			20.3432
20.1539	0.000317967	0.000317967	19.868	-0.0006631	-0.0006631	19.9592	0.00122437	0.00122437	19.9172	0.00016125	0.00016125	20.4096	-0.00238973	0.00517701	20.0561	0.00047465	0.00047465	19.8562	-0.000514867	-0.000514867	19.8886	-0.000232467	-0.000232467																				20.0561		-0.0110673			20.4096
20.2219	0.00115797	0.00115797	19.935	0.0002809	0.0002809	20.0276	0.00146437	0.00146437	19.9849	-2.75e-06	-2.75e-06	20.4765	-0.00103835	0.00652839	20.1247	0.00020665	0.00020665	19.9232	0.000113133	0.000113133	19.958	0.000363533	0.000363533																				20.1247		-0.0111498			20.4765
20.2886	0.00112497	0.00112497	20.0019	0.0005379	0.0005379	20.0953	0.000340367	0.000340367	20.0515	0.00022925	0.00022925	20.5431	-0.000677793	0.00688895	20.1914	-0.00051935	-0.00051935	19.9898	-0.000877867	-0.000877867	20.0235	0.000399533	0.000399533																				20.1914		-0.0112301			20.5431
20.3546	0.000384967	0.000384967	20.0698	0.0010689	0.0010689	20.1617	-5.06333e-05	-5.06333e-05	20.1194	0.00121925	0.00121925	20.6095	-0.000499807	0.00706694	20.2596	-0.00036335	-0.00036335	20.057	-0.00103187	-0.00103187	20.0919	0.000528533	0.000528533																				20.2596		-0.0113121			20.6095
20.4228	0.000731967	0.000731967	20.1379	0.0012399	0.0012399	20.2284	-3.26333e-05	-3.26333e-05	20.1869	0.00131625	0.00131625	20.68	-0.00012279	0.00744395	20.3256	-0.00103835	-0.00103835	20.1241	-0.00139187	-0.00139187	20.1588	0.000896533	0.000896533																				20.3256		-0.0113918			20.68
20.4899	0.00106597	0.00106597	20.2046	0.0007409	0.0007409	20.2956	0.000502367	0.000502367	20.2532	0.00044325	0.00044325	20.7461	-0.000603431	0.00696331	20.3931	-0.00146035	-0.00146035	20.1911	-0.00194387	-0.00194387	20.2254	0.000322533	0.000322533																				20.3931		-0.0114732			20.7461
20.5562	0.00178697	0.00178697	20.271	0.0005629	0.0005629	20.363	0.000573367	0.000573367	20.3197	7.225e-05	7.225e-05	20.8129	0.000153412	0.00772015	20.4591	-0.00179035	-0.00179035	20.2589	-0.000852867	-0.000852867	20.2929	7.35333e-05	7.35333e-05																				20.4591		-0.011553			20.8129
20.6247	0.00287697	0.00287697	20.3389	0.0009779	0.0009779	20.4306	0.00165537	0.00165537	20.3883	0.00065325	0.00065325	20.8806	0.00205581	0.00962255	20.5265	-0.00087235	-0.00087235	20.3255	0.000687133	0.000687133	20.3589	0.000743533	0.000743533																				20.5265		-0.0116346			20.8806
20.6921	0.00329097	0.00329097	20.4061	0.0012899	0.0012899	20.4987	0.00205337	0.00205337	20.4557	0.00019425	0.00019425	20.9485	0.00304372	0.0106105	20.595	-0.00069735	-0.00069735	20.3941	0.00156313	0.00156313	20.4252	0.00141153	0.00141153																				20.595		-0.0117176			20.9485
20.757	0.00290597	0.00290597	20.4726	0.0018949	0.0018949	20.5651	0.00256537	0.00256537	20.5235	0.00159825	0.00159825	21.0158	0.00405903	0.0116258	20.6608	0.00022165	0.00022165	20.461	0.00222113	0.00222113	20.4939	0.00196853	0.00196853																				20.6608		-0.0117973			21.0158
20.8243	0.00259597	0.00259597	20.5399	0.0015349	0.0015349	20.6299	0.00284037	0.00284037	20.5902	0.00162525	0.00162525	21.0835	0.00527665	0.0128434	20.7274	0.00106665	0.00106665	20.5285	0.00225713	0.00225713	20.561	0.00218753	0.00218753																				20.7274		-0.0118782			21.0835
20.892	0.00279397	0.00279397	20.6067	0.0015059	0.0015059	20.6985	0.00296937	0.00296937	20.6557	0.00094625	0.00094625	21.1506	0.00734901	0.0149158	20.7963	0.00187565	0.00187565	20.5945	0.00262413	0.00262413	20.6273	0.00209253	0.00209253																				20.7963		-0.0119619			21.1506
20.9592	0.00305397	0.00305397	20.6734	0.0020889	0.0020889	20.7641	0.00234037	0.00234037	20.7243	0.00149925	0.00149925	21.2156	0.00942223	0.016989	20.8624	0.00262565	0.00262565	20.6622	0.00306013	0.00306013	20.694	0.00234853	0.00234853																				20.8624		-0.0120423			21.2156
21.0252	0.00473897	0.00473897	20.7414	0.0019349	0.0019349	20.8315	0.00317437	0.00317437	20.7911	0.00267725	0.00267725	21.2823	0.0113877	0.0189545	20.9286	0.00392965	0.00392965	20.7295	0.00441913	0.00441913	20.763	0.00361553	0.00361553																				20.9286		-0.012123			21.2823
21.0936	0.00571597	0.00571597	20.8095	0.0024149	0.0024149	20.8988	0.00415037	0.00415037	20.8573	0.00373325	0.00373325	21.3507	0.0143198	0.0218866	20.9951	0.00441565	0.00441565	20.7959	0.00510013	0.00510013	20.831	0.00377553	0.00377553																				20.9951		-0.0122041			21.3507
21.161	0.00577897	0.00577897	20.8752	0.0032589	0.0032589	20.9662	0.00594137	0.00594137	20.924	0.00379025	0.00379025	21.4182	0.0176746	0.0252413	21.0639	0.00471665	0.00471665	20.8642	0.00476513	0.00476513	20.8965	0.00421953	0.00421953																				21.0639		-0.012288			21.4182
21.2279	0.00583197	0.00583197	20.941	0.0038499	0.0038499	21.0335	0.00572437	0.00572437	20.9921	0.00364325	0.00364325	21.4856	0.0214641	0.0290308	21.132	0.00503165	0.00503165	20.9294	0.00490513	0.00490513	20.9635	0.00481353	0.00481353																				21.132		-0.0123712			21.4856
21.2938	0.00619997	0.00619997	21.0096	0.0043439	0.0043439	21.1009	0.00493337	0.00493337	21.0603	0.00466825	0.00466825	21.5513	0.0262481	0.0338149	21.2004	0.00573465	0.00573465	20.9979	0.00613213	0.00613213	21.0309	0.00542453	0.00542453																				21.2004		-0.0124549			21.5513
21.3616	0.00711797	0.00711797	21.0763	0.0056489	0.0056489	21.1694	0.00454637	0.00454637	21.1271	0.00596325	0.00596325	21.6189	0.0325852	0.040152	21.2667	0.00634065	0.00634065	21.0654	0.00726713	0.00726713	21.0982	0.00637853	0.00637853																				21.2667		-0.012536			21.6189
21.4291	0.011054	0.011054	21.1439	0.0065639	0.0065639	21.235	0.00449437	0.00449437	21.1928	0.00682425	0.00682425	21.6859	0.0402388	0.0478055	21.3337	0.00721665	0.00721665	21.1326	0.00824313	0.00824313	21.1667	0.00755753	0.00755753																				21.3337		-0.0126182			21.6859
21.4964	0.011471	0.011471	21.2111	0.0065609	0.0065609	21.3018	0.00506937	0.00506937	21.2605	0.00649425	0.00649425	21.7524	0.0497565	0.0573233	21.4006	0.00706665	0.00706665	21.1995	0.00922613	0.00922613	21.2337	0.00792153	0.00792153																				21.4006		-0.0127004			21.7524
21.5626	0.011128	0.011128	21.278	0.0065849	0.0065849	21.3688	0.00579237	0.00579237	21.3279	0.00816125	0.00816125	21.8208	0.0630507	0.0706174	21.4662	0.00664865	0.00664865	21.2662	0.0106351	0.0106351	21.2997	0.00895953	0.00895953																				21.4662		-0.012781			21.8208
21.6292	0.010387	0.010387	21.3469	0.0068669	0.0068669	21.4385	0.00563637	0.00563637	21.396	0.00835225	0.00835225	21.8872	0.0786064	0.0861732	21.5347	0.00701865	0.00701865	21.3331	0.0116681	0.0116681	21.366	0.00890253	0.00890253																				21.5347		-0.0128652			21.8872
21.6963	0.012415	0.012415	21.4124	0.0084369	0.0084369	21.503	0.00612837	0.00612837	21.4626	0.00799125	0.00799125	21.9525	0.0983991	0.105966	21.6001	0.00787265	0.00787265	21.4007	0.0130671	0.0130671	21.4331	0.00956853	0.00956853																				21.6001		-0.0129457			21.9525
21.763	0.013012	0.013012	21.4799	0.0103709	0.0103709	21.5704	0.00687037	0.00687037	21.5292	0.00856225	0.00856225	22.0171	0.121029	0.128596	21.668	0.00989165	0.00989165	21.4686	0.0150741	0.0150741	21.5016	0.0110615	0.0110615																				21.668		-0.0130294			22.0171
21.8317	0.012016	0.012016	21.546	0.0103139	0.0103139	21.6377	0.00707137	0.00707137	21.5955	0.00850025	0.00850025	22.0853	0.144905	0.152472	21.7368	0.0102606	0.0102606	21.5362	0.0153381	0.0153381	21.5681	0.0113115	0.0113115																				21.7368		-0.0131143			22.0853
21.8988	0.011467	0.011467	21.6132	0.0097699	0.0097699	21.7055	0.00736237	0.00736237	21.6636	0.00944025	0.00944025	22.1508	0.169049	0.176615	21.803	0.0107446	0.0107446	21.6038	0.0176361	0.0176361	21.6338	0.0123805	0.0123805																				21.803		-0.0131961			22.1508
21.9622	0.012442	0.012442	21.6817	0.0114959	0.0114959	21.7724	0.00884337	0.00884337	21.7309	0.0117942	0.0117943	22.2199	0.193168	0.200734	21.8693	0.0135246	0.0135247	21.6686	0.0225231	0.0225231	21.7021	0.0153215	0.0153215																				21.8693		-0.0132781			22.2199
22.0278	0.013434	0.013434	21.749	0.0136449	0.0136449	21.8381	0.0107034	0.0107034	21.7976	0.0134822	0.0134823	22.2862	0.214717	0.222284	21.936	0.0167136	0.0167137	21.7352	0.0275811	0.0275811	21.7721	0.0186985	0.0186985																				21.936		-0.0133607			22.2862
22.0945	0.013074	0.013074	21.8171	0.0148079	0.0148079	21.9065	0.0114234	0.0114234	21.8659	0.0143722	0.0143723	22.3525	0.233707	0.241273	21.9988	0.0197136	0.0197136	21.8049	0.0322581	0.0322581	21.8373	0.0216065	0.0216065																				21.9988		-0.0134385			22.3525
22.1613	0.014026	0.014026	21.8829	0.0167589	0.0167589	21.9697	0.0132004	0.0132004	21.9305	0.0161012	0.0161012	22.419	0.249582	0.257149	22.0662	0.0239076	0.0239076	21.8707	0.0386621	0.0386621	21.9036	0.0257335	0.0257335																				22.0662		-0.0135221			22.419
22.2291	0.016339	0.016339	21.9468	0.0204359	0.0204359	22.0359	0.0164184	0.0164184	21.9946	0.0194693	0.0194693	22.4866	0.26389	0.271456	22.1324	0.0301317	0.0301317	21.9357	0.0499961	0.0499961	21.9662	0.0332275	0.0332275																				22.1324		-0.0136044			22.4866
22.2971	0.017699	0.017699	22.0111	0.0242929	0.0242929	22.1027	0.0186424	0.0186424	22.0605	0.0218772	0.0218772	22.555	0.276866	0.284433	22.1993	0.0377076	0.0377076	21.9984	0.0641581	0.0641581	22.0319	0.0419835	0.0419835																				22.1993		-0.0136876			22.555
22.3649	0.019955	0.019955	22.0768	0.0306319	0.0306319	22.1688	0.0231644	0.0231644	22.1285	0.0265352	0.0265353	22.6218	0.287958	0.295525	22.2671	0.0479526	0.0479526	22.067	0.0812641	0.0812641	22.1001	0.0547715	0.0547715																				22.2671		-0.013772			22.6218
22.4323	0.021107	0.021107	22.1439	0.0380549	0.0380549	22.2372	0.0285374	0.0285374	22.1955	0.0312962	0.0312962	22.6888	0.296991	0.304558	22.3334	0.0596436	0.0596436	22.1346	0.104393	0.104393	22.1681	0.0715795	0.0715795																				22.3334		-0.0138546			22.6888
22.4986	0.021993	0.021993	22.2114	0.0471279	0.0471279	22.3048	0.0346724	0.0346724	22.2624	0.0373102	0.0373103	22.7556	0.302808	0.310375	22.4002	0.0755267	0.0755267	22.2008	0.133968	0.133968	22.236	0.0943195	0.0943195																				22.4002		-0.0139379			22.7556
22.5643	0.024052	0.024052	22.279	0.0608079	0.0608079	22.3722	0.0442684	0.0442684	22.3282	0.0454722	0.0454723	22.8219	0.304815	0.312382	22.4676	0.0986247	0.0986247	22.2678	0.173218	0.173218	22.3023	0.126388	0.126388																				22.4676		-0.014022			22.8219
22.6322	0.024471	0.024471	22.3449	0.0774369	0.0774369	22.4384	0.0568634	0.0568634	22.3964	0.0539192	0.0539193	22.8885	0.301165	0.308732	22.5344	0.129918	0.129918	22.3356	0.221127	0.221127	22.3691	0.168375	0.168375																				22.5344		-0.0141056			22.8885
22.6986	0.027036	0.027036	22.4134	0.102674	0.102674	22.5063	0.0779514	0.0779514	22.4629	0.0690442	0.0690443	22.9579	0.294668	0.302234	22.6026	0.175567	0.175567	22.4032	0.281118	0.281118	22.4365	0.226464	0.226464																				22.6026		-0.0141908			22.9579
22.7639	0.030227	0.030227	22.4811	0.138442	0.138442	22.5729	0.108642	0.108642	22.5305	0.0903362	0.0903363	23.0254	0.284542	0.292109	22.6679	0.239591	0.239591	22.469	0.34892	0.34892	22.5021	0.298503	0.298503																				22.6679		-0.0142726			23.0254
22.8331	0.035119	0.035119	22.5481	0.187244	0.187244	22.641	0.15215	0.15215	22.5987	0.120478	0.120478	23.0924	0.272113	0.27968	22.736	0.325187	0.325187	22.5365	0.419763	0.419763	22.57	0.385197	0.385197																				22.736		-0.014358			23.0924
22.9018	0.040035	0.040035	22.6157	0.249627	0.249627	22.7063	0.210955	0.210955	22.6652	0.161936	0.161936	23.158	0.256581	0.264148	22.803	0.428819	0.428819	22.6034	0.481688	0.481688	22.6365	0.474345	0.474345																				22.803		-0.0144422			23.158
22.9687	0.046746	0.046746	22.6823	0.329021	0.329021	22.7726	0.287388	0.287388	22.7331	0.221439	0.221439	23.2253	0.242061	0.249627	22.8716	0.533619	0.533619	22.6713	0.522558	0.522558	22.703	0.549958	0.549958																				22.8716		-0.0145283			23.2253
23.0358	0.053499	0.053499	22.7499	0.417241	0.417241	22.8402	0.379607	0.379607	22.7987	0.300417	0.300417	23.2929	0.22789	0.235457	22.9377	0.609152	0.609152	22.738	0.531549	0.531549	22.7709	0.587809	0.587809																				22.9377		-0.0146115			23.2929
23.1028	0.0634	0.0634	22.8171	0.502981	0.502981	22.909	0.475241	0.475241	22.8663	0.400366	0.400366	23.3615	0.218178	0.225745	23.0048	0.634126	0.634126	22.8057	0.511537	0.511537	22.8379	0.580974	0.580974																				23.0048		-0.014696			23.3615
23.1688	0.079486	0.079486	22.884	0.56868	0.56868	22.9764	0.551404	0.551404	22.9343	0.508558	0.508558	23.4286	0.216053	0.22362	23.0727	0.6087	0.6087	22.8724	0.474227	0.474227	22.9057	0.543858	0.543858																				23.0727		-0.0147816			23.4286
23.237	0.104148	0.104148	22.9512	0.596419	0.596419	23.0432	0.584863	0.584863	23.002	0.598003	0.598003	23.4943	0.221678	0.229245	23.1398	0.55609	0.55609	22.9384	0.42814	0.42814	22.9718	0.491914	0.491914																				23.1398		-0.0148663			23.4943
23.3039	0.144649	0.144649	23.0187	0.581201	0.581201	23.1083	0.571262	0.571262	23.0684	0.639466	0.639466	23.5623	0.233159	0.240726	23.2075	0.497667	0.497667	23.0072	0.381774	0.381774	23.0411	0.437865	0.437865																				23.2075		-0.0149519			23.5623
23.3691	0.211646	0.211646	23.0858	0.535039	0.535039	23.1773	0.527125	0.527125	23.1359	0.628162	0.628162	23.6294	0.24684	0.254407	23.2744	0.444006	0.444006	23.074	0.340757	0.340757	23.1069	0.387202	0.387202																				23.2744		-0.0150365			23.6294
23.4377	0.315623	0.315623	23.1527	0.477168	0.477168	23.2447	0.47405	0.47405	23.2029	0.584329	0.584329	23.6972	0.257073	0.26464	23.3413	0.397668	0.397668	23.1417	0.305598	0.305598	23.1736	0.342284	0.342284																				23.3413		-0.0151212			23.6972
23.506	0.467955	0.467955	23.2197	0.421209	0.421209	23.3098	0.424348	0.424348	23.2688	0.529566	0.529566	23.7637	0.25884	0.266407	23.4076	0.361632	0.361632	23.2088	0.27793	0.27793	23.2425	0.305789	0.305789																				23.4076		-0.0152053			23.7637
23.5729	0.656354	0.656354	23.2854	0.372327	0.372327	23.3773	0.38395	0.38395	23.337	0.47698	0.47698	23.8312	0.248327	0.255893	23.4752	0.336702	0.336702	23.2747	0.254211	0.254211	23.3088	0.276787	0.276787																				23.4752		-0.015291			23.8312
23.6395	0.841446	0.841446	23.3536	0.332512	0.332512	23.4436	0.355159	0.355159	23.4038	0.432948	0.432948	23.8981	0.228641	0.236208	23.5422	0.32202	0.32202	23.3432	0.236567	0.236567	23.3758	0.256402	0.256402																				23.5422		-0.0153761			23.8981
23.7055	0.983858	0.983858	23.4203	0.304933	0.304933	23.5129	0.339466	0.339466	23.4708	0.400932	0.400932	23.9655	0.205816	0.213382	23.6097	0.313172	0.313172	23.41	0.228002	0.228002	23.443	0.243671	0.243671																				23.6097		-0.015462			23.9655
23.7733	1.05656	1.05656	23.4867	0.289315	0.289315	23.5807	0.332338	0.332338	23.5378	0.380429	0.380429	24.0327	0.183801	0.191368	23.6764	0.304288	0.304288	23.477	0.22684	0.22684	23.5105	0.24011	0.24011																				23.6764		-0.0155469			24.0327
23.8402	1.05582	1.05582	23.5551	0.283264	0.283264	23.6491	0.327546	0.327546	23.6061	0.366295	0.366295	24.099	0.164418	0.171984	23.7427	0.292518	0.292518	23.5438	0.231163	0.231163	23.5777	0.241123	0.241123																				23.7427		-0.0156313			24.099
23.9076	0.997789	0.997789	23.6215	0.281833	0.281833	23.7156	0.32069	0.32069	23.6736	0.354643	0.354643	24.1663	0.149694	0.15726	23.8112	0.274903	0.274903	23.61	0.240724	0.240724	23.6442	0.242826	0.242826																				23.8112		-0.0157187			24.1663
23.974	0.905921	0.905921	23.6885	0.279823	0.279823	23.781	0.30704	0.30704	23.7388	0.339661	0.339661	24.2315	0.138679	0.146245	23.8786	0.25176	0.25176	23.6762	0.245413	0.245413	23.7112	0.24219	0.24219																				23.8786		-0.0158048			24.2315
24.0413	0.798432	0.798432	23.7584	0.273786	0.273786	23.8488	0.285897	0.285897	23.8066	0.316401	0.316401	24.2999	0.128085	0.135652	23.946	0.22662	0.22662	23.7438	0.243503	0.243503	23.7777	0.236705	0.236705																				23.946		-0.0158909			24.2999
24.109	0.688608	0.688608	23.8249	0.260168	0.260168	23.9165	0.259805	0.259805	23.8731	0.28714	0.28714	24.3661	0.119876	0.127443	24.0128	0.202775	0.202775	23.8117	0.234965	0.234965	23.8442	0.223712	0.223712																				24.0128		-0.0159764			24.3661
24.1768	0.586304	0.586304	23.891	0.240788	0.240788	23.9848	0.233233	0.233233	23.9405	0.256043	0.256043	24.4334	0.113678	0.121245	24.0811	0.181858	0.181858	23.8783	0.21873	0.21873	23.9126	0.204327	0.204327																				24.0811		-0.0160639			24.4334
24.243	0.494767	0.494767	23.9592	0.219102	0.219102	24.051	0.209507	0.209507	24.0083	0.229909	0.229909	24.5009	0.108632	0.116199	24.1475	0.165009	0.165009	23.9464	0.199335	0.199335	23.9802	0.185437	0.185437																				24.1475		-0.016149			24.5009
24.3111	0.414813	0.414813	24.0254	0.19696	0.19696	24.1183	0.188031	0.188031	24.0754	0.206976	0.206976	24.5691	0.103784	0.11135	24.215	0.150983	0.150983	24.0136	0.181089	0.181089	24.0484	0.166821	0.166821																				24.215		-0.0162356			24.5691
24.3785	0.345911	0.345911	24.0925	0.176265	0.176265	24.1858	0.169831	0.169831	24.1428	0.184908	0.184908	24.6345	0.0996842	0.107251	24.2814	0.138485	0.138485	24.0817	0.163972	0.163972	24.1152	0.150866	0.150866																				24.2814		-0.016321			24.6345
24.4454	0.28811	0.28811	24.1604	0.158275	0.158275	24.2522	0.154859	0.154859	24.2103	0.167764	0.167764	24.7021	0.0974457	0.105012	24.3492	0.128999	0.128999	24.1481	0.148809	0.148809	24.1812	0.137749	0.137749																				24.3492		-0.0164082			24.7021
24.5127	0.243315	0.243315	24.2286	0.145947	0.145947	24.3203	0.142826	0.142826	24.2782	0.155535	0.155535	24.7701	0.0958423	0.103409	24.4169	0.12326	0.12326	24.2144	0.138172	0.138172	24.2481	0.128749	0.128749																				24.4169		-0.0164953			24.7701
24.5801	0.202299	0.202299	24.2949	0.13483	0.13483	24.3849	0.133504	0.133504	24.3439	0.145567	0.145567	24.8366	0.0942089	0.101776	24.4817	0.11787	0.11787	24.2837	0.128413	0.128413	24.3153	0.12156	0.12156																				24.4817		-0.0165789			24.8366
24.6478	0.169079	0.169079	24.3621	0.125715	0.125715	24.4537	0.125483	0.125483	24.4113	0.135531	0.135531	24.9027	0.0934881	0.101055	24.5487	0.114684	0.114684	24.3497	0.121123	0.121123	24.3828	0.115192	0.115192																				24.5487		-0.0166654			24.9027
24.7142	0.142735	0.142735	24.4297	0.118487	0.118487	24.5205	0.118033	0.118033	24.4789	0.129218	0.129218	24.9713	0.0933059	0.100873	24.6173	0.111902	0.111902	24.4171	0.115467	0.115467	24.4507	0.111676	0.111676																				24.6173		-0.016754			24.9713
24.7817	0.120381	0.120381	24.4976	0.112698	0.112698	24.5875	0.113945	0.113945	24.5477	0.124072	0.124072	25.0384	0.0920934	0.0996602	24.6838	0.107699	0.107699	24.4831	0.110561	0.110561	24.5175	0.109261	0.109261																				24.6838		-0.01684			25.0384
24.8505	0.103202	0.103202	24.5634	0.111614	0.111614	24.6544	0.10874	0.10874	24.6142	0.118811	0.118811	25.1052	0.0909873	0.098554	24.7504	0.105109	0.105109	24.5509	0.107132	0.107132	24.5849	0.104479	0.104479																				24.7504		-0.0169261			25.1052
24.9164	0.090115	0.090115	24.6294	0.10787	0.10787	24.7213	0.104346	0.104346	24.6808	0.115813	0.115813	25.1728	0.0898054	0.0973722	24.819	0.10329	0.10329	24.6185	0.104331	0.104331	24.6512	0.101976	0.101976																				24.819		-0.0170151			25.1728
24.9844	0.076219	0.076219	24.6978	0.102471	0.102471	24.7885	0.100661	0.100661	24.746	0.111278	0.111278	25.2402	0.0890475	0.0966143	24.8856	0.0996276	0.0996276	24.6859	0.102528	0.102528	24.7199	0.0986825	0.0986825																				24.8856		-0.0171015			25.2402
25.0511	0.067507	0.067507	24.764	0.102573	0.102573	24.8557	0.100304	0.100304	24.815	0.109777	0.109777	25.3071	0.0895971	0.0971638	24.9526	0.0990816	0.0990816	24.7532	0.101911	0.101911	24.7865	0.0979915	0.0979915																				24.9526		-0.0171884			25.3071
25.1179	0.059782	0.059782	24.8311	0.102774	0.102774	24.9237	0.0988824	0.0988824	24.8797	0.108712	0.108712	25.3735	0.0888799	0.0964467	25.02	0.0985246	0.0985246	24.8194	0.101726	0.101726	24.8546	0.0964895	0.0964895																				25.02		-0.017276			25.3735
25.1857	0.052099	0.052099	24.8992	0.100111	0.100111	24.9898	0.0987714	0.0987714	24.9463	0.107983	0.107983	25.4413	0.086648	0.0942148	25.0893	0.101272	0.101272	24.8876	0.0998641	0.0998641	24.9208	0.0955185	0.0955185																				25.0893		-0.0173662			25.4413
25.2522	0.045868	0.045868	24.9656	0.0982179	0.0982179	25.0575	0.0970564	0.0970564	25.016	0.106479	0.106479	25.5079	0.0841492	0.091716	25.1543	0.101395	0.101395	24.9539	0.0971591	0.0971591	24.9869	0.0942605	0.0942605																				25.1543		-0.0174509			25.5079
25.3185	0.041343	0.041343	25.0336	0.0954549	0.0954549	25.1249	0.0944034	0.0944034	25.084	0.105522	0.105522	25.5749	0.0834044	0.0909711	25.2208	0.0967826	0.0967826	25.0207	0.0978181	0.0978181	25.0541	0.0931205	0.0931205																				25.2208		-0.0175375			25.5749
25.3866	0.039232	0.039232	25.1006	0.0941309	0.0941309	25.1933	0.0929094	0.0929094	25.1503	0.103369	0.103369	25.6403	0.0832013	0.090768	25.2883	0.0937846	0.0937846	25.0868	0.0964821	0.0964821	25.1218	0.0950265	0.0950265																				25.2883		-0.0176257			25.6403
25.4539	0.037355	0.037355	25.1663	0.0930319	0.0930319	25.2595	0.0919954	0.0919954	25.2175	0.102453	0.102453	25.7077	0.0818304	0.0893971	25.3547	0.0941466	0.0941466	25.1556	0.0958681	0.0958681	25.1881	0.0927785	0.0927785																				25.3547		-0.0177124			25.7077
25.5214	0.032929	0.032929	25.2347	0.0913319	0.0913319	25.3255	0.0887804	0.0887804	25.2838	0.101232	0.101232	25.7765	0.0805607	0.0881274	25.4225	0.0941386	0.0941386	25.223	0.0954441	0.0954441	25.2567	0.0908785	0.0908785																				25.4225		-0.017801			25.7765
25.5871	0.028253	0.028253	25.3028	0.0906419	0.0906419	25.3943	0.0888664	0.0888664	25.3498	0.0991362	0.0991363	25.8411	0.0812179	0.0887847	25.489	0.0914556	0.0914556	25.2899	0.0938321	0.0938321	25.3229	0.0887765	0.0887765																				25.489		-0.0178881			25.8411
25.6537	0.025161	0.025161	25.3686	0.0912619	0.0912619	25.4609	0.0888694	0.0888694	25.4174	0.0993102	0.0993102	25.9056	0.0797196	0.0872863	25.5574	0.0906846	0.0906846	25.3566	0.0922331	0.0922331	25.3894	0.0879555	0.0879555																				25.5574		-0.0179778			25.9056
25.7206	0.022681	0.022681	25.4353	0.0897189	0.0897189	25.528	0.0861024	0.0861024	25.4845	0.0996252	0.0996253	25.9745	0.0761855	0.0837523	25.6233	0.0891317	0.0891317	25.4227	0.0913311	0.0913311	25.4584	0.0870275	0.0870275																				25.6233		-0.0180642			25.9745
25.7883	0.026051	0.026051	25.504	0.0890719	0.0890719	25.5955	0.0856654	0.0856654	25.553	0.100263	0.100263	26.0418	0.0752864	0.0828532	25.6908	0.0891386	0.0891386	25.4913	0.0942411	0.0942411	25.5249	0.0878075	0.0878075																				25.6908		-0.0181528			26.0418
25.8534	0.025747	0.025747	25.5695	0.0909159	0.0909159	25.6634	0.0851154	0.0851154	25.6195	0.100093	0.100093	26.1089	0.0739171	0.0814839	25.7585	0.0888086	0.0888086	25.5592	0.0934551	0.0934551	25.5906	0.0916285	0.0916285																				25.7585		-0.0182418			26.1089
25.9178	0.022236	0.022236	25.6373	0.0908809	0.0908809	25.7306	0.0815994	0.0815994	25.6865	0.0974672	0.0974673	26.1752	0.0695003	0.0770671	25.8248	0.0864206	0.0864206	25.6249	0.0894051	0.0894051	25.6575	0.0899525	0.0899525																				25.8248		-0.018329			26.1752
25.9844	0.01944	0.01944	25.7046	0.0872969	0.0872969	25.7947	0.0796884	0.0796884	25.7539	0.0952572	0.0952573	26.2429	0.0657162	0.0732829	25.8882	0.0842906	0.0842906	25.6919	0.0861771	0.0861771	25.7256	0.0843325	0.0843325																				25.8882		-0.0184126			26.2429
26.0511	0.018483	0.018483	25.7727	0.0856779	0.0856779	25.8585	0.0796504	0.0796504	25.8221	0.0930882	0.0930883	26.3099	0.0646687	0.0722354	25.9559	0.0857596	0.0857596	25.7602	0.0857701	0.0857701	25.7925	0.0831135	0.0831135																				25.9559		-0.0185019			26.3099
26.1193	0.015757	0.015757	25.837	0.0829419	0.0829419	25.9257	0.0793664	0.0793664	25.884	0.0890162	0.0890162	26.3762	0.0619593	0.069526	26.0213	0.0805237	0.0805237	25.8261	0.0819961	0.0819961	25.8566	0.0804025	0.0804025																				26.0213		-0.0185881			26.3762
26.1861	0.013281	0.013281	25.9003	0.0794109	0.0794109	25.9948	0.0758454	0.0758454	25.9488	0.0878082	0.0878083	26.4436	0.0573179	0.0648846	26.0895	0.0777456	0.0777456	25.8907	0.0787381	0.0787381	25.9233	0.0788115	0.0788115																				26.0895		-0.0186782			26.4436
26.2535	0.012461	0.012461	25.9695	0.0780059	0.0780059	26.0602	0.0763344	0.0763344	26.0158	0.0873832	0.0873832	26.5111	0.0554789	0.0630457	26.1593	0.0742317	0.0742317	25.9574	0.0785211	0.0785211	25.9905	0.0766645	0.0766645																				26.1593		-0.0187706			26.5111
26.3203	0.011497	0.011497	26.0367	0.0767399	0.0767399	26.1265	0.0759754	0.0759754	26.084	0.0880262	0.0880263	26.5778	0.0541426	0.0617093	26.226	0.0730796	0.0730796	26.0243	0.0803311	0.0803311	26.0581	0.0755245	0.0755245																				26.226		-0.0188588			26.5778
26.3875	0.011456	0.011456	26.1025	0.0756889	0.0756889	26.1951	0.0749934	0.0749934	26.1525	0.0857292	0.0857293	26.6458	0.0520872	0.059654	26.2913	0.0727556	0.0727556	26.0905	0.0766311	0.0766311	26.1222	0.0743085	0.0743085																				26.2913		-0.0189454			26.6458
26.4544	0.00929497	0.00929497	26.1692	0.0732289	0.0732289	26.2635	0.0714394	0.0714394	26.2203	0.0803582	0.0803582	26.7131	0.0480796	0.0556463	26.3587	0.0704276	0.0704276	26.1568	0.0742571	0.0742571	26.1926	0.0720015	0.0720015																				26.3587		-0.0190347			26.7131
26.5226	0.00913497	0.00913497	26.237	0.0728419	0.0728419	26.3311	0.0695854	0.0695854	26.2868	0.0788172	0.0788173	26.7802	0.0462499	0.0538167	26.426	0.0679357	0.0679357	26.2247	0.0734411	0.0734411	26.26	0.0712555	0.0712555																				26.426		-0.0191241			26.7802
26.5893	0.00794397	0.00794397	26.304	0.0717809	0.0717809	26.3974	0.0679134	0.0679134	26.3538	0.0764862	0.0764863	26.8458	0.0429486	0.0505154	26.4942	0.0646756	0.0646756	26.2927	0.0711921	0.0711921	26.325	0.0700885	0.0700885																				26.4942		-0.0192148			26.8458
26.6571	0.00672697	0.00672697	26.3703	0.0686849	0.0686849	26.4637	0.0658664	0.0658664	26.4207	0.0734062	0.0734063	26.9139	0.0400845	0.0476513	26.5612	0.0617016	0.0617017	26.3597	0.0692881	0.0692881	26.3922	0.0683035	0.0683035																				26.5612		-0.0193039			26.9139
26.7255	0.00478197	0.00478197	26.4382	0.0652079	0.0652079	26.5316	0.0630224	0.0630224	26.4882	0.0697502	0.0697503	26.9832	0.0359978	0.0435646	26.6274	0.0587927	0.0587927	26.425	0.0668351	0.0668351	26.4593	0.0643145	0.0643145																				26.6274		-0.0193921			26.9832
26.791	0.00295497	0.00295497	26.5053	0.0633619	0.0633619	26.5984	0.0610394	0.0610394	26.5565	0.0671612	0.0671613	27.0511	0.0326006	0.0401674	26.6935	0.0563086	0.0563086	26.4922	0.0649351	0.0649351	26.5266	0.0641615	0.0641615																				26.6935		-0.0194803			27.0511
26.856	0.00362597	0.00362597	26.5728	0.0625479	0.0625479	26.6659	0.0608884	0.0608884	26.6218	0.0656412	0.0656413	27.1169	0.0311276	0.0386943	26.7615	0.0550846	0.0550846	26.5602	0.0637691	0.0637691	26.5942	0.0635465	0.0635465																				26.7615		-0.019571			27.1169
26.9248	0.00326297	0.00326297	26.6407	0.0606519	0.0606519	26.7314	0.0588764	0.0588764	26.6893	0.0636782	0.0636783	27.183	0.0287063	0.0362731	26.8299	0.0532056	0.0532057	26.6262	0.0621381	0.0621381	26.6602	0.0618295	0.0618295																				26.8299		-0.0196623			27.183
26.9924	0.00268397	0.00268397	26.7075	0.0594799	0.0594799	26.7999	0.0571954	0.0571954	26.7566	0.0616222	0.0616222	27.2494	0.0265002	0.0340669	26.8967	0.0506286	0.0506287	26.6941	0.0603731	0.0603731	26.7277	0.0600625	0.0600625																				26.8967		-0.0197517			27.2494
27.0585	0.00197597	0.00197597	26.7746	0.0572639	0.0572639	26.8652	0.0556604	0.0556604	26.8235	0.0603272	0.0603272	27.3169	0.0241013	0.031668	26.9626	0.0485316	0.0485316	26.7621	0.0593821	0.0593821	26.7949	0.0590885	0.0590885																				26.9626		-0.01984			27.3169
27.1248	0.00144897	0.00144897	26.8403	0.0549669	0.0549669	26.9333	0.0541444	0.0541444	26.8902	0.0577962	0.0577962	27.3838	0.0214416	0.0290083	27.0283	0.0463386	0.0463386	26.8304	0.0580921	0.0580921	26.8636	0.0576345	0.0576345																				27.0283		-0.019928			27.3838
27.1934	0.00153097	0.00153097	26.9082	0.0535139	0.0535139	27.002	0.0527194	0.0527194	26.9566	0.0556322	0.0556322	27.4509	0.0195373	0.027104	27.0969	0.0446387	0.0446387	26.898	0.0570891	0.0570891	26.9313	0.0559245	0.0559245																				27.0969		-0.02002			27.4509
27.2613	0.000224967	0.000224967	26.9747	0.0518699	0.0518699	27.0693	0.0510654	0.0510654	27.024	0.0536142	0.0536143	27.5181	0.0178565	0.0254232	27.1642	0.0430387	0.0430387	26.9656	0.0553801	0.0553801	26.9995	0.0542115	0.0542115																				27.1642		-0.0201103			27.5181
27.3266	-0.000719033	-0.000719033	27.0422	0.0496409	0.0496409	27.1365	0.0487674	0.0487674	27.0914	0.0505182	0.0505183	27.5864	0.0155153	0.023082	27.2319	0.0402926	0.0402926	27.0322	0.0533951	0.0533951	27.0656	0.0524655	0.0524655																				27.2319		-0.0202013			27.5864
27.3947	-0.00120503	-0.00120503	27.1095	0.0487029	0.0487029	27.2036	0.0468994	0.0468994	27.1598	0.0477642	0.0477643	27.6527	0.0136767	0.0212434	27.2983	0.0374986	0.0374987	27.0983	0.0517101	0.0517101	27.1307	0.0508475	0.0508475																				27.2983		-0.0202906			27.6527
27.4617	-0.00130303	-0.00130303	27.1782	0.0470329	0.0470329	27.2685	0.0448514	0.0448514	27.2279	0.0450092	0.0450093	27.7192	0.0119446	0.0195113	27.3655	0.0355897	0.0355897	27.1654	0.0505501	0.0505501	27.1972	0.0494575	0.0494575																				27.3655		-0.0203812			27.7192
27.5265	-0.00200003	-0.00200003	27.2456	0.0443649	0.0443649	27.3356	0.0427274	0.0427274	27.2943	0.0422482	0.0422483	27.7866	0.00985442	0.0174212	27.4316	0.0332116	0.0332116	27.2331	0.0487031	0.0487031	27.2663	0.0475805	0.0475805																				27.4316		-0.0204702			27.7866
27.5943	-0.00253103	-0.00253103	27.313	0.0428949	0.0428949	27.4037	0.0410104	0.0410104	27.3599	0.0402292	0.0402292	27.8535	0.00886066	0.0164274	27.4978	0.0315236	0.0315236	27.3005	0.0473081	0.0473081	27.3335	0.0467045	0.0467045																				27.4978		-0.0205595			27.8535
27.6622	-0.00259203	-0.00259203	27.38	0.0422499	0.0422499	27.47	0.0390304	0.0390304	27.4282	0.0381292	0.0381293	27.9222	0.0084506	0.0160173	27.567	0.0296956	0.0296956	27.3687	0.0460041	0.0460041	27.4004	0.0457955	0.0457955																				27.567		-0.0206531			27.9222
27.7291	-0.00323403	-0.00323403	27.4461	0.0405549	0.0405549	27.5368	0.0368904	0.0368904	27.4947	0.0352252	0.0352252	27.9876	0.00698472	0.0145515	27.6349	0.0273776	0.0273776	27.4355	0.0440461	0.0440461	27.4662	0.0441595	0.0441595																				27.6349		-0.0207448			27.9876
27.7977	-0.00356103	-0.00356103	27.5136	0.0387289	0.0387289	27.6042	0.0351094	0.0351094	27.5612	0.0328772	0.0328772	28.0559	0.00592652	0.0134933	27.7008	0.0250946	0.0250947	27.5018	0.0429261	0.0429261	27.5343	0.0428025	0.0428025																				27.7008		-0.020834			28.0559
27.8657	-0.00340603	-0.00340603	27.5807	0.0377559	0.0377559	27.672	0.0339164	0.0339164	27.6291	0.0313382	0.0313383	28.1238	0.00557153	0.0131383	27.7691	0.0236216	0.0236217	27.5688	0.0423641	0.0423641	27.6018	0.0421305	0.0421305																				27.7691		-0.0209266			28.1238
27.932	-0.00279503	-0.00279503	27.6484	0.0366359	0.0366359	27.7385	0.0326924	0.0326924	27.6971	0.0299132	0.0299133	28.1905	0.00476818	0.0123349	27.8368	0.0225966	0.0225967	27.6363	0.0415541	0.0415541	27.6683	0.0410175	0.0410175																				27.8368		-0.0210183			28.1905
27.9988	-0.00315703	-0.00315703	27.716	0.0350979	0.0350979	27.8056	0.0311464	0.0311464	27.764	0.0274982	0.0274983	28.2576	0.00361363	0.0111804	27.9032	0.0206967	0.0206967	27.7029	0.0400711	0.0400711	27.7357	0.0394975	0.0394975																				27.9032		-0.0211084			28.2576
28.0655	-0.00356803	-0.00356803	27.7818	0.0332829	0.0332829	27.8728	0.0298694	0.0298694	27.8316	0.0256642	0.0256642	28.3235	0.00261627	0.010183	27.97	0.0185866	0.0185866	27.7702	0.0390121	0.0390121	27.8033	0.0384425	0.0384425																				27.97		-0.0211993			28.3235
28.1339	-0.00390703	-0.00390703	27.85	0.0314579	0.0314579	27.94	0.0277884	0.0277884	27.8994	0.0238282	0.0238282	28.3901	0.0017254	0.00929214	28.0385	0.0167596	0.0167596	27.8368	0.0380081	0.0380081	27.8702	0.0374435	0.0374435																				28.0385		-0.0212923			28.3901
28.2002	-0.00413603	-0.00413603	27.9173	0.0295309	0.0295309	28.008	0.0255364	0.0255364	27.9646	0.0212522	0.0212523	28.4568	0.00105336	0.00862011	28.1052	0.0150116	0.0150116	27.9049	0.0364521	0.0364521	27.9363	0.0358815	0.0358815																				28.1052		-0.0213832			28.4568
28.269	-0.00469303	-0.00469303	27.984	0.0279949	0.0279949	28.0749	0.0234934	0.0234934	28.0315	0.0191862	0.0191862	28.5249	0.000139555	0.0077063	28.1724	0.0131076	0.0131076	27.9723	0.0351061	0.0351061	28.0041	0.0348955	0.0348955																				28.1724		-0.0214747			28.5249
28.3347	-0.00474503	-0.00474503	28.0499	0.0270169	0.0270169	28.1425	0.0218794	0.0218794	28.1007	0.0176092	0.0176093	28.5915	-0.000387905	0.00717884	28.2394	0.0113437	0.0113437	28.0401	0.0341541	0.0341541	28.0728	0.0339825	0.0339825																				28.2394		-0.0215662			28.5915
28.4024	-0.00473903	-0.00473903	28.1172	0.0251399	0.0251399	28.2101	0.0201434	0.0201434	28.1677	0.0157612	0.0157612	28.6584	-0.00110325	0.00646349	28.3065	0.00968365	0.00968365	28.1072	0.0330901	0.0330901	28.1387	0.0328145	0.0328145																				28.3065		-0.0216577			28.6584
28.4686	-0.00506803	-0.00506803	28.1838	0.0232789	0.0232789	28.276	0.0184464	0.0184464	28.2338	0.0141232	0.0141233	28.7252	-0.00193227	0.00563447	28.3727	0.00801565	0.00801565	28.1741	0.0320511	0.0320511	28.2063	0.0315685	0.0315685																				28.3727		-0.0217482			28.7252
28.5353	-0.00527703	-0.00527703	28.2504	0.0215599	0.0215599	28.3426	0.0164884	0.0164884	28.3001	0.0123942	0.0123942	28.7935	-0.00282293	0.00474382	28.4397	0.00641465	0.00641465	28.2416	0.0308681	0.0308681	28.2729	0.0303085	0.0303085																				28.4397		-0.0218399			28.7935
28.6019	-0.00520303	-0.00520303	28.3179	0.0199989	0.0199989	28.4106	0.0149944	0.0149944	28.3668	0.0111852	0.0111853	28.8618	-0.00372831	0.00383843	28.5071	0.00549765	0.00549765	28.3086	0.0299151	0.0299151	28.3378	0.0291625	0.0291625																				28.5071		-0.0219323			28.8618
28.6691	-0.00522003	-0.00522003	28.3854	0.0181229	0.0181229	28.4774	0.0129534	0.0129534	28.4355	0.00942225	0.00942225	28.9284	-0.00493849	0.00262825	28.5732	0.00410865	0.00410865	28.3755	0.0286731	0.0286731	28.4058	0.0276965	0.0276965																				28.5732		-0.0220228			28.9284
28.7375	-0.00591003	-0.00591003	28.4534	0.0162999	0.0162999	28.5444	0.0108564	0.0108564	28.5016	0.00722225	0.00722225	28.9961	-0.0063282	0.00123854	28.642	0.00248065	0.00248065	28.4423	0.0274831	0.0274831	28.4744	0.0261525	0.0261525																				28.642		-0.0221173			28.9961
28.8035	-0.00602903	-0.00602903	28.5197	0.0148919	0.0148919	28.6118	0.00918837	0.00918837	28.5697	0.00588725	0.00588725	29.0622	-0.00743058	0.000136159	28.7085	0.00148365	0.00148365	28.5102	0.0264981	0.0264981	28.5416	0.0250395	0.0250395																				28.7085		-0.0222085			29.0622
28.871	-0.00597903	-0.00597903	28.586	0.0133829	0.0133829	28.6784	0.00773537	0.00773537	28.637	0.00450925	0.00450925	29.13	-0.00859026	-0.00102352	28.7761	0.00028965	0.00028965	28.5767	0.0253041	0.0253041	28.6089	0.0237035	0.0237035																				28.7761		-0.0223016			29.13
28.9387	-0.00620003	-0.00620003	28.6543	0.0119249	0.0119249	28.7468	0.00649737	0.00649737	28.7048	0.00292925	0.00292925	29.1961	-0.00991654	-0.0023498	28.8421	-0.00101835	-0.00101835	28.6427	0.0241241	0.0241241	28.677	0.0226805	0.0226805																				28.8421		-0.0223924			29.1961
29.0049	-0.00654703	-0.00654703	28.7212	0.0103829	0.0103829	28.8133	0.00503837	0.00503837	28.7723	0.00171725	0.00171725	29.2631	-0.0111694	-0.00360266	28.9119	-0.00245535	-0.00245535	28.7087	0.0229581	0.0229581	28.7434	0.0215155	0.0215155																				28.9119		-0.0224886			29.2631
29.0734	-0.00676103	-0.00676103	28.7875	0.0092279	0.0092279	28.8818	0.00419437	0.00419437	28.8394	0.00053025	0.00053025	29.3314	-0.0119726	-0.00440581	28.977	-0.00356335	-0.00356335	28.7765	0.0219381	0.0219381	28.8119	0.0207275	0.0207275																				28.977		-0.0225783			29.3314
29.1396	-0.00672603	-0.00672603	28.8546	0.0081259	0.0081259	28.9491	0.00337237	0.00337237	28.9059	-0.00081175	-0.00081175	29.3973	-0.0127529	-0.00518619	29.045	-0.00447335	-0.00447335	28.8451	0.0210261	0.0210261	28.8783	0.0197905	0.0197905																				29.045		-0.0226721			29.3973
29.2072	-0.00687803	-0.00687803	28.9233	0.0065199	0.0065199	29.0157	0.00219437	0.00219437	28.9732	-0.00218275	-0.00218275	29.4653	-0.013744	-0.00617721	29.1121	-0.00558035	-0.00558035	28.9127	0.0200091	0.0200091	28.944	0.0184925	0.0184925																				29.1121		-0.0227648			29.4653
29.2736	-0.00699203	-0.00699203	28.9894	0.0050519	0.0050519	29.0812	0.00116337	0.00116337	29.0396	-0.00329875	-0.00329875	29.5316	-0.0146366	-0.00706987	29.1775	-0.00665035	-0.00665035	28.9789	0.0191631	0.0191631	29.0111	0.0173205	0.0173205																				29.1775		-0.0228553			29.5316
29.3417	-0.00707103	-0.00707103	29.0572	0.0039299	0.0039299	29.1485	6.33667e-05	6.33667e-05	29.1067	-0.00437175	-0.00437175	29.5985	-0.0155462	-0.00797944	29.2465	-0.00742035	-0.00742035	29.0468	0.0182631	0.0182631	29.0785	0.0163515	0.0163515																				29.2465		-0.0229508			29.5985
29.4089	-0.00740503	-0.00740503	29.1251	0.0025129	0.0025129	29.2152	-0.00119363	-0.00119363	29.1741	-0.00550775	-0.00550775	29.666	-0.015879	-0.00831226	29.3134	-0.00815535	-0.00815535	29.1131	0.0170781	0.0170781	29.1446	0.0151555	0.0151555																				29.3134		-0.0230435			29.666
29.4734	-0.00762803	-0.00762803	29.1908	0.0011129	0.0011129	29.2837	-0.00184963	-0.00184963	29.2415	-0.00602175	-0.00602175	29.7292	-0.0160833	-0.00851659	29.3818	-0.00900835	-0.00900835	29.1809	0.0160301	0.0160301	29.2124	0.0142165	0.0142165																				29.3818		-0.0231383			29.7292
29.539	-0.00787503	-0.00787503	29.2579	-7.41e-05	-7.41e-05	29.3505	-0.00273663	-0.00273663	29.3081	-0.00700875	-0.00700875	29.7945	-0.0162959	-0.00872916	29.4481	-0.00983735	-0.00983735	29.2474	0.0151001	0.0151001	29.2792	0.0128335	0.0128335																				29.4481		-0.0232304			29.7945
29.608	-0.00848003	-0.00848003	29.3253	-0.0012601	-0.0012601	29.4179	-0.00390763	-0.00390763	29.3762	-0.00833075	-0.00833075	29.8615	-0.0171332	-0.00956643	29.5133	-0.0105344	-0.0105344	29.3142	0.0140611	0.0140611	29.347	0.0112175	0.0112175																				29.5133		-0.0233209			29.8615
29.675	-0.00872203	-0.00872203	29.3925	-0.0027651	-0.0027651	29.484	-0.00509763	-0.00509763	29.4411	-0.00899875	-0.00899875	29.928	-0.0174115	-0.00984478	29.5809	-0.0116604	-0.0116604	29.3822	0.0129521	0.0129521	29.4132	0.0103905	0.0103905																				29.5809		-0.0234151			29.928
29.7376	-0.00793903	-0.00793903	29.4592	-0.0035471	-0.0035471	29.5495	-0.00549063	-0.00549063	29.5083	-0.00909175	-0.00909175	29.9955	-0.0170454	-0.00947865	29.6473	-0.0122223	-0.0122223	29.4484	0.0123231	0.0123231	29.4805	0.0102565	0.0102565																				29.6473		-0.0235075			29.9955
29.8017	-0.00791603	-0.00791603	29.526	-0.0042831	-0.0042831	29.6182	-0.00637763	-0.00637763	29.5753	-0.00936575	-0.00936575	30.0615	-0.0173672	-0.00980043	29.7132	-0.0128824	-0.0128824	29.5152	0.0115101	0.0115101	29.5475	0.00967053	0.00967053																				29.7132		-0.0235994			30.0615
29.8695	-0.00822903	-0.00822903	29.5927	-0.0051631	-0.0051631	29.6843	-0.00716963	-0.00716963	29.6425	-0.0100148	-0.0100147	30.1288	-0.0175522	-0.00998547	29.7753	-0.0138724	-0.0138723	29.5834	0.0102781	0.0102781	29.6145	0.00857653	0.00857653																				29.7753		-0.023686			30.1288
29.937	-0.00832803	-0.00832803	29.6602	-0.0054891	-0.0054891	29.748	-0.00748163	-0.00748163	29.7096	-0.0103338	-0.0103338	30.1959	-0.0174252	-0.00985844	29.8438	-0.0143444	-0.0143444	29.6496	0.00965013	0.00965013	29.6809	0.00805553	0.00805553																				29.8438		-0.0237816			30.1959
30.0031	-0.00878703	-0.00878703	29.7238	-0.0065841	-0.0065841	29.8144	-0.00850763	-0.00850763	29.7718	-0.0108367	-0.0108367	30.2629	-0.0175309	-0.00996414	29.9113	-0.0155163	-0.0155163	29.7153	0.00871813	0.00871813	29.7455	0.00718153	0.00718153																				29.9113		-0.0238759			30.2629
30.0703	-0.00904303	-0.00904303	29.7873	-0.0071031	-0.0071031	29.8811	-0.00912063	-0.00912063	29.8386	-0.0112818	-0.0112818	30.3289	-0.017978	-0.0104112	29.977	-0.0159224	-0.0159223	29.7766	0.00828813	0.00828813	29.8107	0.00629953	0.00629953																				29.977		-0.0239678			30.3289
30.1383	-0.00948203	-0.00948203	29.8561	-0.0081261	-0.0081261	29.9484	-0.00971863	-0.00971863	29.9053	-0.0121288	-0.0121287	30.3963	-0.0184881	-0.0109214	30.0442	-0.0168844	-0.0168844	29.8444	0.00728413	0.00728413	29.8783	0.00519653	0.00519653																				30.0442		-0.0240619			30.3963
30.2053	-0.00964903	-0.00964903	29.9224	-0.0090601	-0.0090601	30.0147	-0.0101836	-0.0101836	29.9733	-0.0129518	-0.0129518	30.463	-0.0188778	-0.0113111	30.1115	-0.0173704	-0.0173703	29.9122	0.00663913	0.00663913	29.943	0.00438053	0.00438053																				30.1115		-0.0241563			30.463
30.2722	-0.00958803	-0.00958803	29.9895	-0.0094901	-0.0094901	30.081	-0.0107646	-0.0107646	30.0395	-0.0134128	-0.0134128	30.5316	-0.0188864	-0.0113196	30.1807	-0.0178964	-0.0178963	29.9793	0.00623513	0.00623513	30.0103	0.00390353	0.00390353																				30.1807		-0.0242534			30.5316
30.3393	-0.010057	-0.010057	30.0571	-0.0103951	-0.0103951	30.1482	-0.0113116	-0.0113116	30.1061	-0.0139908	-0.0139908	30.5997	-0.0191903	-0.0116235	30.2462	-0.0185464	-0.0185464	30.0453	0.00528713	0.00528713	30.078	0.00302153	0.00302153																				30.2462		-0.0243452			30.5997
30.4057	-0.010335	-0.010335	30.1251	-0.0109421	-0.0109421	30.2172	-0.0116546	-0.0116546	30.175	-0.0145868	-0.0145868	30.6656	-0.0194389	-0.0118721	30.3129	-0.0193673	-0.0193673	30.1122	0.00439113	0.00439113	30.1446	0.00212653	0.00212653																				30.3129		-0.0244391			30.6656
30.4741	-0.010993	-0.010993	30.191	-0.0119151	-0.0119151	30.2827	-0.0123226	-0.0123226	30.2412	-0.0152117	-0.0152117	30.7336	-0.0198971	-0.0123303	30.3798	-0.0203743	-0.0203743	30.1811	0.00302413	0.00302413	30.2124	0.000795533	0.000795533																				30.3798		-0.0245332			30.7336
30.5419	-0.011142	-0.011142	30.2586	-0.0128861	-0.0128861	30.3491	-0.0132386	-0.0132386	30.3083	-0.0157328	-0.0157328	30.8015	-0.0206435	-0.0130767	30.4468	-0.0210384	-0.0210384	30.2469	0.00200413	0.00200413	30.2794	-0.000118467	-0.000118467																				30.4468		-0.0246275			30.8015
30.6082	-0.01117	-0.01117	30.325	-0.0138051	-0.0138051	30.4167	-0.0139146	-0.0139146	30.3769	-0.0163528	-0.0163527	30.8671	-0.0207461	-0.0131794	30.5148	-0.0213134	-0.0213134	30.3127	0.00101513	0.00101513	30.3462	-0.00136847	-0.00136847																				30.5148		-0.0247233			30.8671	0.0284426
30.6745	-0.011273	-0.011273	30.3914	-0.0147791	-0.0147791	30.4837	-0.0146156	-0.0146156	30.4427	-0.0167288	-0.0167287	30.9337	-0.0209634	-0.0133966	30.5816	-0.0216154	-0.0216153	30.3827	0.000175133	0.000175133	30.4133	-0.00270147	-0.00270147																				30.5816		-0.0248177			30.9337	0.0283876
30.7424	-0.011246	-0.011246	30.4592	-0.0153451	-0.0153451	30.5517	-0.0149896	-0.0149896	30.5085	-0.0169938	-0.0169938	31.0006	-0.0211916	-0.0136249	30.6503	-0.0216653	-0.0216653	30.4481	-5.28667e-05	-5.28667e-05	30.4789	-0.00351847	-0.00351847																				30.6503		-0.0249146			31.0006	0.0283236
30.8095	-0.011349	-0.011349	30.5268	-0.0155661	-0.0155661	30.6193	-0.0157856	-0.0157856	30.5769	-0.0173167	-0.0173167	31.0698	-0.0212648	-0.0136981	30.7172	-0.0216183	-0.0216183	30.5158	-0.000615867	-0.000615867	30.5466	-0.00433747	-0.00433747																				30.7172		-0.0250092			31.0698	0.0284136
30.8757	-0.011599	-0.011599	30.5944	-0.0159211	-0.0159211	30.6855	-0.0163426	-0.0163426	30.6443	-0.0174608	-0.0174607	31.1355	-0.0215481	-0.0139813	30.7828	-0.0216124	-0.0216124	30.5818	-0.00136287	-0.00136287	30.6134	-0.00508347	-0.00508347																				30.7828		-0.025102			31.1355	0.0282876
30.943	-0.011802	-0.011802	30.6627	-0.0167381	-0.0167381	30.7524	-0.0169736	-0.0169736	30.7136	-0.0176158	-0.0176157	31.2013	-0.0221905	-0.0146238	30.8512	-0.0223663	-0.0223663	30.6508	-0.00252487	-0.00252487	30.6811	-0.00578347	-0.00578347																				30.8512		-0.0251989			31.2013	0.0278056
31.0099	-0.011773	-0.011773	30.7294	-0.0174011	-0.0174011	30.8202	-0.0176696	-0.0176696	30.7795	-0.0179387	-0.0179387	31.2683	-0.0224762	-0.0149095	30.9195	-0.0225714	-0.0225714	30.7189	-0.00326187	-0.00326187	30.7493	-0.00632447	-0.00632447																				30.9195		-0.0252958			31.2683	0.0276806
31.0771	-0.011821	-0.011821	30.7951	-0.0177031	-0.0177031	30.8867	-0.0182956	-0.0182956	30.8463	-0.0186918	-0.0186918	31.3363	-0.0225446	-0.0149779	30.9854	-0.0228714	-0.0228714	30.7854	-0.00362387	-0.00362387	30.8171	-0.00677047	-0.00677047																				30.9854		-0.0253892			31.3363	0.0277696
31.1464	-0.011774	-0.011774	30.8623	-0.0179891	-0.0179891	30.9548	-0.0187036	-0.0187036	30.9124	-0.0186528	-0.0186527	31.4033	-0.0223665	-0.0147998	31.0521	-0.0229484	-0.0229483	30.853	-0.00402487	-0.00402487	30.8838	-0.00706147	-0.00706147																				31.0521	-0.0229484	-0.0254841			31.4033	0.0281046
31.2134	-0.011607	-0.011607	30.9292	-0.0182831	-0.0182831	31.0223	-0.0190756	-0.0190756	30.9797	-0.0185897	-0.0185897	31.471	-0.0220416	-0.0144748	31.1178	-0.0232063	-0.0232063	30.9196	-0.00479487	-0.00479487	30.9509	-0.00732247	-0.00732247																				31.1178	-0.0232063	-0.0255774			31.471	0.0285846
31.2806	-0.011338	-0.011338	30.9965	-0.0187691	-0.0187691	31.0904	-0.0192936	-0.0192936	31.047	-0.0189588	-0.0189587	31.5393	-0.0216388	-0.0140721	31.188	-0.0233463	-0.0233463	30.9875	-0.00530187	-0.00530187	31.0171	-0.00761747	-0.00761747																				31.188	-0.0233463	-0.0256772			31.5393	0.0291486
31.3478	-0.011417	-0.011417	31.0638	-0.0188291	-0.0188291	31.1562	-0.0192646	-0.0192646	31.1156	-0.0191628	-0.0191628	31.6063	-0.0216577	-0.0140909	31.255	-0.0234113	-0.0234113	31.0534	-0.00587687	-0.00587687	31.0845	-0.00822247	-0.00822247																				31.255	-0.0234113	-0.0257728			31.6063	0.0292846
31.4145	-0.011495	-0.011495	31.1307	-0.0191501	-0.0191501	31.223	-0.0193416	-0.0193416	31.1823	-0.0193017	-0.0193017	31.6713	-0.0215557	-0.0139889	31.3197	-0.0238514	-0.0238514	31.1204	-0.00649887	-0.00649887	31.1515	-0.00878747	-0.00878747																				31.3197	-0.0238514	-0.0258651			31.6713	0.0295356
31.4824	-0.011728	-0.011728	31.1983	-0.0199031	-0.0199031	31.2899	-0.0197696	-0.0197696	31.2496	-0.0196818	-0.0196817	31.7404	-0.022041	-0.0144743	31.3877	-0.0241784	-0.0241784	31.1865	-0.00736987	-0.00736987	31.2192	-0.00947847	-0.00947847																				31.3877	-0.0241784	-0.0259621			31.7404	0.0292066
31.5477	-0.011667	-0.011667	31.2653	-0.0205481	-0.0205481	31.3564	-0.0201386	-0.0201386	31.3162	-0.0201047	-0.0201047	31.8069	-0.0228902	-0.0153234	31.4542	-0.0245714	-0.0245714	31.2541	-0.00815887	-0.00815887	31.287	-0.0100905	-0.0100905																				31.4542	-0.0245714	-0.026057			31.8069	0.0285086
31.6148	-0.011534	-0.011534	31.3315	-0.0207971	-0.0207971	31.4241	-0.0201366	-0.0201366	31.3827	-0.0203767	-0.0203767	31.8752	-0.0233512	-0.0157845	31.5208	-0.0246763	-0.0246763	31.3209	-0.00863887	-0.00863887	31.3552	-0.0103345	-0.0103345																				31.5208	-0.0246763	-0.0261522			31.8752	0.0281996
31.6819	-0.011717	-0.011717	31.3984	-0.0212101	-0.0212101	31.4917	-0.0204386	-0.0204386	31.4505	-0.0207838	-0.0207837	31.9426	-0.0238816	-0.0163148	31.5887	-0.0245854	-0.0245853	31.3894	-0.00922687	-0.00922687	31.4221	-0.0105105	-0.0105105																				31.5887	-0.0245854	-0.0262495			31.9426	0.0278216
31.7479	-0.011932	-0.011932	31.4656	-0.0213391	-0.0213391	31.5591	-0.0205216	-0.0205216	31.5156	-0.0209448	-0.0209448	32.0076	-0.0241861	-0.0166194	31.6566	-0.0249444	-0.0249443	31.457	-0.00963387	-0.00963387	31.4892	-0.0108545	-0.0108545																				31.6566	-0.0249444	-0.0263467			32.0076	0.0276666
31.8153	-0.01207	-0.01207	31.533	-0.0215131	-0.0215131	31.625	-0.0205876	-0.0205876	31.5846	-0.0210917	-0.0210917	32.0752	-0.0246638	-0.0170971	31.7222	-0.0251463	-0.0251463	31.5242	-0.00966087	-0.00966087	31.5557	-0.0112045	-0.0112045																				31.7222	-0.0251463	-0.0264408			32.0752	0.0273366
31.8841	-0.011637	-0.011637	31.6002	-0.0216581	-0.0216581	31.6924	-0.0206096	-0.0206096	31.6525	-0.0214748	-0.0214748	32.1421	-0.0250411	-0.0174744	31.7914	-0.0248374	-0.0248374	31.5906	-0.00968687	-0.00968687	31.6226	-0.0113635	-0.0113635																				31.7914	-0.0248374	-0.0265401			32.1421	0.0271106
31.9503	-0.011743	-0.011743	31.6684	-0.0222161	-0.0222161	31.7588	-0.0208816	-0.0208816	31.7188	-0.0217078	-0.0217077	32.2088	-0.0256594	-0.0180927	31.8577	-0.0250453	-0.0250453	31.6587	-0.00978787	-0.00978787	31.6903	-0.0116755	-0.0116755																				31.8577	-0.0250453	-0.0266353			32.2088	0.0266386
32.0184	-0.011779	-0.011779	31.7347	-0.0222481	-0.0222481	31.8265	-0.0212396	-0.0212396	31.787	-0.0222087	-0.0222087	32.277	-0.0263481	-0.0187814	31.9255	-0.0252484	-0.0252483	31.7242	-0.0103959	-0.0103959	31.7582	-0.0123115	-0.0123115																				31.9255	-0.0252484	-0.0267328			32.277	0.0260986
32.0853	-0.012008	-0.012008	31.8036	-0.0224091	-0.0224091	31.8925	-0.0213006	-0.0213006	31.8539	-0.0224608	-0.0224608	32.3439	-0.0266553	-0.0190885	31.9928	-0.0251624	-0.0251624	31.7921	-0.0107979	-0.0107979	31.8251	-0.0128085	-0.0128085																				31.9928	-0.0251624	-0.0268296			32.3439	0.0259376
32.1523	-0.012525	-0.012525	31.8694	-0.0229961	-0.0229961	31.9595	-0.0217116	-0.0217116	31.9214	-0.0229988	-0.0229988	32.412	-0.0271275	-0.0195607	32.0614	-0.0253524	-0.0253524	31.8599	-0.0116409	-0.0116409	31.8931	-0.0134645	-0.0134645																				32.0614	-0.0253524	-0.0269285			32.412	0.0256136
32.218	-0.012967	-0.012967	31.9358	-0.0235701	-0.0235701	32.0269	-0.0221896	-0.0221896	31.9885	-0.0235377	-0.0235377	32.4779	-0.0272115	-0.0196447	32.1267	-0.0253413	-0.0253413	31.9267	-0.0124529	-0.0124529	31.9583	-0.0139135	-0.0139135																				32.1267	-0.0253413	-0.0270226			32.4779	0.0256706
32.2847	-0.013115	-0.013115	32.0036	-0.0236481	-0.0236481	32.0934	-0.0222076	-0.0222076	32.0544	-0.0238478	-0.0238478	32.5449	-0.02743	-0.0198633	32.1917	-0.0254684	-0.0254684	31.993	-0.0129379	-0.0129379	32.0249	-0.0140305	-0.0140305																				32.1917	-0.0254684	-0.0271165			32.5449	0.0255926
32.353	-0.012783	-0.012783	32.0697	-0.0240291	-0.0240291	32.162	-0.0222466	-0.0222466	32.1226	-0.0239068	-0.0239068	32.6126	-0.0273156	-0.0197488	32.2597	-0.0259164	-0.0259164	32.0602	-0.0133719	-0.0133719	32.0921	-0.0139575	-0.0139575																				32.2597	-0.0259164	-0.0272146			32.6126	0.0258516
32.4209	-0.012651	-0.012651	32.1377	-0.0246081	-0.0246081	32.2297	-0.0220946	-0.0220946	32.1889	-0.0239118	-0.0239117	32.6797	-0.0269753	-0.0194085	32.328	-0.0261723	-0.0261723	32.1277	-0.0137369	-0.0137369	32.1585	-0.0140175	-0.0140175																				32.328	-0.0261723	-0.0273133			32.6797	0.0263356
32.4872	-0.013108	-0.013108	32.2044	-0.0249981	-0.0249981	32.2955	-0.0223186	-0.0223186	32.2572	-0.0240058	-0.0240057	32.7459	-0.0272573	-0.0196905	32.3933	-0.0268694	-0.0268694	32.1947	-0.0141539	-0.0141539	32.2263	-0.0142585	-0.0142585																				32.3933	-0.0268694	-0.0274078			32.7459	0.0261916
32.5533	-0.013184	-0.013184	32.2709	-0.0249411	-0.0249411	32.3638	-0.0222376	-0.0222376	32.3223	-0.0235848	-0.0235847	32.8138	-0.0268926	-0.0193258	32.4613	-0.0271764	-0.0271764	32.2608	-0.0143949	-0.0143949	32.2934	-0.0145775	-0.0145775																				32.4613	-0.0271764	-0.0275064			32.8138	0.0266986
32.6228	-0.013132	-0.013132	32.3401	-0.0247171	-0.0247171	32.4303	-0.0219286	-0.0219286	32.3912	-0.0229607	-0.0229607	32.8818	-0.0264567	-0.0188899	32.529	-0.0273353	-0.0273353	32.3285	-0.0144099	-0.0144099	32.3599	-0.0144215	-0.0144215																				32.529	-0.0273353	-0.0276046			32.8818	0.0272756
32.6891	-0.0132	-0.0132	32.4067	-0.0247681	-0.0247681	32.4976	-0.0218006	-0.0218006	32.4575	-0.0225648	-0.0225648	32.9465	-0.0264054	-0.0188387	32.5964	-0.0274834	-0.0274834	32.3947	-0.0143289	-0.0143289	32.4261	-0.0145895	-0.0145895																				32.5964	-0.0274834	-0.0277024			32.9465	0.0274646
32.756	-0.013167	-0.013167	32.4731	-0.0249461	-0.0249461	32.5654	-0.0218876	-0.0218876	32.5241	-0.0224738	-0.0224738	33.0139	-0.0262515	-0.0186847	32.66	-0.0275664	-0.0275664	32.4622	-0.0143159	-0.0143159	32.4951	-0.0146755	-0.0146755																				32.66	-0.0275664	-0.0277948			33.0139	0.0277516
32.8225	-0.0132	-0.0132	32.541	-0.0250141	-0.0250141	32.633	-0.0216976	-0.0216976	32.5914	-0.0226358	-0.0226358	33.0831	-0.0263145	-0.0187477	32.7303	-0.0277413	-0.0277413	32.5283	-0.0143759	-0.0143759	32.5613	-0.0149275	-0.0149275																				32.7303	-0.0277413	-0.027897			33.0831	0.0278316
32.8904	-0.013634	-0.013634	32.6086	-0.0251461	-0.0251461	32.7004	-0.0213766	-0.0213766	32.6585	-0.0226388	-0.0226388	33.1483	-0.0260862	-0.0185195	32.7977	-0.0279164	-0.0279163	32.5952	-0.0142409	-0.0142409	32.6284	-0.0152725	-0.0152725																				32.7977	-0.0279164	-0.0279951			33.1483	0.0281956
32.9566	-0.013979	-0.013979	32.6745	-0.0255191	-0.0255191	32.7681	-0.0212396	-0.0212396	32.7259	-0.0227778	-0.0227777	33.2168	-0.0261067	-0.0185399	32.8649	-0.0280784	-0.0280784	32.6631	-0.0143649	-0.0143649	32.6959	-0.0157805	-0.0157805																				32.8649	-0.0280784	-0.0280929			33.2168	0.0283116
33.024	-0.014407	-0.014407	32.7428	-0.0256451	-0.0256451	32.8341	-0.0215336	-0.0215336	32.7938	-0.0229478	-0.0229477	33.2831	-0.0265439	-0.0189771	32.9312	-0.0286204	-0.0286204	32.731	-0.0146519	-0.0146519	32.7631	-0.0164065	-0.0164065																				32.9312	-0.0286204	-0.0281896			33.2831	0.0280076
33.0921	-0.014681	-0.014681	32.81	-0.0256381	-0.0256381	32.8995	-0.0218616	-0.0218616	32.8599	-0.0233808	-0.0233808	33.3492	-0.0270168	-0.0194501	32.9973	-0.0286424	-0.0286424	32.7975	-0.0150749	-0.0150749	32.8313	-0.0168395	-0.0168395																				32.9973	-0.0286424	-0.0282861			33.3492	0.0276666
33.1578	-0.014466	-0.014466	32.877	-0.0256411	-0.0256411	32.9674	-0.0217266	-0.0217266	32.9274	-0.0237718	-0.0237718	33.4175	-0.0272215	-0.0196548	33.0637	-0.0285683	-0.0285683	32.8643	-0.0152529	-0.0152529	32.8984	-0.0168245	-0.0168245																				33.0637	-0.0285683	-0.0283831			33.4175	0.0275946
33.2245	-0.014521	-0.014521	32.9429	-0.0259711	-0.0259711	33.0363	-0.0224616	-0.0224616	32.9965	-0.0243838	-0.0243837	33.4845	-0.0275518	-0.0199851	33.1329	-0.0287944	-0.0287944	32.9322	-0.0157399	-0.0157399	32.9642	-0.0169465	-0.0169465																				33.1329	-0.0287944	-0.0284842			33.4845	0.0273996
33.2935	-0.014719	-0.014719	33.01	-0.0263791	-0.0263791	33.1024	-0.0231246	-0.0231246	33.0632	-0.0252278	-0.0252277	33.5513	-0.0278925	-0.0203258	33.1989	-0.0290234	-0.0290233	32.9998	-0.0162779	-0.0162779	33.0314	-0.0176185	-0.0176185																				33.1989	-0.0290234	-0.0285807			33.5513	0.0271886
33.3595	-0.014415	-0.014415	33.0782	-0.0261241	-0.0261241	33.1702	-0.0235026	-0.0235026	33.1293	-0.0255398	-0.0255397	33.6186	-0.0276962	-0.0201295	33.2666	-0.0291783	-0.0291783	33.0674	-0.0165789	-0.0165789	33.0981	-0.0178365	-0.0178365																				33.2666	-0.0291783	-0.02868			33.6186	0.0275166
33.4266	-0.014245	-0.014245	33.1435	-0.0260721	-0.0260721	33.2361	-0.0238736	-0.0238736	33.1958	-0.0257418	-0.0257417	33.6819	-0.0276051	-0.0200384	33.3329	-0.0292624	-0.0292624	33.134	-0.0170399	-0.0170399	33.1673	-0.0179895	-0.0179895																				33.3329	-0.0292624	-0.0287771			33.6819	0.0277346
33.4934	-0.014529	-0.014529	33.2127	-0.0264121	-0.0264121	33.305	-0.0239256	-0.0239256	33.2641	-0.0260718	-0.0260718	33.7495	-0.0275913	-0.0200246	33.4006	-0.0296204	-0.0296204	33.2004	-0.0171659	-0.0171659	33.2332	-0.0177735	-0.0177735																				33.4006	-0.0296204	-0.0288764			33.7495	0.0278786
33.5607	-0.01438	-0.01438	33.2815	-0.0266231	-0.0266231	33.3715	-0.0241806	-0.0241806	33.3303	-0.0263907	-0.0263907	33.8165	-0.0275097	-0.019943	33.4678	-0.0297953	-0.0297953	33.2675	-0.0176189	-0.0176189	33.3002	-0.0182165	-0.0182165																				33.4678	-0.0297953	-0.0289751			33.8165	0.0280886
33.6263	-0.014244	-0.014244	33.3478	-0.0269401	-0.0269401	33.4377	-0.0248216	-0.0248216	33.3975	-0.0267848	-0.0267848	33.8835	-0.0273564	-0.0197896	33.535	-0.0300894	-0.0300894	33.3349	-0.0173659	-0.0173659	33.3666	-0.0184645	-0.0184645																				33.535	-0.0300894	-0.0290739			33.8835	0.0283696
33.6904	-0.013827	-0.013827	33.4146	-0.0267621	-0.0267621	33.5057	-0.0251006	-0.0251006	33.4642	-0.0269188	-0.0269188	33.9485	-0.0271869	-0.0196201	33.6012	-0.0304514	-0.0304514	33.4022	-0.0171229	-0.0171229	33.4328	-0.0180005	-0.0180005																				33.6012	-0.0304514	-0.0291714			33.9485	0.0286636
33.7587	-0.013529	-0.013529	33.481	-0.0269631	-0.0269631	33.5718	-0.0254296	-0.0254296	33.5317	-0.0268107	-0.0268107	34.0163	-0.0271342	-0.0195675	33.6643	-0.0306654	-0.0306654	33.4687	-0.0170989	-0.0170989	33.5007	-0.0179235	-0.0179235																				33.6643	-0.0306654	-0.0292644			34.0163	0.0288366
33.8238	-0.013772	-0.013772	33.5481	-0.0272951	-0.0272951	33.6371	-0.0257186	-0.0257186	33.5985	-0.0267627	-0.0267627	34.0857	-0.0275983	-0.0200315	33.7322	-0.0308573	-0.0308573	33.5357	-0.0170389	-0.0170389	33.5685	-0.0179355	-0.0179355																				33.7322	-0.0308573	-0.0293643			34.0857	0.0284996
33.8917	-0.013515	-0.013515	33.6147	-0.0272771	-0.0272771	33.7017	-0.0257326	-0.0257326	33.6625	-0.0265048	-0.0265048	34.1504	-0.0275345	-0.0199677	33.7992	-0.0306064	-0.0306063	33.6019	-0.0167649	-0.0167649	33.633	-0.0177235	-0.0177235																				33.7992	-0.0306064	-0.0294632			34.1504	0.0286866
33.959	-0.013817	-0.013817	33.6775	-0.0273751	-0.0273751	33.7703	-0.0262986	-0.0262986	33.7281	-0.0267918	-0.0267918	34.2187	-0.0281505	-0.0205838	33.8657	-0.0309564	-0.0309564	33.6658	-0.0167459	-0.0167459	33.6985	-0.0176845	-0.0176845																				33.8657	-0.0309564	-0.0295614			34.2187	0.0281936
34.0265	-0.01418	-0.01418	33.7454	-0.0278021	-0.0278021	33.8367	-0.0267926	-0.0267926	33.7953	-0.0270278	-0.0270277	34.2858	-0.0282625	-0.0206958	33.9331	-0.0309233	-0.0309233	33.7322	-0.0166069	-0.0166069	33.7647	-0.0180705	-0.0180705																				33.9331	-0.0309233	-0.029661			34.2858	0.0282046
34.0919	-0.014217	-0.014217	33.8119	-0.0282311	-0.0282311	33.9045	-0.0266956	-0.0266956	33.8623	-0.0269007	-0.0269007	34.3516	-0.0281581	-0.0205914	34.001	-0.0308194	-0.0308194	33.8016	-0.0168629	-0.0168629	33.8322	-0.0178755	-0.0178755																				34.001	-0.0308194	-0.0297615			34.3516	0.0284316
34.1599	-0.014096	-0.014096	33.8797	-0.0287791	-0.0287791	33.971	-0.0268896	-0.0268896	33.9301	-0.0271398	-0.0271398	34.4198	-0.0283622	-0.0207955	34.0686	-0.0307694	-0.0307694	33.8679	-0.0170389	-0.0170389	33.8989	-0.0180045	-0.0180045																				34.0686	-0.0307694	-0.0298615			34.4198	0.0283496
34.2264	-0.014402	-0.014402	33.9474	-0.0291601	-0.0291601	34.0379	-0.0272006	-0.0272006	33.9964	-0.0271318	-0.0271317	34.4864	-0.0284485	-0.0208818	34.1345	-0.0304764	-0.0304764	33.9344	-0.0172679	-0.0172679	33.9648	-0.0178665	-0.0178665																				34.1345	-0.0304764	-0.0299593			34.4864	0.0283816
34.2942	-0.014565	-0.014565	34.014	-0.0292381	-0.0292381	34.1053	-0.0268076	-0.0268076	34.0649	-0.0269217	-0.0269217	34.5549	-0.0287534	-0.0211867	34.201	-0.0301034	-0.0301034	34.0008	-0.0174419	-0.0174419	34.0321	-0.0179225	-0.0179225																				34.201	-0.0301034	-0.0300579			34.5549	0.0281956
34.3621	-0.01442	-0.01442	34.0806	-0.0291311	-0.0291311	34.1719	-0.0264826	-0.0264826	34.1318	-0.0268397	-0.0268397	34.6205	-0.0290728	-0.021506	34.2702	-0.0295534	-0.0295533	34.0679	-0.0175279	-0.0175279	34.0992	-0.0180465	-0.0180465																				34.2702	-0.0295534	-0.0301607			34.6205	0.0279976
34.4275	-0.014634	-0.014634	34.1498	-0.0298481	-0.0298481	34.2393	-0.0263756	-0.0263756	34.1982	-0.0266758	-0.0266757	34.6883	-0.0294812	-0.0219144	34.337	-0.0292804	-0.0292804	34.1352	-0.0179989	-0.0179989	34.1677	-0.0183445	-0.0183445																				34.337	-0.0292804	-0.0302598			34.6883	0.0277066
34.4948	-0.01467	-0.01467	34.2161	-0.0300681	-0.0300681	34.307	-0.0264776	-0.0264776	34.2663	-0.0265668	-0.0265668	34.755	-0.0295868	-0.0220201	34.4039	-0.0291614	-0.0291614	34.2034	-0.0182049	-0.0182049	34.2349	-0.0186115	-0.0186115																				34.4039	-0.0291614	-0.0303594			34.755	0.0277176
34.5631	-0.014763	-0.014763	34.2828	-0.0302921	-0.0302921	34.3748	-0.0264566	-0.0264566	34.3328	-0.0263598	-0.0263598	34.8224	-0.0291417	-0.0215749	34.4715	-0.0288623	-0.0288623	34.2711	-0.0180569	-0.0180569	34.3033	-0.0187975	-0.0187975																				34.4715	-0.0288623	-0.03046			34.8224	0.0282796
34.6292	-0.014667	-0.014667	34.3488	-0.0304521	-0.0304521	34.4403	-0.0265596	-0.0265596	34.3997	-0.0261258	-0.0261258	34.8894	-0.0289807	-0.021414	34.537	-0.0289024	-0.0289024	34.3376	-0.0179829	-0.0179829	34.3706	-0.0189295	-0.0189295																				34.537	-0.0289024	-0.0305577			34.8894	0.0285536
34.6964	-0.014691	-0.014691	34.4158	-0.0305891	-0.0305891	34.5072	-0.0267486	-0.0267486	34.4676	-0.0257238	-0.0257237	34.9571	-0.0284893	-0.0209226	34.6061	-0.0286414	-0.0286414	34.4058	-0.0183299	-0.0183299	34.4369	-0.0190365	-0.0190365																				34.6061	-0.0286414	-0.0306607			34.9571	0.0291626
34.7642	-0.014856	-0.014856	34.4832	-0.0307211	-0.0307211	34.5751	-0.0267896	-0.0267896	34.5348	-0.0258658	-0.0258657	35.0227	-0.0288503	-0.0212835	34.6722	-0.0291843	-0.0291843	34.4732	-0.0188009	-0.0188009	34.5044	-0.0195885	-0.0195885																				34.6722	-0.0291843	-0.0307594			35.0227	0.0289136
34.8312	-0.01441	-0.01441	34.5499	-0.0306881	-0.0306881	34.6421	-0.0264716	-0.0264716	34.6039	-0.0261138	-0.0261138	35.0901	-0.0289103	-0.0213436	34.7407	-0.0299233	-0.0299233	34.5404	-0.0188459	-0.0188459	34.5706	-0.0193765	-0.0193765																				34.7407	-0.0299233	-0.0308617			35.0901	0.0289686
34.8981	-0.013938	-0.013938	34.618	-0.0303281	-0.0303281	34.7099	-0.0263096	-0.0263096	34.67	-0.0262238	-0.0262238	35.1565	-0.029291	-0.0217243	34.8083	-0.0304714	-0.0304714	34.6068	-0.0191759	-0.0191759	34.6383	-0.0194495	-0.0194495																				34.8083	-0.0304714	-0.0309628			35.1565	0.0287006
34.9649	-0.014102	-0.014102	34.6859	-0.0301821	-0.0301821	34.7766	-0.0264956	-0.0264956	34.7367	-0.0263978	-0.0263977	35.2235	-0.0300723	-0.0225055	34.8747	-0.0306534	-0.0306534	34.6735	-0.0194509	-0.0194509	34.7075	-0.0193605	-0.0193605																				34.8747	-0.0306534	-0.0310622			35.2235	0.0280296
35.0328	-0.014099	-0.014099	34.752	-0.0303051	-0.0303051	34.8444	-0.0266356	-0.0266356	34.8031	-0.0264438	-0.0264438	35.2904	-0.0302679	-0.0227012	34.9419	-0.0308474	-0.0308474	34.7412	-0.0194679	-0.0194679	34.773	-0.0193725	-0.0193725																				34.9419	-0.0308474	-0.0311629			35.2904	0.0279446
35.1001	-0.014836	-0.014836	34.8192	-0.0306321	-0.0306321	34.9106	-0.0269516	-0.0269516	34.87	-0.0272358	-0.0272358	35.3589	-0.0303677	-0.0228009	35.0076	-0.0311534	-0.0311534	34.8079	-0.0197419	-0.0197419	34.8396	-0.0195315	-0.0195315																				35.0076	-0.0311534	-0.0312614			35.3589	0.0279526
35.1662	-0.014819	-0.014819	34.886	-0.0308411	-0.0308411	34.9784	-0.0271636	-0.0271636	34.9376	-0.0276718	-0.0276717	35.4266	-0.0299707	-0.022404	35.0768	-0.0311264	-0.0311264	34.8751	-0.0196919	-0.0196919	34.907	-0.0193095	-0.0193095																				35.0768	-0.0311264	-0.0313652			35.4266	0.0284616
35.2342	-0.015369	-0.015369	34.9529	-0.0310191	-0.0310191	35.0447	-0.0273676	-0.0273676	35.0059	-0.0282028	-0.0282027	35.4941	-0.0296239	-0.0220572	35.1439	-0.0312913	-0.0312913	34.9426	-0.0200919	-0.0200919	34.9743	-0.0195955	-0.0195955																				35.1439	-0.0312913	-0.0314661			35.4941	0.0289166
35.3012	-0.015463	-0.015463	35.0211	-0.0309211	-0.0309211	35.1133	-0.0275676	-0.0275676	35.0713	-0.0286768	-0.0286768	35.5609	-0.0292661	-0.0216993	35.2097	-0.0317894	-0.0317894	35.0098	-0.0203619	-0.0203619	35.0425	-0.0199055	-0.0199055																				35.2097	-0.0317894	-0.031565			35.5609	0.0293796
35.3683	-0.015161	-0.015161	35.0882	-0.0309081	-0.0309081	35.1795	-0.0277846	-0.0277846	35.1383	-0.0286918	-0.0286917	35.628	-0.029266	-0.0216992	35.2771	-0.0322514	-0.0322514	35.0764	-0.0208229	-0.0208229	35.1086	-0.0201645	-0.0201645																				35.2771	-0.0322514	-0.0316664			35.628	0.0294866
35.435	-0.015243	-0.015243	35.153	-0.0309921	-0.0309921	35.247	-0.0281496	-0.0281496	35.206	-0.0292058	-0.0292058	35.6942	-0.0296015	-0.0220347	35.3435	-0.0326444	-0.0326444	35.1429	-0.0210759	-0.0210759	35.1757	-0.0206545	-0.0206545																				35.3435	-0.0326444	-0.0317664			35.6942	0.0292556
35.5012	-0.015359	-0.015359	35.2216	-0.0308771	-0.0308771	35.3145	-0.0282946	-0.0282946	35.2743	-0.0293717	-0.0293717	35.7616	-0.029836	-0.0222692	35.4104	-0.0321923	-0.0321923	35.2093	-0.0215039	-0.0215039	35.2443	-0.0214035	-0.0214035																				35.4104	-0.0321923	-0.0318673			35.7616	0.0291256
35.5685	-0.015392	-0.015392	35.2898	-0.0311751	-0.0311751	35.3806	-0.0286816	-0.0286816	35.3411	-0.0291788	-0.0291788	35.829	-0.030075	-0.0225083	35.4795	-0.0321774	-0.0321774	35.2759	-0.0218569	-0.0218569	35.3105	-0.0218345	-0.0218345																				35.4795	-0.0321774	-0.0319715			35.829	0.0289936
35.6362	-0.015373	-0.015373	35.3561	-0.0314511	-0.0314511	35.4469	-0.0288476	-0.0288476	35.4079	-0.0287178	-0.0287178	35.8948	-0.0302596	-0.0226929	35.5456	-0.0318224	-0.0318224	35.3451	-0.0219019	-0.0219019	35.3781	-0.0219915	-0.0219915																				35.5456	-0.0318224	-0.0320714			35.8948	0.0289106
35.7035	-0.015126	-0.015126	35.4251	-0.0313751	-0.0313751	35.515	-0.0285686	-0.0285686	35.4746	-0.0284418	-0.0284418	35.9622	-0.0304657	-0.0228989	35.6138	-0.0313334	-0.0313334	35.4118	-0.0216309	-0.0216309	35.4444	-0.0222455	-0.0222455																				35.6138	-0.0313334	-0.0321745			35.9622	0.0288086
35.772	-0.015283	-0.015283	35.4921	-0.0320311	-0.0320311	35.5819	-0.0289466	-0.0289466	35.5417	-0.0288647	-0.0288647	36.0312	-0.030772	-0.0232053	35.6814	-0.0315554	-0.0315554	35.4793	-0.0216879	-0.0216879	35.51	-0.0229135	-0.0229135																				35.6814	-0.0315554	-0.0322768			36.0312	0.0286046
35.8386	-0.015139	-0.015139	35.5572	-0.0322001	-0.0322001	35.6502	-0.0290016	-0.0290016	35.6091	-0.0286108	-0.0286108	36.0984	-0.0307217	-0.023155	35.7478	-0.0315234	-0.0315233	35.5457	-0.0214239	-0.0214239	35.5776	-0.0232815	-0.0232815																				35.7478	-0.0315234	-0.0323773			36.0984	0.0287546
35.9062	-0.015091	-0.015091	35.6251	-0.0321501	-0.0321501	35.7172	-0.0292346	-0.0292346	35.6752	-0.0287257	-0.0287257	36.1629	-0.030529	-0.0229623	35.8131	-0.0316444	-0.0316444	35.613	-0.0213209	-0.0213209	35.6467	-0.0238205	-0.0238205																				35.8131	-0.0316444	-0.0324763			36.1629	0.0290446
35.9715	-0.015057	-0.015057	35.6918	-0.0317221	-0.0317221	35.7839	-0.0292376	-0.0292376	35.7435	-0.0289788	-0.0289787	36.2311	-0.0305297	-0.022963	35.8806	-0.0319203	-0.0319203	35.6795	-0.0213209	-0.0213209	35.7121	-0.0238075	-0.0238075																				35.8806	-0.0319203	-0.0325787			36.2311	0.0291436
36.0387	-0.014814	-0.014814	35.7592	-0.0316061	-0.0316061	35.851	-0.0290996	-0.0290996	35.8114	-0.0289088	-0.0289087	36.2997	-0.0306866	-0.0231198	35.9481	-0.0320673	-0.0320673	35.7472	-0.0210749	-0.0210749	35.7791	-0.0238185	-0.0238185																				35.9481	-0.0320673	-0.0326812			36.2997	0.0290856
36.1076	-0.014614	-0.014614	35.8272	-0.0313801	-0.0313801	35.919	-0.0291426	-0.0291426	35.8776	-0.0289007	-0.0289007	36.3636	-0.0309696	-0.0234029	36.0161	-0.0321093	-0.0321093	35.8152	-0.0208359	-0.0208359	35.8465	-0.0238275	-0.0238275																				36.0161	-0.0321093	-0.0327845			36.3636	0.0289016
36.1739	-0.014495	-0.014495	35.8933	-0.0312351	-0.0312351	35.9844	-0.0294056	-0.0294056	35.9443	-0.0290938	-0.0290938	36.4313	-0.0309738	-0.023407	36.0848	-0.0323994	-0.0323994	35.8826	-0.0208169	-0.0208169	35.9141	-0.0239485	-0.0239485																				36.0848	-0.0323994	-0.032889			36.4313	0.0289966
36.2412	-0.014666	-0.014666	35.9611	-0.0315481	-0.0315481	36.0526	-0.0296066	-0.0296066	36.0116	-0.0293668	-0.0293668	36.4998	-0.0309068	-0.0233401	36.1501	-0.0329003	-0.0329003	35.9504	-0.0210199	-0.0210199	35.9816	-0.0241195	-0.0241195																				36.1501	-0.0329003	-0.0329885			36.4998	0.0291566
36.3084	-0.014807	-0.014807	36.0297	-0.0316991	-0.0316991	36.1188	-0.0300456	-0.0300456	36.0802	-0.0297438	-0.0297438	36.5667	-0.0306387	-0.0230719	36.2177	-0.0332244	-0.0332244	36.017	-0.0213649	-0.0213649	36.0496	-0.0239815	-0.0239815																				36.2177	-0.0332244	-0.0330914			36.5667	0.0295206
36.3743	-0.014489	-0.014489	36.095	-0.0316761	-0.0316761	36.1892	-0.0300126	-0.0300126	36.1469	-0.0296858	-0.0296857	36.6341	-0.0301877	-0.022621	36.284	-0.0328923	-0.0328923	36.0836	-0.0212459	-0.0212459	36.1151	-0.0232935	-0.0232935																				36.284	-0.0328923	-0.0331925			36.6341	0.0300646
36.4414	-0.014826	-0.014826	36.1624	-0.0317571	-0.0317571	36.2548	-0.0300846	-0.0300846	36.2125	-0.0299018	-0.0299018	36.7018	-0.0300617	-0.0224949	36.3509	-0.0328203	-0.0328203	36.1508	-0.0215329	-0.0215329	36.1821	-0.0230165	-0.0230165																				36.3509	-0.0328203	-0.0332946			36.7018	0.0302836
36.5075	-0.014951	-0.014951	36.229	-0.0319691	-0.0319691	36.321	-0.0303766	-0.0303766	36.2807	-0.0302978	-0.0302977	36.768	-0.0303961	-0.0228293	36.4177	-0.0330534	-0.0330534	36.2172	-0.0220459	-0.0220459	36.2501	-0.0229105	-0.0229105																				36.4177	-0.0330534	-0.0333967			36.768	0.0300416
36.5764	-0.01516	-0.01516	36.2966	-0.0317831	-0.0317831	36.3875	-0.0305386	-0.0305386	36.3492	-0.0302858	-0.0302858	36.8367	-0.0305585	-0.0229918	36.4847	-0.0334184	-0.0334184	36.2851	-0.0223289	-0.0223289	36.317	-0.0229215	-0.0229215																				36.4847	-0.0334184	-0.0334992			36.8367	0.0299706
36.6438	-0.015706	-0.015706	36.3653	-0.0316961	-0.0316961	36.4558	-0.0308846	-0.0308846	36.4156	-0.0302798	-0.0302797	36.9032	-0.03095	-0.0233833	36.5528	-0.0337253	-0.0337253	36.3514	-0.0224639	-0.0224639	36.3846	-0.0228705	-0.0228705																				36.5528	-0.0337253	-0.0336033			36.9032	0.0296716
36.7106	-0.016386	-0.016386	36.4324	-0.0320551	-0.0320551	36.5236	-0.0313816	-0.0313816	36.4814	-0.0308548	-0.0308547	36.9693	-0.0312663	-0.0236995	36.6204	-0.0343864	-0.0343864	36.4195	-0.0229529	-0.0229529	36.4504	-0.0232295	-0.0232295																				36.6204	-0.0343864	-0.0337068			36.9693	0.0294466
36.7763	-0.016399	-0.016399	36.498	-0.0322841	-0.0322841	36.5903	-0.0311816	-0.0311816	36.5474	-0.0309498	-0.0309497	37.0369	-0.0312623	-0.0236956	36.6867	-0.0341673	-0.0341673	36.486	-0.0228069	-0.0228069	36.5174	-0.0238695	-0.0238695																				36.6867	-0.0341673	-0.0338084			37.0369	0.0295386
36.8436	-0.01646	-0.01646	36.5655	-0.0324031	-0.0324031	36.6566	-0.0309296	-0.0309296	36.616	-0.0304618	-0.0304617	37.1033	-0.0313785	-0.0238117	36.754	-0.0336143	-0.0336143	36.5534	-0.0227529	-0.0227529	36.5844	-0.0244665	-0.0244665																				36.754	-0.0336143	-0.0339118			37.1033	0.0295116
36.9118	-0.016599	-0.016599	36.6339	-0.0323691	-0.0323691	36.7254	-0.0308136	-0.0308136	36.6829	-0.0303798	-0.0303797	37.1715	-0.030973	-0.0234063	36.8218	-0.0336054	-0.0336054	36.6217	-0.0224969	-0.0224969	36.6491	-0.0246525	-0.0246525																				36.8218	-0.0336054	-0.0340159			37.1715	0.0300056
36.977	-0.01679	-0.01679	36.6996	-0.0329401	-0.0329401	36.7909	-0.0309556	-0.0309556	36.7495	-0.0308488	-0.0308488	37.2402	-0.0309202	-0.0233534	36.8893	-0.0335044	-0.0335044	36.6881	-0.0227469	-0.0227469	36.7187	-0.0250995	-0.0250995																				36.8893	-0.0335044	-0.0341196			37.2402	0.0301456
37.0451	-0.01674	-0.01674	36.7668	-0.0333021	-0.0333021	36.8579	-0.0305316	-0.0305316	36.8176	-0.0304078	-0.0304078	37.3069	-0.0307983	-0.0232316	36.9569	-0.0332784	-0.0332784	36.7556	-0.0228729	-0.0228729	36.7865	-0.0253175	-0.0253175																				36.9569	-0.0332784	-0.0342237			37.3069	0.0303546
37.1117	-0.015967	-0.015967	36.8339	-0.0332051	-0.0332051	36.9256	-0.0301236	-0.0301236	36.8852	-0.0304847	-0.0304847	37.3727	-0.0304854	-0.0229187	37.0243	-0.0330534	-0.0330534	36.8206	-0.0226809	-0.0226809	36.8528	-0.0248535	-0.0248535																				37.0243	-0.0330534	-0.0343275			37.3727	0.0307536
37.1799	-0.016175	-0.016175	36.9006	-0.0337961	-0.0337961	36.9945	-0.0301866	-0.0301866	36.9516	-0.0307998	-0.0307998	37.4381	-0.0309285	-0.0233618	37.0908	-0.0332753	-0.0332753	36.8883	-0.0229349	-0.0229349	36.9206	-0.0249185	-0.0249185																				37.0908	-0.0332753	-0.0344299			37.4381	0.0303946
37.2463	-0.015923	-0.015923	36.9697	-0.0341501	-0.0341501	37.0611	-0.0302986	-0.0302986	37.0174	-0.0309058	-0.0309057	37.5043	-0.0311319	-0.0235652	37.1569	-0.0334624	-0.0334623	36.9553	-0.0231309	-0.0231309	36.9889	-0.0248305	-0.0248305																				37.1569	-0.0334624	-0.0345319			37.5043	0.0302736
37.3121	-0.015739	-0.015739	37.0357	-0.0342941	-0.0342941	37.129	-0.0302466	-0.0302466	37.0854	-0.0308888	-0.0308887	37.5674	-0.0311846	-0.0236179	37.2243	-0.0337013	-0.0337013	37.0215	-0.0234719	-0.0234719	37.0545	-0.0248995	-0.0248995																				37.2243	-0.0337013	-0.0346359			37.5674	0.0303056
37.3804	-0.016064	-0.016064	37.1031	-0.0345961	-0.0345961	37.1941	-0.0306666	-0.0306666	37.1521	-0.0310208	-0.0310207	37.634	-0.0315861	-0.0240193	37.2915	-0.0343433	-0.0343433	37.0885	-0.0237329	-0.0237329	37.1233	-0.0252145	-0.0252145																				37.2915	-0.0343433	-0.0347397			37.634	0.0299866
37.4477	-0.015923	-0.015923	37.1696	-0.0348081	-0.0348081	37.2601	-0.0308436	-0.0308436	37.219	-0.0311388	-0.0311387	37.702	-0.0318559	-0.0242892	37.3584	-0.0342804	-0.0342804	37.1572	-0.0238649	-0.0238649	37.189	-0.0252875	-0.0252875																				37.3584	-0.0342804	-0.0348432			37.702	0.0297976
37.5121	-0.016144	-0.016144	37.2371	-0.0347251	-0.0347251	37.3283	-0.0308196	-0.0308196	37.2866	-0.0309817	-0.0309817	37.7674	-0.0319915	-0.0244247	37.4251	-0.0345803	-0.0345803	37.2226	-0.0238449	-0.0238449	37.2552	-0.0255445	-0.0255445																				37.4251	-0.0345803	-0.0349464			37.7674	0.0297426
37.5762	-0.015933	-0.015933	37.3046	-0.0343581	-0.0343581	37.3959	-0.0311336	-0.0311336	37.3533	-0.0303197	-0.0303197	37.8341	-0.0317798	-0.024213	37.4905	-0.0346614	-0.0346614	37.2911	-0.0235399	-0.0235399	37.3216	-0.0251905	-0.0251905																				37.4905	-0.0346614	-0.0350478			37.8341	0.0300316
37.6422	-0.016388	-0.016388	37.3711	-0.0347391	-0.0347391	37.4623	-0.0313986	-0.0313986	37.4206	-0.0305338	-0.0305337	37.9023	-0.0321236	-0.0245569	37.5539	-0.0351504	-0.0351504	37.3592	-0.0236889	-0.0236889	37.3889	-0.0252425	-0.0252425																				37.5539	-0.0351504	-0.0351461			37.9023	0.0297606
37.7113	-0.016627	-0.016627	37.4371	-0.0349661	-0.0349661	37.5266	-0.0317166	-0.0317166	37.4892	-0.0308618	-0.0308617	37.9703	-0.0325141	-0.0249474	37.6215	-0.0354563	-0.0354563	37.4252	-0.0238329	-0.0238329	37.4567	-0.0250235	-0.0250235																				37.6215	-0.0354563	-0.0352509			37.9703	0.0294486
37.7795	-0.016792	-0.016792	37.5033	-0.0351761	-0.0351761	37.5906	-0.0318296	-0.0318296	37.5523	-0.0311688	-0.0311688	38.0374	-0.0327138	-0.025147	37.6882	-0.0357603	-0.0357603	37.4915	-0.0239039	-0.0239039	37.5219	-0.0247915	-0.0247915																				37.6882	-0.0357603	-0.0353545			38.0374	0.0293256
37.8448	-0.016642	-0.016642	37.5661	-0.0354111	-0.0354111	37.6561	-0.0320456	-0.0320456	37.6181	-0.0317318	-0.0317318	38.1024	-0.0334317	-0.025865	37.7569	-0.0363194	-0.0363194	37.555	-0.0238939	-0.0238939	37.5875	-0.0248605	-0.0248605																				37.7569	-0.0363194	-0.0354614			38.1024	0.0286876
37.9107	-0.016884	-0.016884	37.632	-0.0355031	-0.0355031	37.7244	-0.0324186	-0.0324186	37.6856	-0.0323068	-0.0323068	38.1711	-0.0338839	-0.0263172	37.8235	-0.0368254	-0.0368253	37.62	-0.0238729	-0.0238729	37.6527	-0.0251135	-0.0251135																				37.8235	-0.0368254	-0.0355649			38.1711	0.0283096
37.9776	-0.016984	-0.016984	37.6999	-0.0353431	-0.0353431	37.7927	-0.0323586	-0.0323586	37.7522	-0.0327728	-0.0327727	38.2371	-0.0341667	-0.0265999	37.8908	-0.0368604	-0.0368604	37.6874	-0.0238699	-0.0238699	37.7204	-0.0248455	-0.0248455																				37.8908	-0.0368604	-0.0356698			38.2371	0.0281026
38.0452	-0.016718	-0.016718	37.7679	-0.0351351	-0.0351351	37.859	-0.0320246	-0.0320246	37.8185	-0.0332598	-0.0332598	38.3038	-0.033624	-0.0260573	37.9579	-0.0365123	-0.0365123	37.7563	-0.0236809	-0.0236809	37.7891	-0.0245275	-0.0245275																				37.9579	-0.0365123	-0.0357744			38.3038	0.0287196
38.113	-0.016907	-0.016907	37.835	-0.0350151	-0.0350151	37.9258	-0.0323146	-0.0323146	37.8856	-0.0339888	-0.0339887	38.3711	-0.0334729	-0.0259062	38.0248	-0.0366783	-0.0366783	37.8218	-0.0237229	-0.0237229	37.8552	-0.0243595	-0.0243595																				38.0248	-0.0366783	-0.0358787			38.3711	0.0289436
38.1799	-0.016953	-0.016953	37.9039	-0.0348181	-0.0348181	37.9935	-0.0324646	-0.0324646	37.9525	-0.0342598	-0.0342598	38.4396	-0.0331721	-0.0256053	38.0909	-0.0368664	-0.0368664	37.8897	-0.0238929	-0.0238929	37.921	-0.0241325	-0.0241325																				38.0909	-0.0368664	-0.0359819			38.4396	0.0293146
38.2474	-0.016852	-0.016852	37.9695	-0.0346561	-0.0346561	38.0609	-0.0324676	-0.0324676	38.0198	-0.0342607	-0.0342607	38.5068	-0.0328034	-0.0252366	38.1584	-0.0368314	-0.0368314	37.9572	-0.0236179	-0.0236179	37.9885	-0.0238605	-0.0238605																				38.1584	-0.0368314	-0.0360874			38.5068	0.0297556
38.3153	-0.016626	-0.016626	38.0363	-0.0347691	-0.0347691	38.1276	-0.0324556	-0.0324556	38.0853	-0.0340317	-0.0340317	38.5728	-0.0324609	-0.0248941	38.2262	-0.0365394	-0.0365394	38.0236	-0.0232179	-0.0232179	38.0549	-0.0239585	-0.0239585																				38.2262	-0.0365394	-0.0361934			38.5728	0.0301706
38.381	-0.016558	-0.016558	38.1045	-0.0348981	-0.0348981	38.1941	-0.0327176	-0.0327176	38.1528	-0.0340348	-0.0340348	38.6403	-0.0326288	-0.025062	38.294	-0.0364044	-0.0364044	38.0915	-0.0234929	-0.0234929	38.123	-0.0243195	-0.0243195																				38.294	-0.0364044	-0.0362995			38.6403	0.0300736
38.4482	-0.016705	-0.016705	38.1713	-0.0351441	-0.0351441	38.2627	-0.0331986	-0.0331986	38.2212	-0.0341608	-0.0341607	38.7087	-0.0328503	-0.0252835	38.3604	-0.0363823	-0.0363823	38.1585	-0.0235729	-0.0235729	38.1909	-0.0247615	-0.0247615																				38.3604	-0.0363823	-0.0364036			38.7087	0.0299196
38.5162	-0.016433	-0.016433	38.2377	-0.0352831	-0.0352831	38.3311	-0.0333286	-0.0333286	38.289	-0.0343937	-0.0343937	38.7751	-0.0326249	-0.0250582	38.4275	-0.0363144	-0.0363144	38.2275	-0.0239059	-0.0239059	38.2575	-0.0249425	-0.0249425																				38.4275	-0.0363144	-0.0365087			38.7751	0.0302136
38.5842	-0.016592	-0.016592	38.3043	-0.0352801	-0.0352801	38.3967	-0.0335116	-0.0335116	38.3561	-0.0350898	-0.0350898	38.8419	-0.0327311	-0.0251644	38.4936	-0.0362714	-0.0362714	38.2932	-0.0243639	-0.0243639	38.3237	-0.0251465	-0.0251465																				38.4936	-0.0362714	-0.0366124			38.8419	0.0301736
38.6517	-0.016371	-0.016371	38.3725	-0.0351551	-0.0351551	38.4637	-0.0330526	-0.0330526	38.4236	-0.0350278	-0.0350277	38.91	-0.0324067	-0.02484	38.5609	-0.0359363	-0.0359363	38.3597	-0.0247039	-0.0247039	38.3915	-0.0249335	-0.0249335																				38.5609	-0.0359363	-0.0367182			38.91	0.0305646
38.7192	-0.016285	-0.016285	38.44	-0.0350511	-0.0350511	38.5312	-0.0329246	-0.0329246	38.49	-0.0350168	-0.0350167	38.9772	-0.0322766	-0.0247099	38.6299	-0.0358424	-0.0358424	38.4275	-0.0247949	-0.0247949	38.459	-0.0251445	-0.0251445																				38.6299	-0.0358424	-0.0368266			38.9772	0.0307636
38.7847	-0.016242	-0.016242	38.5077	-0.0351131	-0.0351131	38.5978	-0.0326686	-0.0326686	38.5573	-0.0342038	-0.0342038	39.0434	-0.0320034	-0.0244367	38.6971	-0.0360333	-0.0360333	38.4933	-0.0251999	-0.0251999	38.5254	-0.0253955	-0.0253955																				38.6971	-0.0360333	-0.0369323			39.0434	0.0311026
38.8528	-0.016181	-0.016181	38.5741	-0.0348751	-0.0348751	38.6656	-0.0327236	-0.0327236	38.6251	-0.0332998	-0.0332997	39.1105	-0.0313882	-0.0238215	38.7651	-0.0360054	-0.0360054	38.56	-0.0249759	-0.0249759	38.5922	-0.0254625	-0.0254625																				38.7651	-0.0360054	-0.0370394			39.1105	0.0317836
38.9192	-0.016345	-0.016345	38.6406	-0.0349871	-0.0349871	38.7319	-0.0325486	-0.0325486	38.6912	-0.0330078	-0.0330078	39.1798	-0.0312403	-0.0236735	38.8315	-0.0361763	-0.0361763	38.6272	-0.0249569	-0.0249569	38.6593	-0.0256915	-0.0256915																				38.8315	-0.0361763	-0.037144			39.1798	0.0319926
38.9865	-0.016539	-0.016539	38.7078	-0.0353121	-0.0353121	38.7993	-0.0325836	-0.0325836	38.7601	-0.0328398	-0.0328398	39.246	-0.0313362	-0.0237695	38.8971	-0.0364384	-0.0364384	38.6947	-0.0247469	-0.0247469	38.7277	-0.0256245	-0.0256245																				38.8971	-0.0364384	-0.0372475			39.246	0.0319576
39.0524	-0.016528	-0.016528	38.7749	-0.0355321	-0.0355321	38.8669	-0.0327556	-0.0327556	38.826	-0.0329308	-0.0329307	39.3133	-0.0314495	-0.0238828	38.9639	-0.0367444	-0.0367444	38.7628	-0.0243989	-0.0243989	38.7941	-0.0259805	-0.0259805																				38.9639	-0.0367444	-0.0373529			39.3133	0.0319056
39.1206	-0.0165	-0.0165	38.8436	-0.0361101	-0.0361101	38.9348	-0.0330456	-0.0330456	38.8929	-0.0332168	-0.0332167	39.3815	-0.0314355	-0.0238688	39.032	-0.0369914	-0.0369913	38.83	-0.0243509	-0.0243509	38.8621	-0.0260725	-0.0260725																				39.032	-0.0369914	-0.0374606			39.3815	0.0319816
39.1885	-0.016179	-0.016179	38.9099	-0.0361991	-0.0361991	39.0012	-0.0331086	-0.0331086	38.9596	-0.0329298	-0.0329298	39.4477	-0.0316853	-0.0241185	39.0997	-0.0370134	-0.0370134	38.8982	-0.0243719	-0.0243719	38.9283	-0.0261085	-0.0261085																				39.0997	-0.0370134	-0.0375676			39.4477	0.0317936
39.2555	-0.015987	-0.015987	38.976	-0.0364581	-0.0364581	39.0693	-0.0332606	-0.0332606	39.027	-0.0324777	-0.0324777	39.5143	-0.0325146	-0.0249478	39.1671	-0.0369914	-0.0369914	38.9642	-0.0245159	-0.0245159	38.9957	-0.0264475	-0.0264475																				39.1671	-0.0369914	-0.0376742			39.5143	0.0310246
39.322	-0.016157	-0.016157	39.0438	-0.0366311	-0.0366311	39.1361	-0.0331866	-0.0331866	39.0939	-0.0325327	-0.0325327	39.5825	-0.0335904	-0.0260236	39.2341	-0.0369374	-0.0369374	39.0315	-0.0247959	-0.0247959	39.0622	-0.0266375	-0.0266375																				39.2341	-0.0369374	-0.0377804			39.5825	0.0300066
39.388	-0.016312	-0.016312	39.1122	-0.0369841	-0.0369841	39.2045	-0.0332746	-0.0332746	39.1612	-0.0327928	-0.0327927	39.6486	-0.034085	-0.0265182	39.2987	-0.0371894	-0.0371894	39.0986	-0.0252609	-0.0252609	39.1306	-0.0265305	-0.0265305																				39.2987	-0.0371894	-0.0378828			39.6486	0.0295666
39.4554	-0.016139	-0.016139	39.1783	-0.0376131	-0.0376131	39.2705	-0.0336796	-0.0336796	39.2305	-0.0332068	-0.0332067	39.7146	-0.034133	-0.0265662	39.3671	-0.0375233	-0.0375233	39.167	-0.0253839	-0.0253839	39.1962	-0.0263795	-0.0263795																				39.3671	-0.0375233	-0.0379914			39.7146	0.0295786
39.524	-0.016095	-0.016095	39.2461	-0.0378111	-0.0378111	39.3371	-0.0342366	-0.0342366	39.2963	-0.0334208	-0.0334208	39.7826	-0.0334758	-0.0259091	39.4338	-0.0377994	-0.0377994	39.2338	-0.0254299	-0.0254299	39.2639	-0.0264145	-0.0264145																				39.4338	-0.0377994	-0.0380973			39.7826	0.0302906
																																											39.5005	-0.0376733	-0.0382034			39.8501	0.0309406
																																											39.5686	-0.0378904	-0.0383117
																																											39.6363	-0.0380824	-0.0384195
																																											39.7038	-0.0379083	-0.038527
																																											39.7704	-0.0376584	-0.0386332
[truncated: 4 more columns]

## Sheet: converted
converted
	Lipids alone			Wild type			T216ER			A221T			D224Y			R227S			K236E			K236del
12.1112	0.0980929	0.53141	11.824	-0.00332683	-0.0180228	11.9141	0.014331	0.0776371	11.8725	0.00750447	0.0406548	12.3646	0.068449	0.370816	12.0125	0.027421	0.148551	11.812	-0.0783296	-0.424344	11.8456	-0.00680138	-0.0368459		c	0.35	mmol/l
12.1775	0.0946312	0.512656	11.8905	-0.00664771	-0.0360134	11.9814	0.01315	0.0712392	11.9383	0.00568964	0.0308231	12.4329	0.064233	0.347976	12.0795	0.0238455	0.129181	11.8793	-0.0844784	-0.457654	11.9107	-0.00615129	-0.0333241		V	0.5274	ml
12.2445	0.0912615	0.494401	11.9571	-0.00678856	-0.0367764	12.0476	0.0150516	0.0815405	12.0065	0.00466033	0.0252469	12.4997	0.0630005	0.3413	12.1468	0.0207089	0.112188	11.9462	-0.0929404	-0.503496	11.979	-0.00143272	-0.00776166
12.3109	0.0870414	0.471539	12.0241	-0.00408527	-0.0221316	12.1147	0.0166172	0.0900221	12.0727	0.00472534	0.0255991	12.5676	0.0655797	0.355272	12.2128	0.0192137	0.104088	12.0132	-0.101077	-0.547578	12.045	0.00205067	0.0111093		c	0.00035	mol/l
12.3793	0.077393	0.41927	12.0916	-0.0039065	-0.0211631	12.1823	0.0147319	0.0798089	12.1399	-0.0018839	-0.0102059	12.6343	0.0632222	0.3425	12.2817	0.0150206	0.0813727	12.0796	-0.110363	-0.597881	12.1126	0.00231071	0.012518		V	0.0005274	l
12.4459	0.0679342	0.368027	12.1576	-0.0056509	-0.0306133	12.2501	0.0124133	0.0672478	12.2069	-0.00958746	-0.0519392	12.7001	0.0614196	0.332736	12.3476	0.0111309	0.0603006	12.1474	-0.117649	-0.637354	12.18	0.00522527	0.0283075
12.5128	0.0608969	0.329904	12.2253	-0.00696733	-0.0377449	12.318	0.0125325	0.0678935	12.2728	-0.0179628	-0.0973118	12.7676	0.0599212	0.324618	12.4141	0.00994447	0.0538733	12.2146	-0.122904	-0.665822	12.2465	0.00857865	0.0464741		n	0.18459	µmol
12.5796	0.057484	0.311414	12.2912	-0.0108516	-0.0587877	12.3855	0.0100025	0.0541878	12.3403	-0.0245991	-0.133264	12.8343	0.0597576	0.323732	12.4833	0.00620646	0.0336229	12.2816	-0.126014	-0.682668	12.3131	0.0115582	0.0626157
12.6459	0.0557721	0.30214	12.3596	-0.0104345	-0.0565279	12.4518	0.0117794	0.0638141	12.4079	-0.0252329	-0.136697	12.8998	0.0606418	0.328522	12.5496	0.00440788	0.0238793	12.3481	-0.12571	-0.681025	12.3805	0.0170677	0.0924629
12.7124	0.0572348	0.310064	12.4269	-0.00924806	-0.0501006	12.5192	0.0129388	0.0700946	12.475	-0.0199293	-0.107965	12.9664	0.0618696	0.335173	12.6163	0.00563221	0.030512	12.4161	-0.120206	-0.651207	12.4481	0.0225014	0.121899
12.7806	0.0601981	0.326118	12.4936	-0.00943226	-0.0510984	12.586	0.0116603	0.0631684	12.5438	-0.0180278	-0.097664	13.0346	0.0607061	0.32887	12.683	0.00572431	0.0310109	12.483	-0.116311	-0.630105	12.5169	0.0229456	0.124306
12.8475	0.0660706	0.357931	12.5604	-0.0067398	-0.0365123	12.6533	0.0139085	0.075348	12.6103	-0.0139647	-0.0756527	13.1016	0.0612183	0.331645	12.7511	0.00798337	0.0432492	12.5489	-0.107329	-0.581446	12.583	0.0274258	0.148577
12.9153	0.0710925	0.385137	12.6281	-0.00750366	-0.0406504	12.7208	0.0151816	0.0822448	12.6771	-0.0139593	-0.0756234	13.1682	0.0590592	0.319948	12.8169	0.00872014	0.0472406	12.6174	-0.10351	-0.560755	12.6499	0.0292244	0.158321
12.9823	0.075291	0.407882	12.6953	-0.00841378	-0.0455809	12.7884	0.0165143	0.0894645	12.7448	-0.0137643	-0.0745668	13.2357	0.0546515	0.29607	12.8837	0.00868763	0.0470645	12.6862	-0.0975614	-0.52853	12.716	0.0303892	0.164631
13.0483	0.0810551	0.439109	12.7625	-0.00632266	-0.0342525	12.8554	0.0179065	0.0970071	12.8111	-0.00995585	-0.0539349	13.3033	0.0534631	0.289632	12.9518	0.0104537	0.056632	12.7513	-0.0926587	-0.50197	12.7836	0.0342572	0.185585
13.1164	0.0890187	0.482251	12.83	-0.0034406	-0.0186391	12.9229	0.0198514	0.107543	12.8786	-0.00479847	-0.0259953	13.3716	0.0540681	0.292909	13.0186	0.0137692	0.0745932	12.8184	-0.085616	-0.463817	12.8509	0.037616	0.203781
13.1827	0.0924046	0.500594	12.8965	-0.00903678	-0.048956	12.9881	0.0180365	0.0977114	12.9463	-0.00619616	-0.0335672	13.4373	0.0488522	0.264652	13.0855	0.0107842	0.0584223	12.8861	-0.0844188	-0.457331	12.9193	0.0350698	0.189988
13.2504	0.094902	0.514123	12.9642	-0.0115559	-0.062603	13.0558	0.0173377	0.0939255	13.0131	-0.00644537	-0.0349172	13.5055	0.0423289	0.229313	13.154	0.00901809	0.0488547	12.9525	-0.084966	-0.460296	12.9869	0.0336071	0.182063
13.3167	0.0966573	0.523632	13.0312	-0.0116155	-0.0629258	13.1239	0.0145098	0.0786056	13.0812	-0.00379083	-0.0205365	13.5729	0.0395875	0.214462	13.22	0.00718159	0.0389056	13.0186	-0.084343	-0.456921	13.0532	0.0298853	0.161901
13.3854	0.0970257	0.525628	13.0978	-0.012076	-0.0654204	13.1916	0.00974249	0.0527791	13.1475	-0.00205726	-0.011145	13.6386	0.0357213	0.193517	13.2863	0.00576223	0.0312164	13.0854	-0.0847168	-0.458946	13.1201	0.0282168	0.152862
13.4533	0.0955684	0.517733	13.1642	-0.0140696	-0.0762206	13.2573	0.00626993	0.0339668	13.2135	-0.00232813	-0.0126125	13.7078	0.031569	0.171023	13.3552	0.00225716	0.012228	13.1537	-0.0859628	-0.465696	13.1867	0.0236553	0.128151
13.5182	0.0934122	0.506053	13.231	-0.0176884	-0.0958253	13.3239	0.0052948	0.0286841	13.2799	-0.00337911	-0.018306	13.7736	0.0267703	0.145026	13.4215	-0.00138875	-0.00752345	13.2203	-0.0870517	-0.471595	13.2541	0.0204807	0.110952
13.5855	0.0920633	0.498745	13.2991	-0.0165507	-0.0896621	13.3904	0.00519728	0.0281558	13.3469	-0.000941275	-0.00509928	13.8398	0.0251306	0.136143	13.4886	-0.00125332	-0.00678974	13.2877	-0.0865587	-0.468924	13.3215	0.0201502	0.109162
13.6525	0.086245	0.467225	13.3655	-0.01693	-0.0917165	13.4588	0.00437384	0.0236949	13.415	-0.00129341	-0.00700692	13.9084	0.0233796	0.126657	13.5573	-0.00135083	-0.00731801	13.3566	-0.0843375	-0.456891	13.3862	0.0171978	0.0931673
13.7202	0.0778859	0.42194	13.4344	-0.0193407	-0.104777	13.5258	0.0011884	0.00643805	13.4821	-0.00139634	-0.00756454	13.9738	0.0188149	0.101928	13.6228	-0.00415163	-0.0224911	13.4238	-0.0838175	-0.454074	13.4548	0.0121271	0.0656973
13.7867	0.0661518	0.358372	13.5008	-0.0229487	-0.124323	13.5934	-0.000350145	-0.00189688	13.5483	-0.00321659	-0.0174256	14.0415	0.0128944	0.0698542	13.69	-0.00765128	-0.0414501	13.4872	-0.0860765	-0.466312	13.5223	0.00917998	0.0497318
13.8539	0.0559075	0.302874	13.5685	-0.021226	-0.11499	13.66	0.000738754	0.00400214	13.6157	0.000337234	0.00182693	14.1089	0.00994016	0.05385	13.7569	-0.0054789	-0.0296815	13.5566	-0.0826148	-0.447558	13.5895	0.010816	0.058595
13.9227	0.0440271	0.238513	13.6361	-0.019942	-0.108034	13.7276	0.000635824	0.00344452	13.6839	0.00416193	0.0225469	14.1738	0.00824079	0.0446438	13.8227	-0.00632402	-0.0342598	13.6243	-0.0789418	-0.42766	13.6575	0.00897412	0.0486165
13.9882	0.0332031	0.179875	13.7021	-0.0195682	-0.106009	13.7938	0.000511223	0.00276951	13.751	0.00434612	0.0235447	14.2375	0.0063851	0.0345907	13.8913	-0.00784089	-0.0424773	13.6918	-0.0780154	-0.422642	13.7247	0.0084703	0.0458871
14.056	0.0227259	0.123115	13.7679	-0.015814	-0.0856708	13.8618	0.00142677	0.00772938	13.8182	0.00531042	0.0287687	14.3036	0.00559625	0.0303172	13.9591	-0.0079059	-0.0428295	13.7585	-0.0735515	-0.398459	13.7901	0.0112494	0.0609428
14.123	0.0124653	0.0675296	13.8359	-0.0157977	-0.0855827	13.9289	-0.00055059	-0.00298277	13.8863	0.00370686	0.0200816	14.3697	0.00122473	0.00663487	14.0256	-0.00900022	-0.0487579	13.8266	-0.0723596	-0.392002	13.858	0.00934792	0.0506416
14.1879	0.00411705	0.0223038	13.903	-0.0167783	-0.0908948	13.9948	-0.00239251	-0.0129612	13.9529	0.00330056	0.0178805	14.4367	-0.00269266	-0.0145872	14.0916	-0.0127111	-0.0688615	13.8949	-0.0728472	-0.394643	13.9249	0.00632501	0.0342652
14.2492	-0.00108366	-0.00587065	13.9695	-0.0181435	-0.0982906	14.0615	-0.00403399	-0.0218538	14.0194	0.00184327	0.00998578	14.5044	-0.00659787	-0.0357434	14.1598	-0.0162975	-0.0882901	13.9602	-0.07217	-0.390975	13.9917	0.00575076	0.0311542
14.3171	-0.0108567	-0.0588151	14.0344	-0.0222607	-0.120595	14.1288	-0.00770699	-0.0417519	14.0866	0.000223468	0.00121062	14.5717	-0.0126776	-0.0686798	14.2218	-0.0195425	-0.10587	14.0262	-0.0737628	-0.399603	14.0593	0.0022457	0.0121659
14.3854	-0.0183435	-0.0993745	14.1039	-0.0258958	-0.140288	14.1919	-0.0112987	-0.0612099	14.1536	-0.00126632	-0.00686018	14.6389	-0.0166794	-0.0903592	14.2883	-0.0213302	-0.115555	14.093	-0.0737682	-0.399633	14.1266	-0.00201781	-0.0109313
14.4516	-0.0249853	-0.135356	14.1688	-0.0262912	-0.14243	14.255	-0.0133736	-0.0724503	14.2173	-0.00108213	-0.00586233	14.705	-0.0186685	-0.101135	14.3536	-0.0249653	-0.135247	14.1614	-0.0738548	-0.400102	14.1907	-0.00226701	-0.0122813
14.5184	-0.033561	-0.181814	14.2328	-0.0260637	-0.141198	14.3229	-0.0170304	-0.0922604	14.2811	-0.00509643	-0.0276095	14.7728	-0.0241377	-0.130764	14.4222	-0.0309028	-0.167413	14.2233	-0.0761139	-0.41234	14.2536	-0.00635173	-0.03441
14.586	-0.0443525	-0.240276	14.2977	-0.0272718	-0.147743	14.3905	-0.023217	-0.125776	14.3472	-0.011619	-0.0629449	14.8415	-0.029914	-0.162056	14.4881	-0.0329723	-0.178624	14.289	-0.0772353	-0.418415	14.3223	-0.0122405	-0.0663116
14.653	-0.0512543	-0.277666	14.3648	-0.0247148	-0.13389	14.4595	-0.025124	-0.136107	14.4157	-0.014539	-0.0787636	14.9076	-0.032957	-0.178542	14.5546	-0.0340666	-0.184553	14.3549	-0.0774033	-0.419325	14.3892	-0.0149871	-0.0811912
14.7208	-0.0559079	-0.302876	14.434	-0.019747	-0.106978	14.526	-0.0295554	-0.160114	14.4819	-0.0180278	-0.097664	14.976	-0.0342397	-0.185491	14.6213	-0.0329885	-0.178712	14.4217	-0.0786113	-0.42587	14.4547	-0.0180479	-0.097773
14.7884	-0.0581561	-0.315055	14.5003	-0.0192432	-0.104248	14.5921	-0.0299238	-0.16211	14.5482	-0.0174156	-0.0943476	15.0406	-0.0342125	-0.185343	14.6894	-0.0306644	-0.166122	14.4903	-0.0758701	-0.41102	14.5219	-0.0187034	-0.101324
14.8547	-0.0606427	-0.328526	14.5674	-0.0201804	-0.109326	14.6591	-0.0285803	-0.154831	14.6166	-0.0176865	-0.095815	15.1079	-0.0327006	-0.177153	14.7576	-0.0290392	-0.157317	14.5578	-0.0720888	-0.390535	14.5882	-0.0190285	-0.103085
14.9228	-0.0639094	-0.346223	14.6361	-0.0199908	-0.108298	14.7262	-0.0287699	-0.155858	14.6829	-0.0178219	-0.0965487	15.1765	-0.0333097	-0.180452	14.8243	-0.0296893	-0.160839	14.624	-0.0698839	-0.37859	14.6551	-0.0179179	-0.0970687
14.9881	-0.0656646	-0.355732	14.7009	-0.0204729	-0.11091	14.7932	-0.0298317	-0.161611	14.7517	-0.0189488	-0.102653	15.2426	-0.0327131	-0.177221	14.891	-0.0323005	-0.174985	14.6902	-0.0673052	-0.36462	14.7223	-0.0186547	-0.10106
15.0567	-0.0673278	-0.364742	14.7677	-0.0211068	-0.114344	14.8625	-0.0292412	-0.158412	14.8171	-0.0205198	-0.111164	15.3103	-0.031665	-0.171542	14.9583	-0.031775	-0.172138	14.7573	-0.0661621	-0.358427	14.7893	-0.0182375	-0.0988002
15.1252	-0.0684058	-0.370583	14.836	-0.022992	-0.124557	14.9287	-0.0276539	-0.149813	14.8851	-0.0203952	-0.110489	15.3777	-0.0330507	-0.179049	15.0248	-0.0311574	-0.168793	14.8254	-0.0644665	-0.349241	14.8578	-0.0189364	-0.102586
15.1917	-0.0690776	-0.374222	14.9035	-0.0234959	-0.127287	14.9934	-0.027058	-0.146584	14.9525	-0.018212	-0.0986618	15.4444	-0.0316466	-0.171443	15.0914	-0.0290284	-0.157259	14.8926	-0.0624837	-0.3385	14.9243	-0.0178529	-0.0967165
15.2573	-0.0705999	-0.382469	14.971	-0.0230245	-0.124733	15.0615	-0.0268142	-0.145264	15.0206	-0.0178436	-0.0966661	15.5128	-0.0304199	-0.164797	15.1592	-0.0277932	-0.150567	14.9598	-0.0606905	-0.328786	14.9905	-0.0168507	-0.0912871
15.3254	-0.0739533	-0.400635	15.0379	-0.0238046	-0.12896	15.128	-0.0261858	-0.141859	15.0881	-0.0171177	-0.0927334	15.5793	-0.0302467	-0.163859	15.2272	-0.0282049	-0.152798	15.0273	-0.0603872	-0.327142	15.0579	-0.0182917	-0.0990937
15.3935	-0.0774908	-0.4198	15.1048	-0.0285232	-0.154522	15.1969	-0.0293008	-0.158734	15.1544	-0.0200702	-0.108728	15.6469	-0.0320757	-0.173767	15.2951	-0.0313308	-0.169732	15.0947	-0.0614273	-0.332777	15.1261	-0.0201932	-0.109395
15.4604	-0.0776859	-0.420856	15.1714	-0.029818	-0.161536	15.2647	-0.0322045	-0.174465	15.2215	-0.0218308	-0.118267	15.7142	-0.0327392	-0.177362	15.362	-0.034435	-0.186548	15.1624	-0.0608368	-0.329578	15.1936	-0.0213092	-0.115441
15.5263	-0.0793057	-0.429631	15.2383	-0.0294008	-0.159276	15.3314	-0.0343661	-0.186175	15.2883	-0.0231364	-0.125339	15.7799	-0.0325328	-0.176244	15.4276	-0.0370895	-0.200929	15.2288	-0.0602084	-0.326174	15.2594	-0.022864	-0.123864
15.5926	-0.0818139	-0.44322	15.3062	-0.0319633	-0.173158	15.3972	-0.0358288	-0.194099	15.3544	-0.0250379	-0.135641	15.8484	-0.0335097	-0.181536	15.495	-0.0390398	-0.211494	15.2963	-0.0598725	-0.324354	15.3283	-0.0255727	-0.138538
15.6604	-0.0804542	-0.435853	15.3737	-0.032635	-0.176797	15.4662	-0.033093	-0.179278	15.4219	-0.0242361	-0.131297	15.9171	-0.0358203	-0.194053	15.5633	-0.0391373	-0.212023	15.3629	-0.0554682	-0.300494	15.3951	-0.0251935	-0.136484
15.7265	-0.0766403	-0.415192	15.4423	-0.0319633	-0.173158	15.5334	-0.0293983	-0.159263	15.4895	-0.0230226	-0.124723	15.9835	-0.0376771	-0.204112	15.6286	-0.0360006	-0.19503	15.4304	-0.0536371	-0.290574	15.4621	-0.0246084	-0.133314
15.7962	-0.0757356	-0.410291	15.5087	-0.0315082	-0.170693	15.5994	-0.0288891	-0.156504	15.5559	-0.0235373	-0.127511	16.0488	-0.0373312	-0.202239	15.6962	-0.0375771	-0.20357	15.4986	-0.0524182	-0.283971	15.5282	-0.0263095	-0.142529
15.8617	-0.0772633	-0.418567	15.5755	-0.0343253	-0.185954	15.6669	-0.0296367	-0.160554	15.624	-0.0256826	-0.139133	16.1172	-0.0370576	-0.200756	15.7652	-0.041055	-0.222412	15.5651	-0.0535612	-0.290163	15.5959	-0.028016	-0.151774
15.9275	-0.0801345	-0.434122	15.6431	-0.036411	-0.197253	15.7332	-0.0305035	-0.16525	15.6917	-0.0268473	-0.145443	16.1841	-0.0369685	-0.200274	15.8308	-0.0427236	-0.231451	15.6311	-0.0568388	-0.307919	15.6645	-0.0301938	-0.163572
15.9954	-0.0802646	-0.434826	15.7095	-0.0372561	-0.201832	15.801	-0.0300972	-0.163049	15.7567	-0.0271724	-0.147204	16.2514	-0.0376924	-0.204195	15.8954	-0.044896	-0.24322	15.6986	-0.0572396	-0.310091	15.7301	-0.0317702	-0.172112
16.0628	-0.0830816	-0.450087	15.7769	-0.0402086	-0.217826	15.8689	-0.0341006	-0.184737	15.8255	-0.0295723	-0.160205	16.3181	-0.0393758	-0.213315	15.9632	-0.0488453	-0.264615	15.7645	-0.0599375	-0.324706	15.7969	-0.0369547	-0.200199
16.1298	-0.0813264	-0.440578	15.8433	-0.043654	-0.236492	15.9352	-0.0365493	-0.198003	15.8928	-0.030217	-0.163698	16.3849	-0.037479	-0.203039	16.0306	-0.048764	-0.264175	15.8316	-0.0588703	-0.318925	15.8655	-0.0398747	-0.216018
16.1975	-0.0794953	-0.430659	15.9103	-0.0424893	-0.230182	16.0019	-0.0344202	-0.186469	15.9582	-0.0306179	-0.16587	16.4517	-0.0379434	-0.205555	16.1001	-0.0475884	-0.257806	15.8991	-0.0582202	-0.315403	15.9319	-0.0397772	-0.215489
16.265	-0.0789644	-0.427782	15.9781	-0.0427656	-0.231679	16.0679	-0.0319824	-0.173262	16.0266	-0.0331261	-0.179458	16.52	-0.039579	-0.214416	16.1653	-0.046467	-0.251731	15.9659	-0.0597371	-0.32362	15.9972	-0.0399614	-0.216487
16.3311	-0.074858	-0.405536	16.0451	-0.0416225	-0.225486	16.136	-0.0261804	-0.14183	16.0925	-0.0292743	-0.158591	16.5871	-0.0377697	-0.204614	16.2331	-0.0431462	-0.233741	16.0334	-0.055609	-0.301257	16.0641	-0.0349232	-0.189193
16.399	-0.0743758	-0.402924	16.1113	-0.0425381	-0.230446	16.2027	-0.0234554	-0.127068	16.1599	-0.0250758	-0.135846	16.6539	-0.0384924	-0.208529	16.3019	-0.0402424	-0.21801	16.1	-0.0508417	-0.27543	16.132	-0.0346035	-0.187462
16.4655	-0.0756218	-0.409675	16.1788	-0.0407557	-0.220791	16.2717	-0.0269984	-0.146261	16.229	-0.0276599	-0.149845	16.7204	-0.0413565	-0.224045	16.3682	-0.042404	-0.22972	16.1686	-0.0517031	-0.280097	16.1989	-0.036543	-0.197968
16.5323	-0.0743271	-0.40266	16.2464	-0.0403765	-0.218736	16.339	-0.0293712	-0.159116	16.2956	-0.0269449	-0.145971	16.7884	-0.0416617	-0.225698	16.4364	-0.0422089	-0.228663	16.235	-0.0513347	-0.278101	16.2676	-0.0370901	-0.200932
16.5999	-0.0742079	-0.402015	16.3144	-0.0380579	-0.206175	16.4044	-0.0268467	-0.14544	16.3617	-0.0243662	-0.132002	16.8541	-0.0415129	-0.224893	16.5023	-0.0402316	-0.217951	16.3035	-0.0500237	-0.270999	16.333	-0.0373393	-0.202283
16.666	-0.0695922	-0.37701	16.3801	-0.0364651	-0.197547	16.4714	-0.0229462	-0.124309	16.4283	-0.0217225	-0.11768	16.9227	-0.0385292	-0.208729	16.5686	-0.0382542	-0.207239	16.3711	-0.0477646	-0.25876	16.4004	-0.0339697	-0.184028
16.7341	-0.0643428	-0.348571	16.4475	-0.0339948	-0.184164	16.5397	-0.0220144	-0.119261	16.4965	-0.0196097	-0.106234	16.9904	-0.0403221	-0.218441	16.6356	-0.0375716	-0.203541	16.4367	-0.048626	-0.263427	16.4671	-0.0333846	-0.180858
16.8013	-0.0673061	-0.364625	16.5139	-0.0352029	-0.190709	16.6074	-0.0240188	-0.13012	16.5626	-0.0223238	-0.120937	17.058	-0.040012	-0.216761	16.7039	-0.0400853	-0.217159	16.5037	-0.0497636	-0.26959	16.5364	-0.0372581	-0.201842
16.8677	-0.0681458	-0.369174	16.5817	-0.0344607	-0.186688	16.6737	-0.0254815	-0.138044	16.6302	-0.0231743	-0.125545	17.125	-0.0387129	-0.209724	16.7717	-0.0403237	-0.21845	16.5711	-0.049146	-0.266244	16.6041	-0.039295	-0.212877
16.9345	-0.0694785	-0.376394	16.6486	-0.0363676	-0.197018	16.7411	-0.0276864	-0.149989	16.6996	-0.0247887	-0.134291	17.1933	-0.0393051	-0.212932	16.8385	-0.0446847	-0.242075	16.6376	-0.0519468	-0.281417	16.6704	-0.0389591	-0.211058
17.004	-0.0673603	-0.364918	16.7145	-0.0354683	-0.192147	16.8074	-0.0244901	-0.132673	16.7662	-0.021625	-0.117151	17.2589	-0.0359115	-0.194548	16.9056	-0.0419056	-0.22702	16.7043	-0.0502458	-0.272202	16.7386	-0.0392517	-0.212642
17.0706	-0.0634435	-0.343699	16.7832	-0.0330142	-0.178852	16.8744	-0.0230924	-0.125101	16.8334	-0.0194526	-0.105383	17.3268	-0.0330337	-0.178957	16.9711	-0.0396248	-0.214664	16.7723	-0.0486856	-0.26375	16.8036	-0.0379948	-0.205834
17.1385	-0.0622787	-0.33739	16.8513	-0.0381229	-0.206527	16.942	-0.0245606	-0.133055	16.8997	-0.0226434	-0.122669	17.394	-0.0349954	-0.189584	17.0382	-0.041055	-0.222412	16.8393	-0.0490052	-0.265481	16.871	-0.0416082	-0.225409
17.2056	-0.0642832	-0.348248	16.9178	-0.0392334	-0.212544	17.0094	-0.0254328	-0.13778	16.9659	-0.0243499	-0.131913	17.46	-0.0393555	-0.213205	17.1071	-0.0436554	-0.236499	16.9047	-0.0503324	-0.272672	16.9382	-0.0459638	-0.249005
17.2717	-0.0612169	-0.331637	16.9849	-0.0340598	-0.184516	17.0753	-0.0198745	-0.107668	17.0325	-0.023066	-0.124958	17.527	-0.036656	-0.198581	17.1752	-0.039549	-0.214253	16.9731	-0.0454947	-0.246464	17.0062	-0.0438186	-0.237383
17.3378	-0.0618291	-0.334954	17.0527	-0.0292112	-0.158249	17.1433	-0.0164669	-0.0892082	17.0993	-0.0223942	-0.121319	17.5946	-0.037849	-0.205044	17.2417	-0.0395273	-0.214136	17.0396	-0.0430135	-0.233022	17.0722	-0.0405844	-0.219862
17.4037	-0.0582969	-0.315819	17.1198	-0.0267463	-0.144896	17.211	-0.0130486	-0.0706894	17.1681	-0.0201081	-0.108934	17.6602	-0.0330442	-0.179014	17.3082	-0.0357947	-0.193915	17.1086	-0.0390426	-0.21151	17.1402	-0.0337367	-0.182766
17.4717	-0.0620512	-0.336157	17.1867	-0.0298017	-0.161448	17.2786	-0.0177075	-0.095929	17.2343	-0.0237919	-0.128891	17.7285	-0.03581	-0.193997	17.3763	-0.037447	-0.202866	17.1756	-0.0433765	-0.234988	17.208	-0.0366296	-0.198438
17.5387	-0.0645324	-0.349598	17.254	-0.0330251	-0.17891	17.3452	-0.0182818	-0.0990399	17.3014	-0.0255688	-0.138517	17.7957	-0.0356975	-0.193388	17.442	-0.0391319	-0.211993	17.2438	-0.0445954	-0.241592	17.2739	-0.0372852	-0.201989
17.6058	-0.0714829	-0.387252	17.3211	-0.0338431	-0.183342	17.4123	-0.0229408	-0.124279	17.3691	-0.0316634	-0.171534	17.8621	-0.0363264	-0.196795	17.5076	-0.0428699	-0.232244	17.3095	-0.0461665	-0.250103	17.343	-0.0343598	-0.186141
17.6726	-0.068655	-0.371933	17.3879	-0.0326892	-0.177091	17.4796	-0.0209309	-0.113391	17.4349	-0.0325844	-0.176523	17.9298	-0.0355334	-0.192499	17.5753	-0.0438558	-0.237585	17.3753	-0.0479217	-0.259612	17.4096	-0.0352699	-0.191071
17.7413	-0.0688121	-0.372784	17.4552	-0.0358801	-0.194377	17.5467	-0.0225778	-0.122313	17.5039	-0.0353256	-0.191373	17.9975	-0.0371279	-0.201137	17.6428	-0.0423498	-0.229426	17.4429	-0.0498666	-0.270148	17.4776	-0.0389266	-0.210882
17.8086	-0.0693539	-0.375719	17.5213	-0.0397752	-0.215479	17.6146	-0.022762	-0.123311	17.5711	-0.0377797	-0.204668	18.0623	-0.043017	-0.233041	17.7091	-0.0425611	-0.230571	17.5099	-0.0494602	-0.267947	17.5435	-0.0394467	-0.213699
17.8765	-0.0694893	-0.376452	17.5904	-0.0411079	-0.222698	17.6797	-0.0242789	-0.131529	17.6376	-0.0367016	-0.198828	18.1252	-0.0415715	-0.22521	17.7781	-0.045324	-0.245539	17.5777	-0.0489077	-0.264953	17.6104	-0.0376806	-0.204131
17.9421	-0.0633135	-0.342995	17.657	-0.0430148	-0.233029	17.7472	-0.0205246	-0.11119	17.7031	-0.0368966	-0.199884	18.1949	-0.0404081	-0.218907	17.8445	-0.0473826	-0.256691	17.6449	-0.0474016	-0.256794	17.6788	-0.0359525	-0.194769
18.0091	-0.0587683	-0.318372	17.7235	-0.0416875	-0.225838	17.8154	-0.0258824	-0.140216	17.772	-0.04038	-0.218755	18.261	-0.0420773	-0.22795	17.9119	-0.0459145	-0.248738	17.713	-0.0475533	-0.257616	17.7456	-0.0357899	-0.193889
18.0744	-0.0560433	-0.30361	17.7903	-0.0427548	-0.23162	17.8822	-0.0260449	-0.141096	17.8393	-0.0401362	-0.217435	18.3288	-0.0431826	-0.233938	17.9784	-0.045286	-0.245333	17.7787	-0.0478784	-0.259377	17.8124	-0.0339697	-0.184028
18.1405	-0.0599547	-0.324799	17.8589	-0.0382854	-0.207408	17.9491	-0.0276485	-0.149783	17.9057	-0.0363766	-0.197067	18.3951	-0.0430684	-0.233319	18.0463	-0.0435254	-0.235795	17.8467	-0.0450776	-0.244204	17.8781	-0.0337205	-0.182678
18.2076	-0.0563738	-0.3054	17.9247	-0.0375432	-0.203387	18.0176	-0.0281631	-0.152571	17.9733	-0.0371133	-0.201058	18.4624	-0.0490555	-0.265754	18.109	-0.0421927	-0.228575	17.9145	-0.0450667	-0.244145	17.947	-0.035985	-0.194945
18.2758	-0.0465357	-0.252103	17.9908	-0.0331659	-0.179674	18.0811	-0.0228541	-0.12381	18.0382	-0.0383377	-0.207691	18.5307	-0.0499063	-0.270363	18.1761	-0.0402587	-0.218098	17.98	-0.0411012	-0.222662	18.0134	-0.0309034	-0.167417
18.3416	-0.0410533	-0.222403	18.0586	-0.033686	-0.182491	18.1467	-0.0254544	-0.137897	18.1043	-0.038251	-0.207221	18.5975	-0.0476219	-0.257988	18.2434	-0.0424852	-0.23016	18.0463	-0.0397956	-0.215589	18.0786	-0.0299879	-0.162457
18.4092	-0.0370065	-0.20048	18.1214	-0.02913	-0.157809	18.2143	-0.0260774	-0.141272	18.1719	-0.0332886	-0.180338	18.665	-0.0415911	-0.225316	18.3098	-0.03781	-0.204832	18.1106	-0.0339827	-0.184098	18.1454	-0.0271979	-0.147342
18.4748	-0.033236	-0.180053	18.1882	-0.0204296	-0.110676	18.2798	-0.0221011	-0.11973	18.2381	-0.0250108	-0.135494	18.731	-0.0362898	-0.196597	18.3766	-0.0250087	-0.135482	18.1777	-0.0314582	-0.170422	18.2125	-0.0261957	-0.141913
18.5419	-0.0346445	-0.187684	18.2568	-0.0240268	-0.130163	18.3453	-0.0281848	-0.152689	18.3039	-0.0308508	-0.167132	18.798	-0.0424151	-0.22978	18.444	-0.0250412	-0.135658	18.2454	-0.036063	-0.195368	18.2784	-0.0272792	-0.147783
18.6091	-0.0303323	-0.164322	18.3223	-0.0247419	-0.134037	18.4151	-0.0296042	-0.160378	18.3733	-0.0374871	-0.203083	18.8658	-0.040544	-0.219644	18.5121	-0.0256913	-0.13918	18.3131	-0.0316966	-0.171713	18.3448	-0.0241479	-0.130819
18.6759	-0.0293084	-0.158776	18.39	-0.0293196	-0.158836	18.483	-0.0290678	-0.157472	18.44	-0.0432838	-0.234486	18.9325	-0.041941	-0.227212	18.5784	-0.0237681	-0.128761	18.3791	-0.0326717	-0.176996	18.4124	-0.0265912	-0.144055
18.7435	-0.0287829	-0.155929	18.4569	-0.0326784	-0.177032	18.5487	-0.0267275	-0.144794	18.5071	-0.0316743	-0.171592	19.0013	-0.0422645	-0.228964	18.6446	-0.0195696	-0.106017	18.4463	-0.0317507	-0.172007	18.4811	-0.0244946	-0.132698
18.8106	-0.0269789	-0.146156	18.5262	-0.0294063	-0.159306	18.6166	-0.0230491	-0.124866	18.5737	-0.0181903	-0.0985444	19.0678	-0.0370211	-0.200559	18.7124	-0.0161241	-0.087351	18.5134	-0.0231154	-0.125225	18.547	-0.0212659	-0.115206
18.8762	-0.0266051	-0.144131	18.5923	-0.0232846	-0.126142	18.6841	-0.0236233	-0.127977	18.6422	-0.0140135	-0.0759168	19.1351	-0.0353144	-0.191312	18.7815	-0.0185619	-0.100558	18.5796	-0.0199028	-0.107822	18.6129	-0.0181725	-0.0984481
18.9426	-0.0204726	-0.110908	18.6585	-0.0133815	-0.0724934	18.7503	-0.0223828	-0.121257	18.709	-0.00802725	-0.0434869	19.2037	-0.035128	-0.190303	18.8467	-0.0127382	-0.0690082	18.6477	-0.0153306	-0.0830519	18.6808	-0.0157834	-0.0855054
19.0126	-0.0217782	-0.117981	18.7264	-0.013219	-0.0716129	18.8177	-0.0227999	-0.123516	18.7751	-0.00564359	-0.0305736	19.2696	-0.0399102	-0.21621	18.9136	-0.0108421	-0.0587363	18.715	-0.0170858	-0.0925608	18.7464	-0.0182213	-0.0987122
19.0793	-0.0256137	-0.13876	18.7911	-0.0136524	-0.0739608	18.885	-0.0285099	-0.15445	18.8428	-0.00642911	-0.0348292	19.3371	-0.0416404	-0.225583	18.9809	-0.0170667	-0.0924576	18.7829	-0.0239767	-0.129892	18.8142	-0.0223764	-0.121222
19.1471	-0.0222116	-0.120329	18.8576	-0.00764993	-0.0414428	18.9524	-0.0258607	-0.140098	18.9093	-0.00103879	-0.00562755	19.4032	-0.0390487	-0.211543	19.0492	-0.0131229	-0.071092	18.8487	-0.0198703	-0.107646	18.8819	-0.017062	-0.0924316
19.2137	-0.0207055	-0.11217	18.9267	-0.00926973	-0.050218	19.0196	-0.0235583	-0.127625	18.9771	-7.44894e-05	-0.00040354	19.4699	-0.0413192	-0.223843	19.1171	-0.0127707	-0.0691843	18.9173	-0.0208076	-0.112723	18.9483	-0.0183459	-0.0993872
19.2798	-0.0184627	-0.10002	18.9951	-0.00746032	-0.0404156	19.087	-0.0174854	-0.0947257	19.0451	-0.00143426	-0.00776998	19.5367	-0.0384979	-0.208559	19.1835	-0.0105225	-0.0570048	18.9838	-0.0209972	-0.11375	19.0162	-0.0197165	-0.106812
19.3479	-0.0219949	-0.119155	19.0614	-0.0112525	-0.0609595	19.1553	-0.0172958	-0.0936985	19.1112	-0.00691668	-0.0374705	19.605	-0.0396749	-0.214935	19.251	-0.0126841	-0.0687148	19.0494	-0.0247894	-0.134294	19.0826	-0.0233678	-0.126593
19.4157	-0.028875	-0.156428	19.1293	-0.0150826	-0.0817087	19.2211	-0.0212397	-0.115064	19.1784	-0.0133363	-0.0722483	19.6708	-0.0429565	-0.232713	19.318	-0.0153494	-0.0831541	19.1178	-0.030353	-0.164435	19.1524	-0.0312447	-0.169266
19.4823	-0.0342003	-0.185277	19.1948	-0.0169733	-0.0919513	19.2878	-0.0229841	-0.124514	19.2466	-0.017031	-0.0922639	19.737	-0.0431165	-0.23358	19.3852	-0.0170072	-0.0921347	19.1858	-0.0318699	-0.172652	19.2178	-0.0343814	-0.186258
19.5488	-0.0305056	-0.165262	19.2639	-0.0144921	-0.0785098	19.3549	-0.0139208	-0.0754145	19.3136	-0.0116515	-0.063121	19.8061	-0.0386457	-0.209359	19.4519	-0.0160645	-0.0870281	19.2534	-0.0298546	-0.161735	19.2849	-0.0294841	-0.159727
19.6154	-0.0243298	-0.131804	19.3315	-0.012829	-0.0694998	19.4202	-0.0100636	-0.0545185	19.3805	-0.0133092	-0.0721016	19.8719	-0.0360406	-0.195247	19.5205	-0.0141955	-0.0769029	19.3197	-0.0302447	-0.163848	19.3526	-0.0273605	-0.148223
19.6834	-0.0200825	-0.108795	19.3984	-0.0152939	-0.0828533	19.489	-0.00757155	-0.0410182	19.4469	-0.0160613	-0.0870105	19.9389	-0.0355043	-0.192341	19.5879	-0.00931984	-0.0504894	19.3874	-0.0286411	-0.155161	19.42	-0.0262661	-0.142294
19.7509	-0.0183869	-0.0996093	19.4651	-0.0154835	-0.0838805	19.5573	-0.00390397	-0.0211494	19.5146	-0.0231147	-0.125222	20.0064	-0.0333675	-0.180765	19.6552	-0.0130145	-0.070505	19.4535	-0.0294212	-0.159387	19.4858	-0.0270842	-0.146726
19.8188	-0.00459956	-0.0249177	19.5324	4.87567e-06	2.64135e-05	19.6232	0.00879986	0.0476725	19.5816	-0.00618533	-0.0335085	20.0741	-0.0113986	-0.0617506	19.7228	0.000783629	0.00424524	19.5211	-0.0177738	-0.096288	19.5535	-0.00753273	-0.0408079
19.8831	-0.0018421	-0.00997942	19.5995	0.00554147	0.0300204	19.6893	0.00967748	0.0524269	19.649	0.000602687	0.003265	20.1426	-0.00669414	-0.0362649	19.7879	0.00967902	0.0524352	19.5887	-0.00714484	-0.0387066	19.6205	-0.00317713	-0.0172118
19.9507	-0.00724326	-0.0392397	19.6673	-0.000298499	-0.00161709	19.7569	0.00730466	0.0395723	19.7159	-0.00591446	-0.0320411	20.2096	-0.0121705	-0.0659326	19.8555	0.00648816	0.035149	19.6556	-0.00905177	-0.0490372	19.6873	-0.00557704	-0.0302131
20.0179	-0.00541759	-0.0293493	19.733	-0.00170161	-0.00921832	19.8244	0.00580945	0.0314722	19.7827	-0.00114172	-0.00618516	20.2769	-0.0104217	-0.0564588	19.9224	0.00584349	0.0316566	19.7236	-0.00801163	-0.0434023	19.7562	-0.00320964	-0.0173879
20.0866	-0.000791123	-0.00428584	19.8009	-0.00127905	-0.00692914	19.8918	0.00605865	0.0328222	19.851	0.00220082	0.0119228	20.3432	-0.0127545	-0.0690963	19.9887	0.00645024	0.0349436	19.7896	-0.00480994	-0.0260574	19.8206	-0.00175235	-0.00949321
20.1539	0.00172256	0.0093318	19.868	-0.00359229	-0.0194609	19.9592	0.0066329	0.0359331	19.9172	0.000873558	0.00473242	20.4096	-0.0129462	-0.0701347	20.0561	0.00257137	0.0139302	19.8562	-0.00278924	-0.0151105	19.8886	-0.00125937	-0.00682251
20.2219	0.00627318	0.0339844	19.935	0.00152175	0.00824395	20.0276	0.00793308	0.0429767	19.9849	-1.48979e-05	-8.0708e-05	20.4765	-0.00562517	-0.0304739	20.1247	0.00111951	0.00606484	19.9232	0.00061289	0.00332028	19.958	0.00196941	0.0106691
20.2886	0.00609441	0.0330159	20.0019	0.00291403	0.0157865	20.0953	0.00184391	0.0099892	20.0515	0.00124194	0.00672811	20.5431	-0.00367189	-0.0198921	20.1914	-0.00281353	-0.0152421	19.9898	-0.00475577	-0.0257639	20.0235	0.00216444	0.0117256
20.3546	0.00208552	0.0112981	20.0698	0.00579067	0.0313704	20.1617	-0.000274302	-0.001486	20.1194	0.00660518	0.035783	20.6095	-0.00270766	-0.0146685	20.2596	-0.00196842	-0.0106637	20.057	-0.00559005	-0.0302836	20.0919	0.00286328	0.0155116
20.4228	0.00396536	0.021482	20.1379	0.00671705	0.036389	20.2284	-0.000176788	-0.000957734	20.1869	0.00713067	0.0386298	20.68	-0.000665206	-0.0036037	20.3256	-0.00562517	-0.0304739	20.1241	-0.00754031	-0.040849	20.1588	0.00485689	0.0263118
20.4899	0.00577478	0.0312844	20.2046	0.00401376	0.0217442	20.2956	0.00272153	0.0147436	20.2532	0.00240127	0.0130087	20.7461	-0.00326904	-0.0177097	20.3931	-0.00791132	-0.0428589	20.1911	-0.0105307	-0.0570493	20.2254	0.0017473	0.00946582
20.5562	0.00968073	0.0524445	20.271	0.00304946	0.0165202	20.363	0.00310616	0.0168274	20.3197	0.000391408	0.00212042	20.8129	0.000831094	0.00450238	20.4591	-0.00969906	-0.0525438	20.2589	-0.00462033	-0.0250302	20.2929	0.00039836	0.00215808
20.6247	0.0155857	0.0844342	20.3389	0.00529769	0.0286997	20.4306	0.0089678	0.0485823	20.3883	0.00353892	0.0191718	20.8806	0.0111372	0.0603345	20.5265	-0.00472588	-0.025602	20.3255	0.00372248	0.0201662	20.3589	0.00402803	0.0218215
20.6921	0.0178285	0.0965844	20.4061	0.00698792	0.0378564	20.4987	0.0111239	0.0602629	20.4557	0.00105233	0.00570092	20.9485	0.0164891	0.0893281	20.595	-0.00377783	-0.0204661	20.3941	0.00846814	0.0458754	20.4252	0.00764686	0.0414262
20.757	0.0157428	0.0852853	20.4726	0.0102655	0.0556122	20.5651	0.0138976	0.0752893	20.5235	0.00865838	0.046906	21.0158	0.0219894	0.119126	20.6608	0.00120077	0.00650506	20.461	0.0120328	0.0651866	20.4939	0.0106644	0.0577732
20.8243	0.0140634	0.0761873	20.5399	0.00831519	0.0450468	20.6299	0.0153874	0.0833601	20.5902	0.00880465	0.0476984	21.0835	0.0285858	0.154861	20.7274	0.00577848	0.0313044	20.5285	0.0122278	0.0662431	20.561	0.0118508	0.0642005
20.892	0.0151361	0.0819983	20.6067	0.00815808	0.0441957	20.6985	0.0160863	0.087146	20.6557	0.00512623	0.0277709	21.1506	0.0398126	0.215681	20.7963	0.0101612	0.0550472	20.5945	0.014216	0.077014	20.6273	0.0113361	0.0614124
20.9592	0.0165446	0.0896289	20.6734	0.0113164	0.0613058	20.7641	0.0126787	0.0686859	20.7243	0.00812205	0.0440005	21.2156	0.0510441	0.276527	20.8624	0.0142242	0.0770585	20.6622	0.016578	0.0898099	20.694	0.012723	0.0689256
21.0252	0.0256729	0.139081	20.7414	0.0104821	0.0567861	20.8315	0.0171969	0.0931624	20.7911	0.0145038	0.0785729	21.2823	0.061692	0.334211	20.9286	0.0212885	0.115329	20.7295	0.0239403	0.129694	20.763	0.0195868	0.10611
21.0936	0.0309657	0.167754	20.8095	0.0130825	0.0708733	20.8988	0.0224842	0.121806	20.8573	0.0202246	0.109565	21.3507	0.0775764	0.420264	20.9951	0.0239214	0.129592	20.7959	0.0276295	0.14968	20.831	0.0204536	0.110806
21.161	0.031307	0.169603	20.8752	0.0176548	0.0956433	20.9662	0.0321868	0.174369	20.924	0.0205333	0.111238	21.4182	0.0957505	0.51872	21.0639	0.025552	0.138426	20.8642	0.0258147	0.139849	20.8965	0.0228589	0.123836
21.2279	0.0315942	0.171159	20.941	0.0208565	0.112988	21.0335	0.0310113	0.168001	20.9921	0.019737	0.106923	21.4856	0.11628	0.629936	21.132	0.0272585	0.147671	20.9294	0.0265731	0.143958	20.9635	0.0260769	0.141269
21.2938	0.0335878	0.181959	21.0096	0.0235327	0.127486	21.1009	0.0267261	0.144786	21.0603	0.0252898	0.137005	21.5513	0.142197	0.77034	21.2004	0.031067	0.168303	20.9979	0.0332203	0.179968	21.0309	0.0293869	0.159201
21.3616	0.038561	0.208901	21.0763	0.0306024	0.165786	21.1694	0.0246295	0.133428	21.1271	0.0323054	0.175012	21.6189	0.176528	0.956323	21.2667	0.0343499	0.186088	21.0654	0.0393691	0.213278	21.0982	0.0345551	0.187199
21.4291	0.0598839	0.324416	21.1439	0.0355593	0.19264	21.235	0.0243478	0.131902	21.1928	0.0369698	0.20028	21.6859	0.21799	1.18094	21.3337	0.0390956	0.211797	21.1326	0.0446564	0.241922	21.1667	0.0409423	0.221801
21.4964	0.0621429	0.336654	21.2111	0.0355431	0.192552	21.3018	0.0274628	0.148778	21.2605	0.035182	0.190596	21.7524	0.269552	1.46027	21.4006	0.038283	0.207395	21.1995	0.0499818	0.270772	21.2337	0.0429142	0.232484
21.5626	0.0602848	0.326587	21.278	0.0356731	0.193256	21.3688	0.0313796	0.169996	21.3279	0.0442129	0.239519	21.8208	0.341572	1.85043	21.4662	0.0360185	0.195127	21.2662	0.0576149	0.312124	21.2997	0.0485375	0.262948
21.6292	0.0562705	0.30484	21.3469	0.0372008	0.201532	21.4385	0.0305345	0.165418	21.396	0.0452476	0.245125	21.8872	0.425843	2.30697	21.5347	0.0380229	0.205986	21.3331	0.0632111	0.34244	21.366	0.0482287	0.261275
21.6963	0.067257	0.364359	21.4124	0.0457062	0.247609	21.503	0.0331999	0.179857	21.4626	0.0432919	0.23453	21.9525	0.533069	2.88785	21.6001	0.0426494	0.231049	21.4007	0.07079	0.383499	21.4331	0.0518367	0.280821
21.763	0.0704912	0.38188	21.4799	0.0561834	0.304369	21.5704	0.0372196	0.201634	21.5292	0.0463852	0.251288	22.0171	0.655666	3.55201	21.668	0.0535871	0.290304	21.4686	0.0816628	0.442401	21.5016	0.0599249	0.324638
21.8317	0.0650954	0.352649	21.546	0.0558746	0.302696	21.6377	0.0383085	0.207533	21.5955	0.0460494	0.249468	22.0853	0.785012	4.25273	21.7368	0.0555862	0.301133	21.5362	0.083093	0.450149	21.5681	0.0612792	0.331975
21.8988	0.0621213	0.336537	21.6132	0.0529276	0.28673	21.7055	0.039885	0.216073	21.6636	0.0511417	0.277056	22.1508	0.915806	4.9613	21.803	0.0582082	0.315338	21.6038	0.0955422	0.517591	21.6338	0.0670704	0.363348
21.9622	0.0674033	0.365151	21.6817	0.062278	0.337386	21.7724	0.0479082	0.259538	21.7309	0.0638943	0.346142	22.2199	1.04647	5.66915	21.8693	0.0732686	0.396926	21.6686	0.122017	0.661017	21.7021	0.0830031	0.449662
22.0278	0.0727773	0.394265	21.749	0.07392	0.400455	21.8381	0.0579845	0.314126	21.7976	0.0730389	0.395682	22.2862	1.16321	6.30158	21.936	0.0905447	0.490518	21.7352	0.149418	0.809461	21.7721	0.101298	0.548771
22.0945	0.0708271	0.383699	21.8171	0.0802205	0.434587	21.9065	0.0618851	0.335257	21.8659	0.0778604	0.421802	22.3525	1.26608	6.8589	21.9988	0.106797	0.578563	21.8049	0.174756	0.946723	21.8373	0.117051	0.634116
22.1613	0.0759844	0.411639	21.8829	0.0907899	0.491846	21.9697	0.0715118	0.387409	21.9305	0.0872271	0.472545	22.419	1.35209	7.32482	22.0662	0.129518	0.70165	21.8707	0.209449	1.13467	21.9036	0.139409	0.755237
22.2291	0.0885149	0.479522	21.9468	0.11071	0.59976	22.0359	0.088945	0.481852	21.9946	0.105473	0.57139	22.4866	1.4296	7.74472	22.1324	0.163236	0.884314	21.9357	0.27085	1.4673	21.9662	0.180007	0.975173
22.2971	0.0958826	0.519435	22.0111	0.131605	0.712956	22.1027	0.100993	0.547123	22.0605	0.118518	0.642061	22.555	1.4999	8.12556	22.1993	0.204278	1.10666	21.9984	0.347571	1.88294	22.0319	0.227442	1.23215
22.3649	0.108104	0.585645	22.0768	0.165946	0.898996	22.1688	0.125491	0.679836	22.1285	0.143752	0.778766	22.6218	1.55999	8.4511	22.2671	0.259779	1.40733	22.067	0.440241	2.38497	22.1001	0.29672	1.60745
22.4323	0.114345	0.619455	22.1439	0.206159	1.11685	22.2372	0.154599	0.837525	22.1955	0.169545	0.918493	22.6888	1.60892	8.71619	22.3334	0.323114	1.75044	22.1346	0.565541	3.06377	22.1681	0.387776	2.10074
22.4986	0.119145	0.645457	22.2114	0.255311	1.38313	22.3048	0.187834	1.01758	22.2624	0.202125	1.09499	22.7556	1.64044	8.88692	22.4002	0.409159	2.21658	22.2008	0.725761	3.93174	22.236	0.510968	2.76812
22.5643	0.130299	0.705885	22.279	0.329421	1.78461	22.3722	0.23982	1.2992	22.3282	0.246342	1.33454	22.8219	1.65131	8.94581	22.4676	0.53429	2.89447	22.2678	0.938394	5.08367	22.3023	0.684693	3.70927
22.6322	0.132569	0.718182	22.3449	0.419508	2.27265	22.4384	0.308052	1.66885	22.3964	0.292103	1.58244	22.8885	1.63154	8.8387	22.5344	0.703817	3.81287	22.3356	1.19794	6.48972	22.3691	0.912154	4.94151
22.6986	0.146465	0.793461	22.4134	0.556227	3.01331	22.5063	0.422295	2.28774	22.4629	0.374041	2.02633	22.9579	1.59634	8.64801	22.6026	0.951117	5.15259	22.4032	1.52293	8.25035	22.4365	1.22685	6.64633
22.7639	0.163752	0.887112	22.4811	0.749997	4.06304	22.5729	0.58856	3.18847	22.5305	0.489389	2.65122	23.0254	1.54148	8.35084	22.6679	1.29796	7.03159	22.469	1.89024	10.2402	22.5021	1.61711	8.76056
22.8331	0.190254	1.03068	22.5481	1.01438	5.4953	22.641	0.824261	4.46536	22.5987	0.65268	3.53584	23.0924	1.47415	7.98607	22.736	1.76167	9.54369	22.5365	2.27403	12.3194	22.57	2.08677	11.3049
22.9018	0.216886	1.17496	22.6157	1.35233	7.32614	22.7063	1.14283	6.19119	22.6652	0.877275	4.75256	23.158	1.39001	7.53023	22.803	2.32309	12.5851	22.6034	2.6095	14.1368	22.6365	2.56972	13.9212
22.9687	0.253242	1.37192	22.6823	1.78244	9.65622	22.7726	1.5569	8.43437	22.7331	1.19963	6.49888	23.2253	1.31134	7.10408	22.8716	2.89083	15.6608	22.6713	2.83091	15.3362	22.703	2.97935	16.1403
23.0358	0.289826	1.57011	22.7499	2.26037	12.2453	22.8402	2.05649	11.1408	22.7987	1.62748	8.81675	23.2929	1.23458	6.6882	22.9377	3.30003	17.8776	22.738	2.87962	15.6001	22.7709	3.1844	17.2512
23.1028	0.343464	1.86068	22.8171	2.72485	14.7617	22.909	2.57458	13.9475	22.8663	2.16895	11.7501	23.3615	1.18196	6.40316	23.0048	3.43532	18.6105	22.8057	2.77121	15.0128	22.8379	3.14737	17.0506
23.1688	0.430608	2.33278	22.884	3.08077	16.6898	22.9764	2.98718	16.1828	22.9343	2.75507	14.9253	23.4286	1.17045	6.3408	23.0727	3.29758	17.8643	22.8724	2.56908	13.9178	22.9057	2.9463	15.9613
23.237	0.564212	3.05657	22.9512	3.23105	17.5039	23.0432	3.16845	17.1648	23.002	3.23963	17.5504	23.4943	1.20092	6.5059	23.1398	3.01257	16.3203	22.9384	2.31941	12.5652	22.9718	2.6649	14.4368
23.3039	0.783623	4.24521	23.0187	3.1486	17.0573	23.1083	3.09476	16.7656	23.0684	3.46425	18.7673	23.5623	1.26312	6.84284	23.2075	2.69607	14.6057	23.0072	2.06823	11.2044	23.0411	2.37209	12.8506
23.3691	1.14657	6.21146	23.0858	2.89853	15.7025	23.1773	2.85566	15.4703	23.1359	3.40301	18.4355	23.6294	1.33724	7.24436	23.2744	2.40536	13.0308	23.074	1.84602	10.0007	23.1069	2.09763	11.3637
23.4377	1.70986	9.26301	23.1527	2.58501	14.0041	23.2447	2.56813	13.9126	23.2029	3.16555	17.1491	23.6972	1.39267	7.54467	23.3413	2.15433	11.6709	23.1417	1.65555	8.9688	23.1736	1.85429	10.0455
23.506	2.5351	13.7337	23.2197	2.28186	12.3618	23.3098	2.29887	12.4539	23.2688	2.86888	15.5419	23.7637	1.40224	7.59653	23.4076	1.95911	10.6133	23.2088	1.50566	8.15679	23.2425	1.65658	8.97439
23.5729	3.55574	19.2629	23.2854	2.01705	10.9272	23.3773	2.08002	11.2683	23.337	2.584	13.9986	23.8312	1.34529	7.28797	23.4752	1.82405	9.88164	23.2747	1.37717	7.46068	23.3088	1.49947	8.12323
23.6395	4.55846	24.695	23.3536	1.80135	9.75867	23.4436	1.92404	10.4233	23.4038	2.34546	12.7063	23.8981	1.23864	6.71024	23.5422	1.74451	9.45074	23.3432	1.28158	6.94285	23.3758	1.38903	7.52496
23.7055	5.32996	28.8746	23.4203	1.65195	8.94928	23.5129	1.83903	9.96278	23.4708	2.17202	11.7667	23.9655	1.11499	6.04035	23.6097	1.69658	9.19107	23.41	1.23518	6.69149	23.443	1.32006	7.15133
23.7733	5.72384	31.0084	23.4867	1.56734	8.49091	23.5807	1.80041	9.75358	23.5378	2.06094	11.165	24.0327	0.995727	5.39426	23.6764	1.64845	8.93034	23.477	1.22889	6.65738	23.5105	1.30077	7.04682
23.8402	5.71984	30.9867	23.5551	1.53456	8.31333	23.6491	1.77445	9.61294	23.6061	1.98437	10.7502	24.099	0.890718	4.82539	23.7427	1.58469	8.58491	23.5438	1.25231	6.78426	23.5777	1.30626	7.07655
23.9076	5.40543	29.2835	23.6215	1.5268	8.27133	23.7156	1.73731	9.41173	23.6736	1.92125	10.4082	24.1663	0.810952	4.39326	23.8112	1.48926	8.06794	23.61	1.3041	7.06486	23.6442	1.31549	7.12653
23.974	4.90775	26.5873	23.6885	1.51592	8.21234	23.781	1.66336	9.01113	23.7388	1.84008	9.9685	24.2315	0.751279	4.06999	23.8786	1.36389	7.38873	23.6762	1.3295	7.20247	23.7112	1.31204	7.10786
24.0413	4.32543	23.4327	23.7584	1.48321	8.03516	23.8488	1.54882	8.39062	23.8066	1.71408	9.28585	24.2999	0.693889	3.75908	23.946	1.22769	6.65091	23.7438	1.31916	7.14641	23.7777	1.28233	6.94689
24.109	3.73047	20.2095	23.8249	1.40944	7.6355	23.9165	1.40747	7.62486	23.8731	1.55556	8.42709	24.3661	0.649418	3.51816	24.0128	1.09851	5.9511	23.8117	1.2729	6.89584	23.8442	1.21194	6.56556
24.1768	3.17625	17.2071	23.891	1.30445	7.06673	23.9848	1.26352	6.84501	23.9405	1.38709	7.51445	24.4334	0.615843	3.33627	24.0811	0.985198	5.33722	23.8783	1.18495	6.41937	23.9126	1.10692	5.99665
24.243	2.68036	14.5206	23.9592	1.18697	6.43028	24.051	1.13499	6.1487	24.0083	1.24551	6.74746	24.5009	0.588507	3.18818	24.1475	0.89392	4.84273	23.9464	1.07988	5.85016	23.9802	1.00459	5.44226
24.3111	2.24721	12.1741	24.0254	1.06701	5.78045	24.1183	1.01864	5.51841	24.0754	1.12128	6.07441	24.5691	0.562238	3.04587	24.215	0.817935	4.43109	24.0136	0.981034	5.31467	24.0484	0.903735	4.89591
24.3785	1.87394	10.1519	24.0925	0.9549	5.17308	24.1858	0.920046	4.98427	24.1428	1.00172	5.42675	24.6345	0.54003	2.92557	24.2814	0.750228	4.0643	24.0817	0.888305	4.81231	24.1152	0.817301	4.42765
24.4454	1.56081	8.45555	24.1604	0.85744	4.64511	24.2522	0.838937	4.54487	24.2103	0.908848	4.9236	24.7021	0.527903	2.85987	24.3492	0.698839	3.7859	24.1481	0.80616	4.3673	24.1812	0.74624	4.04269
24.5127	1.31814	7.14089	24.2286	0.790654	4.2833	24.3203	0.773749	4.19172	24.2782	0.842598	4.5647	24.7701	0.519217	2.81281	24.4169	0.667748	3.61747	24.2144	0.748535	4.05512	24.2481	0.697484	3.77856
24.5801	1.09594	5.93714	24.2949	0.730429	3.95703	24.3849	0.723248	3.91813	24.3439	0.788598	4.27216	24.8366	0.510368	2.76487	24.4817	0.638548	3.45928	24.2837	0.695667	3.76871	24.3153	0.658538	3.56757
24.6478	0.91597	4.96219	24.3621	0.681049	3.68952	24.4537	0.679795	3.68273	24.4113	0.734229	3.97762	24.9027	0.506464	2.74372	24.5487	0.621289	3.36578	24.3497	0.656174	3.55476	24.3828	0.62404	3.38068
24.7142	0.773254	4.18904	24.4297	0.641892	3.47739	24.5205	0.639435	3.46408	24.4789	0.700028	3.79234	24.9713	0.505477	2.73837	24.6173	0.606217	3.28413	24.4171	0.625533	3.38877	24.4507	0.604992	3.27749
24.7817	0.652153	3.53298	24.4976	0.610531	3.3075	24.5875	0.617289	3.34411	24.5477	0.67215	3.64132	25.0384	0.498908	2.70279	24.6838	0.583448	3.16078	24.4831	0.598955	3.24479	24.5175	0.591909	3.20662
24.8505	0.559088	3.02881	24.5634	0.604658	3.27568	24.6544	0.589091	3.19135	24.6142	0.643649	3.48691	25.1052	0.492915	2.67033	24.7504	0.569417	3.08477	24.5509	0.580379	3.14415	24.5849	0.566003	3.06627
24.9164	0.48819	2.64473	24.6294	0.584376	3.1658	24.7213	0.565287	3.06239	24.6808	0.627408	3.39893	25.1728	0.486513	2.63564	24.819	0.559563	3.03138	24.6185	0.565205	3.06195	24.6512	0.552443	2.99281
24.9844	0.41291	2.2369	24.6978	0.555127	3.00735	24.7885	0.545324	2.95424	24.746	0.60284	3.26583	25.2402	0.482407	2.6134	24.8856	0.539724	2.92391	24.6859	0.555437	3.00903	24.7199	0.534604	2.89617
25.0511	0.365713	1.98122	24.764	0.55568	3.01035	24.8557	0.54339	2.94377	24.815	0.594709	3.22178	25.3071	0.485384	2.62953	24.9526	0.536766	2.90788	24.7532	0.552095	2.99092	24.7865	0.53086	2.87589
25.1179	0.323864	1.7545	24.8311	0.556769	3.01624	24.9237	0.535686	2.90203	24.8797	0.588939	3.19052	25.3735	0.481499	2.60848	25.02	0.533749	2.89154	24.8194	0.551092	2.98549	24.8546	0.522724	2.83181
25.1857	0.282242	1.52902	24.8992	0.542342	2.93809	24.9898	0.535085	2.89878	24.9463	0.58499	3.16913	25.4413	0.469408	2.54298	25.0893	0.54863	2.97216	24.8876	0.541005	2.93085	24.9208	0.517463	2.80331
25.2522	0.248486	1.34615	24.9656	0.532087	2.88253	25.0575	0.525794	2.84844	25.016	0.576842	3.12499	25.5079	0.455871	2.46964	25.1543	0.549297	2.97577	24.9539	0.526351	2.85146	24.9869	0.510648	2.76639
25.3185	0.223972	1.21335	25.0336	0.517118	2.80144	25.1249	0.511422	2.77058	25.084	0.571657	3.0969	25.5749	0.451836	2.44778	25.2208	0.524311	2.84041	25.0207	0.529921	2.8708	25.0541	0.504472	2.73293
25.3866	0.212536	1.15139	25.1006	0.509946	2.76259	25.1933	0.503328	2.72674	25.1503	0.559994	3.03372	25.6403	0.450735	2.44182	25.2883	0.50807	2.75242	25.0868	0.522683	2.83159	25.1218	0.514798	2.78887
25.4539	0.202367	1.09631	25.1663	0.503992	2.73033	25.2595	0.498377	2.69991	25.2175	0.555031	3.00683	25.7077	0.443309	2.40159	25.3547	0.510031	2.76305	25.1556	0.519357	2.81357	25.1881	0.502619	2.7229
25.5214	0.17839	0.966411	25.2347	0.494782	2.68044	25.3255	0.48096	2.60556	25.2838	0.548417	2.971	25.7765	0.43643	2.36432	25.4225	0.509988	2.76281	25.223	0.51706	2.80113	25.2567	0.492326	2.66713
25.5871	0.153058	0.829178	25.3028	0.491044	2.66019	25.3943	0.481426	2.60808	25.3498	0.537062	2.90949	25.8411	0.439991	2.38361	25.489	0.495453	2.68407	25.2899	0.508327	2.75382	25.3229	0.480939	2.60544
25.6537	0.136307	0.738433	25.3686	0.494403	2.67839	25.4609	0.481442	2.60817	25.4174	0.538004	2.91459	25.9056	0.431874	2.33964	25.5574	0.491276	2.66144	25.3566	0.499665	2.70689	25.3894	0.476491	2.58135
25.7206	0.122872	0.665649	25.4353	0.486044	2.6331	25.528	0.466452	2.52696	25.4845	0.539711	2.92384	25.9745	0.412728	2.23592	25.6233	0.482863	2.61587	25.4227	0.494778	2.68042	25.4584	0.471464	2.55411
25.7883	0.141129	0.764553	25.504	0.482539	2.61411	25.5955	0.464085	2.51414	25.553	0.543167	2.94256	26.0418	0.407858	2.20953	25.6908	0.482901	2.61607	25.4913	0.510543	2.76582	25.5249	0.47569	2.57701
25.8534	0.139482	0.755631	25.5695	0.492529	2.66823	25.6634	0.461105	2.498	25.6195	0.542246	2.93757	26.1089	0.400439	2.16935	25.7585	0.481113	2.60639	25.5592	0.506285	2.74275	25.5906	0.496389	2.68915
25.9178	0.120461	0.652589	25.6373	0.492339	2.6672	25.7306	0.442057	2.39481	25.6865	0.52802	2.8605	26.1752	0.376512	2.03972	25.8248	0.468176	2.5363	25.6249	0.484344	2.62389	25.6575	0.48731	2.63996
25.9844	0.105314	0.570531	25.7046	0.472923	2.56202	25.7947	0.431705	2.33872	25.7539	0.516048	2.79564	26.2429	0.356011	1.92866	25.8882	0.456637	2.47379	25.6919	0.466857	2.52916	25.7256	0.456864	2.47502
26.0511	0.10013	0.542445	25.7727	0.464152	2.5145	25.8585	0.431499	2.33761	25.8221	0.504297	2.73199	26.3099	0.350337	1.89792	25.9559	0.464595	2.5169	25.7602	0.464652	2.51721	25.7925	0.45026	2.43924
26.1193	0.085362	0.462441	25.837	0.44933	2.43421	25.9257	0.42996	2.32927	25.884	0.482238	2.61248	26.3762	0.335659	1.8184	26.0213	0.43623	2.36324	25.8261	0.444207	2.40645	25.8566	0.435574	2.35968
26.1861	0.0719485	0.389774	25.9003	0.430202	2.33058	25.9948	0.410886	2.22594	25.9488	0.475693	2.57703	26.4436	0.310514	1.68218	26.0895	0.42118	2.28171	25.8907	0.426557	2.31083	25.9233	0.426955	2.31299
26.2535	0.0675062	0.365709	25.9695	0.42259	2.28934	26.0602	0.413535	2.24029	26.0158	0.473391	2.56455	26.5111	0.300552	1.62822	26.1593	0.402143	2.17858	25.9574	0.425381	2.30447	25.9905	0.415323	2.24998
26.3203	0.0622838	0.337417	26.0367	0.415732	2.25219	26.1265	0.41159	2.22975	26.084	0.476874	2.58343	26.5778	0.293313	1.589	26.226	0.395903	2.14477	26.0243	0.435187	2.35759	26.0581	0.409147	2.21652
26.3875	0.0620617	0.336214	26.1025	0.410038	2.22134	26.1951	0.40627	2.20093	26.1525	0.464431	2.51601	26.6458	0.282178	1.52867	26.2913	0.394147	2.13526	26.0905	0.415142	2.249	26.1222	0.40256	2.18083
26.4544	0.0503547	0.272792	26.1692	0.396711	2.14915	26.2635	0.387016	2.09663	26.2203	0.435334	2.35838	26.7131	0.260467	1.41106	26.3587	0.381536	2.06694	26.1568	0.402281	2.17932	26.1926	0.390062	2.11313
26.5226	0.0494879	0.268096	26.237	0.394615	2.13779	26.3311	0.376973	2.04222	26.2868	0.426985	2.31316	26.7802	0.250555	1.35736	26.426	0.368035	1.9938	26.2247	0.397861	2.15538	26.26	0.386021	2.09123
26.5893	0.0430357	0.233142	26.304	0.388867	2.10665	26.3974	0.367915	1.99315	26.3538	0.414357	2.24475	26.8458	0.23267	1.26047	26.4942	0.350375	1.89812	26.2927	0.385677	2.08937	26.325	0.379698	2.05698
26.6571	0.0364427	0.197425	26.3703	0.372094	2.01579	26.4637	0.356825	1.93307	26.4207	0.397672	2.15435	26.9139	0.217154	1.17641	26.5612	0.334263	1.81084	26.3597	0.375362	2.03349	26.3922	0.370028	2.0046
26.7255	0.0259059	0.140343	26.4382	0.353258	1.91374	26.5316	0.341418	1.8496	26.4882	0.377866	2.04705	26.9832	0.195015	1.05648	26.6274	0.318504	1.72547	26.425	0.362073	1.9615	26.4593	0.348418	1.88753
26.791	0.0160083	0.0867234	26.5053	0.343257	1.85957	26.5984	0.330675	1.7914	26.5565	0.36384	1.97107	27.0511	0.176611	0.956775	26.6935	0.305047	1.65257	26.4922	0.35178	1.90574	26.5266	0.347589	1.88304
26.856	0.0196434	0.106416	26.5728	0.338848	1.83568	26.6659	0.329857	1.78697	26.6218	0.355606	1.92646	27.1169	0.168631	0.913543	26.7615	0.298416	1.61664	26.5602	0.345464	1.87152	26.5942	0.344258	1.86499
26.9248	0.0176768	0.0957627	26.6407	0.328576	1.78003	26.7314	0.318958	1.72792	26.6893	0.344971	1.86885	27.183	0.155514	0.842483	26.8299	0.288237	1.5615	26.6262	0.336628	1.82365	26.6602	0.334956	1.81459
26.9924	0.0145402	0.07877	26.7075	0.322227	1.74564	26.7999	0.309851	1.67859	26.7566	0.333833	1.80851	27.2494	0.143562	0.777737	26.8967	0.274276	1.48587	26.6941	0.327066	1.77185	26.7277	0.325383	1.76274
27.0585	0.0107046	0.0579914	26.7746	0.310222	1.6806	26.8652	0.301535	1.63354	26.8235	0.326818	1.77051	27.3169	0.130567	0.707333	26.9626	0.262916	1.42432	26.7621	0.321697	1.74277	26.7949	0.320107	1.73415
27.1248	0.00784965	0.0425248	26.8403	0.297778	1.61319	26.9333	0.293322	1.58905	26.8902	0.313106	1.69622	27.3838	0.116158	0.629275	27.0283	0.251036	1.35996	26.8304	0.314709	1.70491	26.8636	0.31223	1.69148
27.1934	0.00829388	0.0449313	26.9082	0.289907	1.57054	27.002	0.285603	1.54723	26.9566	0.301383	1.63271	27.4509	0.105841	0.573386	27.0969	0.241826	1.31007	26.898	0.309275	1.67547	26.9313	0.302966	1.64129
27.2613	0.00121874	0.0066024	26.9747	0.281001	1.5223	27.0693	0.276642	1.49868	27.024	0.29045	1.57349	27.5181	0.096736	0.524059	27.1642	0.233158	1.26311	26.9656	0.300017	1.62532	26.9995	0.293686	1.59102
27.3266	-0.0038953	-0.0211024	27.0422	0.268925	1.45688	27.1365	0.264193	1.43124	27.0914	0.273678	1.48263	27.5864	0.0840526	0.455347	27.2319	0.218282	1.18252	27.0322	0.289263	1.56706	27.0656	0.284227	1.53978
27.3947	-0.00652816	-0.0353657	27.1095	0.263844	1.42935	27.2036	0.254073	1.37642	27.1598	0.258759	1.4018	27.6527	0.0740923	0.401388	27.2983	0.203146	1.10052	27.0983	0.280135	1.51761	27.1307	0.275462	1.49229
27.4617	-0.00705907	-0.0382419	27.1782	0.254797	1.38034	27.2685	0.242978	1.31631	27.2279	0.243834	1.32095	27.7192	0.0647088	0.350554	27.3655	0.192804	1.0445	27.1654	0.273851	1.48356	27.1972	0.267932	1.4515
27.5265	-0.010835	-0.0586977	27.2456	0.240343	1.30204	27.3356	0.231472	1.25398	27.2943	0.228876	1.23992	27.7866	0.0533854	0.289211	27.4316	0.179921	0.974707	27.2331	0.263845	1.42936	27.2663	0.257763	1.39641
27.5943	-0.0137116	-0.0742816	27.313	0.232379	1.25889	27.4037	0.22217	1.20359	27.3599	0.217938	1.18066	27.8535	0.0480018	0.260046	27.4978	0.170777	0.925167	27.3005	0.256288	1.38842	27.3335	0.253018	1.3707
27.6622	-0.0140421	-0.0760719	27.38	0.228885	1.23996	27.47	0.211444	1.14548	27.4282	0.206562	1.11903	27.9222	0.0457804	0.248011	27.567	0.160874	0.871518	27.3687	0.249223	1.35015	27.4004	0.248093	1.34402
27.7291	-0.0175201	-0.0949135	27.4461	0.219703	1.19022	27.5368	0.19985	1.08267	27.4947	0.19083	1.0338	27.9876	0.0378391	0.20499	27.6349	0.148316	0.803489	27.4355	0.238616	1.29268	27.4662	0.23923	1.29601
27.7977	-0.0192916	-0.10451	27.5136	0.20981	1.13663	27.6042	0.190202	1.0304	27.5612	0.17811	0.964893	28.0559	0.0321064	0.173934	27.7008	0.135948	0.736487	27.5018	0.232549	1.25981	27.5343	0.231879	1.25618
27.8657	-0.0184519	-0.0999615	27.5807	0.204539	1.10807	27.672	0.183739	0.995389	27.6291	0.169772	0.919726	28.1238	0.0301833	0.163515	27.7691	0.127968	0.693256	27.5688	0.229504	1.24332	27.6018	0.228238	1.23646
27.932	-0.0151418	-0.0820296	27.6484	0.198472	1.0752	27.7385	0.177108	0.959467	27.6971	0.162052	0.877904	28.1905	0.0258312	0.139938	27.8368	0.122415	0.663174	27.6363	0.225116	1.21955	27.6683	0.222209	1.2038
27.9988	-0.0171029	-0.0926537	27.716	0.19014	1.03007	27.8056	0.168733	0.914094	27.764	0.148969	0.807028	28.2576	0.0195765	0.106054	27.9032	0.112122	0.607412	27.7029	0.217082	1.17602	27.7357	0.213974	1.15919
28.0655	-0.0193295	-0.104716	27.7818	0.180307	0.976798	27.8728	0.161815	0.876617	27.8316	0.139034	0.753203	28.3235	0.0141734	0.0767832	27.97	0.100692	0.545487	27.7702	0.211345	1.14494	27.8033	0.208259	1.12822
28.1339	-0.021166	-0.114665	27.85	0.17042	0.923237	27.94	0.150541	0.815543	27.8994	0.129087	0.69932	28.3901	0.00934721	0.0506377	28.0385	0.0907939	0.491868	27.8368	0.205906	1.11548	27.8702	0.202847	1.09891
28.2002	-0.0224066	-0.121386	27.9173	0.159981	0.866683	28.008	0.138341	0.74945	27.9646	0.115132	0.623718	28.4568	0.00570651	0.0309145	28.1052	0.0813243	0.440567	27.9049	0.197476	1.06981	27.9363	0.194385	1.05306
28.269	-0.0254241	-0.137733	27.984	0.15166	0.821604	28.0749	0.127273	0.689492	28.0315	0.10394	0.563085	28.5249	0.000756028	0.00409571	28.1724	0.0710095	0.384688	27.9723	0.190184	1.03031	28.0041	0.189043	1.02413
28.3347	-0.0257058	-0.139259	28.0499	0.146362	0.792901	28.1425	0.11853	0.642123	28.1007	0.0953966	0.516802	28.5915	-0.00210144	-0.0113844	28.2394	0.0614532	0.332917	28.0401	0.185027	1.00237	28.0728	0.184097	0.997331
28.4024	-0.0256733	-0.139083	28.1172	0.136193	0.737815	28.2101	0.109125	0.591175	28.1677	0.0853852	0.462567	28.6584	-0.00597677	-0.0323786	28.3065	0.0524603	0.284199	28.1072	0.179263	0.971141	28.1387	0.17777	0.963052
28.4686	-0.0274556	-0.148738	28.1838	0.126111	0.683197	28.276	0.0999316	0.54137	28.2338	0.0765115	0.414494	28.7252	-0.0104679	-0.0567089	28.3727	0.0434241	0.235246	28.1741	0.173634	0.940648	28.2063	0.17102	0.926484
28.5353	-0.0285879	-0.154872	28.2504	0.116799	0.632747	28.3426	0.0893243	0.483906	28.3001	0.0671448	0.363751	28.7935	-0.0152929	-0.0828482	28.4397	0.0347508	0.188259	28.2416	0.167225	0.905929	28.2729	0.164194	0.889505
28.6019	-0.028187	-0.1527	28.3179	0.108342	0.586935	28.4106	0.0812307	0.44006	28.3668	0.0605951	0.328269	28.8618	-0.0201978	-0.10942	28.5071	0.029783	0.161347	28.3086	0.162063	0.87796	28.3378	0.157985	0.855872
28.6691	-0.0282791	-0.153199	28.3854	0.0981792	0.531877	28.4774	0.0701737	0.38016	28.4355	0.0510442	0.276527	28.9284	-0.0267538	-0.144937	28.5732	0.0222582	0.120582	28.3755	0.155334	0.841509	28.4058	0.150044	0.812847
28.7375	-0.0320171	-0.17345	28.4534	0.0883033	0.478375	28.5444	0.0588134	0.318616	28.5016	0.0391259	0.211961	28.9961	-0.0342825	-0.185722	28.642	0.0134387	0.072803	28.4423	0.148887	0.806585	28.4744	0.141679	0.767534
28.8035	-0.0326618	-0.176942	28.5197	0.0806756	0.437053	28.6118	0.0497772	0.269663	28.5697	0.0318937	0.172781	29.0622	-0.0402545	-0.218075	28.7085	0.00803754	0.0435427	28.5102	0.143551	0.777676	28.5416	0.135649	0.734869
28.871	-0.0323909	-0.175475	28.586	0.0725007	0.392766	28.6784	0.0419057	0.22702	28.637	0.0244285	0.132339	29.13	-0.046537	-0.25211	28.7761	0.00156915	0.00850075	28.5767	0.137083	0.742635	28.6089	0.128412	0.69566
28.9387	-0.0335881	-0.181961	28.6543	0.0646021	0.349976	28.7468	0.0351989	0.190687	28.7048	0.015869	0.0859686	29.1961	-0.053722	-0.291034	28.8421	-0.00551682	-0.0298869	28.6427	0.13069	0.708003	28.677	0.12287	0.665636
29.0049	-0.035468	-0.192145	28.7212	0.0562484	0.304721	28.8133	0.0272949	0.147868	28.7723	0.00930305	0.0503985	29.2631	-0.0605093	-0.327804	28.9119	-0.0133016	-0.0720605	28.7087	0.124374	0.673783	28.7434	0.116558	0.631445
29.0734	-0.0366273	-0.198425	28.7875	0.0499913	0.270824	28.8818	0.0227226	0.123098	28.8394	0.00287258	0.015562	29.3314	-0.0648603	-0.351375	28.977	-0.0193041	-0.104578	28.7765	0.118848	0.643848	28.8119	0.11229	0.608319
29.1396	-0.0364377	-0.197398	28.8546	0.0440213	0.238482	28.9491	0.0182695	0.0989734	28.9059	-0.00439758	-0.0238235	29.3973	-0.0690879	-0.374278	29.045	-0.024234	-0.131285	28.8451	0.113907	0.617082	28.8783	0.107213	0.580819
29.2072	-0.0372611	-0.201859	28.9233	0.035321	0.191348	29.0157	0.0118878	0.064401	28.9732	-0.0118249	-0.0640601	29.4653	-0.0744567	-0.403362	29.1121	-0.0302311	-0.163774	28.9127	0.108398	0.587235	28.944	0.100182	0.542725
29.2736	-0.0378787	-0.205205	28.9894	0.0273682	0.148265	29.0812	0.00630244	0.0341429	29.0396	-0.0178707	-0.0968129	29.5316	-0.0792925	-0.42956	29.1775	-0.0360277	-0.195177	28.9789	0.103815	0.562406	29.0111	0.0938325	0.508329
29.3417	-0.0383067	-0.207523	29.0572	0.0212899	0.115336	29.1485	0.000343283	0.00185971	29.1067	-0.0236836	-0.128304	29.5985	-0.0842201	-0.456255	29.2465	-0.0401991	-0.217775	29.0468	0.0989389	0.535993	29.0785	0.088583	0.47989
29.4089	-0.0401161	-0.217325	29.1251	0.0136134	0.0737495	29.2152	-0.0064664	-0.0350312	29.1741	-0.0298377	-0.161643	29.666	-0.0860231	-0.466023	29.3134	-0.0441809	-0.239346	29.1131	0.0925193	0.501215	29.1446	0.0821038	0.44479
29.4734	-0.0413242	-0.22387	29.1908	0.00602904	0.0326618	29.2837	-0.0100202	-0.0542837	29.2415	-0.0326223	-0.176728	29.7292	-0.08713	-0.472019	29.3818	-0.0488019	-0.26438	29.1809	0.0868418	0.470458	29.2124	0.0770168	0.417232
29.539	-0.0426623	-0.231119	29.2579	-0.00040143	-0.00217471	29.3505	-0.0148255	-0.0803157	29.3081	-0.0379693	-0.205695	29.7945	-0.0882816	-0.478258	29.4481	-0.053293	-0.28871	29.2474	0.0818036	0.443164	29.2792	0.0695245	0.376643
29.608	-0.0459398	-0.248875	29.3253	-0.00682648	-0.0369819	29.4179	-0.0211693	-0.114683	29.3762	-0.0451311	-0.244494	29.8615	-0.0928174	-0.50283	29.5133	-0.0570689	-0.309166	29.3142	0.0761749	0.412671	29.347	0.06077	0.329216
29.675	-0.0472508	-0.255977	29.3925	-0.0149797	-0.0811511	29.484	-0.027616	-0.149607	29.4411	-0.0487499	-0.264098	29.928	-0.0943254	-0.510999	29.5809	-0.0631689	-0.342212	29.3822	0.070167	0.380124	29.4132	0.0562898	0.304945
29.7376	-0.043009	-0.232998	29.4592	-0.0192161	-0.104102	29.5495	-0.029745	-0.161141	29.5083	-0.0492538	-0.266828	29.9955	-0.0923419	-0.500254	29.6473	-0.0662135	-0.358706	29.4484	0.0667595	0.361664	29.4805	0.0555639	0.301012
29.8017	-0.0428844	-0.232323	29.526	-0.0232033	-0.125702	29.6182	-0.0345503	-0.187173	29.5753	-0.0507381	-0.274869	30.0615	-0.0940851	-0.509698	29.7132	-0.069789	-0.378076	29.5152	0.0623551	0.337803	29.5475	0.0523893	0.283814
29.8695	-0.0445801	-0.241509	29.5927	-0.0279706	-0.151528	29.6843	-0.0388409	-0.210417	29.6425	-0.054254	-0.293916	30.1288	-0.0950875	-0.515128	29.7753	-0.0751522	-0.407131	29.5834	0.0556809	0.301646	29.6145	0.0464626	0.251707
29.937	-0.0451164	-0.244414	29.6602	-0.0297367	-0.161096	29.748	-0.0405311	-0.219574	29.7096	-0.0559822	-0.303278	30.1959	-0.0943994	-0.5114	29.8438	-0.0777092	-0.420983	29.6496	0.0522787	0.283215	29.6809	0.0436401	0.236417
30.0031	-0.047603	-0.257885	29.7238	-0.0356688	-0.193232	29.8144	-0.0460894	-0.249685	29.7718	-0.0587071	-0.318041	30.2629	-0.094972	-0.514503	29.9113	-0.0840585	-0.455379	29.7153	0.0472297	0.255863	29.7455	0.0389053	0.210766
30.0703	-0.0489898	-0.265398	29.7873	-0.0384804	-0.208464	29.8811	-0.0494102	-0.267676	29.8386	-0.0611179	-0.331101	30.3289	-0.0973941	-0.527624	29.977	-0.0862579	-0.467295	29.7766	0.0449002	0.243243	29.8107	0.0341272	0.184881
30.1383	-0.0513681	-0.278282	29.8561	-0.0440224	-0.238488	29.9484	-0.0526498	-0.285226	29.9053	-0.0657064	-0.355959	30.3963	-0.100158	-0.542597	30.0442	-0.0914695	-0.495528	29.8444	0.0394611	0.213777	29.8783	0.0281518	0.15251
30.2053	-0.0522728	-0.283183	29.9224	-0.0490823	-0.265899	30.0147	-0.0551689	-0.298873	29.9733	-0.070165	-0.380112	30.463	-0.102269	-0.554033	30.1115	-0.0941023	-0.509791	29.9122	0.0359669	0.194848	29.943	0.0237312	0.128561
30.2722	-0.0519423	-0.281393	29.9895	-0.0514118	-0.278519	30.081	-0.0583164	-0.315924	30.0395	-0.0726624	-0.393642	30.5316	-0.102315	-0.554283	30.1807	-0.0969519	-0.525228	29.9793	0.0337783	0.182991	30.0103	0.021147	0.114562
30.3393	-0.0544831	-0.295157	30.0571	-0.0563145	-0.305079	30.1482	-0.0612798	-0.331978	30.1061	-0.0757937	-0.410605	30.5997	-0.103962	-0.563203	30.2462	-0.100473	-0.544305	30.0453	0.0286426	0.155169	30.078	0.0163689	0.088677
30.4057	-0.0559891	-0.303316	30.1251	-0.0592779	-0.321133	30.2172	-0.0631379	-0.342044	30.175	-0.0790224	-0.428097	30.6656	-0.105308	-0.570499	30.3129	-0.104921	-0.5684	30.1122	0.0237886	0.128873	30.1446	0.0115203	0.0624102
30.4741	-0.0595538	-0.322627	30.191	-0.064549	-0.349689	30.2827	-0.0667568	-0.361649	30.2412	-0.0824083	-0.44644	30.7336	-0.107791	-0.583947	30.3798	-0.110376	-0.597954	30.1811	0.016383	0.0887533	30.2124	0.00430973	0.0233476
30.5419	-0.060361	-0.327	30.2586	-0.0698093	-0.378186	30.3491	-0.0717191	-0.388532	30.3083	-0.0852308	-0.46173	30.8015	-0.111834	-0.605852	30.4468	-0.113973	-0.617441	30.2469	0.0108572	0.058818	30.2794	-0.000641783	-0.0034768
30.6082	-0.0605127	-0.327822	30.325	-0.0747879	-0.405157	30.4167	-0.0753813	-0.408372	30.3769	-0.0885896	-0.479926	30.8671	-0.11239	-0.608864	30.5148	-0.115463	-0.625512	30.3127	0.0054994	0.0297925	30.3462	-0.00741355	-0.0401622
30.6745	-0.0610707	-0.330845	30.3914	-0.0800645	-0.433742	30.4837	-0.0791789	-0.428945	30.4427	-0.0906265	-0.490961	30.9337	-0.113567	-0.61524	30.5816	-0.117099	-0.634375	30.3827	0.000948769	0.00513987	30.4133	-0.014635	-0.0792836
30.7424	-0.0609244	-0.330053	30.4592	-0.0831307	-0.450353	30.5517	-0.081205	-0.439921	30.5085	-0.0920621	-0.498738	31.0006	-0.114804	-0.621939	30.6503	-0.11737	-0.635842	30.4481	-0.0002864	-0.00155155	30.4789	-0.019061	-0.103261
30.8095	-0.0614824	-0.333075	30.5268	-0.084328	-0.456839	30.6193	-0.0855173	-0.463282	30.5769	-0.093812	-0.508218	31.0698	-0.1152	-0.624088	30.7172	-0.117115	-0.634463	30.5158	-0.0033364	-0.0180747	30.5466	-0.0234978	-0.127297
30.8757	-0.0628367	-0.340412	30.5944	-0.0862512	-0.467258	30.6855	-0.0885348	-0.479629	30.6443	-0.0945921	-0.512444	31.1355	-0.116735	-0.6324	30.7828	-0.117083	-0.634287	30.5818	-0.00738321	-0.0399979	30.6134	-0.0275392	-0.149191
30.943	-0.0639365	-0.34637	30.6627	-0.0906772	-0.491236	30.7524	-0.0919532	-0.498148	30.7136	-0.0954318	-0.516993	31.2013	-0.120215	-0.651255	30.8512	-0.121168	-0.656415	30.6508	-0.0136782	-0.0741007	30.6811	-0.0313314	-0.169735
31.0099	-0.0637794	-0.345519	30.7294	-0.0942689	-0.510694	30.8202	-0.0957237	-0.518575	30.7795	-0.0971816	-0.526473	31.2683	-0.121763	-0.659641	30.9195	-0.122278	-0.662432	30.7189	-0.0176709	-0.0957304	30.7493	-0.0342622	-0.185613
31.0771	-0.0640394	-0.346928	30.7951	-0.095905	-0.519557	30.8867	-0.099115	-0.536947	30.8463	-0.101261	-0.548572	31.3363	-0.122133	-0.661647	30.9854	-0.123904	-0.671236	30.7854	-0.019632	-0.106355	30.8171	-0.0366784	-0.198702
31.1464	-0.0637848	-0.345548	30.8623	-0.0974544	-0.52795	30.9548	-0.101325	-0.548921	30.9124	-0.10105	-0.547427	31.4033	-0.121169	-0.65642	31.0521	-0.124321	-0.673496	30.853	-0.0218044	-0.118123	30.8838	-0.0382549	-0.207242
31.2134	-0.0628801	-0.340647	30.9292	-0.0990471	-0.536579	31.0223	-0.103341	-0.559838	30.9797	-0.100708	-0.545578	31.471	-0.119408	-0.646884	31.1178	-0.125718	-0.681068	30.9196	-0.0259758	-0.140721	30.9509	-0.0396688	-0.214902
31.2806	-0.0614228	-0.332753	30.9965	-0.10168	-0.550842	31.0904	-0.104522	-0.566236	31.047	-0.102707	-0.556408	31.5393	-0.117226	-0.635064	31.188	-0.126477	-0.685177	30.9875	-0.0287224	-0.155601	31.0171	-0.041267	-0.22356
31.3478	-0.0618508	-0.335071	31.0638	-0.102005	-0.552603	31.1562	-0.104364	-0.565385	31.1156	-0.103813	-0.562395	31.6063	-0.117329	-0.635617	31.255	-0.126829	-0.687084	31.0534	-0.0318374	-0.172476	31.0845	-0.0445445	-0.241316
31.4145	-0.0622733	-0.33736	31.1307	-0.103744	-0.562024	31.223	-0.104782	-0.567645	31.1823	-0.104566	-0.566474	31.6713	-0.116776	-0.632623	31.3197	-0.129213	-0.699998	31.1204	-0.035207	-0.190731	31.1515	-0.0476053	-0.257898
31.4824	-0.0635356	-0.344198	31.1983	-0.107823	-0.584123	31.2899	-0.1071	-0.580206	31.2496	-0.106624	-0.577627	31.7404	-0.119405	-0.646868	31.3877	-0.130984	-0.709595	31.1865	-0.0399256	-0.216293	31.2192	-0.0513488	-0.278177
31.5477	-0.0632051	-0.342408	31.2653	-0.111318	-0.603053	31.3564	-0.109099	-0.591036	31.3162	-0.108916	-0.590041	31.8069	-0.124005	-0.671789	31.4542	-0.133113	-0.721129	31.2541	-0.0441999	-0.239449	31.287	-0.0546642	-0.296139
31.6148	-0.0624846	-0.338505	31.3315	-0.112666	-0.610361	31.4241	-0.109088	-0.590977	31.3827	-0.110389	-0.598024	31.8752	-0.126503	-0.685319	31.5208	-0.133682	-0.72421	31.3209	-0.0468003	-0.253536	31.3552	-0.0559861	-0.3033
31.6819	-0.063476	-0.343876	31.3984	-0.114904	-0.622481	31.4917	-0.110724	-0.59984	31.4505	-0.112594	-0.609969	31.9426	-0.129376	-0.700884	31.5887	-0.133189	-0.721539	31.3894	-0.0499857	-0.270793	31.4221	-0.0569395	-0.308465
31.7479	-0.0646407	-0.350185	31.4656	-0.115603	-0.626267	31.5591	-0.111174	-0.602276	31.5156	-0.113466	-0.614694	32.0076	-0.131026	-0.709823	31.6566	-0.135134	-0.732075	31.457	-0.0521906	-0.282738	31.4892	-0.0588031	-0.318561
31.8153	-0.0653883	-0.354236	31.533	-0.116545	-0.631374	31.625	-0.111532	-0.604213	31.5846	-0.114263	-0.619008	32.0752	-0.133614	-0.723842	31.7222	-0.136228	-0.738004	31.5242	-0.0523369	-0.28353	31.5557	-0.0606992	-0.328833
31.8841	-0.0630426	-0.341528	31.6002	-0.117331	-0.635629	31.6924	-0.111651	-0.604859	31.6525	-0.116338	-0.630248	32.1421	-0.135658	-0.734915	31.7914	-0.134554	-0.728935	31.5906	-0.0524777	-0.284294	31.6226	-0.0615606	-0.333499
31.9503	-0.0636168	-0.344639	31.6684	-0.120354	-0.652006	31.7588	-0.113124	-0.612841	31.7188	-0.1176	-0.637087	32.2088	-0.139007	-0.753061	31.8577	-0.135681	-0.73504	31.6587	-0.0530249	-0.287258	31.6903	-0.0632508	-0.342656
32.0184	-0.0638119	-0.345695	31.7347	-0.120527	-0.652945	31.8265	-0.115064	-0.623348	31.787	-0.120314	-0.65179	32.277	-0.142739	-0.773274	31.9255	-0.136781	-0.740997	31.7242	-0.0563187	-0.305102	31.7582	-0.0666963	-0.361321
32.0853	-0.0650525	-0.352416	31.8036	-0.121399	-0.65767	31.8925	-0.115394	-0.625138	31.8539	-0.121679	-0.659186	32.3439	-0.144402	-0.782288	31.9928	-0.136315	-0.738473	31.7921	-0.0584965	-0.3169	31.8251	-0.0693887	-0.375907
32.1523	-0.0678533	-0.367589	31.8694	-0.124579	-0.674898	31.9595	-0.117621	-0.637201	31.9214	-0.124594	-0.674975	32.412	-0.146961	-0.796147	32.0614	-0.137344	-0.74405	31.8599	-0.0630634	-0.34164	31.8931	-0.0729426	-0.39516
32.218	-0.0702478	-0.380561	31.9358	-0.127689	-0.691743	32.0269	-0.12021	-0.651229	31.9885	-0.127514	-0.690794	32.4779	-0.147416	-0.798611	32.1267	-0.137285	-0.743727	31.9267	-0.0674623	-0.365471	31.9583	-0.075375	-0.408337
32.2847	-0.0710495	-0.384905	32.0036	-0.128111	-0.694033	32.0934	-0.120308	-0.651757	32.0544	-0.129193	-0.699892	32.5449	-0.1486	-0.805027	32.1917	-0.137973	-0.747454	31.993	-0.0700897	-0.379705	32.0249	-0.0760088	-0.411771
32.353	-0.069251	-0.375161	32.0697	-0.130176	-0.705214	32.162	-0.120519	-0.652902	32.1226	-0.129513	-0.701624	32.6126	-0.14798	-0.801667	32.2597	-0.1404	-0.760602	32.0602	-0.0724409	-0.392442	32.0921	-0.0756133	-0.409629
32.4209	-0.0685359	-0.371287	32.1377	-0.133312	-0.722207	32.2297	-0.119696	-0.648441	32.1889	-0.12954	-0.70177	32.6797	-0.146136	-0.79168	32.328	-0.141786	-0.768115	32.1277	-0.0744183	-0.403154	32.1585	-0.0759384	-0.411389
32.4872	-0.0710116	-0.384699	32.2044	-0.135425	-0.733653	32.2955	-0.120909	-0.655015	32.2572	-0.130049	-0.704529	32.7459	-0.147664	-0.799956	32.3933	-0.145562	-0.788571	32.1947	-0.0766773	-0.415393	32.2263	-0.077244	-0.418462
32.5533	-0.0714233	-0.38693	32.2709	-0.135116	-0.73198	32.3638	-0.12047	-0.652638	32.3223	-0.127768	-0.692173	32.8138	-0.145688	-0.789253	32.4613	-0.147225	-0.797581	32.2608	-0.0779829	-0.422466	32.2934	-0.0789721	-0.427825
32.6228	-0.0711416	-0.385403	32.3401	-0.133903	-0.725406	32.4303	-0.118796	-0.643569	32.3912	-0.124388	-0.67386	32.8818	-0.143327	-0.77646	32.529	-0.148087	-0.802247	32.3285	-0.0780642	-0.422906	32.3599	-0.078127	-0.423246
32.6891	-0.07151	-0.387399	32.4067	-0.134179	-0.726903	32.4976	-0.118103	-0.639813	32.4575	-0.122243	-0.662238	32.9465	-0.143049	-0.774956	32.5964	-0.148889	-0.806591	32.3947	-0.0776254	-0.420529	32.4261	-0.0790371	-0.428177
32.756	-0.0713312	-0.386431	32.4731	-0.135143	-0.732127	32.5654	-0.118574	-0.642366	32.5241	-0.12175	-0.659567	33.0139	-0.142215	-0.770437	32.66	-0.149338	-0.809027	32.4622	-0.0775549	-0.420147	32.4951	-0.079503	-0.430701
32.8225	-0.07151	-0.387399	32.541	-0.135512	-0.734123	32.633	-0.117545	-0.63679	32.5914	-0.122627	-0.664322	33.0831	-0.142556	-0.772287	32.7303	-0.150286	-0.814163	32.5283	-0.07788	-0.421908	32.5613	-0.0808682	-0.438096
32.8904	-0.0738612	-0.400136	32.6086	-0.136227	-0.737996	32.7004	-0.115806	-0.627369	32.6585	-0.122643	-0.66441	33.1483	-0.14132	-0.765587	32.7977	-0.151234	-0.819299	32.5952	-0.0771486	-0.417946	32.6284	-0.0827372	-0.448222
32.9566	-0.0757302	-0.410262	32.6745	-0.138247	-0.748943	32.7681	-0.115064	-0.623348	32.7259	-0.123396	-0.668489	33.2168	-0.14143	-0.766187	32.8649	-0.152112	-0.824053	32.6631	-0.0778204	-0.421585	32.6959	-0.0854893	-0.463131
33.024	-0.0780488	-0.422823	32.7428	-0.13893	-0.752641	32.8341	-0.116657	-0.631977	32.7938	-0.124317	-0.673479	33.2831	-0.143799	-0.779019	32.9312	-0.155048	-0.83996	32.731	-0.0793752	-0.430008	32.7631	-0.0888806	-0.481503
33.0921	-0.0795332	-0.430864	32.81	-0.138892	-0.752436	32.8995	-0.118433	-0.641603	32.8599	-0.126663	-0.686186	33.3492	-0.146361	-0.792899	32.9973	-0.155167	-0.840606	32.7975	-0.0816668	-0.442422	32.8313	-0.0912263	-0.494211
33.1578	-0.0783685	-0.424554	32.877	-0.138908	-0.752524	32.9674	-0.117702	-0.637641	32.9274	-0.128781	-0.697662	33.4175	-0.14747	-0.798907	33.0637	-0.154767	-0.838434	32.8643	-0.0826311	-0.447646	32.8984	-0.0911451	-0.49377
33.2245	-0.0786664	-0.426168	32.9429	-0.140696	-0.762209	33.0363	-0.121684	-0.659212	32.9965	-0.132097	-0.715623	33.4845	-0.149259	-0.8086	33.1329	-0.155991	-0.845067	32.9322	-0.0852693	-0.461939	32.9642	-0.091806	-0.497351
33.2935	-0.0797391	-0.431979	33.01	-0.142906	-0.774183	33.1024	-0.125276	-0.67867	33.0632	-0.136669	-0.740393	33.5513	-0.151105	-0.818599	33.1989	-0.157231	-0.851787	32.9998	-0.0881839	-0.477728	33.0314	-0.0954465	-0.517073
33.3595	-0.0780922	-0.423057	33.0782	-0.141525	-0.766699	33.1702	-0.127323	-0.689763	33.1293	-0.138359	-0.749549	33.6186	-0.150042	-0.812838	33.2666	-0.158071	-0.856336	33.0674	-0.0898145	-0.486562	33.0981	-0.0966275	-0.523471
33.4266	-0.0771712	-0.418068	33.1435	-0.141243	-0.765173	33.2361	-0.129333	-0.700652	33.1958	-0.139454	-0.755478	33.6819	-0.149548	-0.810165	33.3329	-0.158526	-0.858802	33.134	-0.092312	-0.500092	33.1673	-0.0974563	-0.527961
33.4934	-0.0787098	-0.426403	33.2127	-0.143085	-0.775152	33.305	-0.129615	-0.702178	33.2641	-0.141241	-0.765163	33.7495	-0.149474	-0.80976	33.4006	-0.160466	-0.869308	33.2004	-0.0929946	-0.50379	33.2332	-0.0962862	-0.521622
33.5607	-0.0779026	-0.42203	33.2815	-0.144228	-0.781344	33.3715	-0.130996	-0.709662	33.3303	-0.14297	-0.774525	33.8165	-0.149032	-0.807365	33.4678	-0.161414	-0.874444	33.2675	-0.0954487	-0.517085	33.3002	-0.0986861	-0.534623
33.6263	-0.0771658	-0.418039	33.3478	-0.145946	-0.790647	33.4377	-0.134469	-0.728474	33.3975	-0.145104	-0.786088	33.8835	-0.148201	-0.802865	33.535	-0.163006	-0.883073	33.3349	-0.094078	-0.509659	33.3666	-0.10003	-0.541902
33.6904	-0.0749067	-0.405801	33.4146	-0.144981	-0.785423	33.5057	-0.13598	-0.736662	33.4642	-0.14583	-0.790021	33.9485	-0.147283	-0.79789	33.6012	-0.164967	-0.893697	33.4022	-0.0927616	-0.502528	33.4328	-0.0975159	-0.528284
33.7587	-0.0732923	-0.397055	33.481	-0.14607	-0.791322	33.5718	-0.137763	-0.746318	33.5317	-0.145245	-0.786851	34.0163	-0.146997	-0.796345	33.6643	-0.166127	-0.899977	33.4687	-0.0926316	-0.501823	33.5007	-0.0970988	-0.526024
33.8238	-0.0746088	-0.404186	33.5481	-0.147869	-0.801066	33.6371	-0.139328	-0.754799	33.5985	-0.144985	-0.785443	34.0857	-0.149511	-0.809964	33.7322	-0.167167	-0.905612	33.5357	-0.0923066	-0.500063	33.5685	-0.0971638	-0.526376
33.8917	-0.0732165	-0.396644	33.6147	-0.147771	-0.800538	33.7017	-0.139404	-0.75521	33.6625	-0.143587	-0.777871	34.1504	-0.149166	-0.808092	33.7992	-0.165807	-0.898246	33.6019	-0.0908222	-0.492021	33.633	-0.0960153	-0.520154
33.959	-0.0748526	-0.405507	33.6775	-0.148302	-0.803414	33.7703	-0.142471	-0.771821	33.7281	-0.145142	-0.786294	34.2187	-0.152503	-0.826171	33.8657	-0.167703	-0.908518	33.6658	-0.0907193	-0.491464	33.6985	-0.095804	-0.51901
34.0265	-0.0768191	-0.416161	33.7454	-0.150615	-0.815946	33.8367	-0.145147	-0.78632	33.7953	-0.14642	-0.79322	34.2858	-0.15311	-0.829458	33.9331	-0.167525	-0.907549	33.7322	-0.0899662	-0.487384	33.7647	-0.0978952	-0.530338
34.0919	-0.0770195	-0.417246	33.8119	-0.152939	-0.828536	33.9045	-0.144621	-0.783473	33.8623	-0.145732	-0.789493	34.3516	-0.152544	-0.826394	34.001	-0.166961	-0.904497	33.8016	-0.0913531	-0.494897	33.8322	-0.0968388	-0.524615
34.1599	-0.076364	-0.413695	33.8797	-0.155908	-0.844619	33.971	-0.145672	-0.789166	33.9301	-0.147027	-0.796507	34.4198	-0.15365	-0.832384	34.0686	-0.16669	-0.90303	33.8679	-0.0923066	-0.500063	33.8989	-0.0975376	-0.528401
34.2264	-0.0780217	-0.422676	33.9474	-0.157972	-0.855801	34.0379	-0.147357	-0.798294	33.9964	-0.146984	-0.796272	34.4864	-0.154117	-0.834917	34.1345	-0.165103	-0.894431	33.9344	-0.0935471	-0.506783	33.9648	-0.09679	-0.524351
34.2942	-0.0789048	-0.42746	34.014	-0.158395	-0.85809	34.1053	-0.145228	-0.78676	34.0649	-0.145846	-0.790109	34.5549	-0.155769	-0.843865	34.201	-0.163082	-0.883484	34.0008	-0.0944898	-0.51189	34.0321	-0.0970934	-0.525995
34.3621	-0.0781193	-0.423204	34.0806	-0.157815	-0.85495	34.1719	-0.143467	-0.777222	34.1318	-0.145402	-0.787702	34.6205	-0.157499	-0.853238	34.2702	-0.160103	-0.867342	34.0679	-0.0949557	-0.514414	34.0992	-0.0977651	-0.529634
34.4275	-0.0792786	-0.429485	34.1498	-0.161699	-0.875992	34.2393	-0.142888	-0.774081	34.1982	-0.144514	-0.782889	34.6883	-0.159712	-0.865224	34.337	-0.158624	-0.85933	34.1352	-0.0975073	-0.528237	34.1677	-0.0993795	-0.53838
34.4948	-0.0794736	-0.430541	34.2161	-0.162891	-0.882449	34.307	-0.14344	-0.777075	34.2663	-0.143923	-0.77969	34.755	-0.160284	-0.868324	34.4039	-0.157979	-0.855837	34.2034	-0.0986233	-0.534283	34.2349	-0.100826	-0.546216
34.5631	-0.0799774	-0.433271	34.2828	-0.164105	-0.889023	34.3748	-0.143326	-0.776458	34.3328	-0.142802	-0.773615	34.8224	-0.157872	-0.85526	34.4715	-0.156359	-0.847062	34.2711	-0.0978215	-0.529939	34.3033	-0.101834	-0.551675
34.6292	-0.0794574	-0.430453	34.3488	-0.164972	-0.893719	34.4403	-0.143884	-0.779481	34.3997	-0.141534	-0.766748	34.8894	-0.157	-0.850536	34.537	-0.156576	-0.848236	34.3376	-0.0974206	-0.527767	34.3706	-0.102549	-0.555549
34.6964	-0.0795874	-0.431158	34.4158	-0.165714	-0.89774	34.5072	-0.144908	-0.785028	34.4676	-0.139356	-0.75495	34.9571	-0.154338	-0.836115	34.6061	-0.155162	-0.840576	34.4058	-0.0993004	-0.537951	34.4369	-0.103128	-0.558689
34.7642	-0.0804812	-0.436	34.4832	-0.166429	-0.901614	34.5751	-0.14513	-0.786231	34.5348	-0.140125	-0.759117	35.0227	-0.156294	-0.846708	34.6722	-0.158104	-0.856512	34.4732	-0.101852	-0.551774	34.5044	-0.106119	-0.574889
34.8312	-0.0780651	-0.422911	34.5499	-0.16625	-0.900645	34.6421	-0.143408	-0.776899	34.6039	-0.141469	-0.766395	35.0901	-0.156619	-0.84847	34.7407	-0.162107	-0.878201	34.5404	-0.102096	-0.553095	34.5706	-0.10497	-0.568667
34.8981	-0.0755081	-0.409058	34.618	-0.1643	-0.89008	34.7099	-0.14253	-0.772144	34.67	-0.142065	-0.769624	35.1565	-0.158681	-0.859643	34.8083	-0.165076	-0.894284	34.6068	-0.103884	-0.56278	34.6383	-0.105366	-0.57081
34.9649	-0.0763965	-0.413871	34.6859	-0.163509	-0.885795	34.7766	-0.143538	-0.777603	34.7367	-0.143007	-0.77473	35.2235	-0.162914	-0.882571	34.8747	-0.166062	-0.899625	34.6735	-0.105373	-0.570851	34.7075	-0.104884	-0.568198
35.0328	-0.0763803	-0.413783	34.752	-0.164175	-0.889405	34.8444	-0.144296	-0.781712	34.8031	-0.143257	-0.77608	35.2904	-0.163974	-0.888314	34.9419	-0.167113	-0.905319	34.7412	-0.105465	-0.57135	34.773	-0.104949	-0.56855
35.1001	-0.0803729	-0.435413	34.8192	-0.165947	-0.899002	34.9106	-0.146008	-0.790986	34.87	-0.147547	-0.799324	35.3589	-0.164514	-0.891242	35.0076	-0.168771	-0.914299	34.8079	-0.10695	-0.579391	34.8396	-0.10581	-0.573216
35.1662	-0.0802808	-0.434914	34.886	-0.167079	-0.905135	34.9784	-0.147157	-0.797208	34.9376	-0.149909	-0.81212	35.4266	-0.162364	-0.879591	35.0768	-0.168624	-0.913507	34.8751	-0.106679	-0.577924	34.907	-0.104607	-0.566701
35.2342	-0.0832604	-0.451056	34.9529	-0.168043	-0.910359	35.0447	-0.148262	-0.803195	35.0059	-0.152786	-0.827704	35.4941	-0.160485	-0.869413	35.1439	-0.169518	-0.918349	34.9426	-0.108846	-0.589663	34.9743	-0.106157	-0.575095
35.3012	-0.0837696	-0.453814	35.0211	-0.167512	-0.907483	35.1133	-0.149345	-0.809064	35.0713	-0.155354	-0.841615	35.5609	-0.158546	-0.858911	35.2097	-0.172216	-0.932965	35.0098	-0.110309	-0.597587	35.0425	-0.107836	-0.584193
35.3683	-0.0821336	-0.444951	35.0882	-0.167442	-0.907102	35.1795	-0.150521	-0.815433	35.1383	-0.155435	-0.842055	35.628	-0.158546	-0.858908	35.2771	-0.174719	-0.946524	35.0764	-0.112806	-0.611117	35.1086	-0.109239	-0.591794
35.435	-0.0825778	-0.447358	35.153	-0.167897	-0.909567	35.247	-0.152498	-0.826145	35.206	-0.15822	-0.857141	35.6942	-0.160363	-0.868754	35.3435	-0.176848	-0.958058	35.1429	-0.114177	-0.618542	35.1757	-0.111894	-0.606174
35.5012	-0.0832062	-0.450762	35.2216	-0.167274	-0.906192	35.3145	-0.153284	-0.830401	35.2743	-0.159119	-0.862012	35.7616	-0.161634	-0.875637	35.4104	-0.174399	-0.944792	35.2093	-0.116495	-0.631103	35.2443	-0.115951	-0.628156
35.5685	-0.083385	-0.451731	35.2898	-0.168888	-0.914938	35.3806	-0.15538	-0.841759	35.3411	-0.158073	-0.856348	35.829	-0.162929	-0.882652	35.4795	-0.174318	-0.944352	35.2759	-0.118408	-0.641463	35.3105	-0.118286	-0.640806
35.6362	-0.083282	-0.451173	35.3561	-0.170384	-0.923038	35.4469	-0.15628	-0.84663	35.4079	-0.155576	-0.842819	35.8948	-0.163929	-0.88807	35.5456	-0.172395	-0.933933	35.3451	-0.118651	-0.642784	35.3781	-0.119137	-0.645413
35.7035	-0.0819439	-0.443924	35.4251	-0.169972	-0.920807	35.515	-0.154768	-0.838442	35.4746	-0.154081	-0.834718	35.9622	-0.165045	-0.894118	35.6138	-0.169746	-0.919582	35.4118	-0.117183	-0.63483	35.4444	-0.120513	-0.652868
35.772	-0.0827945	-0.448532	35.4921	-0.173526	-0.94006	35.5819	-0.156816	-0.849536	35.5417	-0.156372	-0.847133	36.0312	-0.166705	-0.903109	35.6814	-0.170948	-0.926097	35.4793	-0.117492	-0.636503	35.51	-0.124132	-0.672472
35.8386	-0.0820144	-0.444306	35.5572	-0.174441	-0.94502	35.6502	-0.157114	-0.85115	35.6091	-0.154996	-0.839678	36.0984	-0.166432	-0.901631	35.7478	-0.170775	-0.925158	35.5457	-0.116062	-0.628755	35.5776	-0.126125	-0.683273
35.9062	-0.0817543	-0.442897	35.6251	-0.17417	-0.943552	35.7172	-0.158376	-0.857988	35.6752	-0.155619	-0.843053	36.1629	-0.165388	-0.895976	35.8131	-0.17143	-0.928709	35.613	-0.115504	-0.625732	35.6467	-0.129045	-0.699091
35.9715	-0.0815701	-0.441899	35.6918	-0.171852	-0.930991	35.7839	-0.158392	-0.858076	35.7435	-0.15699	-0.850478	36.2311	-0.165392	-0.895996	35.8806	-0.172926	-0.93681	35.6795	-0.115504	-0.625732	35.7121	-0.128975	-0.69871
36.0387	-0.0802537	-0.434767	35.7592	-0.171223	-0.927587	35.851	-0.157645	-0.854026	35.8114	-0.156611	-0.848424	36.2997	-0.166242	-0.9006	35.9481	-0.173722	-0.941124	35.7472	-0.114171	-0.618513	35.7791	-0.129034	-0.699033
36.1076	-0.0791702	-0.428898	35.8272	-0.169999	-0.920954	35.919	-0.157878	-0.855288	35.8776	-0.156567	-0.848189	36.3636	-0.167775	-0.908908	36.0161	-0.17395	-0.942356	35.8152	-0.112876	-0.611498	35.8465	-0.129083	-0.699297
36.1739	-0.0785256	-0.425405	35.8933	-0.169213	-0.916699	35.9844	-0.159302	-0.863007	35.9443	-0.157613	-0.853854	36.4313	-0.167798	-0.909029	36.0848	-0.175521	-0.950867	35.8826	-0.112774	-0.610941	35.9141	-0.129739	-0.702848
36.2412	-0.0794519	-0.430424	35.9611	-0.170909	-0.925885	36.0526	-0.160391	-0.868906	36.0116	-0.159092	-0.861866	36.4998	-0.167435	-0.907065	36.1501	-0.178235	-0.965571	35.9504	-0.113873	-0.616898	35.9816	-0.130665	-0.707867
36.3084	-0.0802158	-0.434562	36.0297	-0.171727	-0.930316	36.1188	-0.16277	-0.88179	36.0802	-0.161134	-0.87293	36.5667	-0.165982	-0.899194	36.2177	-0.17999	-0.97508	36.017	-0.115742	-0.627024	36.0496	-0.129917	-0.703816
36.3743	-0.0784931	-0.425229	36.095	-0.171602	-0.929641	36.1892	-0.162591	-0.880821	36.1469	-0.16082	-0.871228	36.6341	-0.163539	-0.885959	36.284	-0.178191	-0.965336	36.0836	-0.115098	-0.623531	36.1151	-0.12619	-0.683625
36.4414	-0.0803187	-0.43512	36.1624	-0.172041	-0.932018	36.2548	-0.162981	-0.882934	36.2125	-0.16199	-0.877567	36.7018	-0.162856	-0.882261	36.3509	-0.177801	-0.963223	36.1508	-0.116652	-0.631954	36.1821	-0.12469	-0.675495
36.5075	-0.0809959	-0.438788	36.229	-0.17319	-0.93824	36.321	-0.164563	-0.891504	36.2807	-0.164135	-0.889189	36.768	-0.164668	-0.892074	36.4177	-0.179064	-0.970061	36.2172	-0.119432	-0.64701	36.2501	-0.124115	-0.672384
36.5764	-0.0821281	-0.444922	36.2966	-0.172182	-0.932781	36.3875	-0.16544	-0.896258	36.3492	-0.16407	-0.888837	36.8367	-0.165548	-0.896842	36.4847	-0.181041	-0.980773	36.2851	-0.120965	-0.655315	36.317	-0.124175	-0.672707
36.6438	-0.085086	-0.460946	36.3653	-0.171711	-0.930228	36.4558	-0.167315	-0.906413	36.4156	-0.164038	-0.888661	36.9032	-0.167669	-0.908333	36.5528	-0.182704	-0.989783	36.3514	-0.121696	-0.659277	36.3846	-0.123899	-0.67121
36.7106	-0.0887699	-0.480903	36.4324	-0.173656	-0.940764	36.5236	-0.170007	-0.920999	36.4814	-0.167153	-0.905536	36.9693	-0.169382	-0.917613	36.6204	-0.186285	-1.00918	36.4195	-0.124345	-0.673629	36.4504	-0.125844	-0.681746
36.7763	-0.0888403	-0.481285	36.498	-0.174896	-0.947485	36.5903	-0.168924	-0.915129	36.5474	-0.167668	-0.908324	37.0369	-0.169361	-0.917497	36.6867	-0.185099	-1.00276	36.486	-0.123554	-0.669344	36.5174	-0.129311	-0.700529
36.8436	-0.0891708	-0.483075	36.5655	-0.175541	-0.950977	36.6566	-0.167559	-0.907734	36.616	-0.165024	-0.894002	37.1033	-0.16999	-0.920906	36.754	-0.182103	-0.986526	36.5534	-0.123262	-0.667759	36.5844	-0.132545	-0.71805
36.9118	-0.0899238	-0.487154	36.6339	-0.175357	-0.94998	36.7254	-0.16693	-0.904329	36.6829	-0.16458	-0.891595	37.1715	-0.167794	-0.909007	36.8218	-0.182054	-0.986262	36.6217	-0.121875	-0.660246	36.6491	-0.133553	-0.723509
36.977	-0.0909585	-0.49276	36.6996	-0.17845	-0.966738	36.7909	-0.167699	-0.908497	36.7495	-0.16712	-0.90536	37.2402	-0.167507	-0.907457	36.8893	-0.181507	-0.983297	36.6881	-0.123229	-0.667583	36.7187	-0.135974	-0.736628
37.0451	-0.0906877	-0.491292	36.7668	-0.180411	-0.977362	36.8579	-0.165402	-0.896053	36.8176	-0.164731	-0.892417	37.3069	-0.166847	-0.903879	36.9569	-0.180283	-0.976665	36.7556	-0.123912	-0.671281	36.7865	-0.137155	-0.743026
37.1117	-0.0865	-0.468606	36.8339	-0.179886	-0.974515	36.9256	-0.163192	-0.884079	36.8852	-0.165148	-0.894677	37.3727	-0.165152	-0.894697	37.0243	-0.179064	-0.970061	36.8206	-0.122872	-0.665646	36.8528	-0.134641	-0.729408
37.1799	-0.0876268	-0.474711	36.9006	-0.183087	-0.99186	36.9945	-0.163533	-0.885928	36.9516	-0.166855	-0.903922	37.4381	-0.167552	-0.9077	37.0908	-0.180266	-0.976577	36.8883	-0.124248	-0.6731	36.9206	-0.134994	-0.731316
37.2463	-0.0862616	-0.467315	36.9697	-0.185005	-1.00225	37.0611	-0.16414	-0.889215	37.0174	-0.167429	-0.907033	37.5043	-0.168655	-0.913671	37.1569	-0.181279	-0.982065	36.9553	-0.125309	-0.678853	36.9889	-0.134517	-0.728733
37.3121	-0.0852648	-0.461915	37.0357	-0.185785	-1.00648	37.129	-0.163858	-0.887689	37.0854	-0.167337	-0.906534	37.5674	-0.16894	-0.915217	37.2243	-0.182574	-0.989079	37.0215	-0.127157	-0.688861	37.0545	-0.134891	-0.730758
37.3804	-0.0870255	-0.471453	37.1031	-0.187421	-1.01534	37.1941	-0.166134	-0.900015	37.1521	-0.168052	-0.910408	37.634	-0.171115	-0.926999	37.2915	-0.186052	-1.00792	37.0885	-0.128571	-0.69652	37.1233	-0.136597	-0.740003
37.4477	-0.0862616	-0.467315	37.1696	-0.18857	-1.02156	37.2601	-0.167093	-0.90521	37.219	-0.168691	-0.913871	37.702	-0.172577	-0.934919	37.3584	-0.185711	-1.00607	37.1572	-0.129286	-0.700394	37.189	-0.136993	-0.742145
37.5121	-0.0874589	-0.473801	37.2371	-0.18812	-1.01912	37.3283	-0.166963	-0.904505	37.2866	-0.167841	-0.909263	37.7674	-0.173311	-0.938897	37.4251	-0.187336	-1.01488	37.2226	-0.129177	-0.699807	37.2552	-0.138385	-0.749688
37.5762	-0.0863158	-0.467608	37.3046	-0.186132	-1.00835	37.3959	-0.168664	-0.913721	37.3533	-0.164255	-0.889835	37.8341	-0.172164	-0.932684	37.4905	-0.187775	-1.01725	37.2911	-0.127525	-0.690856	37.3216	-0.136467	-0.739299
37.6422	-0.0887807	-0.480962	37.3711	-0.188196	-1.01954	37.4623	-0.170099	-0.921498	37.4206	-0.165414	-0.896115	37.9023	-0.174027	-0.942775	37.5539	-0.190424	-1.0316	37.3592	-0.128332	-0.695229	37.3889	-0.136749	-0.740825
37.7113	-0.0900755	-0.487976	37.4371	-0.189426	-1.0262	37.5266	-0.171822	-0.930831	37.4892	-0.167191	-0.905741	37.9703	-0.176142	-0.954236	37.6215	-0.192082	-1.04059	37.4252	-0.129112	-0.699455	37.4567	-0.135562	-0.734397
37.7795	-0.0909694	-0.492818	37.5033	-0.190563	-1.03236	37.5906	-0.172434	-0.934147	37.5523	-0.168854	-0.914751	38.0374	-0.177224	-0.960095	37.6882	-0.193729	-1.04951	37.4915	-0.129497	-0.701539	37.5219	-0.134306	-0.727589
37.8448	-0.0901567	-0.488416	37.5661	-0.191837	-1.03926	37.6561	-0.173604	-0.940486	37.6181	-0.171904	-0.931274	38.1024	-0.181114	-0.981166	37.7569	-0.196757	-1.06591	37.555	-0.129443	-0.701246	37.5875	-0.134679	-0.729614
37.9107	-0.0914678	-0.495518	37.632	-0.192335	-1.04196	37.7244	-0.175625	-0.951433	37.6856	-0.175019	-0.94815	38.1711	-0.183563	-0.994437	37.8235	-0.199498	-1.08076	37.62	-0.129329	-0.700629	37.6527	-0.13605	-0.737039
37.9776	-0.0920095	-0.498453	37.6999	-0.191468	-1.03726	37.7927	-0.1753	-0.949672	37.7522	-0.177543	-0.961826	38.2371	-0.185095	-1.00273	37.8908	-0.199688	-1.08179	37.6874	-0.129313	-0.700541	37.7204	-0.134598	-0.729173
38.0452	-0.0905685	-0.490647	37.7679	-0.190341	-1.03116	37.859	-0.173491	-0.93987	37.8185	-0.180182	-0.976119	38.3038	-0.182155	-0.98681	37.9579	-0.197802	-1.07158	37.7563	-0.128289	-0.694994	37.7891	-0.132875	-0.719841
38.113	-0.0915924	-0.496193	37.835	-0.189691	-1.02764	37.9258	-0.175062	-0.948381	37.8856	-0.184131	-0.997514	38.3711	-0.181337	-0.982375	38.0248	-0.198702	-1.07645	37.8218	-0.128517	-0.696227	37.8552	-0.131965	-0.71491
38.1799	-0.0918416	-0.497544	37.9039	-0.188624	-1.02185	37.9935	-0.175874	-0.952783	37.9525	-0.185599	-1.00547	38.4396	-0.179707	-0.973545	38.0909	-0.19972	-1.08197	37.8897	-0.129437	-0.701216	37.921	-0.130736	-0.708248
38.2474	-0.0912944	-0.494579	37.9695	-0.187746	-1.0171	38.0609	-0.175891	-0.952871	38.0198	-0.185605	-1.0055	38.5068	-0.177709	-0.962724	38.1584	-0.199531	-1.08094	37.9572	-0.127948	-0.693145	37.9885	-0.129262	-0.700265
38.3153	-0.0900701	-0.487947	38.0363	-0.188359	-1.02042	38.1276	-0.175826	-0.952519	38.0853	-0.184364	-0.998776	38.5728	-0.175854	-0.952673	38.2262	-0.197949	-1.07237	38.0236	-0.125781	-0.681406	38.0549	-0.129793	-0.703141
38.381	-0.0897017	-0.485951	38.1045	-0.189057	-1.0242	38.1941	-0.177245	-0.960208	38.1528	-0.18438	-0.998864	38.6403	-0.176763	-0.9576	38.294	-0.197217	-1.06841	38.0915	-0.127271	-0.689477	38.123	-0.131749	-0.713736
38.4482	-0.090498	-0.490265	38.1713	-0.19039	-1.03142	38.2627	-0.179851	-0.974325	38.2212	-0.185063	-1.00256	38.7087	-0.177963	-0.964101	38.3604	-0.197098	-1.06776	38.1585	-0.127704	-0.691825	38.1909	-0.134143	-0.726708
38.5162	-0.0890245	-0.482282	38.2377	-0.191143	-1.0355	38.3311	-0.180555	-0.97814	38.289	-0.186325	-1.0094	38.7751	-0.176743	-0.957487	38.4275	-0.19673	-1.06577	38.2275	-0.129508	-0.701598	38.2575	-0.135124	-0.73202
38.5842	-0.0898859	-0.486949	38.3043	-0.191127	-1.03541	38.3967	-0.181546	-0.983511	38.3561	-0.190096	-1.02983	38.8419	-0.177318	-0.960604	38.4936	-0.196497	-1.0645	38.2932	-0.131989	-0.715039	38.3237	-0.136229	-0.738007
38.6517	-0.0886886	-0.480463	38.3725	-0.19045	-1.03174	38.4637	-0.17906	-0.97004	38.4236	-0.18976	-1.02801	38.91	-0.175561	-0.951084	38.5609	-0.194682	-1.05467	38.3597	-0.133831	-0.725018	38.3915	-0.135075	-0.731756
38.7192	-0.0882227	-0.477939	38.44	-0.189886	-1.02869	38.5312	-0.178366	-0.966284	38.49	-0.1897	-1.02768	38.9772	-0.174856	-0.947265	38.6299	-0.194173	-1.05191	38.4275	-0.134324	-0.727688	38.459	-0.136218	-0.737949
38.7847	-0.0879898	-0.476677	38.5077	-0.190222	-1.03051	38.5978	-0.176979	-0.95877	38.5573	-0.185296	-1.00382	39.0434	-0.173376	-0.939248	38.6971	-0.195207	-1.05752	38.4933	-0.136518	-0.739574	38.5254	-0.137578	-0.745315
38.8528	-0.0876593	-0.474887	38.5741	-0.188933	-1.02353	38.6656	-0.177277	-0.960385	38.6251	-0.180398	-0.977293	39.1105	-0.170043	-0.921192	38.7651	-0.195056	-1.0567	38.56	-0.135305	-0.733	38.5922	-0.137941	-0.747281
38.9192	-0.0885478	-0.4797	38.6406	-0.18954	-1.02681	38.7319	-0.176329	-0.955249	38.6912	-0.178817	-0.968723	39.1798	-0.169241	-0.91685	38.8315	-0.195982	-1.06172	38.6272	-0.135202	-0.732443	38.6593	-0.139181	-0.754002
38.9865	-0.0895988	-0.485393	38.7078	-0.1913	-1.03635	38.7993	-0.176519	-0.956276	38.7601	-0.177906	-0.963792	39.246	-0.169761	-0.919667	38.8971	-0.197402	-1.06941	38.6947	-0.134064	-0.72628	38.7277	-0.138818	-0.752036
39.0524	-0.0895392	-0.48507	38.7749	-0.192492	-1.04281	38.8669	-0.177451	-0.961324	38.826	-0.178399	-0.966463	39.3133	-0.170375	-0.922992	38.9639	-0.199059	-1.07839	38.7628	-0.132179	-0.716066	38.7941	-0.140747	-0.762484
39.1206	-0.0893875	-0.484249	38.8436	-0.195623	-1.05977	38.9348	-0.179022	-0.969835	38.8929	-0.179949	-0.974857	39.3815	-0.170299	-0.922581	39.032	-0.200397	-1.08564	38.83	-0.131919	-0.714658	38.8621	-0.141245	-0.765184
39.1885	-0.0876485	-0.474828	38.9099	-0.196105	-1.06238	39.0012	-0.179363	-0.971684	38.9596	-0.178394	-0.966434	39.4477	-0.171652	-0.92991	39.0997	-0.200517	-1.08628	38.8982	-0.132032	-0.715274	38.9283	-0.14144	-0.76624
39.2555	-0.0866083	-0.469193	38.976	-0.197509	-1.06999	39.0693	-0.180187	-0.976145	39.027	-0.175945	-0.953168	39.5143	-0.176145	-0.954248	39.1671	-0.200397	-1.08564	38.9642	-0.132813	-0.7195	38.9957	-0.143277	-0.776189
39.322	-0.0875293	-0.474182	39.0438	-0.198446	-1.07506	39.1361	-0.179786	-0.973973	39.0939	-0.176243	-0.954782	39.5825	-0.181973	-0.985821	39.2341	-0.200105	-1.08405	39.0315	-0.134329	-0.727718	39.0622	-0.144306	-0.781766
39.388	-0.088369	-0.478731	39.1122	-0.200358	-1.08542	39.2045	-0.180262	-0.976556	39.1612	-0.177652	-0.962413	39.6486	-0.184652	-1.00034	39.2987	-0.20147	-1.09145	39.0986	-0.136849	-0.741365	39.1306	-0.143726	-0.778625
39.4554	-0.0874318	-0.473654	39.1783	-0.203766	-1.10388	39.2705	-0.182456	-0.988442	39.2305	-0.179895	-0.974563	39.7146	-0.184912	-1.00175	39.3671	-0.203279	-1.10125	39.167	-0.137515	-0.744975	39.1962	-0.142908	-0.774194
39.524	-0.0871934	-0.472363	39.2461	-0.204838	-1.10969	39.3371	-0.185474	-1.00479	39.2963	-0.181054	-0.980844	39.7826	-0.181352	-0.982461	39.4338	-0.204775	-1.10935	39.2338	-0.137764	-0.746325	39.2639	-0.143098	-0.775221
39.5712	-1.16491	-6.31079	39.3106	-1.30082	-7.04707	39.3106	-1.57532	-8.53414	39.3189	-1.50977	-8.17904	39.3089	-0.424951	-2.30213	39.3172	-1.48958	-8.06968	39.3121	-0.952581	-5.16052	39.2862	-1.84448	-9.9923
39.6392	-1.15699	-6.26786	39.3779	-1.3093	-7.09301	39.3779	-1.58083	-8.56403	39.3849	-1.50466	-8.15137	39.3767	-0.423953	-2.29673	39.3846	-1.47664	-7.99957	39.3805	-0.949529	-5.14399	39.3546	-1.82481	-9.88577
39.7058	-1.16409	-6.30634	39.4441	-1.30598	-7.07505	39.4441	-1.58905	-8.60855	39.4526	-1.51162	-8.18905	39.4423	-0.42005	-2.27558	39.4519	-1.46279	-7.92452	39.4484	-0.94677	-5.12904	39.4207	-1.80685	-9.78847
39.7731	-1.16514	-6.31206	39.5117	-1.30592	-7.07473	39.5117	-1.57966	-8.55767	39.5203	-1.50413	-8.14851	39.509	-0.423777	-2.29577	39.5186	-1.46123	-7.9161	39.5135	-0.938289	-5.0831	39.4896	-1.78185	-9.65301
39.8399	-1.17307	-6.35499	39.579	-1.30763	-7.08395	39.579	-1.57317	-8.52253	39.5881	-1.49539	-8.10113	39.5777	-0.430879	-2.33425	39.5857	-1.46754	-7.95028	39.5823	-0.927312	-5.02363	39.5564	-1.76445	-9.55873
39.906	-1.17647	-6.37343	39.6448	-1.31044	-7.09921	39.6448	-1.5688	-8.49884	39.6527	-1.49339	-8.09032	39.6451	-0.43895	-2.37797	39.6525	-1.4693	-7.95982	39.6481	-0.914781	-4.95574	39.6249	-1.74954	-9.47796
39.6576	-3.9324	-21.3034	39.7119	6.49641	35.1937	39.7119	-1.57808	-8.54908	39.7183	-1.50413	-8.14851	39.7109	-0.453448	-2.45651	39.7208	-1.47555	-7.99369	39.7148	-0.911699	-4.93905	39.6903	-1.74895	-9.47478
