# Supplementary material for: Neuropathy-related mutations alter the membrane binding properties of the human myelin protein P0 cytoplasmic tail
Source: PLoS One. 2019 Jun 7;14(6):e0216833. doi: 10.1371/journal.pone.0216833 (PMC6555526; doi:10.1371/journal.pone.0216833)
Supplement: S1 Supplementary Data — (ZIP) [file pone.0216833.s009.zip › numeroarvot/DSC_errors.xlsx]

## Sheet: Taul1
			huom: näistä ei ole korjattu baselinejä ja siten niissä on eri arvot ku mitä alemmissa.
		lipidit			WT			T216ER			A221T			D224Y			R227S			K236E			K236del
		24.4265			22.568			23.0825			23.2828			23.3509			23.2145			22.6776			22.7455
		24.5152			22.678			22.771			23.0378			23.1731			22.771			22.2998			22.5007
	keskiarvo	24.4709	0.04433	keskiarvo	22.623	0.055		22.9268	0.15575		23.1603	0.12247		23.262	0.08892		22.9928	0.22174		22.4887	0.18889		22.6231	0.122425
																							1.84778
																							-1.84778
	Lorentizian	23.85			22.98			23.1			23.14			22.81			23.04			22.76			22.83
				ero:	0.87			0.75			0.71			1.04			0.81			1.09			1.02
					ero villityyppiin			0.12			0.16			-0.17			0.06			-0.22			-0.15
		AVG	ERROR	DIFF TO LIPIDS	DIFF TO WILD TYPE
	Lipids	23.85	0.04433
	Wild type	22.98	0.055	0.87
	T216ER	23.1	0.15575	0.75	0.12
	A221T	23.14	0.12247	0.71	0.16
	D224Y	22.81	0.08892	1.04	-0.17
	R227S	23.04	0.22174	0.81	0.06
	K236E	22.76	0.18889	1.09	-0.22
	K236del	22.83	0.122425	1.02	-0.15
