# Supplementary material for: Neuropathy-related mutations alter the membrane binding properties of the human myelin protein P0 cytoplasmic tail
Source: PLoS One. 2019 Jun 7;14(6):e0216833. doi: 10.1371/journal.pone.0216833 (PMC6555526; doi:10.1371/journal.pone.0216833)
Supplement: S1 Supplementary Data — (ZIP) [file pone.0216833.s009.zip › numeroarvot/kinetics_k1.xlsx]

## Sheet: Taul1
									k1	stdev
								Wild type	20.14	0.2458
								T216ER	19.54	0.279
								A221T	19.15	0.2088
								D224Y	22.11	0.278
								R227S	19.35	0.265
								K236E	14.98	0.1246
								K236del	14.25	0.1208
