# Supplementary material for: Neuropathy-related mutations alter the membrane binding properties of the human myelin protein P0 cytoplasmic tail
Source: PLoS One. 2019 Jun 7;14(6):e0216833. doi: 10.1371/journal.pone.0216833 (PMC6555526; doi:10.1371/journal.pone.0216833)
Supplement: S1 Supplementary Data — (ZIP) [file pone.0216833.s009.zip › numeroarvot/NR_WT_D224Y.xlsx]

## Sheet: OnlyP0ct and D224Y
wt-P0ct				wt-P0ct								D224Y				D224Y				WT								D224Y																wt-P0ct
	wt-P0ct D2O				wt-P0ct D2O								D224Y D2O				D224Y D2O				wt-P0ct SMW								D224Y SMW																wt-P0ct H2O
0.00917383	0.967569	0.0286997		0.00917383	0.0967569	0.00286997						0.00917388	1.02887	0.0467177		0.00917388	0.102887	0.00467177		0.00917379	3.44529e-05	7.28587e-06						0.00917385	4.77644e-05	1.52822e-05														0.00917385	4.05765e-06	4.38815e-07
0.00945162	0.960414	0.026197		0.00945162	0.0960414	0.0026197						0.0094518	0.945712	0.0407458		0.0094518	0.0945712	0.00407458		0.00945152	4.10364e-05	7.28469e-06						0.0094517	5.93115e-05	1.53279e-05														0.0094517	4.08434e-06	4.03956e-07
0.00973782	0.977501	0.024928		0.00973782	0.0977501	0.00249279						0.00973813	0.990564	0.0392622		0.00973813	0.0990564	0.00392622		0.00973766	4.70053e-05	7.36633e-06						0.00973796	6.43653e-05	1.50997e-05														0.00973796	4.05654e-06	3.76788e-07
0.0100327	0.917903	0.0221873		0.0100327	0.0917903	0.00221873						0.0100331	1.02521	0.0371235		0.0100331	0.102521	0.00371235		0.0100325	3.76023e-05	6.14169e-06						0.0100329	5.26621e-05	1.25687e-05														0.0100329	2.7135e-06	2.87047e-07
0.0103365	0.971767	0.0208264		0.0103365	0.0971767	0.00208264						0.0103371	1.02743	0.0337502		0.0103371	0.102743	0.00337502		0.0103362	3.67326e-05	5.50152e-06						0.0103368	5.13442e-05	1.12517e-05														0.0103368	2.74736e-06	2.60153e-07
0.0106495	0.965802	0.0188032		0.0106495	0.0965802	0.00188032						0.0106502	0.994493	0.0299449		0.0106502	0.0994493	0.00299449		0.0106491	3.74972e-05	5.00053e-06						0.0106498	2.29002e-05	6.71864e-06														0.0106498	2.66978e-06	2.32755e-07
0.010972	0.961113	0.0168311		0.010972	0.0961113	0.00168311						0.0109729	0.998426	0.0270285		0.0109729	0.0998426	0.00270285		0.0109715	4.56037e-05	5.02749e-06						0.0109724	4.9738e-05	8.96625e-06														0.0109724	2.58241e-06	2.05321e-07
0.0113042	0.971467	0.0153471		0.0113042	0.0971467	0.00153471						0.0113053	0.979015	0.0241413		0.0113053	0.0979015	0.00241413		0.0113036	3.91797e-05	4.19241e-06						0.0113047	5.05653e-05	8.20249e-06														0.0113047	2.53704e-06	1.85368e-07
0.0116465	0.973241	0.0138247		0.0116465	0.0973241	0.00138247						0.0116478	0.985613	0.0218453		0.0116478	0.0985613	0.00218453		0.0116458	3.25678e-05	3.42691e-06						0.0116471	4.36267e-05	6.88368e-06														0.0116471	2.05364e-06	1.49458e-07
0.0119992	0.986401	0.0126012		0.0119992	0.0986401	0.00126012						0.0120006	0.97887	0.019656		0.0120006	0.097887	0.0019656		0.0119984	3.50202e-05	3.20396e-06						0.0119998	2.82544e-05	4.9637e-06														0.0119998	1.88677e-06	1.29762e-07
0.0123625	0.982279	0.0114254		0.0123625	0.0982279	0.00114254						0.0123642	0.979415	0.0178575		0.0123642	0.0979415	0.00178575		0.0123617	2.92934e-05	2.67046e-06						0.0123633	2.48118e-05	4.23549e-06														0.0123633	1.55613e-06	1.06559e-07
0.0127369	0.974318	0.0102557		0.0127369	0.0974319	0.00102557						0.0127387	0.985256	0.0162159		0.0127387	0.0985256	0.00162159		0.0127359	2.80731e-05	2.37567e-06						0.0127377	2.57871e-05	3.92513e-06														0.0127377	1.45893e-06	9.34003e-08
0.0131226	0.952865	0.009144		0.0131226	0.0952865	0.0009144						0.0131246	0.791736	0.0131357		0.0131246	0.0791736	0.00131357		0.0131214	2.46815e-05	2.02961e-06						0.0131235	3.12014e-05	3.94874e-06														0.0131235	1.47468e-06	8.59331e-08
0.0135199	0.789005	0.00751066		0.0135199	0.0789005	0.000751066						0.0135222	0.40545	0.00847337		0.0135222	0.040545	0.000847337		0.0135187	2.44267e-05	1.85676e-06						0.013521	2.41751e-05	3.16601e-06														0.013521	1.29993e-06	7.38176e-08
0.0139293	0.414216	0.00478031		0.0139293	0.0414216	0.000478031						0.0139319	0.220759	0.00569854		0.0139319	0.0220759	0.000569854		0.0139279	2.40462e-05	1.69997e-06						0.0139305	2.29911e-05	2.86223e-06														0.0139305	1.20051e-06	6.56393e-08
0.0143511	0.239017	0.00326924		0.0143511	0.0239017	0.000326924						0.0143539	0.156847	0.0044436		0.0143539	0.0156847	0.00044436		0.0143496	2.17059e-05	1.49829e-06						0.0143524	2.29751e-05	2.65642e-06														0.0143524	1.01595e-06	5.59298e-08
0.0147857	0.160867	0.00245932		0.0147857	0.0160868	0.000245932						0.0147888	0.117577	0.00356278		0.0147888	0.0117577	0.000356278		0.014784	2.04841e-05	1.35186e-06						0.0147871	2.36867e-05	2.51185e-06														0.0147871	9.76231e-07	5.10701e-08
0.0152334	0.11392	0.00198623		0.0152334	0.011392	0.000198623						0.0152368	0.08817	0.00290883		0.0152368	0.008817	0.000290883		0.0152316	1.76625e-05	1.17805e-06						0.015235	2.07969e-05	2.20935e-06														0.015235	8.62507e-07	4.51235e-08
0.0156947	0.0882058	0.00178365		0.0156947	0.00882058	0.000178365						0.0156984	0.0687797	0.00247838		0.0156984	0.00687797	0.000247838		0.0156927	1.77289e-05	1.12102e-06						0.0156964	2.10525e-05	2.09082e-06														0.0156964	7.51469e-07	4.02091e-08
0.0161699	0.066986	0.00142702		0.0161699	0.0066986	0.000142702						0.0161739	0.0535335	0.00204993		0.0161739	0.00535335	0.000204993		0.0161678	1.49312e-05	9.67512e-07						0.0161718	1.71082e-05	1.7843e-06														0.0161718	6.93123e-07	3.63593e-08
0.0166596	0.0519821	0.0011568		0.0166596	0.00519821	0.00011568						0.0166639	0.0417423	0.00169157		0.0166639	0.00417423	0.000169157		0.0166573	1.63556e-05	9.57492e-07						0.0166616	1.35177e-05	1.49027e-06														0.0166616	6.06204e-07	3.18971e-08
0.0171641	0.0408216	0.000950107		0.0171641	0.00408216	9.50107e-05						0.0171687	0.0326332	0.00139922		0.0171687	0.00326332	0.000139922		0.0171616	1.5019e-05	8.61e-07						0.0171662	1.73333e-05	1.58635e-06														0.0171662	5.80492e-07	2.93277e-08
0.0176838	0.0333165	0.000811597		0.0176838	0.00333165	8.11597e-05						0.0176888	0.0271809	0.0012204		0.0176888	0.00271809	0.00012204		0.0176811	1.54253e-05	8.34455e-07						0.0176861	1.46767e-05	1.40566e-06														0.0176861	5.32173e-07	2.6918e-08
0.0182193	0.0275643	0.000691605		0.0182193	0.00275643	6.91605e-05						0.0182247	0.0227941	0.00105327		0.0182247	0.00227941	0.000105327		0.0182164	1.3474e-05	7.36285e-07						0.0182218	1.38789e-05	1.28789e-06														0.0182218	4.38834e-07	2.29988e-08
0.018771	0.0201198	0.000555018		0.018771	0.00201198	5.55018e-05						0.0187768	0.0182661	0.000893902		0.0187768	0.00182661	8.93902e-05		0.0187679	1.31176e-05	6.9077e-07						0.0187737	1.32529e-05	1.19526e-06														0.0187737	4.22138e-07	2.14573e-08
0.0193394	0.0161915	0.000466157		0.0193394	0.00161915	4.66157e-05						0.0193456	0.0140906	0.000738543		0.0193456	0.00140906	7.38543e-05		0.019336	1.3832e-05	6.69437e-07						0.0193423	1.41337e-05	1.163e-06														0.0193423	3.7842e-07	1.9125e-08
0.019925	0.01381	0.00040707		0.019925	0.001381	4.0707e-05						0.0199317	0.0115427	0.000632537		0.0199317	0.00115427	6.32537e-05		0.0199214	1.18606e-05	5.87107e-07						0.0199281	1.18836e-05	1.01127e-06														0.0199281	3.1684e-07	1.65669e-08
0.0205284	0.0114077	0.000350983		0.0205284	0.00114077	3.50983e-05						0.0205355	0.0111854	0.000594492		0.0205355	0.00111854	5.94492e-05		0.0205245	1.14473e-05	5.49891e-07						0.0205316	1.26526e-05	9.92182e-07														0.0205316	3.07724e-07	1.55665e-08
0.02115	0.0091376	0.000293415		0.02115	0.00091376	2.93415e-05						0.0211576	0.00790703	0.00046637		0.0211576	0.000790703	4.6637e-05		0.0211459	1.09194e-05	5.03026e-07						0.0211535	1.02944e-05	8.37225e-07														0.0211535	2.62829e-07	1.34565e-08
0.0217904	0.00782674	0.000257583		0.0217904	0.000782674	2.57583e-05						0.0217985	0.0072495	0.000424731		0.0217985	0.00072495	4.24731e-05		0.0217861	1.07973e-05	4.75065e-07						0.0217942	1.01609e-05	7.92421e-07														0.0217942	2.28296e-07	1.19187e-08
0.0224503	0.0061848	0.000215561		0.0224503	0.00061848	2.15561e-05						0.0224589	0.0058975	0.000361227		0.0224589	0.00058975	3.61227e-05		0.0224456	1.09933e-05	4.53255e-07						0.0224542	1.02097e-05	7.50868e-07														0.0224542	2.0279e-07	1.0605e-08
0.0231301	0.00531436	0.000188467		0.0231301	0.000531436	1.88467e-05						0.0231393	0.00487883	0.00031016		0.0231393	0.000487883	3.1016e-05		0.0231251	9.35291e-06	3.94151e-07						0.0231343	9.53088e-06	6.84368e-07														0.0231343	1.64979e-07	9.03103e-09
0.0238305	0.00407518	0.000155444		0.0238305	0.000407518	1.55444e-05						0.0238402	0.0038631	0.000260146		0.0238402	0.00038631	2.60146e-05		0.0238252	9.12866e-06	3.67659e-07						0.023835	9.08945e-06	6.30691e-07														0.023835	1.44142e-07	7.94871e-09
0.0245521	0.00372705	0.000140368		0.0245521	0.000372705	1.40368e-05						0.0245625	0.00329321	0.000226835		0.0245625	0.000329321	2.26835e-05		0.0245465	8.90318e-06	3.43144e-07						0.0245569	8.7491e-06	5.84964e-07														0.0245569	1.30938e-07	7.16675e-09
0.0252955	0.00318849	0.000122652		0.0252955	0.000318849	1.22652e-05						0.0253066	0.00283704	0.000199285		0.0253066	0.000283704	1.99285e-05		0.0252896	7.6758e-06	3.01125e-07						0.0253006	8.27062e-06	5.36263e-07														0.0253006	1.23176e-07	6.57451e-09
0.0260615	0.00248281	0.000102627		0.0260615	0.000248281	1.02627e-05						0.0260732	0.00243484	0.00017515		0.0260732	0.000243484	1.7515e-05		0.0260552	7.47174e-06	2.81742e-07						0.0260669	8.21367e-06	5.0898e-07														0.0260669	1.0372e-07	5.72137e-09
0.0268507	0.00214715	9.029e-05		0.0268507	0.000214715	9.029e-06						0.026863	0.00229146	0.000160785		0.026863	0.000229146	1.60785e-05		0.026844	7.18496e-06	2.61484e-07						0.0268564	7.10814e-06	4.47918e-07														0.0268564	9.18628e-08	5.09194e-09
0.0276638	0.00188188	8.06741e-05		0.0276638	0.000188188	8.06741e-06						0.0276768	0.00180783	0.000136259		0.0276768	0.000180783	1.36259e-05		0.0276567	6.7647e-06	2.42082e-07						0.0276698	6.5556e-06	4.09856e-07														0.0276698	8.39366e-08	4.64013e-09
0.0285014	0.00171462	7.32726e-05		0.0285014	0.000171462	7.32726e-06						0.0285153	0.00168761	0.0001254		0.0285153	0.000168761	1.254e-05		0.028494	6.29002e-06	2.22378e-07						0.0285078	6.46769e-06	3.88903e-07														0.0285078	7.05105e-08	4.05616e-09
0.0293645	0.001498	6.53425e-05		0.0293645	0.0001498	6.53425e-06						0.0293791	0.00175055	0.000121947		0.0293791	0.000175055	1.21947e-05		0.0293566	6.53108e-06	2.16346e-07						0.0293712	7.01472e-06	3.85958e-07														0.0293712	6.42155e-08	3.69682e-09
0.0302537	0.00132734	5.86518e-05		0.0302537	0.000132734	5.86518e-06						0.0302691	0.00147223	0.000106541		0.0302691	0.000147223	1.06541e-05		0.0302454	6.11574e-06	1.99839e-07						0.0302608	5.7256e-06	3.3276e-07														0.0302608	5.49189e-08	3.25885e-09
0.0311698	0.00121834	5.38315e-05		0.0311698	0.000121834	5.38315e-06						0.0311861	0.00142296	0.00010054		0.0311861	0.000142296	1.0054e-05		0.031161	6.10933e-06	1.91393e-07						0.0311773	5.94236e-06	3.24609e-07														0.0311773	3.99776e-08	2.66083e-09
0.0321136	0.00125802	5.28938e-05		0.0321136	0.000125802	5.28938e-06						0.0321309	0.0013098	9.32099e-05		0.0321309	0.00013098	9.32099e-06		0.0321044	5.14422e-06	1.69634e-07						0.0321216	5.43999e-06	3.00482e-07														0.0321216	4.08945e-08	2.60394e-09
0.0330861	0.00114596	4.94464e-05		0.0330861	0.000114596	4.94464e-06						0.0331042	0.00109122	8.33251e-05		0.0331042	0.000109122	8.33251e-06		0.0330763	4.95662e-06	1.63102e-07						0.0330944	4.74919e-06	2.74609e-07														0.0330944	2.93893e-08	2.16077e-09
0.0340879	0.00114661	4.80201e-05		0.0340879	0.000114661	4.80201e-06						0.0341071	0.0010735	8.02001e-05		0.0341071	0.000107351	8.02001e-06		0.0340776	4.91233e-06	1.57625e-07						0.0340968	4.40651e-06	2.57182e-07														0.0340968	2.87674e-08	2.07639e-09
0.0351202	0.00110725	4.32379e-05		0.0351202	0.000110725	4.32379e-06						0.0351403	0.00111286	7.48996e-05		0.0351403	0.000111286	7.48996e-06		0.0351093	4.68504e-06	1.47686e-07						0.0351295	4.51356e-06	2.50429e-07														0.0351295	3.11467e-08	2.01308e-09
0.0361836	0.00107633	4.15588e-05		0.0361836	0.000107633	4.15588e-06						0.0362049	0.00114021	7.38196e-05		0.0362049	0.000114021	7.38196e-06		0.0361722	4.39791e-06	1.40601e-07						0.0361934	4.44598e-06	2.44207e-07														0.0361934	2.23099e-08	1.66745e-09
0.0372793	0.00108503	4.06389e-05		0.0372793	0.000108503	4.06389e-06						0.0373017	0.00113273	7.16388e-05		0.0373017	0.000113273	7.16388e-06		0.0372673	4.64197e-06	1.42193e-07						0.0372896	4.63718e-06	2.45516e-07														0.0372896	2.13597e-08	1.59284e-09
0.0384082	0.00108688	3.97123e-05		0.0384082	0.000108688	3.97124e-06						0.0384317	0.00101694	6.62566e-05		0.0384317	0.000101694	6.62566e-06		0.0383955	4.25596e-06	1.34539e-07						0.038419	4.61723e-06	2.42216e-07														0.038419	1.69824e-08	1.39316e-09
0.0395712	0.00110033	3.83134e-05		0.0395712	0.000110033	3.83134e-06						0.0395959	0.00110799	6.62019e-05		0.0395959	0.000110799	6.62019e-06		0.0395579	3.67022e-06	1.20722e-07						0.0395826	3.96214e-06	2.16859e-07														0.0395826	1.5352e-08	1.27108e-09
0.0407695	0.00107976	3.64199e-05		0.0407695	0.000107976	3.64199e-06						0.0407954	0.00114252	6.47221e-05		0.0407954	0.000114252	6.47221e-06		0.0407555	3.4636e-06	1.13746e-07						0.0407815	3.45521e-06	1.96573e-07														0.0407815	1.26759e-08	1.11252e-09
0.042004	0.00102694	3.39511e-05		0.042004	0.000102694	3.39511e-06						0.0420313	0.000963858	5.66961e-05		0.0420313	9.63858e-05	5.66961e-06		0.0419893	3.52339e-06	1.10964e-07						0.0420166	3.31661e-06	1.86484e-07														0.0420166	1.16663e-08	1.02179e-09
0.0432759	0.00106032	3.31593e-05		0.0432759	0.000106032	3.31593e-06						0.0433046	0.00106058	5.72307e-05		0.0433046	0.000106059	5.72307e-06		0.0432605	3.32659e-06	1.04673e-07						0.0432892	3.15593e-06	1.76466e-07														0.0432892	1.04648e-08	9.29903e-10
0.0445864	0.00106736	3.19757e-05		0.0445864	0.000106736	3.19757e-06						0.0446165	0.000932997	5.15182e-05		0.0446165	9.32997e-05	5.15182e-06		0.0445702	3.04132e-06	9.71e-08						0.0446003	2.86941e-06	1.63417e-07														0.0446003	9.9401e-09	8.76457e-10
0.0459365	0.00102963	3.03054e-05		0.0459365	0.000102963	3.03054e-06						0.0459681	0.000852938	4.73352e-05		0.0459681	8.52938e-05	4.73352e-06		0.0459195	2.94488e-06	9.3297e-08						0.0459511	2.87548e-06	1.60029e-07														0.0459511	7.14856e-09	7.17266e-10
0.0473275	0.000992957	2.87584e-05		0.0473275	9.92957e-05	2.87584e-06						0.0473606	0.000849674	4.55599e-05		0.0473606	8.49674e-05	4.55599e-06		0.0473096	2.74886e-06	8.77379e-08						0.0473428	2.88904e-06	1.56468e-07														0.0473428	7.58786e-09	7.14899e-10
0.0487606	0.000936574	2.69008e-05		0.0487606	9.36574e-05	2.69008e-06						0.0487954	0.000875297	4.47646e-05		0.0487954	8.75297e-05	4.47646e-06		0.0487419	2.61369e-06	8.36855e-08						0.0487767	2.58571e-06	1.44537e-07														0.0487767	6.43933e-09	6.38367e-10
0.0502371	0.00100896	2.73231e-05		0.0502371	0.000100896	2.73231e-06						0.0502736	0.000931106	4.49467e-05		0.0502736	9.31106e-05	4.49467e-06		0.0502175	2.4293e-06	7.91016e-08						0.050254	2.16921e-06	1.2974e-07														0.050254	7.33095e-09	6.63881e-10
0.0517584	0.000960927	2.6077e-05		0.0517584	9.60927e-05	2.6077e-06						0.0517966	0.000904771	4.34628e-05		0.0517966	9.0477e-05	4.34629e-06		0.0517378	2.24414e-06	7.48106e-08						0.051776	2.28709e-06	1.31151e-07														0.051776	5.37423e-09	5.51563e-10
0.0533257	0.000928272	2.50058e-05		0.0533257	9.28272e-05	2.50058e-06						0.0533657	0.000862533	4.1291e-05		0.0533657	8.62533e-05	4.1291e-06		0.0533041	2.16137e-06	7.26455e-08						0.0533441	2.1619e-06	1.26545e-07														0.0533441	5.45174e-09	5.43145e-10
0.0549404	0.000928653	2.44363e-05		0.0549404	9.28653e-05	2.44363e-06						0.0549824	0.00086848	4.0311e-05		0.0549824	8.6848e-05	4.0311e-06		0.0549178	1.93283e-06	6.73266e-08						0.0549598	2.04381e-06	1.21005e-07														0.0549598	3.85116e-09	4.41122e-10
0.0566041	0.00087117	2.30109e-05		0.0566041	8.7117e-05	2.30109e-06						0.056648	0.000785748	3.7156e-05		0.056648	7.85747e-05	3.7156e-06		0.0565804	1.78983e-06	6.3806e-08						0.0566243	2.08358e-06	1.20742e-07														0.0566243	5.1104e-09	4.98487e-10
0.0583181	0.000855411	2.23508e-05		0.0583181	8.55411e-05	2.23508e-06						0.0583641	0.000732189	3.53092e-05		0.0583641	7.32189e-05	3.53092e-06		0.0582933	1.81348e-06	6.38608e-08						0.0583393	1.51906e-06	1.01509e-07														0.0583393	3.98988e-09	4.3207e-10
0.060084	0.000843519	2.1829e-05		0.060084	8.43519e-05	2.1829e-06						0.0601322	0.000753088	3.49765e-05		0.0601322	7.53088e-05	3.49765e-06		0.0600581	1.52926e-06	5.80447e-08						0.0601062	1.49307e-06	1.00534e-07														0.0601062	3.87429e-09	4.14839e-10
0.0619034	0.0007713	2.60942e-05		0.0619034	7.713e-05	2.60942e-06						0.0619538	0.000650451	4.02398e-05		0.0619538	6.50451e-05	4.02398e-06		0.0618763	1.48834e-06	9.45349e-08						0.0619267	1.63696e-06	1.79867e-07														0.0619267	4.13324e-09	5.59692e-10
0.0637779	0.000766526	2.49444e-05		0.0637779	7.66526e-05	2.49444e-06						0.0638307	0.00063216	3.79146e-05		0.0638307	6.3216e-05	3.79146e-06		0.0637495	1.25786e-06	8.19556e-08						0.0638023	1.3042e-06	1.50809e-07														0.0638023	4.28595e-09	5.45701e-10
0.0657092	0.000701393	2.25801e-05		0.0657092	7.01393e-05	2.25801e-06						0.0657643	0.000614064	3.56564e-05		0.0657643	6.14064e-05	3.56564e-06		0.0656795	1.22904e-06	7.71273e-08						0.0657346	1.25017e-06	1.39914e-07														0.0657346	2.77895e-09	4.05148e-10
0.0676989	0.000686466	2.14894e-05		0.0676989	6.86466e-05	2.14894e-06						0.0677566	0.000574488	3.30026e-05		0.0677566	5.74488e-05	3.30026e-06		0.0676679	1.12428e-06	7.03497e-08						0.0677255	1.01241e-06	1.19243e-07														0.0677255	3.86324e-09	4.71835e-10
0.0697489	0.000625849	1.9285e-05		0.0697489	6.25849e-05	1.9285e-06						0.0698092	0.000599477	3.22981e-05		0.0698092	5.99477e-05	3.22981e-06		0.0697164	9.91047e-07	6.17914e-08						0.0697767	1.01747e-06	1.13063e-07														0.0697767	3.09732e-09	3.91598e-10
0.071861	0.000594937	1.79783e-05		0.071861	5.94937e-05	1.79783e-06						0.071924	0.000515721	2.82145e-05		0.071924	5.15721e-05	2.82145e-06		0.0718271	8.73459e-07	5.50174e-08						0.0718901	9.74225e-07	1.05518e-07														0.0718901	2.84221e-09	3.56887e-10
0.074037	0.000527791	1.5971e-05		0.074037	5.27791e-05	1.5971e-06						0.0741029	0.000495406	2.64335e-05		0.0741029	4.95406e-05	2.64335e-06		0.0740015	9.32268e-07	5.45883e-08						0.0740674	7.28348e-07	8.50685e-08														0.0740674	2.42723e-09	3.11347e-10
0.0762789	0.000505012	1.49011e-05		0.0762789	5.05012e-05	1.49011e-06						0.0763478	0.000421189	2.28515e-05		0.0763478	4.21189e-05	2.28515e-06		0.0762419	7.82368e-07	4.69768e-08						0.0763107	8.23569e-07	8.73064e-08														0.0763107	2.52015e-09	3.04826e-10
0.0785887	0.000462242	1.34797e-05		0.0785887	4.62242e-05	1.34797e-06						0.0786606	0.000402526	2.12488e-05		0.0786606	4.02526e-05	2.12488e-06		0.07855	6.48644e-07	4.00444e-08						0.0786219	6.42264e-07	7.16434e-08														0.0786219	2.03193e-09	2.54836e-10
0.0809685	0.000407094	1.19178e-05		0.0809685	4.07094e-05	1.19178e-06						0.0810436	0.000376673	1.95713e-05		0.0810436	3.76673e-05	1.95713e-06		0.080928	5.93314e-07	3.62795e-08						0.0810031	5.26675e-07	6.1015e-08														0.0810031	2.38379e-09	2.68026e-10
0.0834203	0.000355391	1.04754e-05		0.0834203	3.55391e-05	1.04754e-06						0.0834987	0.000306788	1.6461e-05		0.0834987	3.06788e-05	1.6461e-06		0.083378	4.69927e-07	3.0232e-08						0.0834565	5.0551e-07	5.67905e-08														0.0834565	1.80181e-09	2.16844e-10
0.0859463	0.000322824	9.48967e-06		0.0859463	3.22824e-05	9.48967e-07						0.0860282	0.00028279	1.50584e-05		0.0860282	2.8279e-05	1.50584e-06		0.0859022	4.03172e-07	2.65038e-08						0.0859841	4.74828e-07	5.24731e-08														0.0859841	1.72835e-09	2.02969e-10
0.0885488	0.000278421	8.29392e-06		0.0885488	2.78421e-05	8.29392e-07						0.0886344	0.000252628	1.34833e-05		0.0886344	2.52628e-05	1.34833e-06		0.0885028	4.1629e-07	2.57771e-08						0.0885883	3.47783e-07	4.19378e-08														0.0885883	1.41632e-09	1.72351e-10
0.0912302	0.000240011	7.27938e-06		0.0912302	2.40011e-05	7.27938e-07						0.0913195	0.000207362	1.14754e-05		0.0913195	2.07362e-05	1.14754e-06		0.0911822	3.57071e-07	2.26519e-08						0.0912714	3.3505e-07	3.93908e-08														0.0912714	1.36991e-09	1.62574e-10
0.0939927	0.000211546	6.48652e-06		0.0939927	2.11546e-05	6.48652e-07						0.0940859	0.000184847	1.03036e-05		0.0940859	1.84847e-05	1.03036e-06		0.0939426	2.73007e-07	1.86646e-08						0.0940357	2.20247e-07	2.98641e-08														0.0940357	1.23346e-09	1.46874e-10
0.0968389	0.000170141	5.459e-06		0.0968389	1.70141e-05	5.459e-07						0.0969361	0.000149181	8.6961e-06		0.0969361	1.49181e-05	8.6961e-07		0.0967866	2.41519e-07	1.67101e-08						0.0968838	2.35361e-07	2.96937e-08														0.0968838	1.2378e-09	1.41666e-10
0.0997713	0.000144753	4.76796e-06		0.0997713	1.44753e-05	4.76796e-07						0.0998727	0.000131182	7.76049e-06		0.0998727	1.31182e-05	7.76049e-07		0.0997168	1.91512e-07	1.40855e-08						0.0998181	1.55085e-07	2.26727e-08														0.0998181	1.303e-09	1.41194e-10
0.102792	0.000120816	4.12788e-06		0.102792	1.20816e-05	4.12788e-07						0.102898	0.000100039	6.36325e-06		0.102898	1.00039e-05	6.36325e-07		0.102736	1.72334e-07	1.2796e-08						0.102841	1.47278e-07	2.11706e-08														0.102841	1.00245e-09	1.16423e-10
0.105905	9.8155e-05	3.55235e-06		0.105905	9.8155e-06	3.55235e-07						0.106015	9.08888e-05	5.86627e-06		0.106015	9.08888e-06	5.86627e-07		0.105846	1.28511e-07	1.05813e-08						0.105956	1.46428e-07	2.05376e-08														0.105956	9.73705e-10	1.11632e-10
0.109112	7.96073e-05	3.07916e-06		0.109112	7.96073e-06	3.07916e-07						0.109227	6.73071e-05	4.82238e-06		0.109227	6.73071e-06	4.82238e-07		0.10905	1.0622e-07	9.35182e-09						0.109165	1.43244e-07	1.98471e-08														0.109165	7.10632e-10	9.07598e-11
0.112416	5.94962e-05	2.54141e-06		0.112416	5.94962e-06	2.54141e-07						0.112536	5.27343e-05	4.09574e-06		0.112536	5.27343e-06	4.09574e-07		0.112352	1.06583e-07	9.12418e-09						0.112471	1.00708e-07	1.59947e-08														0.112471	6.81367e-10	8.65303e-11
0.11582	4.85385e-05	2.23506e-06		0.11582	4.85385e-06	2.23506e-07						0.115945	4.47694e-05	3.6879e-06		0.115945	4.47694e-06	3.6879e-07		0.115753	8.49078e-08	7.96079e-09						0.115878	6.6935e-08	1.26984e-08														0.115878	6.4214e-10	8.25288e-11
0.119327	3.43618e-05	1.82612e-06		0.119327	3.43618e-06	1.82612e-07						0.119458	2.95368e-05	2.90072e-06		0.119458	2.95368e-06	2.90072e-07		0.119257	8.79284e-08	8.01771e-09						0.119387	6.03908e-08	1.18709e-08														0.119387	8.15352e-10	9.42454e-11
0.122941	2.35273e-05	1.47738e-06		0.122941	2.35273e-06	1.47738e-07						0.123077	2.10383e-05	2.40143e-06		0.123077	2.10383e-06	2.40143e-07		0.122868	8.72251e-08	7.91285e-09						0.123003	5.91835e-08	1.16225e-08														0.123003	6.46787e-10	8.15101e-11
0.126663	1.86195e-05	1.2935e-06		0.126663	1.86195e-06	1.2935e-07						0.126805	1.75586e-05	2.1574e-06		0.126805	1.75586e-06	2.1574e-07		0.126587	6.46888e-08	6.69532e-09						0.126729	8.1346e-08	1.36629e-08														0.126729	6.63647e-10	8.20142e-11
0.130499	1.38722e-05	1.08052e-06		0.130499	1.38722e-06	1.08052e-07						0.130646	1.08651e-05	1.63843e-06		0.130646	1.08651e-06	1.63843e-07		0.13042	8.01583e-08	7.31804e-09						0.130567	6.3056e-08	1.16352e-08														0.130567	7.82078e-10	8.86433e-11
0.134451	1.00729e-05	8.94565e-07		0.134451	1.00729e-06	8.94565e-08						0.134604	9.22778e-06	1.46999e-06		0.134604	9.22778e-07	1.46999e-07		0.134368	6.86564e-08	6.5879e-09						0.134521	8.17208e-08	1.30678e-08														0.134521	8.33783e-10	9.04983e-11
0.138522	8.36774e-06	7.9328e-07		0.138522	8.36774e-07	7.93281e-08						0.138682	6.58753e-06	1.20697e-06		0.138682	6.58753e-07	1.20697e-07		0.138436	7.67793e-08	6.83258e-09						0.138596	7.38833e-08	1.20932e-08														0.138596	8.60726e-10	9.06275e-11
0.142716	7.77037e-06	7.47066e-07		0.142716	7.77037e-07	7.47066e-08						0.142883	7.23668e-06	1.23933e-06		0.142883	7.23668e-07	1.23933e-07		0.142627	8.37315e-08	7.0154e-09						0.142793	7.07975e-08	1.15742e-08														0.142793	7.61792e-10	8.2595e-11
0.147038	6.84843e-06	6.87274e-07		0.147038	6.84843e-07	6.87274e-08						0.147212	4.59696e-06	9.64393e-07		0.147212	4.59696e-07	9.64393e-08		0.146945	8.39411e-08	6.89992e-09						0.147118	8.62802e-08	1.26581e-08														0.147118	7.64177e-10	8.15298e-11
0.151491	5.81341e-06	6.21576e-07		0.151491	5.81341e-07	6.21576e-08						0.151671	7.30452e-06	1.20205e-06		0.151671	7.30452e-07	1.20205e-07		0.151393	7.9622e-08	6.60276e-09						0.151574	7.66521e-08	1.16847e-08														0.151574	7.43427e-10	7.91417e-11
0.156078	7.31054e-06	6.88384e-07		0.156078	7.31054e-07	6.88384e-08						0.156266	5.46373e-06	1.02036e-06		0.156266	5.46373e-07	1.02036e-07		0.155976	9.05171e-08	6.9812e-09						0.156165	7.46491e-08	1.13552e-08														0.156165	8.54015e-10	8.54479e-11
0.160804	6.98229e-06	6.63458e-07		0.160804	6.98229e-07	6.63458e-08						0.161	3.89333e-06	8.46794e-07		0.161	3.89333e-07	8.46794e-08		0.160699	8.97521e-08	6.86411e-09						0.160894	7.27423e-08	1.10578e-08														0.160894	9.16361e-10	8.85857e-11
0.165673	6.74793e-06	6.45967e-07		0.165673	6.74793e-07	6.45967e-08						0.165877	7.37242e-06	1.16389e-06		0.165877	7.37242e-07	1.16389e-07		0.165564	7.66549e-08	6.24274e-09						0.165767	8.28913e-08	1.17781e-08														0.165767	8.47769e-10	8.37157e-11
0.17069	6.14188e-06	6.11877e-07		0.17069	6.14188e-07	6.11877e-08						0.170902	5.53774e-06	9.99076e-07		0.170902	5.53774e-07	9.99076e-08		0.170576	7.85389e-08	6.29118e-09						0.170788	7.53644e-08	1.11187e-08														0.170788	8.82566e-10	8.55462e-11
0.175859	7.13156e-06	6.62112e-07		0.175859	7.13156e-07	6.62112e-08						0.17608	6.12128e-06	1.05528e-06		0.17608	6.12128e-07	1.05528e-07		0.17574	8.92433e-08	6.76058e-09						0.175961	8.03184e-08	1.15346e-08														0.175961	8.57193e-10	8.40886e-11
0.181184	6.89538e-06	6.48748e-07		0.181184	6.89538e-07	6.48748e-08						0.181414	6.68432e-06	1.09865e-06		0.181414	6.68432e-07	1.09865e-07		0.18106	7.81752e-08	6.26677e-09						0.18129	8.01253e-08	1.14797e-08														0.18129	8.76386e-10	8.50466e-11
0.18667	6.90654e-06	6.48493e-07		0.18667	6.90654e-07	6.48493e-08						0.18691	6.8638e-06	1.11493e-06		0.18691	6.8638e-07	1.11493e-07		0.186542	7.1002e-08	5.94612e-09						0.186781	7.78672e-08	1.13068e-08														0.186781	6.68694e-10	7.15945e-11
0.192323	5.2239e-06	5.66771e-07		0.192323	5.2239e-07	5.66771e-08						0.192572	4.82895e-06	9.36926e-07		0.192572	4.82895e-07	9.36925e-08		0.192189	7.42419e-08	6.12967e-09						0.192438	8.26773e-08	1.17613e-08														0.192438	7.14864e-10	7.50249e-11
0.198147	5.66089e-06	5.99667e-07		0.198147	5.66089e-07	5.99667e-08						0.198406	4.92254e-06	9.63427e-07		0.198406	4.92254e-07	9.63427e-08		0.198007	6.79854e-08	5.93256e-09						0.198266	7.35953e-08	1.11946e-08														0.198266	6.99696e-10	7.50301e-11
0.204147	5.22498e-06	5.97334e-07		0.204147	5.22498e-07	5.97334e-08						0.204416	4.56337e-06	9.60773e-07		0.204416	4.56337e-07	9.60773e-08		0.204002	8.23714e-08	6.80234e-09						0.204271	8.2402e-08	1.23409e-08														0.204271	7.13732e-10	7.81782e-11
0.210328	6.79371e-06	7.18629e-07		0.210328	6.79371e-07	7.18629e-08						0.210609	4.69517e-06	1.02578e-06		0.210609	4.69517e-07	1.02578e-07		0.210178	7.12178e-08	6.59705e-09						0.210458	7.68433e-08	1.24456e-08														0.210458	6.89266e-10	7.96264e-11
0.216697	5.82133e-06	7.0257e-07		0.216697	5.82133e-07	7.0257e-08						0.216989	6.39577e-06	1.27395e-06		0.216989	6.39577e-07	1.27395e-07		0.216541	6.26619e-08	6.52442e-09						0.216832	6.36134e-08	1.19699e-08														0.216832	6.31328e-10	7.917e-11
0.223259	6.19598e-06	7.69339e-07		0.223259	6.19598e-07	7.69339e-08						0.223562	4.78225e-06	1.17768e-06		0.223562	4.78225e-07	1.17768e-07		0.223096	6.84009e-08	7.22455e-09						0.223399	8.88102e-08	1.50468e-08														0.223399	6.63228e-10	8.57622e-11
0.23002	6.42605e-06	8.35103e-07		0.23002	6.42605e-07	8.35103e-08						0.230335	9.04559e-06	1.71189e-06		0.230335	9.04559e-07	1.71189e-07		0.22985	6.76652e-08	7.62568e-09						0.230165	6.46112e-08	1.34802e-08														0.230165	6.85512e-10	9.16817e-11
0.236985	5.50226e-06	8.12636e-07		0.236985	5.50226e-07	8.12636e-08						0.237313	7.51812e-06	1.64688e-06		0.237313	7.51812e-07	1.64688e-07		0.236809	6.3847e-08	7.81214e-09						0.237136	5.89503e-08	1.37003e-08														0.237136	6.66048e-10	9.55449e-11
0.244161	6.7e-06	9.55226e-07		0.244161	6.7e-07	9.55227e-08						0.244502	3.60512e-06	1.19445e-06		0.244502	3.60512e-07	1.19445e-07		0.243978	8.0791e-08	9.35145e-09						0.244318	8.82938e-08	1.76294e-08														0.244318	8.29375e-10	1.13033e-10
0.251555	6.59603e-06	9.98245e-07		0.251555	6.59603e-07	9.98245e-08						0.251909	6.00582e-06	1.6441e-06		0.251909	6.00582e-07	1.6441e-07		0.251364	6.41964e-08	8.67121e-09						0.251718	6.65921e-08	1.61564e-08														0.251718	4.76897e-10	8.68713e-11
0.259172	4.20737e-06	8.3877e-07		0.259172	4.20737e-07	8.3877e-08						0.25954	8.27181e-06	2.0281e-06		0.25954	8.27181e-07	2.0281e-07		0.258974	7.5133e-08	9.92893e-09						0.259342	7.05915e-08	1.74441e-08														0.259342	6.45526e-10	1.07315e-10
0.26702	6.21e-06	1.05694e-06		0.26702	6.21e-07	1.05694e-07						0.267402	7.04569e-06	1.94061e-06		0.267402	7.04569e-07	1.94061e-07		0.266814	8.19441e-08	1.07836e-08						0.267196	8.2067e-08	1.95655e-08														0.267196	1.04579e-09	1.45822e-10
0.275105	5.07764e-06	1.00075e-06		0.275105	5.07764e-07	1.00075e-07						0.275503	3.91329e-06	1.50214e-06		0.275503	3.91329e-07	1.50214e-07		0.274892	7.89943e-08	1.10701e-08						0.275289	9.50084e-08	2.20834e-08														0.275289	6.84841e-10	1.19843e-10
0.283436	5.64664e-06	1.10783e-06		0.283436	5.64664e-07	1.10783e-07						0.283849	2.23967e-06	1.20306e-06		0.283849	2.23967e-07	1.20306e-07		0.283214	7.09159e-08	1.09473e-08						0.283627	8.77687e-08	2.22581e-08														0.283627	8.27509e-10	1.38493e-10
0.292019	5.88124e-06	1.17213e-06		0.292019	5.88124e-07	1.17213e-07						0.292448	5.79105e-06	2.01495e-06		0.292448	5.79105e-07	2.01495e-07		0.291788	7.05734e-08	1.13763e-08						0.292217	7.9254e-08	2.17443e-08														0.292217	7.89549e-10	1.4012e-10
0.298187	6.60188e-06	1.9859e-06		0.298187	6.60188e-07	1.9859e-07						0.298406	9.06513e-06	4.28297e-06		0.298406	9.06513e-07	4.28297e-07		0.298069	6.03506e-08	1.62093e-08						0.298288	9.60613e-08	3.95728e-08														0.298288	9.90645e-10	2.51929e-10
