# Supplementary material for: Neuropathy-related mutations alter the membrane binding properties of the human myelin protein P0 cytoplasmic tail
Source: PLoS One. 2019 Jun 7;14(6):e0216833. doi: 10.1371/journal.pone.0216833 (PMC6555526; doi:10.1371/journal.pone.0216833)
Supplement: S1 Supplementary Data — (ZIP) [file pone.0216833.s009.zip › numeroarvot/SAXD.xlsx]

## Sheet: Sheet1
	wt-P0ct		T216ER		A221T		D224Y		R227S		K236E		K236del
0.02	74.691	0.122427	75.3154	0.0957556	75.4559	0.230671	69.3512	0.216506	77.9504	0.143602	79.1501	0.542861	75.6898	0.138617
0.01	74.9751	0.351457	75.2237	0.274991	75.1601	0.351579	69.5053	0.311038	77.9978	0.403924	80.9128	0.989432	77.262	0.555669
0.0067	78.1183	0.353682	78.3686	0.172794	77.2331	0.463184	70.7767	0.140937	81.0252	0.812673	84.5543	1.72952	80.2245	0.905319
0.005	79.0564	0.661138	79.6593	1.3745	77.8634	0.0614065	72.3712	0.377234	80.6854	0.622731	85.6938	2.3957	80.6067	2.92295
0.0033	82.7696	0.366215	81.9727	0.226863	79.7873	0.35821	75.1069	0.6856	84.3787	0.408635	90.4477	2.7607	87.6442	1.48668
				x	y
				wt-P0ct	20.14	0.25
				T216ER	19.54	0.28
				A221T	19.15	0.21
				D224Y	22.11	0.28
				R227S	19.35	0.27
				K236E	14.98	0.12
				K236del	14.25	0.12
