# Supplementary material for: Neuropathy-related mutations alter the membrane binding properties of the human myelin protein P0 cytoplasmic tail
Source: PLoS One. 2019 Jun 7;14(6):e0216833. doi: 10.1371/journal.pone.0216833 (PMC6555526; doi:10.1371/journal.pone.0216833)
Supplement: S1 Supplementary Data — (ZIP) [file pone.0216833.s009.zip › numeroarvot/SAXS.xlsx]

## Sheet: Log plots
S	J EXP ER	ROR J REG	I REG			S	J EXP ER	ROR J REG	I REG																				S	J EXP ER	ROR J REG	I REG		S						S	J EXP ER	ROR J REG	I REG		S
0				58.9036		0				64.7194	0	0	0	0	6.47194		0				59.0629		0	0	0	0	0.590629		0				58.2746	0	0	0	0	0.0582746		0				56.136	0	0	0	0	0.0056136
0.00420446				58.9011		0.00341429				64.7176	0.00341429	0	0	0	6.47176		0.00311797				59.0617		0.00311797	0	0	0	0.590617		0.00390814				58.2722	0.00390814	0	0	0	0.0582722		0.00380939				56.1343	0.00380939	0	0	0	0.00561343
0.00840893				58.8943		0.00682859				64.7129	0.00682859	0	0	0	6.47129		0.00623594				59.0583		0.00623594	0	0	0	0.590583		0.00781629				58.2655	0.00781629	0	0	0	0.0582655		0.00761879				56.1296	0.00761879	0	0	0	0.00561296
0.0126134				58.8828		0.0102429				64.7051	0.0102429	0	0	0	6.47051		0.00935391				59.0528		0.00935391	0	0	0	0.590528		0.0117244				58.2544	0.0117244	0	0	0	0.0582544		0.0114282				56.1216	0.0114282	0	0	0	0.00561216
0.0168179				58.8668		0.0136572				64.6942	0.0136572	0	0	0	6.46942		0.0124719				59.0451		0.0124719	0	0	0	0.590451		0.0156326				58.2389	0.0156326	0	0	0	0.0582389		0.0152376				56.1106	0.0152376	0	0	0	0.00561106
0.0210223				58.8462		0.0170715				64.6801	0.0170715	0	0	0	6.46801		0.0155899				59.0351		0.0155899	0	0	0	0.590351		0.0195407				58.219	0.0195407	0	0	0	0.058219		0.019047				56.0963	0.019047	0	0	0	0.00560963
0.0252268				58.821		0.0204858				64.6629	0.0204858	0	0	0	6.46629		0.0187078				59.023		0.0187078	0	0	0	0.59023		0.0234489				58.1947	0.0234489	0	0	0	0.0581947		0.0228564				56.0789	0.0228564	0	0	0	0.00560789
0.0294312				58.7912		0.0239				64.6426	0.0239	0	0	0	6.46426		0.0218258				59.0086		0.0218258	0	0	0	0.590086		0.027357				58.1659	0.027357	0	0	0	0.0581659		0.0266657				56.0584	0.0266657	0	0	0	0.00560584
0.0336357				58.757		0.0273143				64.6191	0.0273143	0	0	0	6.46191		0.0249438				58.992		0.0249438	0	0	0	0.58992		0.0312651				58.1328	0.0312651	0	0	0	0.0581328		0.0304751				56.0347	0.0304751	0	0	0	0.00560347
0.0378402				58.7181		0.0307286				64.5926	0.0307286	0	0	0	6.45926		0.0280617				58.9732		0.0280617	0	0	0	0.589732		0.0351733				58.0953	0.0351733	0	0	0	0.0580953		0.0342845				56.0078	0.0342845	0	0	0	0.00560078
0.0420446				58.6748		0.0341429				64.5629	0.0341429	0	0	0	6.45629		0.0311797				58.9522		0.0311797	0	0	0	0.589522		0.0390814				58.0534	0.0390814	0	0	0	0.0580534		0.0380939				55.9778	0.0380939	0	0	0	0.00559778
0.0462491				58.6269		0.0375572				64.5302	0.0375572	0	0	0	6.45302		0.0342977				58.9291		0.0342977	0	0	0	0.589291		0.0429896				58.0071	0.0429896	0	0	0	0.0580071		0.0419033				55.9447	0.0419033	0	0	0	0.00559447
0.0504536				58.5745		0.0409715				64.4943	0.0409715	0	0	0	6.44943		0.0374157				58.9037		0.0374157	0	0	0	0.589037		0.0468977				57.9566	0.0468977	0	0	0	0.0579566		0.0457127				55.9085	0.0457127	0	0	0	0.00559085
0.054658				58.5177		0.0443858				64.4554	0.0443858	0	0	0	6.44554		0.0405336				58.8761		0.0405336	0	0	0	0.588761		0.0508059				57.9017	0.0508059	0	0	0	0.0579017		0.0495221				55.8691	0.0495221	0	0	0	0.00558691
0.0588625				58.4564		0.0478001				64.4134	0.0478001	0	0	0	6.44134		0.0436516				58.8464		0.0436516	0	0	0	0.588464		0.054714				57.8425	0.054714	0	0	0	0.0578425		0.0533315				55.8266	0.0533315	0	0	0	0.00558266
0.063067				58.3906		0.0512144				64.3683	0.0512144	0	0	0	6.43683		0.0467696				58.8144		0.0467696	0	0	0	0.588144		0.0586221				57.7791	0.0586221	0	0	0	0.0577791		0.0571409				55.7811	0.0571409	0	0	0	0.00557811
0.0672714				58.3204		0.0546287				64.3201	0.0546287	0	0	0	6.43201		0.0498875				58.7803		0.0498875	0	0	0	0.587803		0.0625303				57.7114	0.0625303	0	0	0	0.0577114		0.0609503				55.7324	0.0609503	0	0	0	0.00557324
0.0714759				58.2458		0.058043				64.2689	0.058043	0	0	0	6.42689		0.0530055				58.7441		0.0530055	0	0	0	0.587441		0.0664384				57.6395	0.0664384	0	0	0	0.0576395		0.0647597				55.6807	0.0647597	0	0	0	0.00556807
0.0756804				58.1669		0.0614573				64.2147	0.0614573	0	0	0	6.42147		0.0561235				58.7056		0.0561235	0	0	0	0.587056		0.0703466				57.5633	0.0703466	0	0	0	0.0575633		0.0685691				55.6259	0.0685691	0	0	0	0.00556259
0.0798848				58.0835		0.0648716				64.1574	0.0648716	0	0	0	6.41574		0.0592415				58.665		0.0592415	0	0	0	0.58665		0.0742547				57.4831	0.0742547	0	0	0	0.0574831		0.0723785				55.568	0.0723785	0	0	0	0.0055568
0.0840893				57.9959		0.0682859				64.0971	0.0682859	0	0	0	6.40971		0.0623594				58.6222		0.0623594	0	0	0	0.586222		0.0781629				57.3987	0.0781629	0	0	0	0.0573987		0.0761879				55.5071	0.0761879	0	0	0	0.00555071
0.0882937				57.9039		0.0717001				64.0338	0.0717001	0	0	0	6.40338		0.0654774				58.5773		0.0654774	0	0	0	0.585773		0.082071				57.3102	0.082071	0	0	0	0.0573102		0.0799973				55.4432	0.0799973	0	0	0	0.00554432
0.0924982				57.8077		0.0751144				63.9676	0.0751144	0	0	0	6.39676		0.0685954				58.5303		0.0685954	0	0	0	0.585303		0.0859791				57.2176	0.0859791	0	0	0	0.0572176		0.0838066				55.3763	0.0838066	0	0	0	0.00553763
0.0967027				57.7072		0.0785287				63.8983	0.0785287	0	0	0	6.38983		0.0717133				58.4811		0.0717133	0	0	0	0.584811		0.0898873				57.121	0.0898873	0	0	0	0.057121		0.087616				55.3064	0.087616	0	0	0	0.00553064
0.100907				57.6025		0.081943				63.826	0.081943	0	0	0	6.3826		0.0748313				58.4298		0.0748313	0	0	0	0.584298		0.0937954				57.0203	0.0937954	0	0	0	0.0570203		0.0914254				55.2334	0.0914254	0	0	0	0.00552334
0.105112				57.4937		0.0853573				63.7509	0.0853573	0	0	0	6.37509		0.0779493				58.3764		0.0779493	0	0	0	0.583764		0.0977036				56.9158	0.0977036	0	0	0	0.0569158		0.0952348				55.1575	0.0952348	0	0	0	0.00551575
0.109316				57.3807		0.0887716				63.6727	0.0887716	0	0	0	6.36727		0.0810673				58.3209		0.0810673	0	0	0	0.583209		0.101612				56.8073	0.101612	0	0	0	0.0568073		0.0990442				55.0787	0.0990442	0	0	0	0.00550787
0.113521				57.2635		0.0921859				63.5917	0.0921859	0	0	0	6.35917		0.0841852				58.2632		0.0841852	0	0	0	0.582632		0.10552				56.6949	0.10552	0	0	0	0.0566949		0.102854				54.9969	0.102854	0	0	0	0.00549969
0.117725	63.3493	9.12469	57.1423	57.1423		0.0956002	63.388	4.42455	63.5077	63.5077	0.0956002	6.3388	0.442455	6.35077	6.35077		0.0873032	58.4235	3.7534	58.2035	58.2035		0.0873032	0.584235	0.037534	0.582035	0.582035		0.109428	51.9342	9.29406	56.5786	56.5786	0.109428	0.0519342	0.00929406	0.0565786	0.0565786		0.106663	52.9401	2.99885	54.9122	54.9122	0.106663	0.00529401	0.000299885	0.00549122	0.00549122
0.120491	63.0463	8.89189	57.0604	57.0604		0.0983659	59.4644	4.16778	63.4376	63.4376	0.0983659	5.94644	0.416778	6.34376	6.34376		0.0900689	54.4287	3.57443	58.1488	58.1488		0.0900689	0.544287	0.0357443	0.581488	0.581488		0.112194	57.2029	8.84574	56.4941	56.4941	0.112194	0.0572029	0.00884574	0.0564941	0.0564941		0.109428	53.8583	2.90892	54.849	54.849	0.109428	0.00538583	0.000290892	0.0054849	0.0054849
0.123257	50.0909	8.34815	56.9767	56.9767		0.101132	62.4076	3.98788	63.3656	63.3656	0.101132	6.24076	0.398788	6.33656	6.33656		0.0928345	58.0799	3.31662	58.0924	58.0924		0.0928345	0.580799	0.0331662	0.580924	0.580924		0.11496	57.0595	8.54049	56.4076	56.4076	0.11496	0.0570595	0.00854049	0.0564076	0.0564076		0.112194	55.0932	2.78977	54.7841	54.7841	0.112194	0.00550932	0.000278977	0.00547841	0.00547841
0.126022	60.6327	8.2119	56.8913	56.8913		0.103897	62.0997	3.73836	63.2917	63.2917	0.103897	6.20997	0.373836	6.32917	6.32917		0.0956002	55.3879	3.15748	58.0344	58.0344		0.0956002	0.553879	0.0315748	0.580344	0.580344		0.117725	64.7031	8.13102	56.3193	56.3193	0.117725	0.0647031	0.00813102	0.0563193	0.0563193		0.11496	55.4544	2.71085	54.7178	54.7178	0.11496	0.00554544	0.000271085	0.00547178	0.00547178
0.128788	48.0749	7.88397	56.8042	56.8042		0.106663	64.1298	3.55305	63.2159	63.2159	0.106663	6.41298	0.355305	6.32159	6.32159		0.0983659	57.446	3.00433	57.9748	57.9748		0.0983659	0.57446	0.0300433	0.579748	0.579748		0.120491	54.0523	7.82403	56.2292	56.2292	0.120491	0.0540523	0.00782403	0.0562292	0.0562292		0.117725	53.5589	2.54359	54.65	54.65	0.117725	0.00535589	0.000254359	0.005465	0.005465
0.131554	54.0998	7.55867	56.7154	56.7154		0.109428	62.9215	3.43121	63.1383	63.1383	0.109428	6.29215	0.343121	6.31383	6.31383		0.101132	56.6136	2.87788	57.9136	57.9136		0.101132	0.566136	0.0287788	0.579136	0.579136		0.123257	53.4504	7.42015	56.1371	56.1371	0.123257	0.0534504	0.00742015	0.0561371	0.0561371		0.120491	53.7263	2.49788	54.5806	54.5806	0.120491	0.00537263	0.000249788	0.00545806	0.00545806
0.134319	44.9714	7.3552	56.6249	56.6249		0.112194	61.8296	3.29119	63.0588	63.0588	0.112194	6.18296	0.329119	6.30588	6.30588		0.103897	60.1857	2.72621	57.8507	57.8507		0.103897	0.601857	0.0272621	0.578507	0.578507		0.126022	46.7974	7.19834	56.0433	56.0433	0.126022	0.0467974	0.00719834	0.0560433	0.0560433		0.123257	48.2876	2.3531	54.5098	54.5098	0.123257	0.00482876	0.00023531	0.00545098	0.00545098
0.137085	54.8616	7.16136	56.5327	56.5327		0.11496	63.5322	3.16203	62.9775	62.9775	0.11496	6.35322	0.316203	6.29775	6.29775		0.106663	60.091	2.58999	57.7863	57.7863		0.106663	0.60091	0.0258999	0.577863	0.577863		0.128788	68.4681	7.10426	55.9477	55.9477	0.128788	0.0684681	0.00710426	0.0559477	0.0559477		0.126022	54.7864	2.35545	54.4375	54.4375	0.126022	0.00547864	0.000235545	0.00544375	0.00544375
0.139851	61.5228	6.87044	56.4388	56.4388		0.117725	60.8256	2.99067	62.8944	62.8944	0.117725	6.08256	0.299067	6.28944	6.28944		0.109428	55.9897	2.51106	57.7203	57.7203		0.109428	0.559897	0.0251106	0.577203	0.577203		0.131554	55.7746	6.71009	55.8502	55.8502	0.131554	0.0557746	0.00671009	0.0558502	0.0558502		0.128788	52.9334	2.25601	54.3637	54.3637	0.128788	0.00529334	0.000225601	0.00543637	0.00543637
0.142616	52.8184	6.67299	56.3433	56.3433		0.120491	58.4622	2.91239	62.8094	62.8094	0.120491	5.84622	0.291239	6.28094	6.28094		0.112194	55.5207	2.40327	57.6527	57.6527		0.112194	0.555207	0.0240327	0.576527	0.576527		0.134319	54.7001	6.59792	55.7511	55.7511	0.134319	0.0547001	0.00659792	0.0557511	0.0557511		0.131554	55.3345	2.19371	54.2884	54.2884	0.131554	0.00553345	0.000219371	0.00542884	0.00542884
0.145382	52.5345	6.50087	56.2461	56.2461		0.123257	61.4176	2.77616	62.7227	62.7227	0.123257	6.14176	0.277616	6.27227	6.27227		0.11496	55.2002	2.32875	57.5835	57.5835		0.11496	0.552002	0.0232875	0.575835	0.575835		0.137085	64.1029	6.43086	55.6501	55.6501	0.137085	0.0641029	0.00643086	0.0556501	0.0556501		0.134319	52.8634	2.14676	54.2118	54.2118	0.134319	0.00528634	0.000214676	0.00542118	0.00542118
0.148148	53.4946	6.3743	56.1473	56.1473		0.126022	63.5002	2.71588	62.6341	62.6341	0.126022	6.35002	0.271588	6.26341	6.26341		0.117725	55.1131	2.20444	57.5127	57.5127		0.117725	0.551131	0.0220444	0.575127	0.575127		0.139851	65.5364	6.21247	55.5474	55.5474	0.139851	0.0655364	0.00621247	0.0555474	0.0555474		0.137085	52.1457	2.0725	54.1336	54.1336	0.137085	0.00521457	0.00020725	0.00541336	0.00541336
0.150913	48.7797	6.14976	56.0469	56.0469		0.128788	64.5107	2.62451	62.5438	62.5438	0.128788	6.45107	0.262451	6.25438	6.25438		0.120491	54.4028	2.16591	57.4404	57.4404		0.120491	0.544028	0.0216591	0.574404	0.574404		0.142616	51.5673	5.97603	55.443	55.443	0.142616	0.0515673	0.00597603	0.055443	0.055443		0.139851	53.9576	2.0076	54.054	54.054	0.139851	0.00539576	0.00020076	0.0054054	0.0054054
0.153679	59.499	6.07469	55.9449	55.9449		0.131554	62.9022	2.5259	62.4516	62.4516	0.131554	6.29022	0.25259	6.24516	6.24516		0.123257	54.8231	2.06067	57.3665	57.3665		0.123257	0.548231	0.0206067	0.573665	0.573665		0.145382	54.2189	5.81043	55.3369	55.3369	0.145382	0.0542189	0.00581043	0.0553369	0.0553369		0.142616	53.438	1.98499	53.973	53.973	0.142616	0.0053438	0.000198499	0.0053973	0.0053973
0.156445	52.3572	5.87077	55.8413	55.8413		0.134319	63.1536	2.48207	62.3578	62.3578	0.134319	6.31536	0.248207	6.23578	6.23578		0.126022	58.1604	2.04776	57.2912	57.2912		0.126022	0.581604	0.0204776	0.572912	0.572912		0.148148	58.474	5.74305	55.2291	55.2291	0.148148	0.058474	0.00574305	0.0552291	0.0552291		0.145382	53.4131	1.93368	53.8905	53.8905	0.145382	0.00534131	0.000193368	0.00538905	0.00538905
0.15921	50.4042	5.73945	55.7361	55.7361		0.137085	62.4071	2.40775	62.2621	62.2621	0.137085	6.24071	0.240775	6.22621	6.22621		0.128788	55.6787	1.96678	57.2142	57.2142		0.128788	0.556787	0.0196678	0.572142	0.572142		0.150913	65.6619	5.56411	55.1197	55.1197	0.150913	0.0656619	0.00556411	0.0551197	0.0551197		0.148148	51.8305	1.88629	53.8067	53.8067	0.148148	0.00518305	0.000188629	0.00538067	0.00538067
0.161976	54.6544	5.66955	55.6294	55.6294		0.139851	61.9147	2.30364	62.1648	62.1648	0.139851	6.19147	0.230364	6.21648	6.21648		0.131554	59.8283	1.92506	57.1357	57.1357		0.131554	0.598283	0.0192506	0.571357	0.571357		0.153679	53.9046	5.43018	55.0086	55.0086	0.153679	0.0539046	0.00543018	0.0550086	0.0550086		0.150913	52.949	1.84065	53.7214	53.7214	0.150913	0.0052949	0.000184065	0.00537214	0.00537214
0.164742	55.9971	5.50572	55.521	55.521		0.142616	61.3264	2.25979	62.0657	62.0657	0.142616	6.13264	0.225979	6.20657	6.20657		0.134319	54.4402	1.86199	57.0558	57.0558		0.134319	0.544402	0.0186199	0.570558	0.570558		0.156445	61.9923	5.37908	54.8959	54.8959	0.156445	0.0619923	0.00537908	0.0548959	0.0548959		0.153679	56.4207	1.83586	53.6348	53.6348	0.153679	0.00564207	0.000183586	0.00536348	0.00536348
0.167507	57.9314	5.40141	55.4112	55.4112		0.145382	61.4096	2.20773	61.9649	61.9649	0.145382	6.14096	0.220773	6.19649	6.19649		0.137085	56.5251	1.82154	56.9743	56.9743		0.137085	0.565251	0.0182154	0.569743	0.569743		0.15921	63.1511	5.25028	54.7816	54.7816	0.15921	0.0631511	0.00525028	0.0547816	0.0547816		0.156445	55.4075	1.79502	53.5467	53.5467	0.156445	0.00554075	0.000179502	0.00535467	0.00535467
0.170273	56.9405	5.33811	55.2998	55.2998		0.148148	64.7547	2.17673	61.8624	61.8624	0.148148	6.47547	0.217673	6.18624	6.18624		0.139851	56.3815	1.76096	56.8913	56.8913		0.139851	0.563815	0.0176096	0.568913	0.568913		0.161976	55.8058	5.13825	54.6657	54.6657	0.161976	0.0558058	0.00513825	0.0546657	0.0546657		0.15921	52.4808	1.74513	53.4574	53.4574	0.15921	0.00524808	0.000174513	0.00534574	0.00534574
0.173039	59.456	5.22627	55.1869	55.1869		0.150913	61.531	2.09403	61.7582	61.7582	0.150913	6.1531	0.209403	6.17582	6.17582		0.142616	55.6349	1.72879	56.8068	56.8068		0.142616	0.556349	0.0172879	0.568068	0.568068		0.164742	57.8153	4.98578	54.5483	54.5483	0.164742	0.0578153	0.00498578	0.0545483	0.0545483		0.161976	50.6403	1.70559	53.3666	53.3666	0.161976	0.00506403	0.000170559	0.00533666	0.00533666
0.175804	63.3737	5.12089	55.0726	55.0726		0.153679	57.3221	2.04726	61.6524	61.6524	0.153679	5.73221	0.204726	6.16524	6.16524		0.145382	54.533	1.67634	56.7208	56.7208		0.145382	0.54533	0.0167634	0.567208	0.567208		0.167507	64.5054	4.96008	54.4293	54.4293	0.167507	0.0645054	0.00496008	0.0544293	0.0544293		0.164742	53.2591	1.6779	53.2745	53.2745	0.164742	0.00532591	0.00016779	0.00532745	0.00532745
0.17857	56.3978	5.03393	54.9567	54.9567		0.156445	60.9559	2.01932	61.5448	61.5448	0.156445	6.09559	0.201932	6.15448	6.15448		0.148148	58.3478	1.68172	56.6334	56.6334		0.148148	0.583478	0.0168172	0.566334	0.566334		0.170273	58.4386	4.87267	54.3088	54.3088	0.170273	0.0584386	0.00487267	0.0543088	0.0543088		0.167507	52.7684	1.66246	53.181	53.181	0.167507	0.00527684	0.000166246	0.0053181	0.0053181
0.181336	49.322	4.91097	54.8394	54.8394		0.15921	58.8915	1.96702	61.4357	61.4357	0.15921	5.88915	0.196702	6.14357	6.14357		0.150913	54.9624	1.60338	56.5445	56.5445		0.150913	0.549624	0.0160338	0.565445	0.565445		0.173039	50.5927	4.64919	54.1867	54.1867	0.173039	0.0505927	0.00464919	0.0541867	0.0541867		0.170273	52.1298	1.63483	53.0862	53.0862	0.170273	0.00521298	0.000163483	0.00530862	0.00530862
0.184101	56.0121	4.91388	54.7206	54.7206		0.161976	63.6392	1.95656	61.3249	61.3249	0.161976	6.36392	0.195656	6.13249	6.13249		0.153679	55.6373	1.59254	56.4542	56.4542		0.153679	0.556373	0.0159254	0.564542	0.564542		0.175804	52.7638	4.59297	54.0633	54.0633	0.175804	0.0527638	0.00459297	0.0540633	0.0540633		0.173039	51.2646	1.59192	52.9901	52.9901	0.173039	0.00512646	0.000159192	0.00529901	0.00529901
0.186867	54.548	4.7181	54.6004	54.6004		0.164742	64.4486	1.89742	61.2124	61.2124	0.164742	6.44486	0.189742	6.12124	6.12124		0.156445	57.3909	1.57972	56.3624	56.3624		0.156445	0.573909	0.0157972	0.563624	0.563624		0.17857	50.7207	4.55154	53.9383	53.9383	0.17857	0.0507207	0.00455154	0.0539383	0.0539383		0.175804	53.2432	1.57489	52.8927	52.8927	0.175804	0.00532432	0.000157489	0.00528927	0.00528927
0.189633	48.5177	4.68179	54.4788	54.4788		0.167507	60.2609	1.87038	61.0984	61.0984	0.167507	6.02609	0.187038	6.10984	6.10984		0.15921	56.0762	1.53856	56.2692	56.2692		0.15921	0.560762	0.0153856	0.562692	0.562692		0.181336	45.5973	4.41023	53.8119	53.8119	0.181336	0.0455973	0.00441023	0.0538119	0.0538119		0.17857	54.0556	1.56834	52.794	52.794	0.17857	0.00540556	0.000156834	0.0052794	0.0052794
0.192398	65.4152	4.67569	54.3558	54.3558		0.170273	59.7897	1.83658	60.9828	60.9828	0.170273	5.97897	0.183658	6.09828	6.09828		0.161976	56.1049	1.52045	56.1746	56.1746		0.161976	0.561049	0.0152045	0.561746	0.561746		0.184101	53.6038	4.43838	53.6841	53.6841	0.184101	0.0536038	0.00443838	0.0536841	0.0536841		0.181336	54.0354	1.5413	52.6939	52.6939	0.181336	0.00540354	0.00015413	0.00526939	0.00526939
0.195164	54.3428	4.57536	54.2313	54.2313		0.173039	62.3595	1.79682	60.8656	60.8656	0.173039	6.23595	0.179682	6.08656	6.08656		0.164742	55.3248	1.47448	56.0785	56.0785		0.164742	0.553248	0.0147448	0.560785	0.560785		0.186867	63.3292	4.33132	53.5549	53.5549	0.186867	0.0633292	0.00433132	0.0535549	0.0535549		0.184101	54.3733	1.5442	52.5927	52.5927	0.184101	0.00543733	0.00015442	0.00525927	0.00525927
0.19793	50.6924	4.50631	54.1055	54.1055		0.175804	59.7676	1.75578	60.7469	60.7469	0.175804	5.97676	0.175578	6.07469	6.07469		0.167507	56.6905	1.46743	55.9811	55.9811		0.167507	0.566905	0.0146743	0.559811	0.559811		0.189633	53.9976	4.26938	53.4243	53.4243	0.189633	0.0539976	0.00426938	0.0534243	0.0534243		0.186867	52.6692	1.47409	52.4901	52.4901	0.186867	0.00526692	0.000147409	0.00524901	0.00524901
0.200695	55.7321	4.43837	53.9784	53.9784		0.17857	59.9109	1.75282	60.6266	60.6266	0.17857	5.99109	0.175282	6.06266	6.06266		0.170273	55.4277	1.44184	55.8823	55.8823		0.170273	0.554277	0.0144184	0.558823	0.558823		0.192398	53.7652	4.20908	53.2924	53.2924	0.192398	0.0537652	0.00420908	0.0532924	0.0532924		0.189633	52.5245	1.47159	52.3863	52.3863	0.189633	0.00525245	0.000147159	0.00523863	0.00523863
0.203461	52.6514	4.3871	53.8498	53.8498		0.181336	61.5532	1.71328	60.5047	60.5047	0.181336	6.15532	0.171328	6.05047	6.05047		0.173039	55.7445	1.41351	55.7821	55.7821		0.173039	0.557445	0.0141351	0.557821	0.557821		0.195164	47.8723	4.13194	53.1592	53.1592	0.195164	0.0478723	0.00413194	0.0531592	0.0531592		0.192398	52.1216	1.45315	52.2812	52.2812	0.192398	0.00521216	0.000145315	0.00522812	0.00522812
0.206227	50.5678	4.30468	53.72	53.72		0.184101	61.7584	1.70774	60.3814	60.3814	0.184101	6.17584	0.170774	6.03814	6.03814		0.175804	53.9922	1.38517	55.6805	55.6805		0.175804	0.539922	0.0138517	0.556805	0.556805		0.19793	52.4869	4.08272	53.0246	53.0246	0.19793	0.0524869	0.00408272	0.0530246	0.0530246		0.195164	51.2197	1.43986	52.1749	52.1749	0.195164	0.00512197	0.000143986	0.00521749	0.00521749
0.208992	53.4396	4.27232	53.5889	53.5889		0.186867	57.0538	1.62949	60.2565	60.2565	0.186867	5.70538	0.162949	6.02565	6.02565		0.17857	57.0867	1.3892	55.5776	55.5776		0.17857	0.570867	0.013892	0.555776	0.555776		0.200695	50.8876	4.00297	52.8888	52.8888	0.200695	0.0508876	0.00400297	0.0528888	0.0528888		0.19793	52.2629	1.42347	52.0674	52.0674	0.19793	0.00522629	0.000142347	0.00520674	0.00520674
0.211758	60.105	4.18669	53.4564	53.4564		0.189633	61.108	1.63778	60.1302	60.1302	0.189633	6.1108	0.163778	6.01302	6.01302		0.181336	54.1059	1.34697	55.4734	55.4734		0.181336	0.541059	0.0134697	0.554734	0.554734		0.203461	45.7228	3.95423	52.7516	52.7516	0.203461	0.0457228	0.00395423	0.0527516	0.0527516		0.200695	51.9812	1.39884	51.9587	51.9587	0.200695	0.00519812	0.000139884	0.00519587	0.00519587
0.214524	54.7544	4.18064	53.3227	53.3227		0.192398	60.1638	1.62707	60.0024	60.0024	0.192398	6.01638	0.162707	6.00024	6.00024		0.184101	54.5429	1.3516	55.3678	55.3678		0.184101	0.545429	0.013516	0.553678	0.553678		0.206227	50.1316	3.91976	52.6133	52.6133	0.206227	0.0501316	0.00391976	0.0526133	0.0526133		0.203461	53.877	1.39307	51.8488	51.8488	0.203461	0.0053877	0.000139307	0.00518488	0.00518488
0.217289	47.6533	4.10548	53.1877	53.1877		0.195164	57.8176	1.59962	59.8731	59.8731	0.195164	5.78176	0.159962	5.98731	5.98731		0.186867	56.1144	1.31432	55.2609	55.2609		0.186867	0.561144	0.0131432	0.552609	0.552609		0.208992	55.2036	3.9257	52.4737	52.4737	0.208992	0.0552036	0.0039257	0.0524737	0.0524737		0.206227	51.762	1.36557	51.7377	51.7377	0.206227	0.0051762	0.000136557	0.00517377	0.00517377
0.220055	55.1566	4.09054	53.0515	53.0515		0.19793	59.4427	1.58093	59.7424	59.7424	0.19793	5.94427	0.158093	5.97424	5.97424		0.189633	53.5175	1.29245	55.1527	55.1527		0.189633	0.535175	0.0129245	0.551527	0.551527		0.211758	47.9953	3.7754	52.333	52.333	0.211758	0.0479953	0.0037754	0.052333	0.052333		0.208992	53.5797	1.37826	51.6254	51.6254	0.208992	0.00535797	0.000137826	0.00516254	0.00516254
0.222821	51.7252	4.13287	52.914	52.914		0.200695	60.5518	1.55108	59.6103	59.6103	0.200695	6.05518	0.155108	5.96103	5.96103		0.192398	56.8077	1.29633	55.0432	55.0432		0.192398	0.568077	0.0129633	0.550432	0.550432		0.214524	58.1055	3.84222	52.191	52.191	0.214524	0.0581055	0.00384222	0.052191	0.052191		0.211758	48.8483	1.31367	51.512	51.512	0.211758	0.00488483	0.000131367	0.0051512	0.0051512
0.225586	50.2635	4.09469	52.7754	52.7754		0.203461	57.6868	1.53582	59.4767	59.4767	0.203461	5.76868	0.153582	5.94767	5.94767		0.195164	55.0064	1.28068	54.9325	54.9325		0.195164	0.550064	0.0128068	0.549325	0.549325		0.217289	51.1317	3.75205	52.0479	52.0479	0.217289	0.0511317	0.00375205	0.0520479	0.0520479		0.214524	50.8296	1.32728	51.3974	51.3974	0.214524	0.00508296	0.000132728	0.00513974	0.00513974
0.228352	55.043	4.16733	52.6355	52.6355		0.206227	57.0084	1.50425	59.3418	59.3418	0.206227	5.70084	0.150425	5.93418	5.93418		0.19793	54.5279	1.25516	54.8204	54.8204		0.19793	0.545279	0.0125516	0.548204	0.548204		0.220055	48.831	3.73209	51.9038	51.9038	0.220055	0.048831	0.00373209	0.0519038	0.0519038		0.217289	51.1384	1.31094	51.2817	51.2817	0.217289	0.00511384	0.000131094	0.00512817	0.00512817
0.231117	50.0507	4.11402	52.4944	52.4944		0.208992	58.1583	1.50763	59.2055	59.2055	0.208992	5.81583	0.150763	5.92055	5.92055		0.200695	53.8381	1.22956	54.7071	54.7071		0.200695	0.538381	0.0122956	0.547071	0.547071		0.222821	50.6853	3.77944	51.7584	51.7584	0.222821	0.0506853	0.00377944	0.0517584	0.0517584		0.220055	52.7726	1.31833	51.1648	51.1648	0.220055	0.00527726	0.000131833	0.00511648	0.00511648
0.233883	47.7152	4.10269	52.3522	52.3522		0.211758	60.4686	1.47147	59.0678	59.0678	0.211758	6.04686	0.147147	5.90678	5.90678		0.203461	52.8125	1.22243	54.5926	54.5926		0.203461	0.528125	0.0122243	0.545926	0.545926		0.225586	51.783	3.75072	51.612	51.612	0.225586	0.051783	0.00375072	0.051612	0.051612		0.222821	48.9382	1.31514	51.0468	51.0468	0.222821	0.00489382	0.000131514	0.00510468	0.00510468
0.236649	53.885	4.11855	52.2088	52.2088		0.214524	56.282	1.4689	58.9288	58.9288	0.214524	5.6282	0.14689	5.89288	5.89288		0.206227	55.1793	1.21942	54.4768	54.4768		0.206227	0.551793	0.0121942	0.544768	0.544768		0.228352	52.3327	3.80149	51.4645	51.4645	0.228352	0.0523327	0.00380149	0.0514645	0.0514645		0.225586	47.9489	1.29642	50.9278	50.9278	0.225586	0.00479489	0.000129642	0.00509278	0.00509278
0.239414	53.3494	4.07451	52.0644	52.0644		0.217289	61.1901	1.45373	58.7885	58.7885	0.217289	6.11901	0.145373	5.87885	5.87885		0.208992	54.2805	1.21097	54.3598	54.3598		0.208992	0.542805	0.0121097	0.543598	0.543598		0.231117	44.5868	3.72344	51.3161	51.3161	0.231117	0.0445868	0.00372344	0.0513161	0.0513161		0.228352	49.7411	1.32811	50.8076	50.8076	0.228352	0.00497411	0.000132811	0.00508076	0.00508076
0.24218	57.1257	4.14919	51.9187	51.9187		0.220055	58.6423	1.44752	58.6468	58.6468	0.220055	5.86423	0.144752	5.86468	5.86468		0.211758	52.9665	1.17232	54.2416	54.2416		0.211758	0.529665	0.0117232	0.542416	0.542416		0.233883	55.1563	3.79935	51.1666	51.1666	0.233883	0.0551563	0.00379935	0.0511666	0.0511666		0.231117	51.6883	1.32895	50.6864	50.6864	0.231117	0.00516883	0.000132895	0.00506864	0.00506864
0.244946	49.695	4.0149	51.772	51.772		0.222821	60.0643	1.46446	58.5039	58.5039	0.222821	6.00643	0.146446	5.85039	5.85039		0.214524	52.9264	1.1749	54.1222	54.1222		0.214524	0.529264	0.011749	0.541222	0.541222		0.236649	47.2355	3.74547	51.0161	51.0161	0.236649	0.0472355	0.00374547	0.0510161	0.0510161		0.233883	50.0802	1.3208	50.5641	50.5641	0.233883	0.00500802	0.00013208	0.00505641	0.00505641
0.247711	53.3151	4.04084	51.6243	51.6243		0.225586	58.2427	1.44837	58.3597	58.3597	0.225586	5.82427	0.144837	5.83597	5.83597		0.217289	52.3442	1.1528	54.0017	54.0017		0.217289	0.523442	0.011528	0.540017	0.540017		0.239414	46.112	3.68989	50.8646	50.8646	0.239414	0.046112	0.00368989	0.0508646	0.0508646		0.236649	49.2897	1.31988	50.4408	50.4408	0.236649	0.00492897	0.000131988	0.00504408	0.00504408
0.250477	50.6929	3.9926	51.4754	51.4754		0.228352	58.4115	1.4749	58.2142	58.2142	0.228352	5.84115	0.14749	5.82142	5.82142		0.220055	53.3607	1.15662	53.8799	53.8799		0.220055	0.533607	0.0115662	0.538799	0.538799		0.24218	49.3184	3.75234	50.7122	50.7122	0.24218	0.0493184	0.00375234	0.0507122	0.0507122		0.239414	51.1222	1.31532	50.3165	50.3165	0.239414	0.00511222	0.000131532	0.00503165	0.00503165
0.253243	50.1322	3.98965	51.3255	51.3255		0.231117	57.3907	1.46189	58.0675	58.0675	0.231117	5.73907	0.146189	5.80675	5.80675		0.222821	54.4031	1.17668	53.757	53.757		0.222821	0.544031	0.0117668	0.53757	0.53757		0.244946	55.4535	3.69827	50.5589	50.5589	0.244946	0.0554535	0.00369827	0.0505589	0.0505589		0.24218	50.8046	1.32312	50.1911	50.1911	0.24218	0.00508046	0.000132312	0.00501911	0.00501911
0.256008	50.6966	3.99197	51.1747	51.1747		0.233883	54.6361	1.44844	57.9195	57.9195	0.233883	5.46361	0.144844	5.79195	5.79195		0.225586	51.8929	1.15561	53.633	53.633		0.225586	0.518929	0.0115561	0.53633	0.53633		0.247711	45.91	3.67088	50.4047	50.4047	0.247711	0.04591	0.00367088	0.0504047	0.0504047		0.244946	48.3616	1.28261	50.0647	50.0647	0.244946	0.00483616	0.000128261	0.00500647	0.00500647
0.258774	44.4148	3.89229	51.0227	51.0227		0.236649	58.1613	1.46213	57.7704	57.7704	0.236649	5.81613	0.146213	5.77704	5.77704		0.228352	53.1002	1.18846	53.5078	53.5078		0.228352	0.531002	0.0118846	0.535078	0.535078		0.250477	43.8149	3.63787	50.2496	50.2496	0.250477	0.0438149	0.00363787	0.0502496	0.0502496		0.247711	51.3374	1.31337	49.9373	49.9373	0.247711	0.00513374	0.000131337	0.00499373	0.00499373
0.26154	58.1339	3.98733	50.8698	50.8698		0.239414	55.94	1.42963	57.6201	57.6201	0.239414	5.594	0.142963	5.76201	5.76201		0.231117	53.5921	1.17917	53.3816	53.3816		0.231117	0.535921	0.0117917	0.533816	0.533816		0.253243	46.9556	3.62348	50.0936	50.0936	0.253243	0.0469556	0.00362348	0.0500936	0.0500936		0.250477	49.3757	1.29303	49.8089	49.8089	0.250477	0.00493757	0.000129303	0.00498089	0.00498089
0.264305	46.4345	3.84299	50.716	50.716		0.24218	56.4102	1.4525	57.4686	57.4686	0.24218	5.64102	0.14525	5.74686	5.74686		0.233883	53.9208	1.17276	53.2542	53.2542		0.233883	0.539208	0.0117276	0.532542	0.532542		0.256008	46.7956	3.61049	49.9369	49.9369	0.256008	0.0467956	0.00361049	0.0499369	0.0499369		0.253243	49.3685	1.28365	49.6796	49.6796	0.253243	0.00493685	0.000128365	0.00496796	0.00496796
0.267071	49.039	3.90711	50.5611	50.5611		0.244946	57.4819	1.42268	57.3159	57.3159	0.244946	5.74819	0.142268	5.73159	5.73159		0.236649	55.6116	1.191	53.1257	53.1257		0.236649	0.556116	0.01191	0.531257	0.531257		0.258774	47.0701	3.53498	49.7793	49.7793	0.258774	0.0470701	0.00353498	0.0497793	0.0497793		0.256008	48.0422	1.28233	49.5493	49.5493	0.256008	0.00480422	0.000128233	0.00495493	0.00495493
0.269837	49.873	3.8107	50.4053	50.4053		0.247711	56.5708	1.43249	57.1621	57.1621	0.247711	5.65708	0.143249	5.71621	5.71621		0.239414	52.6078	1.1605	52.9962	52.9962		0.239414	0.526078	0.011605	0.529962	0.529962		0.26154	45.2697	3.5972	49.6209	49.6209	0.26154	0.0452697	0.0035972	0.0496209	0.0496209		0.258774	48.0162	1.24985	49.418	49.418	0.258774	0.00480162	0.000124985	0.0049418	0.0049418
0.272602	49.0598	3.68904	50.2487	50.2487		0.250477	57.2912	1.42907	57.0072	57.0072	0.250477	5.72912	0.142907	5.70072	5.70072		0.24218	51.8386	1.16753	52.8656	52.8656		0.24218	0.518386	0.0116753	0.528656	0.528656		0.264305	56.7573	3.59734	49.4618	49.4618	0.264305	0.0567573	0.00359734	0.0494618	0.0494618		0.26154	49.3047	1.28468	49.2859	49.2859	0.26154	0.00493047	0.000128468	0.00492859	0.00492859
0.275368	49.9339	3.68279	50.0911	50.0911		0.253243	57.3664	1.41559	56.8511	56.8511	0.253243	5.73664	0.141559	5.68511	5.68511		0.244946	55.4397	1.1653	52.7339	52.7339		0.244946	0.554397	0.011653	0.527339	0.527339		0.267071	52.7624	3.60644	49.3019	49.3019	0.267071	0.0527624	0.00360644	0.0493019	0.0493019		0.264305	49.7015	1.25954	49.1528	49.1528	0.264305	0.00497015	0.000125954	0.00491528	0.00491528
0.278134	51.4207	3.61889	49.9326	49.9326		0.256008	57.7706	1.4212	56.6941	56.6941	0.256008	5.77706	0.14212	5.66941	5.66941		0.247711	52.1015	1.1542	52.6013	52.6013		0.247711	0.521015	0.011542	0.526013	0.526013		0.269837	51.1137	3.48857	49.1414	49.1414	0.269837	0.0511137	0.00348857	0.0491414	0.0491414		0.267071	48.4047	1.26684	49.0188	49.0188	0.267071	0.00484047	0.000126684	0.00490188	0.00490188
0.280899	48.2506	3.54552	49.7733	49.7733		0.258774	58.3392	1.39446	56.5359	56.5359	0.258774	5.83392	0.139446	5.65359	5.65359		0.250477	54.6927	1.16423	52.4676	52.4676		0.250477	0.546927	0.0116423	0.524676	0.524676		0.272602	47.5771	3.37693	48.9801	48.9801	0.272602	0.0475771	0.00337693	0.0489801	0.0489801		0.269837	48.3754	1.22859	48.8839	48.8839	0.269837	0.00483754	0.000122859	0.00488839	0.00488839
0.283665	45.4712	3.53358	49.6131	49.6131		0.26154	56.9579	1.41129	56.3767	56.3767	0.26154	5.69579	0.141129	5.63767	5.63767		0.253243	53.5715	1.15285	52.3328	52.3328		0.253243	0.535715	0.0115285	0.523328	0.523328		0.275368	51.4586	3.37697	48.8182	48.8182	0.275368	0.0514586	0.00337697	0.0488182	0.0488182		0.272602	49.3193	1.20526	48.7482	48.7482	0.272602	0.00493193	0.000120526	0.00487482	0.00487482
0.286431	47.1778	3.49903	49.4521	49.4521		0.264305	56.6969	1.38315	56.2165	56.2165	0.264305	5.66969	0.138315	5.62165	5.62165		0.256008	52.8563	1.14846	52.1972	52.1972		0.256008	0.528563	0.0114846	0.521972	0.521972		0.278134	48.5511	3.32117	48.6556	48.6556	0.278134	0.0485511	0.00332117	0.0486556	0.0486556		0.275368	48.5989	1.19021	48.6116	48.6116	0.275368	0.00485989	0.000119021	0.00486116	0.00486116
0.289196	48.443	3.47672	49.2903	49.2903		0.267071	57.4204	1.39549	56.0552	56.0552	0.267071	5.74204	0.139549	5.60552	5.60552		0.258774	51.3128	1.11648	52.0605	52.0605		0.258774	0.513128	0.0111648	0.520605	0.520605		0.280899	49.1854	3.26238	48.4924	48.4924	0.280899	0.0491854	0.00326238	0.0484924	0.0484924		0.278134	48.832	1.17146	48.4741	48.4741	0.278134	0.0048832	0.000117146	0.00484741	0.00484741
0.291962	52.2674	3.44055	49.1277	49.1277		0.269837	55.9957	1.35192	55.8929	55.8929	0.269837	5.59957	0.135192	5.58929	5.58929		0.26154	51.5401	1.13873	51.9229	51.9229		0.26154	0.515401	0.0113873	0.519229	0.519229		0.283665	49.2782	3.2499	48.3286	48.3286	0.283665	0.0492782	0.0032499	0.0483286	0.0483286		0.280899	48.4505	1.15826	48.3359	48.3359	0.280899	0.00484505	0.000115826	0.00483359	0.00483359
0.294728	51.4731	3.37902	48.9643	48.9643		0.272602	58.0955	1.32166	55.7298	55.7298	0.272602	5.80955	0.132166	5.57298	5.57298		0.264305	51.2349	1.11612	51.7843	51.7843		0.264305	0.512349	0.0111612	0.517843	0.517843		0.286431	48.2633	3.21766	48.1642	48.1642	0.286431	0.0482633	0.00321766	0.0481642	0.0481642		0.283665	47.69	1.14459	48.1968	48.1968	0.283665	0.004769	0.000114459	0.00481968	0.00481968
0.297493	49.4923	3.39859	48.8002	48.8002		0.275368	55.838	1.31186	55.5656	55.5656	0.275368	5.5838	0.131186	5.55656	5.55656		0.267071	51.6668	1.12999	51.6448	51.6448		0.267071	0.516668	0.0112999	0.516448	0.516448		0.289196	51.4411	3.21653	47.9993	47.9993	0.289196	0.0514411	0.00321653	0.0479993	0.0479993		0.286431	48.9845	1.14066	48.0568	48.0568	0.286431	0.00489845	0.000114066	0.00480568	0.00480568
0.300259	48.3538	3.33927	48.6352	48.6352		0.278134	54.5614	1.28947	55.4004	55.4004	0.278134	5.45614	0.128947	5.54004	5.54004		0.269837	49.7183	1.08689	51.5044	51.5044		0.269837	0.497183	0.0108689	0.515044	0.515044		0.291962	47.4004	3.1329	47.8339	47.8339	0.291962	0.0474004	0.0031329	0.0478339	0.0478339		0.289196	48.659	1.13812	47.9162	47.9162	0.289196	0.0048659	0.000113812	0.00479162	0.00479162
0.303025	48.7903	3.32349	48.4696	48.4696		0.280899	57.0656	1.27836	55.2344	55.2344	0.280899	5.70656	0.127836	5.52344	5.52344		0.272602	52.0183	1.07095	51.3631	51.3631		0.272602	0.520183	0.0107095	0.513631	0.513631		0.294728	43.9337	3.05914	47.6679	47.6679	0.294728	0.0439337	0.00305914	0.0476679	0.0476679		0.291962	49.1387	1.11983	47.7747	47.7747	0.291962	0.00491387	0.000111983	0.00477747	0.00477747
0.30579	47.6891	3.2934	48.3033	48.3033		0.283665	54.8577	1.2627	55.0675	55.0675	0.283665	5.48577	0.12627	5.50675	5.50675		0.275368	50.1266	1.05412	51.2208	51.2208		0.275368	0.501266	0.0105412	0.512208	0.512208		0.297493	52.3952	3.13358	47.5014	47.5014	0.297493	0.0523952	0.00313358	0.0475014	0.0475014		0.294728	45.236	1.08612	47.6324	47.6324	0.294728	0.0045236	0.000108612	0.00476324	0.00476324
0.308556	48.7965	3.26687	48.1363	48.1363		0.286431	54.096	1.24334	54.8997	54.8997	0.286431	5.4096	0.124334	5.48997	5.48997		0.278134	51.3493	1.04211	51.0777	51.0777		0.278134	0.513493	0.0104211	0.510777	0.510777		0.300259	48.2242	3.04992	47.3345	47.3345	0.300259	0.0482242	0.00304992	0.0473345	0.0473345		0.297493	47.9616	1.10426	47.4895	47.4895	0.297493	0.00479616	0.000110426	0.00474895	0.00474895
0.311322	42.2104	3.21283	47.9686	47.9686		0.289196	54.2271	1.23651	54.731	54.731	0.289196	5.42271	0.123651	5.4731	5.4731		0.280899	51.0965	1.02582	50.9338	50.9338		0.280899	0.510965	0.0102582	0.509338	0.509338		0.303025	44.3303	3.01742	47.1671	47.1671	0.303025	0.0443303	0.00301742	0.0471671	0.0471671		0.300259	47.7968	1.09046	47.3458	47.3458	0.300259	0.00477968	0.000109046	0.00473458	0.00473458
0.314087	48.7896	3.22522	47.8004	47.8004		0.291962	53.0045	1.21727	54.5615	54.5615	0.291962	5.30045	0.121727	5.45615	5.45615		0.283665	50.7297	1.02381	50.789	50.789		0.283665	0.507297	0.0102381	0.50789	0.50789		0.30579	48.0314	2.99797	46.9993	46.9993	0.30579	0.0480314	0.00299797	0.0469993	0.0469993		0.303025	45.6406	1.07485	47.2013	47.2013	0.303025	0.00456406	0.000107485	0.00472013	0.00472013
0.316853	47.3603	3.20135	47.6314	47.6314		0.294728	54.5202	1.20392	54.3911	54.3911	0.294728	5.45202	0.120392	5.43911	5.43911		0.286431	51.1702	1.01174	50.6434	50.6434		0.286431	0.511702	0.0101174	0.506434	0.506434		0.308556	45.5558	2.99593	46.8311	46.8311	0.308556	0.0455558	0.00299593	0.0468311	0.0468311		0.30579	48.2679	1.07473	47.0562	47.0562	0.30579	0.00482679	0.000107473	0.00470562	0.00470562
0.319619	47.6202	3.18688	47.4618	47.4618		0.297493	54.7845	1.20818	54.22	54.22	0.297493	5.47845	0.120818	5.422	5.422		0.289196	53.2451	1.02052	50.4969	50.4969		0.289196	0.532451	0.0102052	0.504969	0.504969		0.311322	44.8674	2.95415	46.6625	46.6625	0.311322	0.0448674	0.00295415	0.0466625	0.0466625		0.308556	48.4161	1.07029	46.9104	46.9104	0.308556	0.00484161	0.000107029	0.00469104	0.00469104
0.322384	49.9654	3.15981	47.2917	47.2917		0.300259	55.0385	1.19773	54.0481	54.0481	0.300259	5.50385	0.119773	5.40481	5.40481		0.291962	49.9894	0.990234	50.3497	50.3497		0.291962	0.499894	0.00990234	0.503497	0.503497		0.314087	44.6402	2.9361	46.4936	46.4936	0.314087	0.0446402	0.0029361	0.0464936	0.0464936		0.311322	46.0743	1.04871	46.7639	46.7639	0.311322	0.00460743	0.000104871	0.00467639	0.00467639
0.32515	44.9683	3.15542	47.121	47.121		0.303025	53.8603	1.18993	53.8753	53.8753	0.303025	5.38603	0.118993	5.38753	5.38753		0.294728	51.6343	0.981456	50.2016	50.2016		0.294728	0.516343	0.00981456	0.502016	0.502016		0.316853	48.4962	2.93624	46.3243	46.3243	0.316853	0.0484962	0.00293624	0.0463243	0.0463243		0.314087	47.246	1.05004	46.6167	46.6167	0.314087	0.0047246	0.000105004	0.00466167	0.00466167
0.327916	42.5539	3.09431	46.9496	46.9496		0.30579	51.9526	1.16958	53.7019	53.7019	0.30579	5.19526	0.116958	5.37019	5.37019		0.297493	50.1915	0.979293	50.0529	50.0529		0.297493	0.501915	0.00979293	0.500529	0.500529		0.319619	44.2942	2.90148	46.1547	46.1547	0.319619	0.0442942	0.00290148	0.0461547	0.0461547		0.316853	47.7786	1.04819	46.4689	46.4689	0.316853	0.00477786	0.000104819	0.00464689	0.00464689
0.330681	49.0585	3.10032	46.7778	46.7778		0.308556	55.0269	1.17083	53.5277	53.5277	0.308556	5.50269	0.117083	5.35277	5.35277		0.300259	49.5874	0.964377	49.9033	49.9033		0.300259	0.495874	0.00964377	0.499033	0.499033		0.322384	43.4031	2.89387	45.9848	45.9848	0.322384	0.0434031	0.00289387	0.0459848	0.0459848		0.319619	46.3237	1.03362	46.3204	46.3204	0.319619	0.00463237	0.000103362	0.00463204	0.00463204
0.333447	49.294	3.08146	46.6055	46.6055		0.311322	52.7948	1.1495	53.3528	53.3528	0.311322	5.27948	0.11495	5.33528	5.33528		0.303025	50.7808	0.965923	49.7529	49.7529		0.303025	0.507808	0.00965923	0.497529	0.497529		0.32515	39.9579	2.84772	45.8146	45.8146	0.32515	0.0399579	0.00284772	0.0458146	0.0458146		0.322384	46.3559	1.02808	46.1714	46.1714	0.322384	0.00463559	0.000102808	0.00461714	0.00461714
0.336213	50.3024	3.1145	46.4326	46.4326		0.314087	52.5629	1.14719	53.1772	53.1772	0.314087	5.25629	0.114719	5.31772	5.31772		0.30579	49.343	0.948437	49.6019	49.6019		0.30579	0.49343	0.00948437	0.496019	0.496019		0.327916	47.3107	2.84818	45.6441	45.6441	0.327916	0.0473107	0.00284818	0.0456441	0.0456441		0.32515	45.4236	1.02104	46.0217	46.0217	0.32515	0.00454236	0.000102104	0.00460217	0.00460217
0.338978	47.2977	3.0393	46.2593	46.2593		0.316853	53.0912	1.13756	53.0009	53.0009	0.316853	5.30912	0.113756	5.30009	5.30009		0.308556	48.0412	0.942509	49.4502	49.4502		0.308556	0.480412	0.00942509	0.494502	0.494502		0.330681	45.8614	2.82999	45.4735	45.4735	0.330681	0.0458614	0.00282999	0.0454735	0.0454735		0.327916	44.7578	0.999686	45.8714	45.8714	0.327916	0.00447578	9.99686e-05	0.00458714	0.00458714
0.341744	49.828	3.0934	46.0854	46.0854		0.319619	53.4206	1.13582	52.8239	52.8239	0.319619	5.34206	0.113582	5.28239	5.28239		0.311322	50.023	0.940357	49.2977	49.2977		0.311322	0.50023	0.00940357	0.492977	0.492977		0.333447	49.0443	2.83921	45.3026	45.3026	0.333447	0.0490443	0.00283921	0.0453026	0.0453026		0.330681	44.5684	0.999304	45.7206	45.7206	0.330681	0.00445684	9.99304e-05	0.00457206	0.00457206
0.344509	41.849	3.09256	45.9112	45.9112		0.322384	53.3991	1.13268	52.6464	52.6464	0.322384	5.33991	0.113268	5.26464	5.26464		0.314087	49.6937	0.936036	49.1446	49.1446		0.314087	0.496937	0.00936036	0.491446	0.491446		0.336213	40.5242	2.80938	45.1315	45.1315	0.336213	0.0405242	0.00280938	0.0451315	0.0451315		0.333447	46.5958	1.00191	45.5692	45.5692	0.333447	0.00465958	0.000100191	0.00455692	0.00455692
0.347275	46.5455	3.11013	45.7364	45.7364		0.32515	54.3188	1.12332	52.4682	52.4682	0.32515	5.43188	0.112332	5.24682	5.24682		0.316853	50.1439	0.926582	48.9908	48.9908		0.316853	0.501439	0.00926582	0.489908	0.489908		0.338978	44.6166	2.7758	44.9602	44.9602	0.338978	0.0446166	0.0027758	0.0449602	0.0449602		0.336213	45.1148	1.00733	45.4172	45.4172	0.336213	0.00451148	0.000100733	0.00454172	0.00454172
0.350041	44.5446	3.10613	45.5613	45.5613		0.327916	51.1016	1.09417	52.2893	52.2893	0.327916	5.11016	0.109417	5.22893	5.22893		0.319619	49.1481	0.920647	48.8363	48.8363		0.319619	0.491481	0.00920647	0.488363	0.488363		0.341744	46.5302	2.84235	44.7888	44.7888	0.341744	0.0465302	0.00284235	0.0447888	0.0447888		0.338978	44.614	0.982102	45.2647	45.2647	0.338978	0.0044614	9.82102e-05	0.00452647	0.00452647
0.352806	46.919	3.10987	45.3858	45.3858		0.330681	52.8433	1.11212	52.11	52.11	0.330681	5.28433	0.111212	5.211	5.211		0.322384	49.7933	0.918835	48.6813	48.6813		0.322384	0.497933	0.00918835	0.486813	0.486813		0.344509	46.6545	2.83192	44.6173	44.6173	0.344509	0.0466545	0.00283192	0.0446173	0.0446173		0.341744	46.8971	1.00715	45.1117	45.1117	0.341744	0.00468971	0.000100715	0.00451117	0.00451117
0.355572	45.324	3.13217	45.2098	45.2098		0.333447	50.0471	1.0929	51.93	51.93	0.333447	5.00471	0.10929	5.193	5.193		0.32515	49.0443	0.910934	48.5255	48.5255		0.32515	0.490443	0.00910934	0.485255	0.485255		0.347275	41.2756	2.81376	44.4456	44.4456	0.347275	0.0412756	0.00281376	0.0444456	0.0444456		0.344509	45.9362	1.00513	44.9582	44.9582	0.344509	0.00459362	0.000100513	0.00449582	0.00449582
0.358338	46.4709	3.11906	45.0335	45.0335		0.336213	52.8757	1.10589	51.7495	51.7495	0.336213	5.28757	0.110589	5.17495	5.17495		0.327916	49.5702	0.898069	48.3692	48.3692		0.327916	0.495702	0.00898069	0.483692	0.483692		0.350041	40.7688	2.82467	44.2738	44.2738	0.350041	0.0407688	0.00282467	0.0442738	0.0442738		0.347275	42.9794	1.00309	44.8042	44.8042	0.347275	0.00429794	0.000100309	0.00448042	0.00448042
0.361103	51.1766	3.1025	44.8569	44.8569		0.338978	53.8019	1.08789	51.5685	51.5685	0.338978	5.38019	0.108789	5.15685	5.15685		0.330681	47.6129	0.894926	48.2123	48.2123		0.330681	0.476129	0.00894926	0.482123	0.482123		0.352806	46.7065	2.82734	44.1019	44.1019	0.352806	0.0467065	0.00282734	0.0441019	0.0441019		0.350041	43.9721	1.0051	44.6497	44.6497	0.350041	0.00439721	0.00010051	0.00446497	0.00446497
0.363869	46.6975	3.09694	44.6799	44.6799		0.341744	53.6303	1.10755	51.3869	51.3869	0.341744	5.36303	0.110755	5.13869	5.13869		0.333447	47.6795	0.888139	48.0548	48.0548		0.333447	0.476795	0.00888139	0.480548	0.480548		0.355572	47.7085	2.87348	43.93	43.93	0.355572	0.0477085	0.00287348	0.04393	0.04393		0.352806	46.6116	1.0133	44.4947	44.4947	0.352806	0.00466116	0.00010133	0.00444947	0.00444947
0.366635	49.0116	3.08902	44.5026	44.5026		0.344509	51.7244	1.10221	51.2049	51.2049	0.344509	5.17244	0.110221	5.12049	5.12049		0.336213	47.1446	0.890235	47.8967	47.8967		0.336213	0.471446	0.00890235	0.478967	0.478967		0.358338	42.7015	2.84722	43.758	43.758	0.358338	0.0427015	0.00284722	0.043758	0.043758		0.355572	44.6763	1.01407	44.3393	44.3393	0.355572	0.00446763	0.000101407	0.00443393	0.00443393
0.3694	45.2891	3.09996	44.325	44.325		0.347275	50.383	1.10491	51.0224	51.0224	0.347275	5.0383	0.110491	5.10224	5.10224		0.338978	48.526	0.877237	47.7381	47.7381		0.338978	0.48526	0.00877237	0.477381	0.477381		0.361103	46.1232	2.83577	43.586	43.586	0.361103	0.0461232	0.00283577	0.043586	0.043586		0.358338	44.6335	1.01313	44.1835	44.1835	0.358338	0.00446335	0.000101313	0.00441835	0.00441835
0.372166	40.4061	3.09071	44.1471	44.1471		0.350041	51.4763	1.11239	50.8394	50.8394	0.350041	5.14763	0.111239	5.08394	5.08394		0.341744	48.0477	0.890616	47.579	47.579		0.341744	0.480477	0.00890616	0.47579	0.47579		0.363869	43.94	2.82791	43.414	43.414	0.363869	0.04394	0.00282791	0.043414	0.043414		0.361103	44.651	1.00451	44.0272	44.0272	0.361103	0.0044651	0.000100451	0.00440272	0.00440272
0.374932	44.8074	3.08226	43.969	43.969		0.352806	49.7802	1.09922	50.656	50.656	0.352806	4.97802	0.109922	5.0656	5.0656		0.344509	49.9368	0.905155	47.4193	47.4193		0.344509	0.499368	0.00905155	0.474193	0.474193		0.366635	41.9888	2.80867	43.2419	43.2419	0.366635	0.0419888	0.00280867	0.0432419	0.0432419		0.363869	43.1897	1.00056	43.8706	43.8706	0.363869	0.00431897	0.000100056	0.00438706	0.00438706
0.377697	46.0327	3.0922	43.7906	43.7906		0.355572	50.0147	1.11302	50.4722	50.4722	0.355572	5.00147	0.111302	5.04722	5.04722		0.347275	46.37	0.890505	47.2591	47.2591		0.347275	0.4637	0.00890505	0.472591	0.472591		0.3694	46.4747	2.85589	43.07	43.07	0.3694	0.0464747	0.00285589	0.04307	0.04307		0.366635	43.1719	0.995011	43.7135	43.7135	0.366635	0.00431719	9.95011e-05	0.00437135	0.00437135
0.380463	45.8601	3.05516	43.612	43.612		0.358338	50.6069	1.10942	50.2879	50.2879	0.358338	5.06069	0.110942	5.02879	5.02879		0.350041	46.6443	0.895358	47.0985	47.0985		0.350041	0.466443	0.00895358	0.470985	0.470985		0.372166	41.554	2.81056	42.898	42.898	0.372166	0.041554	0.00281056	0.042898	0.042898		0.3694	44.4502	1.00913	43.5561	43.5561	0.3694	0.00444502	0.000100913	0.00435561	0.00435561
0.383229	42.904	3.06566	43.4331	43.4331		0.361103	49.2614	1.09701	50.1034	50.1034	0.361103	4.92614	0.109701	5.01034	5.01034		0.352806	48.1019	0.896485	46.9374	46.9374		0.352806	0.481019	0.00896485	0.469374	0.469374		0.374932	43.1593	2.82667	42.7261	42.7261	0.374932	0.0431593	0.00282667	0.0427261	0.0427261		0.372166	43.074	1.00049	43.3982	43.3982	0.372166	0.0043074	0.000100049	0.00433982	0.00433982
0.385994	43.1375	3.06453	43.2541	43.2541		0.363869	49.6404	1.10425	49.9184	49.9184	0.363869	4.96404	0.110425	4.99184	4.99184		0.355572	48.4319	0.909923	46.7757	46.7757		0.355572	0.484319	0.00909923	0.467757	0.467757		0.377697	41.7814	2.80331	42.5543	42.5543	0.377697	0.0417814	0.00280331	0.0425543	0.0425543		0.374932	44.0194	0.997326	43.2401	43.2401	0.374932	0.00440194	9.97326e-05	0.00432401	0.00432401
0.38876	41.8015	3.03939	43.0749	43.0749		0.366635	50.4486	1.09894	49.733	49.733	0.366635	5.04486	0.109894	4.9733	4.9733		0.358338	43.8639	0.884759	46.6137	46.6137		0.358338	0.438639	0.00884759	0.466137	0.466137		0.380463	43.0321	2.7946	42.3826	42.3826	0.380463	0.0430321	0.0027946	0.0423826	0.0423826		0.377697	42.242	0.987581	43.0816	43.0816	0.377697	0.0042242	9.87581e-05	0.00430816	0.00430816
0.391526	37.1398	3.05192	42.8955	42.8955		0.3694	50.1308	1.1052	49.5474	49.5474	0.3694	5.01308	0.11052	4.95474	4.95474		0.361103	47.8755	0.89593	46.4512	46.4512		0.361103	0.478755	0.0089593	0.464512	0.464512		0.383229	37.1789	2.78018	42.2109	42.2109	0.383229	0.0371789	0.00278018	0.0422109	0.0422109		0.380463	43.2346	0.987663	42.9228	42.9228	0.380463	0.00432346	9.87663e-05	0.00429228	0.00429228
0.394291	45.6141	3.0677	42.716	42.716		0.372166	50.284	1.10464	49.3614	49.3614	0.372166	5.0284	0.110464	4.93614	4.93614		0.363869	45.5658	0.889051	46.2883	46.2883		0.363869	0.455658	0.00889051	0.462883	0.462883		0.385994	39.0275	2.78755	42.0395	42.0395	0.385994	0.0390275	0.00278755	0.0420395	0.0420395		0.383229	42.0755	0.988886	42.7636	42.7636	0.383229	0.00420755	9.88886e-05	0.00427636	0.00427636
0.397057	41.5833	3.04094	42.5363	42.5363		0.374932	50.2131	1.09533	49.1751	49.1751	0.374932	5.02131	0.109533	4.91751	4.91751		0.366635	45.6116	0.884633	46.125	46.125		0.366635	0.456116	0.00884633	0.46125	0.46125		0.38876	41.5147	2.80899	41.8681	41.8681	0.38876	0.0415147	0.00280899	0.0418681	0.0418681		0.385994	41.7272	0.985538	42.6042	42.6042	0.385994	0.00417272	9.85538e-05	0.00426042	0.00426042
0.399823	39.0483	3.01471	42.3565	42.3565		0.377697	50.1162	1.09217	48.9886	48.9886	0.377697	5.01162	0.109217	4.89886	4.89886		0.3694	45.9513	0.893278	45.9613	45.9613		0.3694	0.459513	0.00893278	0.459613	0.459613		0.391526	42.5904	2.78872	41.6969	41.6969	0.391526	0.0425904	0.00278872	0.0416969	0.0416969		0.38876	41.7141	0.979919	42.4445	42.4445	0.38876	0.00417141	9.79919e-05	0.00424445	0.00424445
0.402588	44.6874	3.03091	42.1767	42.1767		0.380463	49.7457	1.08898	48.8018	48.8018	0.380463	4.97457	0.108898	4.88018	4.88018		0.372166	46.6362	0.89398	45.7973	45.7973		0.372166	0.466362	0.0089398	0.457973	0.457973		0.394291	38.7836	2.7747	41.5259	41.5259	0.394291	0.0387836	0.0027747	0.0415259	0.0415259		0.391526	43.8792	0.989607	42.2845	42.2845	0.391526	0.00438792	9.89607e-05	0.00422845	0.00422845
0.405354	41.4855	3.01961	41.9967	41.9967		0.383229	49.5054	1.0923	48.6147	48.6147	0.383229	4.95054	0.10923	4.86147	4.86147		0.374932	44.2509	0.876999	45.6328	45.6328		0.374932	0.442509	0.00876999	0.456328	0.456328		0.397057	37.3909	2.74363	41.355	41.355	0.397057	0.0373909	0.00274363	0.041355	0.041355		0.394291	41.8525	0.984573	42.1243	42.1243	0.394291	0.00418525	9.84573e-05	0.00421243	0.00421243
0.40812	42.031	3.02943	41.8166	41.8166		0.385994	49.6148	1.09104	48.4275	48.4275	0.385994	4.96148	0.109104	4.84275	4.84275		0.377697	44.9027	0.877992	45.4681	45.4681		0.377697	0.449027	0.00877992	0.454681	0.454681		0.399823	42.6542	2.76687	41.1844	41.1844	0.399823	0.0426542	0.00276687	0.0411844	0.0411844		0.397057	42.2408	0.978104	41.9638	41.9638	0.397057	0.00422408	9.78104e-05	0.00419638	0.00419638
0.410885	41.4403	2.98697	41.6366	41.6366		0.38876	49.5382	1.09286	48.24	48.24	0.38876	4.95382	0.109286	4.824	4.824		0.380463	44.3692	0.873273	45.303	45.303		0.380463	0.443692	0.00873273	0.45303	0.45303		0.402588	45.9047	2.78699	41.014	41.014	0.402588	0.0459047	0.00278699	0.041014	0.041014		0.399823	42.8405	0.977379	41.8031	41.8031	0.399823	0.00428405	9.77379e-05	0.00418031	0.00418031
0.413651	40.1931	2.99713	41.4564	41.4564		0.391526	45.7543	1.07926	48.0523	48.0523	0.391526	4.57543	0.107926	4.80523	4.80523		0.383229	44.6034	0.878068	45.1375	45.1375		0.383229	0.446034	0.00878068	0.451375	0.451375		0.405354	44.9668	2.77971	40.8437	40.8437	0.405354	0.0449668	0.00277971	0.0408437	0.0408437		0.402588	41.9822	0.972247	41.6422	41.6422	0.402588	0.00419822	9.72247e-05	0.00416422	0.00416422
0.416417	41.0684	2.99973	41.2762	41.2762		0.394291	47.9074	1.08503	47.8645	47.8645	0.394291	4.79074	0.108503	4.78645	4.78645		0.385994	45.7482	0.883469	44.9719	44.9719		0.385994	0.457482	0.00883469	0.449719	0.449719		0.40812	39.8361	2.74495	40.6737	40.6737	0.40812	0.0398361	0.00274495	0.0406737	0.0406737		0.405354	42.1741	0.974894	41.481	41.481	0.405354	0.00421741	9.74894e-05	0.0041481	0.0041481
0.419182	41.9629	2.96555	41.0961	41.0961		0.397057	45.7425	1.06975	47.6765	47.6765	0.397057	4.57425	0.106975	4.76765	4.76765		0.38876	45.138	0.881372	44.8059	44.8059		0.38876	0.45138	0.00881372	0.448059	0.448059		0.410885	37.0202	2.69379	40.5041	40.5041	0.410885	0.0370202	0.00269379	0.0405041	0.0405041		0.40812	41.447	0.969093	41.3197	41.3197	0.40812	0.0041447	9.69093e-05	0.00413197	0.00413197
0.421948	38.7118	2.96603	40.9159	40.9159		0.399823	47.2092	1.06948	47.4883	47.4883	0.399823	4.72092	0.106948	4.74883	4.74883		0.391526	44.2323	0.868774	44.6396	44.6396		0.391526	0.442323	0.00868774	0.446396	0.446396		0.413651	41.9375	2.74251	40.3346	40.3346	0.413651	0.0419375	0.00274251	0.0403346	0.0403346		0.410885	42.6468	0.960666	41.1583	41.1583	0.410885	0.00426468	9.60666e-05	0.00411583	0.00411583
0.424714	42.1465	2.95627	40.7357	40.7357		0.402588	47.0494	1.07333	47.3001	47.3001	0.402588	4.70494	0.107333	4.73001	4.73001		0.394291	44.5272	0.874966	44.4731	44.4731		0.394291	0.445272	0.00874966	0.444731	0.444731		0.416417	40.0637	2.73815	40.1654	40.1654	0.416417	0.0400637	0.00273815	0.0401654	0.0401654		0.413651	41.6177	0.963612	40.9966	40.9966	0.413651	0.00416177	9.63612e-05	0.00409966	0.00409966
0.427479	40.7321	2.9737	40.5556	40.5556		0.405354	47.3335	1.07311	47.1117	47.1117	0.405354	4.73335	0.107311	4.71117	4.71117		0.397057	44.1506	0.867278	44.3063	44.3063		0.397057	0.441506	0.00867278	0.443063	0.443063		0.419182	40.6648	2.70183	39.9966	39.9966	0.419182	0.0406648	0.00270183	0.0399966	0.0399966		0.416417	40.8791	0.966002	40.8348	40.8348	0.416417	0.00408791	9.66002e-05	0.00408348	0.00408348
0.430245	36.7135	2.95342	40.3756	40.3756		0.40812	46.8993	1.06859	46.9233	46.9233	0.40812	4.68993	0.106859	4.69233	4.69233		0.399823	43.1434	0.861398	44.1392	44.1392		0.399823	0.431434	0.00861398	0.441392	0.441392		0.421948	39.1759	2.70433	39.828	39.828	0.421948	0.0391759	0.00270433	0.039828	0.039828		0.419182	40.7647	0.951293	40.6729	40.6729	0.419182	0.00407647	9.51293e-05	0.00406729	0.00406729
0.433011	43.9216	2.93182	40.1955	40.1955		0.410885	45.879	1.04989	46.7348	46.7348	0.410885	4.5879	0.104989	4.67348	4.67348		0.402588	43.2377	0.861599	43.9721	43.9721		0.402588	0.432377	0.00861599	0.439721	0.439721		0.424714	40.3187	2.68855	39.6597	39.6597	0.424714	0.0403187	0.00268855	0.0396597	0.0396597		0.421948	41.2053	0.957601	40.5108	40.5108	0.421948	0.00412053	9.57601e-05	0.00405108	0.00405108
0.435776	42.9502	2.96094	40.0157	40.0157		0.413651	45.1396	1.05559	46.5462	46.5462	0.413651	4.51396	0.105559	4.65462	4.65462		0.405354	44.3387	0.866218	43.8046	43.8046		0.405354	0.443387	0.00866218	0.438046	0.438046		0.427479	46.4712	2.75202	39.4918	39.4918	0.427479	0.0464712	0.00275202	0.0394918	0.0394918		0.424714	39.7481	0.945788	40.3486	40.3486	0.424714	0.00397481	9.45788e-05	0.00403486	0.00403486
0.438542	39.5407	2.92117	39.8358	39.8358		0.416417	47.7358	1.06722	46.3575	46.3575	0.416417	4.77358	0.106722	4.63575	4.63575		0.40812	43.8421	0.863017	43.637	43.637		0.40812	0.438421	0.00863017	0.43637	0.43637		0.430245	38.9462	2.68769	39.3242	39.3242	0.430245	0.0389462	0.00268769	0.0393242	0.0393242		0.427479	42.5792	0.960812	40.1864	40.1864	0.427479	0.00425792	9.60812e-05	0.00401864	0.00401864
0.441308	35.1593	2.9204	39.6561	39.6561		0.419182	44.7703	1.04867	46.1689	46.1689	0.419182	4.47703	0.104867	4.61689	4.61689		0.410885	44.3254	0.851538	43.4692	43.4692		0.410885	0.443254	0.00851538	0.434692	0.434692		0.433011	39.8278	2.6665	39.157	39.157	0.433011	0.0398278	0.0026665	0.039157	0.039157		0.430245	39.2702	0.944539	40.024	40.024	0.430245	0.00392702	9.44539e-05	0.0040024	0.0040024
0.444073	39.18	2.92992	39.4765	39.4765		0.421948	45.0958	1.0508	45.9803	45.9803	0.421948	4.50958	0.10508	4.59803	4.59803		0.413651	44.3055	0.856426	43.3012	43.3012		0.413651	0.443055	0.00856426	0.433012	0.433012		0.435776	41.9107	2.69905	38.9901	38.9901	0.435776	0.0419107	0.00269905	0.0389901	0.0389901		0.433011	38.0914	0.926448	39.8616	39.8616	0.433011	0.00380914	9.26448e-05	0.00398616	0.00398616
0.446839	43.2724	2.9378	39.297	39.297		0.424714	45.5767	1.04489	45.7916	45.7916	0.424714	4.55767	0.104489	4.57916	4.57916		0.416417	43.1942	0.85708	43.1331	43.1331		0.416417	0.431942	0.0085708	0.431331	0.431331		0.438542	41.0725	2.66691	38.8236	38.8236	0.438542	0.0410725	0.00266691	0.0388236	0.0388236		0.435776	41.2864	0.950675	39.6991	39.6991	0.435776	0.00412864	9.50675e-05	0.00396991	0.00396991
0.449605	45.651	2.99203	39.1177	39.1177		0.427479	45.0571	1.04869	45.603	45.603	0.427479	4.50571	0.104869	4.5603	4.5603		0.419182	42.7508	0.842376	42.9649	42.9649		0.419182	0.427508	0.00842376	0.429649	0.429649		0.441308	39.5634	2.67492	38.6576	38.6576	0.441308	0.0395634	0.00267492	0.0386576	0.0386576		0.438542	38.3542	0.926179	39.5366	39.5366	0.438542	0.00383542	9.26179e-05	0.00395366	0.00395366
0.45237	40.3355	2.97329	38.9386	38.9386		0.430245	44.5538	1.04394	45.4144	45.4144	0.430245	4.45538	0.104394	4.54144	4.54144		0.421948	43.8896	0.849649	42.7965	42.7965		0.421948	0.438896	0.00849649	0.427965	0.427965		0.444073	38.9954	2.67224	38.4918	38.4918	0.444073	0.0389954	0.00267224	0.0384918	0.0384918		0.441308	39.8539	0.944016	39.374	39.374	0.441308	0.00398539	9.44016e-05	0.0039374	0.0039374
0.455136	38.9017	3.00849	38.7596	38.7596		0.433011	44.4331	1.03134	45.2258	45.2258	0.433011	4.44331	0.103134	4.52258	4.52258		0.424714	43.8988	0.843449	42.628	42.628		0.424714	0.438988	0.00843449	0.42628	0.42628		0.446839	37.0524	2.64541	38.3265	38.3265	0.446839	0.0370524	0.00264541	0.0383265	0.0383265		0.444073	39.6922	0.937483	39.2115	39.2115	0.444073	0.00396922	9.37483e-05	0.00392115	0.00392115
0.457902	39.272	2.99362	38.5807	38.5807		0.435776	44.3472	1.03835	45.0374	45.0374	0.435776	4.43472	0.103835	4.50374	4.50374		0.427479	43.0664	0.845028	42.4595	42.4595		0.427479	0.430664	0.00845028	0.424595	0.424595		0.449605	41.7616	2.72691	38.1616	38.1616	0.449605	0.0417616	0.00272691	0.0381616	0.0381616		0.446839	38.9236	0.926346	39.0489	39.0489	0.446839	0.00389236	9.26346e-05	0.00390489	0.00390489
0.460667	36.6165	3.00954	38.4022	38.4022		0.438542	46.5711	1.03928	44.849	44.849	0.438542	4.65711	0.103928	4.4849	4.4849		0.430245	41.6059	0.836248	42.2909	42.2909		0.430245	0.416059	0.00836248	0.422909	0.422909		0.45237	44.4384	2.74039	37.9972	37.9972	0.45237	0.0444384	0.00274039	0.0379972	0.0379972		0.449605	38.2669	0.940136	38.8863	38.8863	0.449605	0.00382669	9.40136e-05	0.00388863	0.00388863
0.463433	39.2701	3.03292	38.2238	38.2238		0.441308	45.84	1.04423	44.6607	44.6607	0.441308	4.584	0.104423	4.46607	4.46607		0.433011	41.5737	0.827767	42.1221	42.1221		0.433011	0.415737	0.00827767	0.421221	0.421221		0.455136	42.2304	2.7609	37.8332	37.8332	0.455136	0.0422304	0.0027609	0.0378332	0.0378332		0.45237	38.2935	0.943515	38.7237	38.7237	0.45237	0.00382935	9.43515e-05	0.00387237	0.00387237
0.466198	37.1773	3.03306	38.0457	38.0457		0.444073	45.1864	1.03286	44.4726	44.4726	0.444073	4.51864	0.103286	4.44726	4.44726		0.435776	42.0147	0.838971	41.9534	41.9534		0.435776	0.420147	0.00838971	0.419534	0.419534		0.457902	35.1928	2.70336	37.6696	37.6696	0.457902	0.0351928	0.00270336	0.0376696	0.0376696		0.455136	38.1887	0.954216	38.5611	38.5611	0.455136	0.00381887	9.54216e-05	0.00385611	0.00385611
0.468964	39.522	3.0009	37.8678	37.8678		0.446839	44.7858	1.02629	44.2846	44.2846	0.446839	4.47858	0.102629	4.42846	4.42846		0.438542	40.1382	0.820545	41.7846	41.7846		0.438542	0.401382	0.00820545	0.417846	0.417846		0.460667	41.622	2.74539	37.5065	37.5065	0.460667	0.041622	0.00274539	0.0375065	0.0375065		0.457902	39.1522	0.9572	38.3986	38.3986	0.457902	0.00391522	9.572e-05	0.00383986	0.00383986
0.47173	35.2535	2.98025	37.6901	37.6901		0.449605	43.73	1.05258	44.0966	44.0966	0.449605	4.373	0.105258	4.40966	4.40966		0.441308	41.8953	0.832923	41.6157	41.6157		0.441308	0.418953	0.00832923	0.416157	0.416157		0.463433	35.3382	2.75175	37.3438	37.3438	0.463433	0.0353382	0.00275175	0.0373438	0.0373438		0.460667	39.3687	0.963557	38.2362	38.2362	0.460667	0.00393687	9.63557e-05	0.00382362	0.00382362
0.474495	40.1155	3.00389	37.5127	37.5127		0.45237	46.067	1.05396	43.909	43.909	0.45237	4.6067	0.105396	4.3909	4.3909		0.444073	41.1969	0.825355	41.4469	41.4469		0.444073	0.411969	0.00825355	0.414469	0.414469		0.466198	34.0482	2.72673	37.1817	37.1817	0.466198	0.0340482	0.00272673	0.0371817	0.0371817		0.463433	36.3157	0.953262	38.0738	38.0738	0.463433	0.00363157	9.53262e-05	0.00380738	0.00380738
0.477261	38.231	2.96167	37.3356	37.3356		0.455136	42.535	1.05676	43.7214	43.7214	0.455136	4.2535	0.105676	4.37214	4.37214		0.446839	42.0452	0.828791	41.278	41.278		0.446839	0.420452	0.00828791	0.41278	0.41278		0.468964	36.2425	2.70804	37.0199	37.0199	0.468964	0.0362425	0.00270804	0.0370199	0.0370199		0.466198	37.0575	0.954762	37.9115	37.9115	0.466198	0.00370575	9.54762e-05	0.00379115	0.00379115
0.480027	38.3757	2.95372	37.1587	37.1587		0.457902	43.0894	1.0531	43.534	43.534	0.457902	4.30894	0.10531	4.3534	4.3534		0.449605	41.5935	0.84379	41.1091	41.1091		0.449605	0.415935	0.0084379	0.411091	0.411091		0.47173	33.1752	2.67508	36.8587	36.8587	0.47173	0.0331752	0.00267508	0.0368587	0.0368587		0.468964	38.5245	0.955617	37.7492	37.7492	0.468964	0.00385245	9.55617e-05	0.00377492	0.00377492
0.482792	36.5111	2.93042	36.9823	36.9823		0.460667	42.1082	1.05434	43.3469	43.3469	0.460667	4.21082	0.105434	4.33469	4.33469		0.45237	39.9699	0.832202	40.9403	40.9403		0.45237	0.399699	0.00832202	0.409403	0.409403		0.474495	38.8911	2.71947	36.698	36.698	0.474495	0.0388911	0.00271947	0.036698	0.036698		0.47173	38.1166	0.944362	37.5871	37.5871	0.47173	0.00381166	9.44362e-05	0.00375871	0.00375871
0.485558	34.1298	2.89973	36.806	36.806		0.463433	42.7722	1.067	43.1599	43.1599	0.463433	4.27722	0.1067	4.31599	4.31599		0.455136	41.996	0.851932	40.7715	40.7715		0.455136	0.41996	0.00851932	0.407715	0.407715		0.477261	32.7429	2.67053	36.5378	36.5378	0.477261	0.0327429	0.00267053	0.0365378	0.0365378		0.474495	38.4639	0.951648	37.4251	37.4251	0.474495	0.00384639	9.51648e-05	0.00374251	0.00374251
0.488324	41.8837	2.96157	36.6301	36.6301		0.466198	44.2165	1.06599	42.9732	42.9732	0.466198	4.42165	0.106599	4.29732	4.29732		0.457902	41.5697	0.847641	40.6027	40.6027		0.457902	0.415697	0.00847641	0.406027	0.406027		0.480027	42.5225	2.71029	36.378	36.378	0.480027	0.0425225	0.00271029	0.036378	0.036378		0.477261	38.6285	0.944065	37.2631	37.2631	0.477261	0.00386285	9.44065e-05	0.00372631	0.00372631
0.491089	33.8706	2.89802	36.4546	36.4546		0.468964	42.9991	1.05146	42.7867	42.7867	0.468964	4.29991	0.105146	4.27867	4.27867		0.460667	40.3734	0.846082	40.4341	40.4341		0.460667	0.403734	0.00846082	0.404341	0.404341		0.482792	37.1516	2.67286	36.2189	36.2189	0.482792	0.0371516	0.00267286	0.0362189	0.0362189		0.480027	38.2683	0.934642	37.1013	37.1013	0.480027	0.00382683	9.34642e-05	0.00371013	0.00371013
0.493855	33.9098	2.88161	36.2794	36.2794		0.47173	42.7493	1.04835	42.6005	42.6005	0.47173	4.27493	0.104835	4.26005	4.26005		0.463433	41.1774	0.856356	40.2654	40.2654		0.463433	0.411774	0.00856356	0.402654	0.402654		0.485558	35.9548	2.63368	36.0602	36.0602	0.485558	0.0359548	0.00263368	0.0360602	0.0360602		0.482792	37.5168	0.928073	36.9397	36.9397	0.482792	0.00375168	9.28073e-05	0.00369397	0.00369397
0.496621	34.2184	2.88013	36.1045	36.1045		0.474495	42.6239	1.05142	42.4146	42.4146	0.474495	4.26239	0.105142	4.24146	4.24146		0.466198	40.4431	0.847216	40.0969	40.0969		0.466198	0.404431	0.00847216	0.400969	0.400969		0.488324	38.0382	2.68354	35.902	35.902	0.488324	0.0380382	0.00268354	0.035902	0.035902		0.485558	37.6719	0.924624	36.7782	36.7782	0.485558	0.00376719	9.24624e-05	0.00367782	0.00367782
0.499386	37.4088	2.85144	35.93	35.93		0.477261	41.6122	1.04118	42.2289	42.2289	0.477261	4.16122	0.104118	4.22289	4.22289		0.468964	40.9161	0.8473	39.9284	39.9284		0.468964	0.409161	0.008473	0.399284	0.399284		0.491089	38.8985	2.65272	35.7444	35.7444	0.491089	0.0388985	0.00265272	0.0357444	0.0357444		0.488324	37.7807	0.932937	36.6169	36.6169	0.488324	0.00377807	9.32937e-05	0.00366169	0.00366169
0.502152	34.7828	2.88905	35.7559	35.7559		0.480027	42.6515	1.03056	42.0435	42.0435	0.480027	4.26515	0.103056	4.20435	4.20435		0.47173	41.1429	0.844848	39.7601	39.7601		0.47173	0.411429	0.00844848	0.397601	0.397601		0.493855	36.519	2.6186	35.5873	35.5873	0.493855	0.036519	0.0026186	0.0355873	0.0355873		0.491089	36.0503	0.917505	36.4558	36.4558	0.491089	0.00360503	9.17505e-05	0.00364558	0.00364558
0.504918	37.1384	2.83875	35.5822	35.5822		0.482792	42.7614	1.03393	41.8585	41.8585	0.482792	4.27614	0.103393	4.18585	4.18585		0.474495	39.886	0.839799	39.5919	39.5919		0.474495	0.39886	0.00839799	0.395919	0.395919		0.496621	35.2447	2.59222	35.4307	35.4307	0.496621	0.0352447	0.00259222	0.0354307	0.0354307		0.493855	35.8883	0.904194	36.2948	36.2948	0.493855	0.00358883	9.04194e-05	0.00362948	0.00362948
0.507683	35.6846	2.84334	35.4089	35.4089		0.485558	40.3388	1.01777	41.6738	41.6738	0.485558	4.03388	0.101777	4.16738	4.16738		0.477261	39.6296	0.831444	39.4238	39.4238		0.477261	0.396296	0.00831444	0.394238	0.394238		0.499386	32.7233	2.58493	35.2748	35.2748	0.499386	0.0327233	0.00258493	0.0352748	0.0352748		0.496621	35.495	0.898987	36.134	36.134	0.496621	0.0035495	8.98987e-05	0.0036134	0.0036134
0.510449	38.3802	2.81664	35.236	35.236		0.488324	42.8057	1.0347	41.4894	41.4894	0.488324	4.28057	0.10347	4.14894	4.14894		0.480027	40.0029	0.824789	39.2558	39.2558		0.480027	0.400029	0.00824789	0.392558	0.392558		0.502152	33.2607	2.59217	35.1193	35.1193	0.502152	0.0332607	0.00259217	0.0351193	0.0351193		0.499386	34.9683	0.891527	35.9735	35.9735	0.499386	0.00349683	8.91527e-05	0.00359735	0.00359735
0.513215	32.1893	2.80485	35.0635	35.0635		0.491089	43.217	1.02276	41.3053	41.3053	0.491089	4.3217	0.102276	4.13053	4.13053		0.482792	40.2079	0.825025	39.088	39.088		0.482792	0.402079	0.00825025	0.39088	0.39088		0.504918	35.7422	2.57686	34.9645	34.9645	0.504918	0.0357422	0.00257686	0.0349645	0.0349645		0.502152	35.8874	0.90893	35.8131	35.8131	0.502152	0.00358874	9.0893e-05	0.00358131	0.00358131
0.51598	36.2422	2.81505	34.8915	34.8915		0.493855	41.1078	1.01032	41.1216	41.1216	0.493855	4.11078	0.101032	4.11216	4.11216		0.485558	38.5362	0.809368	38.9204	38.9204		0.485558	0.385362	0.00809368	0.389204	0.389204		0.507683	28.8637	2.52611	34.8102	34.8102	0.507683	0.0288637	0.00252611	0.0348102	0.0348102		0.504918	35.2435	0.888484	35.6529	35.6529	0.504918	0.00352435	8.88484e-05	0.00356529	0.00356529
0.518746	31.3759	2.78886	34.7198	34.7198		0.496621	40.9943	1.00245	40.9383	40.9383	0.496621	4.09943	0.100245	4.09383	4.09383		0.488324	39.1164	0.822464	38.7529	38.7529		0.488324	0.391164	0.00822464	0.387529	0.387529		0.510449	33.5675	2.54451	34.6564	34.6564	0.510449	0.0335675	0.00254451	0.0346564	0.0346564		0.507683	34.8188	0.891186	35.4931	35.4931	0.507683	0.00348188	8.91186e-05	0.00354931	0.00354931
0.521512	36.7739	2.79923	34.5487	34.5487		0.499386	41.042	0.998348	40.7554	40.7554	0.499386	4.1042	0.0998348	4.07554	4.07554		0.491089	37.786	0.805969	38.5856	38.5856		0.491089	0.37786	0.00805969	0.385856	0.385856		0.513215	34.8308	2.54836	34.5033	34.5033	0.513215	0.0348308	0.00254836	0.0345033	0.0345033		0.510449	35.4511	0.880658	35.3334	35.3334	0.510449	0.00354511	8.80658e-05	0.00353334	0.00353334
0.524277	34.2959	2.82733	34.378	34.378		0.502152	42.7377	1.01595	40.5728	40.5728	0.502152	4.27377	0.101595	4.05728	4.05728		0.493855	38.8962	0.80619	38.4185	38.4185		0.493855	0.388962	0.0080619	0.384185	0.384185		0.51598	35.4522	2.55788	34.3507	34.3507	0.51598	0.0354522	0.00255788	0.0343507	0.0343507		0.513215	36.0279	0.881956	35.174	35.174	0.513215	0.00360279	8.81956e-05	0.0035174	0.0035174
0.527043	32.565	2.7812	34.2077	34.2077		0.504918	38.8023	0.98377	40.3907	40.3907	0.504918	3.88023	0.098377	4.03907	4.03907		0.496621	38.2339	0.79833	38.2516	38.2516		0.496621	0.382339	0.0079833	0.382516	0.382516		0.518746	32.3031	2.52258	34.1987	34.1987	0.518746	0.0323031	0.00252258	0.0341987	0.0341987		0.51598	35.8669	0.887052	35.0149	35.0149	0.51598	0.00358669	8.87052e-05	0.00350149	0.00350149
0.529809	31.7232	2.8039	34.0379	34.0379		0.507683	41.3428	0.992652	40.209	40.209	0.507683	4.13428	0.0992652	4.0209	4.0209		0.499386	38.4929	0.794772	38.085	38.085		0.499386	0.384929	0.00794772	0.38085	0.38085		0.521512	33.5493	2.54212	34.0473	34.0473	0.521512	0.0335493	0.00254212	0.0340473	0.0340473		0.518746	34.8409	0.872855	34.8561	34.8561	0.518746	0.00348409	8.72855e-05	0.00348561	0.00348561
0.532574	30.0403	2.74888	33.8688	33.8688		0.510449	40.4002	0.984075	40.0277	40.0277	0.510449	4.04002	0.0984075	4.00277	4.00277		0.502152	37.598	0.799699	37.9185	37.9185		0.502152	0.37598	0.00799699	0.379185	0.379185		0.524277	34.4652	2.55637	33.8965	33.8965	0.524277	0.0344652	0.00255637	0.0338965	0.0338965		0.521512	35.2905	0.882874	34.6975	34.6975	0.521512	0.00352905	8.82874e-05	0.00346975	0.00346975
0.53534	36.0945	2.78487	33.6999	33.6999		0.513215	39.249	0.982671	39.8469	39.8469	0.513215	3.9249	0.0982671	3.98469	3.98469		0.504918	37.3893	0.784211	37.7523	37.7523		0.504918	0.373893	0.00784211	0.377523	0.377523		0.527043	33.137	2.51845	33.7462	33.7462	0.527043	0.033137	0.00251845	0.0337462	0.0337462		0.524277	35.9454	0.890564	34.5392	34.5392	0.524277	0.00359454	8.90564e-05	0.00345392	0.00345392
0.538106	37.1178	2.79698	33.5316	33.5316		0.51598	39.8139	0.981771	39.6665	39.6665	0.51598	3.98139	0.0981771	3.96665	3.96665		0.507683	37.3002	0.787348	37.5864	37.5864		0.507683	0.373002	0.00787348	0.375864	0.375864		0.529809	32.2971	2.53959	33.5966	33.5966	0.529809	0.0322971	0.00253959	0.0335966	0.0335966		0.527043	35.4157	0.871573	34.3813	34.3813	0.527043	0.00354157	8.71573e-05	0.00343813	0.00343813
0.540871	33.4688	2.76003	33.3639	33.3639		0.518746	38.3578	0.970267	39.4866	39.4866	0.518746	3.83578	0.0970267	3.94866	3.94866		0.510449	36.4353	0.775689	37.4207	37.4207		0.510449	0.364353	0.00775689	0.374207	0.374207		0.532574	28.1845	2.48827	33.4476	33.4476	0.532574	0.0281845	0.00248827	0.0334476	0.0334476		0.529809	35.2917	0.883661	34.2236	34.2236	0.529809	0.00352917	8.83661e-05	0.00342236	0.00342236
0.543637	28.946	2.76701	33.1967	33.1967		0.521512	38.5747	0.97628	39.3071	39.3071	0.521512	3.85747	0.097628	3.93071	3.93071		0.513215	37.7025	0.781079	37.2552	37.2552		0.513215	0.377025	0.00781079	0.372552	0.372552		0.53534	28.3899	2.5035	33.2991	33.2991	0.53534	0.0283899	0.0025035	0.0332991	0.0332991		0.532574	34.8196	0.870139	34.0663	34.0663	0.532574	0.00348196	8.70139e-05	0.00340663	0.00340663
0.546403	35.9592	2.74425	33.0299	33.0299		0.524277	38.1498	0.983138	39.1282	39.1282	0.524277	3.81498	0.0983138	3.91282	3.91282		0.51598	37.5616	0.782335	37.0901	37.0901		0.51598	0.375616	0.00782335	0.370901	0.370901		0.538106	32.7387	2.51818	33.1512	33.1512	0.538106	0.0327387	0.00251818	0.0331512	0.0331512		0.53534	34.9992	0.874056	33.9093	33.9093	0.53534	0.00349992	8.74056e-05	0.00339093	0.00339093
0.549168	34.2847	2.74666	32.8638	32.8638		0.527043	37.7554	0.968816	38.9497	38.9497	0.527043	3.77554	0.0968816	3.89497	3.89497		0.518746	37.5301	0.775041	36.9253	36.9253		0.518746	0.375301	0.00775041	0.369253	0.369253		0.540871	34.8512	2.50426	33.004	33.004	0.540871	0.0348512	0.00250426	0.033004	0.033004		0.538106	36.1643	0.878393	33.7526	33.7526	0.538106	0.00361643	8.78393e-05	0.00337526	0.00337526
0.551934	32.4278	2.72311	32.6981	32.6981		0.529809	37.7133	0.977084	38.7717	38.7717	0.529809	3.77133	0.0977084	3.87717	3.87717		0.521512	36.4003	0.774493	36.7607	36.7607		0.521512	0.364003	0.00774493	0.367607	0.367607		0.543637	34.0184	2.51397	32.8574	32.8574	0.543637	0.0340184	0.00251397	0.0328574	0.0328574		0.540871	33.1403	0.854491	33.5963	33.5963	0.540871	0.00331403	8.54491e-05	0.00335963	0.00335963
0.5547	35.3959	2.7221	32.533	32.533		0.532574	39.2321	0.96912	38.5943	38.5943	0.532574	3.92321	0.096912	3.85943	3.85943		0.524277	37.8231	0.784592	36.5965	36.5965		0.524277	0.378231	0.00784592	0.365965	0.365965		0.546403	32.3242	2.47012	32.7114	32.7114	0.546403	0.0323242	0.00247012	0.0327114	0.0327114		0.543637	34.4949	0.869688	33.4403	33.4403	0.543637	0.00344949	8.69688e-05	0.00334403	0.00334403
0.557465	31.1382	2.70731	32.3685	32.3685		0.53534	37.3359	0.971265	38.4173	38.4173	0.53534	3.73359	0.0971265	3.84173	3.84173		0.527043	35.5685	0.763456	36.4325	36.4325		0.527043	0.355685	0.00763456	0.364325	0.364325		0.549168	37.122	2.50792	32.566	32.566	0.549168	0.037122	0.00250792	0.032566	0.032566		0.546403	32.042	0.844912	33.2847	33.2847	0.546403	0.0032042	8.44912e-05	0.00332847	0.00332847
0.560231	32.1332	2.71944	32.2046	32.2046		0.538106	37.6827	0.970539	38.2409	38.2409	0.538106	3.76827	0.0970539	3.82409	3.82409		0.529809	36.2327	0.776428	36.2689	36.2689		0.529809	0.362327	0.00776428	0.362689	0.362689		0.551934	32.2896	2.44987	32.4212	32.4212	0.551934	0.0322896	0.00244987	0.0324212	0.0324212		0.549168	35.0185	0.862888	33.1295	33.1295	0.549168	0.00350185	8.62888e-05	0.00331295	0.00331295
0.562997	33.4218	2.70208	32.0412	32.0412		0.540871	40.8027	0.963458	38.0651	38.0651	0.540871	4.08027	0.0963458	3.80651	3.80651		0.532574	35.5472	0.76468	36.1057	36.1057		0.532574	0.355472	0.0076468	0.361057	0.361057		0.5547	29.4911	2.45404	32.2769	32.2769	0.5547	0.0294911	0.00245404	0.0322769	0.0322769		0.551934	34.7403	0.851352	32.9747	32.9747	0.551934	0.00347403	8.51352e-05	0.00329747	0.00329747
0.565762	33.2379	2.69421	31.8784	31.8784		0.543637	38.7714	0.966047	37.8898	37.8898	0.543637	3.87714	0.0966047	3.78898	3.78898		0.53534	36.1407	0.771025	35.9427	35.9427		0.53534	0.361407	0.00771025	0.359427	0.359427		0.557465	36.2402	2.4619	32.1334	32.1334	0.557465	0.0362402	0.0024619	0.0321334	0.0321334		0.5547	33.0765	0.84605	32.8202	32.8202	0.5547	0.00330765	8.4605e-05	0.00328202	0.00328202
0.568528	31.5138	2.68155	31.7162	31.7162		0.546403	37.882	0.953948	37.715	37.715	0.546403	3.7882	0.0953948	3.7715	3.7715		0.538106	35.1836	0.764742	35.7801	35.7801		0.538106	0.351836	0.00764742	0.357801	0.357801		0.560231	30.8739	2.44844	31.9904	31.9904	0.560231	0.0308739	0.00244844	0.0319904	0.0319904		0.557465	31.9055	0.83593	32.6662	32.6662	0.557465	0.00319055	8.3593e-05	0.00326662	0.00326662
0.571294	33.9074	2.68729	31.5545	31.5545		0.549168	35.8571	0.952541	37.5409	37.5409	0.549168	3.58571	0.0952541	3.75409	3.75409		0.540871	35.3334	0.755288	35.618	35.618		0.540871	0.353334	0.00755288	0.35618	0.35618		0.562997	33.2957	2.43282	31.8481	31.8481	0.562997	0.0332957	0.00243282	0.0318481	0.0318481		0.560231	33.0746	0.842733	32.5125	32.5125	0.560231	0.00330746	8.42733e-05	0.00325125	0.00325125
0.574059	29.6707	2.66629	31.3935	31.3935		0.551934	36.56	0.942168	37.3672	37.3672	0.551934	3.656	0.0942168	3.73672	3.73672		0.543637	36.2199	0.76657	35.4561	35.4561		0.543637	0.362199	0.0076657	0.354561	0.354561		0.565762	26.0935	2.39996	31.7063	31.7063	0.565762	0.0260935	0.00239996	0.0317063	0.0317063		0.562997	30.1632	0.823313	32.3593	32.3593	0.562997	0.00301632	8.23313e-05	0.00323593	0.00323593
0.576825	30.9007	2.64712	31.2331	31.2331		0.5547	35.1916	0.945361	37.1943	37.1943	0.5547	3.51916	0.0945361	3.71943	3.71943		0.546403	33.3777	0.747466	35.2947	35.2947		0.546403	0.333777	0.00747466	0.352947	0.352947		0.568528	32.4048	2.42671	31.5652	31.5652	0.568528	0.0324048	0.00242671	0.0315652	0.0315652		0.565762	31.486	0.829419	32.2065	32.2065	0.565762	0.0031486	8.29419e-05	0.00322065	0.00322065
0.579591	32.2116	2.67559	31.0733	31.0733		0.557465	35.575	0.936511	37.0218	37.0218	0.557465	3.5575	0.0936511	3.70218	3.70218		0.549168	34.3514	0.750616	35.1336	35.1336		0.549168	0.343514	0.00750616	0.351336	0.351336		0.571294	30.7986	2.42147	31.4247	31.4247	0.571294	0.0307986	0.00242147	0.0314247	0.0314247		0.568528	32.3533	0.832513	32.0541	32.0541	0.568528	0.00323533	8.32513e-05	0.00320541	0.00320541
0.582356	24.942	2.64145	30.9141	30.9141		0.560231	36.1915	0.945473	36.85	36.85	0.560231	3.61915	0.0945473	3.685	3.685		0.551934	35.007	0.744898	34.973	34.973		0.551934	0.35007	0.00744898	0.34973	0.34973		0.574059	31.973	2.43153	31.2848	31.2848	0.574059	0.031973	0.00243153	0.0312848	0.0312848		0.571294	32.3139	0.831824	31.9021	31.9021	0.571294	0.00323139	8.31824e-05	0.00319021	0.00319021
0.585122	29.6703	2.64861	30.7555	30.7555		0.562997	35.371	0.932229	36.6788	36.6788	0.562997	3.5371	0.0932229	3.66788	3.66788		0.5547	35.5525	0.748302	34.8127	34.8127		0.5547	0.355525	0.00748302	0.348127	0.348127		0.576825	33.5262	2.40508	31.1455	31.1455	0.576825	0.0335262	0.00240508	0.0311455	0.0311455		0.574059	31.6846	0.824594	31.7506	31.7506	0.574059	0.00316846	8.24594e-05	0.00317506	0.00317506
0.587887	30.8302	2.63781	30.5976	30.5976		0.565762	36.0049	0.936662	36.5083	36.5083	0.565762	3.60049	0.0936662	3.65083	3.65083		0.557465	33.89	0.740167	34.6529	34.6529		0.557465	0.3389	0.00740167	0.346529	0.346529		0.579591	31.6994	2.42761	31.0069	31.0069	0.579591	0.0316994	0.00242761	0.0310069	0.0310069		0.576825	30.4303	0.809888	31.5995	31.5995	0.576825	0.00304303	8.09888e-05	0.00315995	0.00315995
0.590653	27.2711	2.61583	30.4403	30.4403		0.568528	35.4531	0.926359	36.3383	36.3383	0.568528	3.54531	0.0926359	3.63383	3.63383		0.560231	34.0152	0.741634	34.4934	34.4934		0.560231	0.340152	0.00741634	0.344934	0.344934		0.582356	30.5893	2.395	30.8688	30.8688	0.582356	0.0305893	0.002395	0.0308688	0.0308688		0.579591	31.8107	0.825499	31.4489	31.4489	0.579591	0.00318107	8.25499e-05	0.00314489	0.00314489
0.593419	31.7214	2.65778	30.2836	30.2836		0.571294	34.4342	0.928572	36.1689	36.1689	0.571294	3.44342	0.0928572	3.61689	3.61689		0.562997	32.7515	0.728987	34.3344	34.3344		0.562997	0.327515	0.00728987	0.343344	0.343344		0.585122	32.5963	2.39807	30.7314	30.7314	0.585122	0.0325963	0.00239807	0.0307314	0.0307314		0.582356	32.3135	0.822902	31.2988	31.2988	0.582356	0.00323135	8.22902e-05	0.00312988	0.00312988
0.596184	33.6348	2.65192	30.1277	30.1277		0.574059	36.0378	0.927754	36.0003	36.0003	0.574059	3.60378	0.0927754	3.60003	3.60003		0.565762	33.8094	0.732928	34.1759	34.1759		0.565762	0.338094	0.00732928	0.341759	0.341759		0.587887	28.8801	2.38364	30.5946	30.5946	0.587887	0.0288801	0.00238364	0.0305946	0.0305946		0.585122	30.9202	0.81615	31.1491	31.1491	0.585122	0.00309202	8.1615e-05	0.00311491	0.00311491
0.59895	28.1617	2.60438	29.9723	29.9723		0.576825	34.7938	0.916317	35.8323	35.8323	0.576825	3.47938	0.0916317	3.58323	3.58323		0.568528	34.5383	0.735198	34.0178	34.0178		0.568528	0.345383	0.00735198	0.340178	0.340178		0.590653	27.8316	2.3618	30.4584	30.4584	0.590653	0.0278316	0.0023618	0.0304584	0.0304584		0.587887	30.4049	0.814248	30.9999	30.9999	0.587887	0.00304049	8.14248e-05	0.00309999	0.00309999
0.601716	34.5291	2.65032	29.8176	29.8176		0.579591	36.9496	0.929515	35.6649	35.6649	0.579591	3.69496	0.0929515	3.56649	3.56649		0.571294	34.0977	0.735733	33.8601	33.8601		0.571294	0.340977	0.00735733	0.338601	0.338601		0.593419	35.4098	2.42606	30.3227	30.3227	0.593419	0.0354098	0.00242606	0.0303227	0.0303227		0.590653	30.4262	0.810293	30.8512	30.8512	0.590653	0.00304262	8.10293e-05	0.00308512	0.00308512
0.604481	26.3256	2.61742	29.6635	29.6635		0.582356	35.7004	0.919897	35.4982	35.4982	0.582356	3.57004	0.0919897	3.54982	3.54982		0.574059	33.5258	0.727241	33.7029	33.7029		0.574059	0.335258	0.00727241	0.337029	0.337029		0.596184	31.341	2.3943	30.1878	30.1878	0.596184	0.031341	0.0023943	0.0301878	0.0301878		0.593419	31.1397	0.818561	30.703	30.703	0.593419	0.00311397	8.18561e-05	0.0030703	0.0030703
0.607247	29.5281	2.61671	29.5101	29.5101		0.585122	36.2007	0.921324	35.3321	35.3321	0.585122	3.62007	0.0921324	3.53321	3.53321		0.576825	34.0418	0.724018	33.5462	33.5462		0.576825	0.340418	0.00724018	0.335462	0.335462		0.59895	31.6343	2.35839	30.0534	30.0534	0.59895	0.0316343	0.00235839	0.0300534	0.0300534		0.596184	30.4638	0.809496	30.5553	30.5553	0.596184	0.00304638	8.09496e-05	0.00305553	0.00305553
0.610013	32.3515	2.60184	29.3574	29.3574		0.587887	35.827	0.918629	35.1668	35.1668	0.587887	3.5827	0.0918629	3.51668	3.51668		0.579591	33.0226	0.7286	33.3899	33.3899		0.579591	0.330226	0.007286	0.333899	0.333899		0.601716	26.8182	2.36301	29.9196	29.9196	0.601716	0.0268182	0.00236301	0.0299196	0.0299196		0.59895	30.4173	0.802845	30.408	30.408	0.59895	0.00304173	8.02845e-05	0.0030408	0.0030408
0.612778	28.1541	2.58558	29.2054	29.2054		0.590653	36.5915	0.915621	35.0021	35.0021	0.590653	3.65915	0.0915621	3.50021	3.50021		0.582356	34.1239	0.72737	33.2342	33.2342		0.582356	0.341239	0.0072737	0.332342	0.332342		0.604481	29.2526	2.36039	29.7865	29.7865	0.604481	0.0292526	0.00236039	0.0297865	0.0297865		0.601716	31.4619	0.816164	30.2613	30.2613	0.601716	0.00314619	8.16164e-05	0.00302613	0.00302613
0.615544	29.7869	2.6168	29.054	29.054		0.593419	35.0423	0.919105	34.8381	34.8381	0.593419	3.50423	0.0919105	3.48381	3.48381		0.585122	33.2232	0.72141	33.0789	33.0789		0.585122	0.332232	0.0072141	0.330789	0.330789		0.607247	28.756	2.35026	29.6539	29.6539	0.607247	0.028756	0.00235026	0.0296539	0.0296539		0.604481	30.3655	0.804134	30.1151	30.1151	0.604481	0.00303655	8.04134e-05	0.00301151	0.00301151
0.61831	27.5736	2.56462	28.9033	28.9033		0.596184	34.7978	0.914105	34.6748	34.6748	0.596184	3.47978	0.0914105	3.46748	3.46748		0.587887	32.2166	0.716916	32.9241	32.9241		0.587887	0.322166	0.00716916	0.329241	0.329241		0.610013	29.1146	2.33319	29.5219	29.5219	0.610013	0.0291146	0.00233319	0.0295219	0.0295219		0.607247	29.2327	0.8006	29.9694	29.9694	0.607247	0.00292327	8.006e-05	0.00299694	0.00299694
0.621075	27.8684	2.59759	28.7533	28.7533		0.59895	35.4827	0.907954	34.5122	34.5122	0.59895	3.54827	0.0907954	3.45122	3.45122		0.590653	32.669	0.714774	32.7698	32.7698		0.590653	0.32669	0.00714774	0.327698	0.327698		0.612778	29.2882	2.34279	29.3906	29.3906	0.612778	0.0292882	0.00234279	0.0293906	0.0293906		0.610013	29.8725	0.793267	29.8242	29.8242	0.610013	0.00298725	7.93267e-05	0.00298242	0.00298242
0.623841	33.364	2.56961	28.604	28.604		0.601716	33.8205	0.911436	34.3503	34.3503	0.601716	3.38205	0.0911436	3.43503	3.43503		0.593419	33.371	0.724658	32.616	32.616		0.593419	0.33371	0.00724658	0.32616	0.32616		0.615544	28.4486	2.35883	29.2598	29.2598	0.615544	0.0284486	0.00235883	0.0292598	0.0292598		0.612778	30.3128	0.797223	29.6796	29.6796	0.612778	0.00303128	7.97223e-05	0.00296796	0.00296796
0.626607	29.5615	2.57714	28.4553	28.4553		0.604481	35.3111	0.902989	34.1891	34.1891	0.604481	3.53111	0.0902989	3.41891	3.41891		0.596184	31.835	0.711502	32.4628	32.4628		0.596184	0.31835	0.00711502	0.324628	0.324628		0.61831	32.8247	2.33403	29.1296	29.1296	0.61831	0.0328247	0.00233403	0.0291296	0.0291296		0.615544	27.7032	0.789952	29.5355	29.5355	0.615544	0.00277032	7.89952e-05	0.00295355	0.00295355
0.629372	25.958	2.57663	28.3074	28.3074		0.607247	33.8974	0.904086	34.0286	34.0286	0.607247	3.38974	0.0904086	3.40286	3.40286		0.59895	32.4014	0.709127	32.31	32.31		0.59895	0.324014	0.00709127	0.3231	0.3231		0.621075	30.1451	2.33746	29	29	0.621075	0.0301451	0.00233746	0.029	0.029		0.61831	28.4554	0.784779	29.3919	29.3919	0.61831	0.00284554	7.84779e-05	0.00293919	0.00293919
0.632138	29.7483	2.58345	28.1602	28.1602		0.610013	33.0431	0.891674	33.8689	33.8689	0.610013	3.30431	0.0891674	3.38689	3.38689		0.601716	31.6516	0.710784	32.1578	32.1578		0.601716	0.316516	0.00710784	0.321578	0.321578		0.623841	26.5979	2.30435	28.871	28.871	0.623841	0.0265979	0.00230435	0.028871	0.028871		0.621075	28.2162	0.787686	29.2489	29.2489	0.621075	0.00282162	7.87686e-05	0.00292489	0.00292489
0.634904	28.1734	2.56361	28.0136	28.0136		0.612778	35.2976	0.90321	33.7099	33.7099	0.612778	3.52976	0.090321	3.37099	3.37099		0.604481	31.6274	0.70438	32.0061	32.0061		0.604481	0.316274	0.0070438	0.320061	0.320061		0.626607	30.2264	2.32707	28.7426	28.7426	0.626607	0.0302264	0.00232707	0.0287426	0.0287426		0.623841	27.4872	0.776442	29.1064	29.1064	0.623841	0.00274872	7.76442e-05	0.00291064	0.00291064
0.637669	21.8417	2.54492	27.8678	27.8678		0.615544	34.5063	0.905753	33.5516	33.5516	0.615544	3.45063	0.0905753	3.35516	3.35516		0.607247	32.3982	0.709257	31.8549	31.8549		0.607247	0.323982	0.00709257	0.318549	0.318549		0.629372	31.4011	2.34192	28.6148	28.6148	0.629372	0.0314011	0.00234192	0.0286148	0.0286148		0.626607	28.3323	0.782426	28.9645	28.9645	0.626607	0.00283323	7.82426e-05	0.00289645	0.00289645
0.640435	27.5598	2.55717	27.7227	27.7227		0.61831	33.4337	0.890046	33.394	33.394	0.61831	3.34337	0.0890046	3.3394	3.3394		0.610013	31.6636	0.701125	31.7043	31.7043		0.610013	0.316636	0.00701125	0.317043	0.317043		0.632138	28.5106	2.31926	28.4876	28.4876	0.632138	0.0285106	0.00231926	0.0284876	0.0284876		0.629372	27.3841	0.783546	28.8232	28.8232	0.629372	0.00273841	7.83546e-05	0.00288232	0.00288232
0.643201	29.7016	2.57647	27.5782	27.5782		0.621075	33.1062	0.894705	33.2372	33.2372	0.621075	3.31062	0.0894705	3.32372	3.32372		0.612778	30.7751	0.697396	31.5543	31.5543		0.612778	0.307751	0.00697396	0.315543	0.315543		0.634904	28.4986	2.29217	28.3609	28.3609	0.634904	0.0284986	0.00229217	0.0283609	0.0283609		0.632138	28.6584	0.781696	28.6823	28.6823	0.632138	0.00286584	7.81696e-05	0.00286823	0.00286823
0.645966	22.3886	2.5345	27.4346	27.4346		0.623841	32.9072	0.882963	33.0811	33.0811	0.623841	3.29072	0.0882963	3.30811	3.30811		0.615544	31.5252	0.705475	31.4047	31.4047		0.615544	0.315252	0.00705475	0.314047	0.314047		0.637669	28.9489	2.31831	28.2349	28.2349	0.637669	0.0289489	0.00231831	0.0282349	0.0282349		0.634904	27.3472	0.770366	28.5421	28.5421	0.634904	0.00273472	7.70366e-05	0.00285421	0.00285421
0.648732	31.3861	2.57951	27.2915	27.2915		0.626607	33.1934	0.888123	32.9258	32.9258	0.626607	3.31934	0.0888123	3.29258	3.29258		0.61831	31.8394	0.697617	31.2558	31.2558		0.61831	0.318394	0.00697617	0.312558	0.312558		0.640435	26.561	2.30003	28.1094	28.1094	0.640435	0.026561	0.00230003	0.0281094	0.0281094		0.637669	28.6979	0.779635	28.4025	28.4025	0.637669	0.00286979	7.79635e-05	0.00284025	0.00284025
0.651498	25.8087	2.54018	27.1492	27.1492		0.629372	33.4517	0.893271	32.7712	32.7712	0.629372	3.34517	0.0893271	3.27712	3.27712		0.621075	31.109	0.697562	31.1074	31.1074		0.621075	0.31109	0.00697562	0.311074	0.311074		0.643201	25.9852	2.29583	27.9845	27.9845	0.643201	0.0259852	0.00229583	0.0279845	0.0279845		0.640435	28.912	0.777083	28.2634	28.2634	0.640435	0.0028912	7.77083e-05	0.00282634	0.00282634
0.654263	30.041	2.52773	27.0077	27.0077		0.632138	32.1317	0.88492	32.6174	32.6174	0.632138	3.21317	0.088492	3.26174	3.26174		0.623841	31.2149	0.691916	30.9596	30.9596		0.623841	0.312149	0.00691916	0.309596	0.309596		0.645966	27.4646	2.29071	27.8602	27.8602	0.645966	0.0274646	0.00229071	0.0278602	0.0278602		0.643201	28.3007	0.779567	28.1249	28.1249	0.643201	0.00283007	7.79567e-05	0.00281249	0.00281249
0.657029	27.4866	2.52933	26.8668	26.8668		0.634904	33.2213	0.880857	32.4643	32.4643	0.634904	3.32213	0.0880857	3.24643	3.24643		0.626607	31.0836	0.692965	30.8123	30.8123		0.626607	0.310836	0.00692965	0.308123	0.308123		0.648732	29.6684	2.30763	27.7364	27.7364	0.648732	0.0296684	0.00230763	0.0277364	0.0277364		0.645966	27.8257	0.768878	27.987	27.987	0.645966	0.00278257	7.68878e-05	0.0027987	0.0027987
0.659795	23.7985	2.52523	26.7267	26.7267		0.637669	31.9822	0.880601	32.312	32.312	0.637669	3.19822	0.0880601	3.2312	3.2312		0.629372	31.3575	0.699525	30.6657	30.6657		0.629372	0.313575	0.00699525	0.306657	0.306657		0.651498	28.8076	2.28875	27.6132	27.6132	0.651498	0.0288076	0.00228875	0.0276132	0.0276132		0.648732	28.9738	0.781934	27.8497	27.8497	0.648732	0.00289738	7.81934e-05	0.00278497	0.00278497
0.66256	25.5289	2.52887	26.5873	26.5873		0.640435	34.2467	0.879702	32.1604	32.1604	0.640435	3.42467	0.0879702	3.21604	3.21604		0.632138	30.4674	0.687693	30.5196	30.5196		0.632138	0.304674	0.00687693	0.305196	0.305196		0.654263	26.7916	2.25995	27.4906	27.4906	0.654263	0.0267916	0.00225995	0.0274906	0.0274906		0.651498	27.3654	0.766939	27.7129	27.7129	0.651498	0.00273654	7.66939e-05	0.00277129	0.00277129
0.665326	24.6418	2.51781	26.4486	26.4486		0.643201	31.6788	0.882093	32.0096	32.0096	0.643201	3.16788	0.0882093	3.20096	3.20096		0.634904	29.8371	0.682427	30.374	30.374		0.634904	0.298371	0.00682427	0.30374	0.30374		0.657029	29.7815	2.27638	27.3685	27.3685	0.657029	0.0297815	0.00227638	0.0273685	0.0273685		0.654263	28.0976	0.766458	27.5768	27.5768	0.654263	0.00280976	7.66458e-05	0.00275768	0.00275768
0.668092	24.4579	2.50735	26.3107	26.3107		0.645966	30.9784	0.868697	31.8597	31.8597	0.645966	3.09784	0.0868697	3.18597	3.18597		0.637669	30.9746	0.690673	30.2292	30.2292		0.637669	0.309746	0.00690673	0.302292	0.302292		0.659795	28.2365	2.2847	27.2469	27.2469	0.659795	0.0282365	0.0022847	0.0272469	0.0272469		0.657029	25.9864	0.754033	27.4413	27.4413	0.657029	0.00259864	7.54033e-05	0.00274413	0.00274413
0.670857	29.3019	2.52068	26.1735	26.1735		0.648732	31.8226	0.8804	31.7104	31.7104	0.648732	3.18226	0.08804	3.17104	3.17104		0.640435	29.3158	0.679186	30.0848	30.0848		0.640435	0.293158	0.00679186	0.300848	0.300848		0.66256	26.2816	2.27781	27.126	27.126	0.66256	0.0262816	0.00227781	0.027126	0.027126		0.659795	27.259	0.765579	27.3063	27.3063	0.659795	0.0027259	7.65579e-05	0.00273063	0.00273063
0.673623	21.2066	2.48979	26.0369	26.0369		0.651498	31.8043	0.872494	31.562	31.562	0.651498	3.18043	0.0872494	3.1562	3.1562		0.643201	29.9602	0.68357	29.9411	29.9411		0.643201	0.299602	0.0068357	0.299411	0.299411		0.665326	28.0028	2.27637	27.0055	27.0055	0.665326	0.0280028	0.00227637	0.0270055	0.0270055		0.66256	26.1031	0.761268	27.172	27.172	0.66256	0.00261031	7.61268e-05	0.0027172	0.0027172
0.676389	30.2105	2.5104	25.9012	25.9012		0.654263	29.7636	0.858687	31.4143	31.4143	0.654263	2.97636	0.0858687	3.14143	3.14143		0.645966	30.5718	0.68245	29.7981	29.7981		0.645966	0.305718	0.0068245	0.297981	0.297981		0.668092	27.8901	2.26927	26.8857	26.8857	0.668092	0.0278901	0.00226927	0.0268857	0.0268857		0.665326	26.4869	0.757305	27.0383	27.0383	0.665326	0.00264869	7.57305e-05	0.00270383	0.00270383
0.679154	24.5674	2.48901	25.7661	25.7661		0.657029	32.239	0.866146	31.2674	31.2674	0.657029	3.2239	0.0866146	3.12674	3.12674		0.648732	30.2859	0.686771	29.6555	29.6555		0.648732	0.302859	0.00686771	0.296555	0.296555		0.670857	26.0097	2.2522	26.7664	26.7664	0.670857	0.0260097	0.0022522	0.0267664	0.0267664		0.668092	27.3961	0.75951	26.9052	26.9052	0.668092	0.00273961	7.5951e-05	0.00269052	0.00269052
0.68192	24.6511	2.51346	25.6318	25.6318		0.659795	31.9569	0.865181	31.1213	31.1213	0.659795	3.19569	0.0865181	3.11213	3.11213		0.651498	29.2638	0.676982	29.5136	29.5136		0.651498	0.292638	0.00676982	0.295136	0.295136		0.673623	23.047	2.21807	26.6476	26.6476	0.673623	0.023047	0.00221807	0.0266476	0.0266476		0.670857	26.092	0.752464	26.7727	26.7727	0.670857	0.0026092	7.52464e-05	0.00267727	0.00267727
0.684686	26.0878	2.47972	25.4982	25.4982		0.66256	31.0881	0.8709	30.976	30.976	0.66256	3.10881	0.08709	3.0976	3.0976		0.654263	29.2633	0.671578	29.3724	29.3724		0.654263	0.292633	0.00671578	0.293724	0.293724		0.676389	26.2877	2.24291	26.5293	26.5293	0.676389	0.0262877	0.00224291	0.0265293	0.0265293		0.673623	26.0836	0.751545	26.6408	26.6408	0.673623	0.00260836	7.51545e-05	0.00266408	0.00266408
0.687451	26.3523	2.48502	25.3654	25.3654		0.665326	30.7621	0.859433	30.8314	30.8314	0.665326	3.07621	0.0859433	3.08314	3.08314		0.657029	28.7857	0.667198	29.2317	29.2317		0.657029	0.287857	0.00667198	0.292317	0.292317		0.679154	26.7704	2.239	26.4116	26.4116	0.679154	0.0267704	0.002239	0.0264116	0.0264116		0.676389	26.2012	0.751188	26.5096	26.5096	0.676389	0.00262012	7.51188e-05	0.00265096	0.00265096
0.690217	24.1208	2.46585	25.2332	25.2332		0.668092	31.2827	0.863392	30.6877	30.6877	0.668092	3.12827	0.0863392	3.06877	3.06877		0.659795	28.9433	0.670703	29.0917	29.0917		0.659795	0.289433	0.00670703	0.290917	0.290917		0.68192	25.857	2.24407	26.2944	26.2944	0.68192	0.025857	0.00224407	0.0262944	0.0262944		0.679154	26.2947	0.747321	26.379	26.379	0.679154	0.00262947	7.47321e-05	0.0026379	0.0026379
0.692983	22.8768	2.46212	25.1018	25.1018		0.670857	29.6151	0.859761	30.5447	30.5447	0.670857	2.96151	0.0859761	3.05447	3.05447		0.66256	29.5523	0.675792	28.9523	28.9523		0.66256	0.295523	0.00675792	0.289523	0.289523		0.684686	28.4386	2.232	26.1777	26.1777	0.684686	0.0284386	0.002232	0.0261777	0.0261777		0.68192	25.6912	0.753618	26.249	26.249	0.68192	0.00256912	7.53618e-05	0.0026249	0.0026249
0.695748	22.5329	2.46637	24.9712	24.9712		0.673623	30.3911	0.853314	30.4025	30.4025	0.673623	3.03911	0.0853314	3.04025	3.04025		0.665326	29.4176	0.671028	28.8135	28.8135		0.665326	0.294176	0.00671028	0.288135	0.288135		0.687451	22.4872	2.20872	26.0616	26.0616	0.687451	0.0224872	0.00220872	0.0260616	0.0260616		0.684686	26.1191	0.743069	26.1196	26.1196	0.684686	0.00261191	7.43069e-05	0.00261196	0.00261196
0.698514	29.2055	2.4828	24.8413	24.8413		0.676389	30.6171	0.857294	30.2612	30.2612	0.676389	3.06171	0.0857294	3.02612	3.02612		0.668092	29.2095	0.668239	28.6754	28.6754		0.668092	0.292095	0.00668239	0.286754	0.286754		0.690217	28.2243	2.22484	25.946	25.946	0.690217	0.0282243	0.00222484	0.025946	0.025946		0.687451	26.1848	0.749063	25.9909	25.9909	0.687451	0.00261848	7.49063e-05	0.00259909	0.00259909
0.70128	21.3817	2.46469	24.712	24.712		0.679154	30.0481	0.854023	30.1206	30.1206	0.679154	3.00481	0.0854023	3.01206	3.01206		0.670857	28.8652	0.666748	28.5379	28.5379		0.670857	0.288652	0.00666748	0.285379	0.285379		0.692983	25.7938	2.22197	25.8309	25.8309	0.692983	0.0257938	0.00222197	0.0258309	0.0258309		0.690217	26.2447	0.745061	25.8627	25.8627	0.690217	0.00262447	7.45061e-05	0.00258627	0.00258627
0.704045	27.5057	2.4411	24.5836	24.5836		0.68192	29.7196	0.857318	29.9808	29.9808	0.68192	2.97196	0.0857318	2.99808	2.99808		0.673623	28.9311	0.662763	28.401	28.401		0.673623	0.289311	0.00662763	0.28401	0.28401		0.695748	23.8327	2.2123	25.7163	25.7163	0.695748	0.0238327	0.0022123	0.0257163	0.0257163		0.692983	25.9736	0.7377	25.7352	25.7352	0.692983	0.00259736	7.377e-05	0.00257352	0.00257352
0.706811	27.6183	2.45564	24.4559	24.4559		0.684686	30.3478	0.846204	29.8418	29.8418	0.684686	3.03478	0.0846204	2.98418	2.98418		0.676389	27.5624	0.659909	28.2648	28.2648		0.676389	0.275624	0.00659909	0.282648	0.282648		0.698514	26.8208	2.23284	25.6023	25.6023	0.698514	0.0268208	0.00223284	0.0256023	0.0256023		0.695748	25.2026	0.735904	25.6084	25.6084	0.695748	0.00252026	7.35904e-05	0.00256084	0.00256084
0.709576	20.3796	2.4352	24.3289	24.3289		0.687451	29.8549	0.849505	29.7036	29.7036	0.687451	2.98549	0.0849505	2.97036	2.97036		0.679154	28.1844	0.657351	28.1292	28.1292		0.679154	0.281844	0.00657351	0.281292	0.281292		0.70128	22.1393	2.20249	25.4887	25.4887	0.70128	0.0221393	0.00220249	0.0254887	0.0254887		0.698514	25.998	0.743024	25.4822	25.4822	0.698514	0.0025998	7.43024e-05	0.00254822	0.00254822
0.712342	23.6534	2.45263	24.2026	24.2026		0.690217	29.3281	0.84192	29.5662	29.5662	0.690217	2.93281	0.084192	2.95662	2.95662		0.68192	27.259	0.660361	27.9943	27.9943		0.68192	0.27259	0.00660361	0.279943	0.279943		0.704045	23.1471	2.17652	25.3757	25.3757	0.704045	0.0231471	0.00217652	0.0253757	0.0253757		0.70128	26.1056	0.743473	25.3566	25.3566	0.70128	0.00261056	7.43473e-05	0.00253566	0.00253566
0.715108	24.8004	2.42783	24.077	24.077		0.692983	29.0296	0.84148	29.4296	29.4296	0.692983	2.90296	0.084148	2.94296	2.94296		0.684686	27.4299	0.651062	27.8599	27.8599		0.684686	0.274299	0.00651062	0.278599	0.278599		0.706811	24.4336	2.20692	25.2631	25.2631	0.706811	0.0244336	0.00220692	0.0252631	0.0252631		0.704045	24.0948	0.724309	25.2317	25.2317	0.704045	0.00240948	7.24309e-05	0.00252317	0.00252317
0.717873	25.3661	2.43981	23.9522	23.9522		0.695748	28.4193	0.839979	29.2938	29.2938	0.695748	2.84193	0.0839979	2.92938	2.92938		0.687451	27.679	0.654699	27.7263	27.7263		0.687451	0.27679	0.00654699	0.277263	0.277263		0.709576	25.8091	2.19436	25.1511	25.1511	0.709576	0.0258091	0.00219436	0.0251511	0.0251511		0.706811	24.8166	0.735121	25.1074	25.1074	0.706811	0.00248166	7.35121e-05	0.00251074	0.00251074
0.720639	23.59	2.43919	23.8281	23.8281		0.698514	28.0651	0.840245	29.1588	29.1588	0.698514	2.80651	0.0840245	2.91588	2.91588		0.690217	27.8834	0.653592	27.5933	27.5933		0.690217	0.278834	0.00653592	0.275933	0.275933		0.712342	28.0691	2.22896	25.0395	25.0395	0.712342	0.0280691	0.00222896	0.0250395	0.0250395		0.709576	24.0532	0.725382	24.9838	24.9838	0.709576	0.00240532	7.25382e-05	0.00249838	0.00249838
0.723405	26.0855	2.42926	23.7047	23.7047		0.70128	28.4253	0.844573	29.0246	29.0246	0.70128	2.84253	0.0844573	2.90246	2.90246		0.692983	28.2791	0.653678	27.461	27.461		0.692983	0.282791	0.00653678	0.27461	0.27461		0.715108	19.9828	2.16454	24.9284	24.9284	0.715108	0.0199828	0.00216454	0.0249284	0.0249284		0.712342	25.3926	0.732581	24.8608	24.8608	0.712342	0.00253926	7.32581e-05	0.00248608	0.00248608
0.72617	25.0247	2.41698	23.5821	23.5821		0.704045	28.7372	0.828833	28.8912	28.8912	0.704045	2.87372	0.0828833	2.88912	2.88912		0.695748	27.5442	0.650946	27.3293	27.3293		0.695748	0.275442	0.00650946	0.273293	0.273293		0.717873	26.1567	2.19028	24.8179	24.8179	0.717873	0.0261567	0.00219028	0.0248179	0.0248179		0.715108	24.7675	0.728749	24.7385	24.7385	0.715108	0.00247675	7.28749e-05	0.00247385	0.00247385
0.728936	20.598	2.42575	23.4602	23.4602		0.706811	29.0682	0.840155	28.7586	28.7586	0.706811	2.90682	0.0840155	2.87586	2.87586		0.698514	25.8915	0.644175	27.1983	27.1983		0.698514	0.258915	0.00644175	0.271983	0.271983		0.720639	23.5406	2.18208	24.7078	24.7078	0.720639	0.0235406	0.00218208	0.0247078	0.0247078		0.717873	24.9066	0.728237	24.6168	24.6168	0.717873	0.00249066	7.28237e-05	0.00246168	0.00246168
0.731702	21.5312	2.42058	23.339	23.339		0.709576	28.6401	0.835184	28.6268	28.6268	0.709576	2.86401	0.0835184	2.86268	2.86268		0.70128	27.884	0.652496	27.0679	27.0679		0.70128	0.27884	0.00652496	0.270679	0.270679		0.723405	25.4144	2.18597	24.5982	24.5982	0.723405	0.0254144	0.00218597	0.0245982	0.0245982		0.720639	23.6251	0.719056	24.4957	24.4957	0.720639	0.00236251	7.19056e-05	0.00244957	0.00244957
0.734467	20.2519	2.41968	23.2186	23.2186		0.712342	28.5792	0.835732	28.4958	28.4958	0.712342	2.85792	0.0835732	2.84958	2.84958		0.704045	27.3331	0.641296	26.9382	26.9382		0.704045	0.273331	0.00641296	0.269382	0.269382		0.72617	27.4071	2.18417	24.4891	24.4891	0.72617	0.0274071	0.00218417	0.0244891	0.0244891		0.723405	24.5222	0.721596	24.3753	24.3753	0.723405	0.00245222	7.21596e-05	0.00243753	0.00243753
0.737233	25.8798	2.41054	23.0988	23.0988		0.715108	28.5147	0.831237	28.3655	28.3655	0.715108	2.85147	0.0831237	2.83655	2.83655		0.706811	27.2885	0.648416	26.8091	26.8091		0.706811	0.272885	0.00648416	0.268091	0.268091		0.728936	21.6509	2.16838	24.3804	24.3804	0.728936	0.0216509	0.00216838	0.0243804	0.0243804		0.72617	24.9096	0.72253	24.2556	24.2556	0.72617	0.00249096	7.2253e-05	0.00242556	0.00242556
0.739999	22.3491	2.38643	22.9797	22.9797		0.717873	27.8706	0.82959	28.2362	28.2362	0.717873	2.78706	0.082959	2.82362	2.82362		0.709576	25.803	0.637615	26.6808	26.6808		0.709576	0.25803	0.00637615	0.266808	0.266808		0.731702	24.5044	2.17259	24.2722	24.2722	0.731702	0.0245044	0.00217259	0.0242722	0.0242722		0.728936	24.3758	0.725144	24.1365	24.1365	0.728936	0.00243758	7.25144e-05	0.00241365	0.00241365
0.742764	22.5623	2.40385	22.8615	22.8615		0.720639	27.6792	0.829119	28.1075	28.1075	0.720639	2.76792	0.0829119	2.81075	2.81075		0.712342	25.7193	0.639445	26.553	26.553		0.712342	0.257193	0.00639445	0.26553	0.26553		0.734467	24.0877	2.17277	24.1645	24.1645	0.734467	0.0240877	0.00217277	0.0241645	0.0241645		0.731702	24.1047	0.718541	24.018	24.018	0.731702	0.00241047	7.18541e-05	0.0024018	0.0024018
0.74553	23.8613	2.39393	22.7439	22.7439		0.723405	27.1308	0.82395	27.9797	27.9797	0.723405	2.71308	0.082395	2.79797	2.79797		0.715108	26.9952	0.642486	26.426	26.426		0.715108	0.269952	0.00642486	0.26426	0.26426		0.737233	23.3165	2.14858	24.0573	24.0573	0.737233	0.0233165	0.00214858	0.0240573	0.0240573		0.734467	25.1624	0.725003	23.9002	23.9002	0.734467	0.00251624	7.25003e-05	0.00239002	0.00239002
0.748296	19.7718	2.40351	22.627	22.627		0.72617	27.1102	0.823457	27.8527	27.8527	0.72617	2.71102	0.0823457	2.78527	2.78527		0.717873	25.9148	0.635258	26.2996	26.2996		0.717873	0.259148	0.00635258	0.262996	0.262996		0.739999	22.8813	2.14014	23.9505	23.9505	0.739999	0.0228813	0.00214014	0.0239505	0.0239505		0.737233	24.3172	0.716841	23.7831	23.7831	0.737233	0.00243172	7.16841e-05	0.00237831	0.00237831
0.751061	23.7973	2.39981	22.5108	22.5108		0.728936	27.8288	0.826357	27.7264	27.7264	0.728936	2.78288	0.0826357	2.77264	2.77264		0.720639	27.7295	0.641798	26.1739	26.1739		0.720639	0.277295	0.00641798	0.261739	0.261739		0.742764	23.26	2.1477	23.8442	23.8442	0.742764	0.02326	0.0021477	0.0238442	0.0238442		0.739999	23.5724	0.709528	23.6666	23.6666	0.739999	0.00235724	7.09528e-05	0.00236666	0.00236666
0.753827	22.4925	2.3742	22.3953	22.3953		0.731702	28.2106	0.82133	27.6009	27.6009	0.731702	2.82106	0.082133	2.76009	2.76009		0.723405	26.2835	0.634845	26.0488	26.0488		0.723405	0.262835	0.00634845	0.260488	0.260488		0.74553	24.3302	2.14481	23.7383	23.7383	0.74553	0.0243302	0.00214481	0.0237383	0.0237383		0.742764	23.7828	0.713604	23.5507	23.5507	0.742764	0.00237828	7.13604e-05	0.00235507	0.00235507
0.756593	20.3307	2.37672	22.2806	22.2806		0.734467	28.0149	0.824542	27.4763	27.4763	0.734467	2.80149	0.0824542	2.74763	2.74763		0.72617	26.4024	0.633644	25.9244	25.9244		0.72617	0.264024	0.00633644	0.259244	0.259244		0.748296	20.961	2.15272	23.6329	23.6329	0.748296	0.020961	0.00215272	0.0236329	0.0236329		0.74553	23.1601	0.706419	23.4355	23.4355	0.74553	0.00231601	7.06419e-05	0.00234355	0.00234355
0.759358	18.9131	2.36476	22.1666	22.1666		0.737233	25.4706	0.81876	27.3524	27.3524	0.737233	2.54706	0.081876	2.73524	2.73524		0.728936	26.7168	0.638592	25.8007	25.8007		0.728936	0.267168	0.00638592	0.258007	0.258007		0.751061	28.4234	2.17521	23.5279	23.5279	0.751061	0.0284234	0.00217521	0.0235279	0.0235279		0.748296	22.912	0.711275	23.321	23.321	0.748296	0.0022912	7.11275e-05	0.0023321	0.0023321
0.762124	19.42	2.37989	22.0532	22.0532		0.739999	26.4986	0.811379	27.2293	27.2293	0.739999	2.64986	0.0811379	2.72293	2.72293		0.731702	25.4089	0.628294	25.6776	25.6776		0.731702	0.254089	0.00628294	0.256776	0.256776		0.753827	23.8341	2.12448	23.4234	23.4234	0.753827	0.0238341	0.00212448	0.0234234	0.0234234		0.751061	23.0243	0.706264	23.2071	23.2071	0.751061	0.00230243	7.06264e-05	0.00232071	0.00232071
0.76489	20.3076	2.37525	21.9406	21.9406		0.742764	27.0869	0.814817	27.107	27.107	0.742764	2.70869	0.0814817	2.7107	2.7107		0.734467	24.3749	0.623549	25.5553	25.5553		0.734467	0.243749	0.00623549	0.255553	0.255553		0.756593	22.5463	2.1348	23.3194	23.3194	0.756593	0.0225463	0.0021348	0.0233194	0.0233194		0.753827	22.9481	0.702356	23.0939	23.0939	0.753827	0.00229481	7.02356e-05	0.00230939	0.00230939
0.767655	20.2957	2.36334	21.8287	21.8287		0.74553	26.934	0.811965	26.9855	26.9855	0.74553	2.6934	0.0811965	2.69855	2.69855		0.737233	25.263	0.625037	25.4336	25.4336		0.737233	0.25263	0.00625037	0.254336	0.254336		0.759358	25.8512	2.13633	23.2158	23.2158	0.759358	0.0258512	0.00213633	0.0232158	0.0232158		0.756593	23.4138	0.706775	22.9813	22.9813	0.756593	0.00234138	7.06775e-05	0.00229813	0.00229813
0.770421	24.6044	2.3622	21.7174	21.7174		0.748296	28.5136	0.821792	26.8647	26.8647	0.748296	2.85136	0.0821792	2.68647	2.68647		0.739999	25.3504	0.622492	25.3125	25.3125		0.739999	0.253504	0.00622492	0.253125	0.253125		0.762124	21.4075	2.12528	23.1126	23.1126	0.762124	0.0214075	0.00212528	0.0231126	0.0231126		0.759358	22.325	0.699297	22.8694	22.8694	0.759358	0.0022325	6.99297e-05	0.00228694	0.00228694
0.773187	25.8826	2.34846	21.6069	21.6069		0.751061	26.7395	0.813027	26.7448	26.7448	0.751061	2.67395	0.0813027	2.67448	2.67448		0.742764	24.7754	0.624268	25.1922	25.1922		0.742764	0.247754	0.00624268	0.251922	0.251922		0.76489	24.0066	2.13091	23.0098	23.0098	0.76489	0.0240066	0.00213091	0.0230098	0.0230098		0.762124	23.2154	0.704886	22.7581	22.7581	0.762124	0.00232154	7.04886e-05	0.00227581	0.00227581
0.775952	24.0245	2.38182	21.497	21.497		0.753827	25.3746	0.804073	26.6256	26.6256	0.753827	2.53746	0.0804073	2.66256	2.66256		0.74553	24.7831	0.621624	25.0725	25.0725		0.74553	0.247831	0.00621624	0.250725	0.250725		0.767655	22.035	2.11663	22.9076	22.9076	0.767655	0.022035	0.00211663	0.0229076	0.0229076		0.76489	22.2655	0.697303	22.6474	22.6474	0.76489	0.00222655	6.97303e-05	0.00226474	0.00226474
0.778718	23.344	2.35872	21.3879	21.3879		0.756593	27.6583	0.812321	26.5071	26.5071	0.756593	2.76583	0.0812321	2.65071	2.65071		0.748296	25.402	0.627629	24.9534	24.9534		0.748296	0.25402	0.00627629	0.249534	0.249534		0.770421	26.2257	2.12819	22.8057	22.8057	0.770421	0.0262257	0.00212819	0.0228057	0.0228057		0.767655	22.7474	0.699915	22.5375	22.5375	0.767655	0.00227474	6.99915e-05	0.00225375	0.00225375
0.781484	23.4873	2.3644	21.2794	21.2794		0.759358	26.7419	0.808774	26.3895	26.3895	0.759358	2.67419	0.0808774	2.63895	2.63895		0.751061	25.4683	0.622011	24.8351	24.8351		0.751061	0.254683	0.00622011	0.248351	0.248351		0.773187	23.5719	2.09757	22.7042	22.7042	0.773187	0.0235719	0.00209757	0.0227042	0.0227042		0.770421	22.4924	0.693784	22.4281	22.4281	0.770421	0.00224924	6.93784e-05	0.00224281	0.00224281
0.784249	19.9015	2.35108	21.1716	21.1716		0.762124	26.0105	0.808949	26.2726	26.2726	0.762124	2.60105	0.0808949	2.62726	2.62726		0.753827	25.4418	0.620531	24.7174	24.7174		0.753827	0.254418	0.00620531	0.247174	0.247174		0.775952	24.5733	2.12299	22.6033	22.6033	0.775952	0.0245733	0.00212299	0.0226033	0.0226033		0.773187	22.4963	0.690301	22.3194	22.3194	0.773187	0.00224963	6.90301e-05	0.00223194	0.00223194
0.787015	21.0274	2.33305	21.0645	21.0645		0.76489	26.9703	0.8044	26.1565	26.1565	0.76489	2.69703	0.08044	2.61565	2.61565		0.756593	25.3946	0.619674	24.6004	24.6004		0.756593	0.253946	0.00619674	0.246004	0.246004		0.778718	23.321	2.10993	22.5027	22.5027	0.778718	0.023321	0.00210993	0.0225027	0.0225027		0.775952	21.5228	0.69102	22.2114	22.2114	0.775952	0.00215228	6.9102e-05	0.00222114	0.00222114
0.789781	23.4508	2.34743	20.9581	20.9581		0.767655	24.9559	0.804538	26.0412	26.0412	0.767655	2.49559	0.0804538	2.60412	2.60412		0.759358	25.1937	0.616633	24.484	24.484		0.759358	0.251937	0.00616633	0.24484	0.24484		0.781484	21.2568	2.1026	22.4025	22.4025	0.781484	0.0212568	0.0021026	0.0224025	0.0224025		0.778718	21.5128	0.692646	22.104	22.104	0.778718	0.00215128	6.92646e-05	0.0022104	0.0022104
0.792546	18.7041	2.33529	20.8524	20.8524		0.770421	25.5292	0.797858	25.9266	25.9266	0.770421	2.55292	0.0797858	2.59266	2.59266		0.762124	24.3606	0.617241	24.3684	24.3684		0.762124	0.243606	0.00617241	0.243684	0.243684		0.784249	25.0838	2.11795	22.3028	22.3028	0.784249	0.0250838	0.00211795	0.0223028	0.0223028		0.781484	21.989	0.692827	21.9972	21.9972	0.781484	0.0021989	6.92827e-05	0.00219972	0.00219972
0.795312	21.8446	2.34404	20.7473	20.7473		0.773187	25.4805	0.792271	25.8128	25.8128	0.773187	2.54805	0.0792271	2.58128	2.58128		0.76489	24.9525	0.615121	24.2533	24.2533		0.76489	0.249525	0.00615121	0.242533	0.242533		0.787015	22.3699	2.08197	22.2035	22.2035	0.787015	0.0223699	0.00208197	0.0222035	0.0222035		0.784249	22.4733	0.692905	21.8911	21.8911	0.784249	0.00224733	6.92905e-05	0.00218911	0.00218911
0.798078	16.8129	2.32578	20.6429	20.6429		0.775952	27.0832	0.80226	25.6998	25.6998	0.775952	2.70832	0.080226	2.56998	2.56998		0.767655	24.6171	0.613025	24.139	24.139		0.767655	0.246171	0.00613025	0.24139	0.24139		0.789781	21.0937	2.08769	22.1046	22.1046	0.789781	0.0210937	0.00208769	0.0221046	0.0221046		0.787015	23.1112	0.692056	21.7857	21.7857	0.787015	0.00231112	6.92056e-05	0.00217857	0.00217857
0.800843	19.2956	2.33031	20.5392	20.5392		0.778718	25.7618	0.797173	25.5875	25.5875	0.778718	2.57618	0.0797173	2.55875	2.55875		0.770421	23.8811	0.608	24.0253	24.0253		0.770421	0.238811	0.00608	0.240253	0.240253		0.792546	17.8443	2.07329	22.0061	22.0061	0.792546	0.0178443	0.00207329	0.0220061	0.0220061		0.789781	22.5371	0.691062	21.6808	21.6808	0.789781	0.00225371	6.91062e-05	0.00216808	0.00216808
0.803609	20.6383	2.3276	20.4361	20.4361		0.781484	25.2183	0.801111	25.4759	25.4759	0.781484	2.52183	0.0801111	2.54759	2.54759		0.773187	23.4831	0.600973	23.9123	23.9123		0.773187	0.234831	0.00600973	0.239123	0.239123		0.795312	19.8415	2.07871	21.908	21.908	0.795312	0.0198415	0.00207871	0.021908	0.021908		0.792546	21.4456	0.683739	21.5767	21.5767	0.792546	0.00214456	6.83739e-05	0.00215767	0.00215767
0.806375	20.7708	2.32801	20.3337	20.3337		0.784249	25.3015	0.794755	25.3651	25.3651	0.784249	2.53015	0.0794755	2.53651	2.53651		0.775952	24.2938	0.612285	23.8	23.8		0.775952	0.242938	0.00612285	0.238	0.238		0.798078	23.7514	2.09604	21.8104	21.8104	0.798078	0.0237514	0.00209604	0.0218104	0.0218104		0.795312	21.8299	0.684979	21.4731	21.4731	0.795312	0.00218299	6.84979e-05	0.00214731	0.00214731
0.80914	22.5765	2.39031	20.232	20.232		0.787015	25.4646	0.79097	25.2551	25.2551	0.787015	2.54646	0.079097	2.52551	2.52551		0.778718	22.8063	0.603265	23.6883	23.6883		0.778718	0.228063	0.00603265	0.236883	0.236883		0.800843	18.5904	2.06929	21.7131	21.7131	0.800843	0.0185904	0.00206929	0.0217131	0.0217131		0.798078	20.4428	0.679365	21.3702	21.3702	0.798078	0.00204428	6.79365e-05	0.00213702	0.00213702
0.811906	19.772	2.39209	20.1309	20.1309		0.789781	25.0097	0.792665	25.1457	25.1457	0.789781	2.50097	0.0792665	2.51457	2.51457		0.781484	22.9979	0.604966	23.5773	23.5773		0.781484	0.229979	0.00604966	0.235773	0.235773		0.803609	21.6852	2.08067	21.6163	21.6163	0.803609	0.0216852	0.00208067	0.0216163	0.0216163		0.800843	20.6161	0.677195	21.268	21.268	0.800843	0.00206161	6.77195e-05	0.0021268	0.0021268
0.814672	20.4435	2.4129	20.0305	20.0305		0.792546	23.8453	0.786795	25.0372	25.0372	0.792546	2.38453	0.0786795	2.50372	2.50372		0.784249	22.441	0.599333	23.4669	23.4669		0.784249	0.22441	0.00599333	0.234669	0.234669		0.806375	22.4196	2.07695	21.5199	21.5199	0.806375	0.0224196	0.00207695	0.0215199	0.0215199		0.803609	22.0299	0.682787	21.1663	21.1663	0.803609	0.00220299	6.82787e-05	0.00211663	0.00211663
0.817437	23.1576	2.44566	19.9307	19.9307		0.795312	25.6547	0.790556	24.9293	24.9293	0.795312	2.56547	0.0790556	2.49293	2.49293		0.787015	22.8403	0.596715	23.3572	23.3572		0.787015	0.228403	0.00596715	0.233572	0.233572		0.80914	19.3308	2.11181	21.4238	21.4238	0.80914	0.0193308	0.00211181	0.0214238	0.0214238		0.806375	21.6202	0.681162	21.0653	21.0653	0.806375	0.00216202	6.81162e-05	0.00210653	0.00210653
0.820203	21.745	2.41786	19.8316	19.8316		0.798078	24.7068	0.787371	24.8222	24.8222	0.798078	2.47068	0.0787371	2.48222	2.48222		0.789781	22.0956	0.59473	23.2482	23.2482		0.789781	0.220956	0.0059473	0.232482	0.232482		0.811906	19.9669	2.13616	21.3282	21.3282	0.811906	0.0199669	0.00213616	0.0213282	0.0213282		0.80914	20.7965	0.69237	20.965	20.965	0.80914	0.00207965	6.9237e-05	0.0020965	0.0020965
0.822968	19.7661	2.45247	19.7331	19.7331		0.800843	24.9839	0.786369	24.7159	24.7159	0.800843	2.49839	0.0786369	2.47159	2.47159		0.792546	23.6011	0.600526	23.1398	23.1398		0.792546	0.236011	0.00600526	0.231398	0.231398		0.814672	21.085	2.1467	21.233	21.233	0.814672	0.021085	0.0021467	0.021233	0.021233		0.811906	21.6081	0.703255	20.8652	20.8652	0.811906	0.00216081	7.03255e-05	0.00208652	0.00208652
0.825734	18.788	2.43964	19.6353	19.6353		0.803609	24.8151	0.783187	24.6102	24.6102	0.803609	2.48151	0.0783187	2.46102	2.46102		0.795312	23.2924	0.602238	23.0321	23.0321		0.795312	0.232924	0.00602238	0.230321	0.230321		0.817437	21.7293	2.17356	21.1382	21.1382	0.817437	0.0217293	0.00217356	0.0211382	0.0211382		0.814672	21.7292	0.707118	20.7661	20.7661	0.814672	0.00217292	7.07118e-05	0.00207661	0.00207661
0.8285	16.457	2.45951	19.5381	19.5381		0.806375	24.8726	0.785227	24.5052	24.5052	0.806375	2.48726	0.0785227	2.45052	2.45052		0.798078	23.3308	0.597286	22.9251	22.9251		0.798078	0.233308	0.00597286	0.229251	0.229251		0.820203	17.9689	2.14292	21.0437	21.0437	0.820203	0.0179689	0.00214292	0.0210437	0.0210437		0.817437	21.0764	0.710426	20.6677	20.6677	0.817437	0.00210764	7.10426e-05	0.00206677	0.00206677
0.831265	18.9962	2.47665	19.4415	19.4415		0.80914	23.8764	0.798896	24.4011	24.4011	0.80914	2.38764	0.0798896	2.44011	2.44011		0.800843	23.2299	0.596649	22.8186	22.8186		0.800843	0.232299	0.00596649	0.228186	0.228186		0.822968	20.9675	2.19608	20.9497	20.9497	0.822968	0.0209675	0.00219608	0.0209497	0.0209497		0.820203	20.4379	0.69976	20.5698	20.5698	0.820203	0.00204379	6.9976e-05	0.00205698	0.00205698
0.834031	17.7099	2.45063	19.3456	19.3456		0.811906	24.0735	0.807911	24.2976	24.2976	0.811906	2.40735	0.0807911	2.42976	2.42976		0.803609	23.2752	0.599108	22.7129	22.7129		0.803609	0.232752	0.00599108	0.227129	0.227129		0.825734	23.8255	2.19362	20.8561	20.8561	0.825734	0.0238255	0.00219362	0.0208561	0.0208561		0.822968	21.2759	0.718839	20.4726	20.4726	0.822968	0.00212759	7.18839e-05	0.00204726	0.00204726
0.836797	18.3799	2.47864	19.2503	19.2503		0.814672	24.868	0.812385	24.1948	24.1948	0.814672	2.4868	0.0812385	2.41948	2.41948		0.806375	22.9194	0.594348	22.6078	22.6078		0.806375	0.229194	0.00594348	0.226078	0.226078		0.8285	22.6602	2.21441	20.7628	20.7628	0.8285	0.0226602	0.00221441	0.0207628	0.0207628		0.825734	20.3037	0.712306	20.3759	20.3759	0.825734	0.00203037	7.12306e-05	0.00203759	0.00203759
0.839562	20.3507	2.49581	19.1556	19.1556		0.817437	24.1309	0.820613	24.0927	24.0927	0.817437	2.41309	0.0820613	2.40927	2.40927		0.80914	22.0594	0.60589	22.5033	22.5033		0.80914	0.220594	0.0060589	0.225033	0.225033		0.831265	22.2686	2.2227	20.67	20.67	0.831265	0.0222686	0.0022227	0.02067	0.02067		0.8285	20.3562	0.717239	20.2799	20.2799	0.8285	0.00203562	7.17239e-05	0.00202799	0.00202799
0.842328	13.7107	2.48427	19.0615	19.0615		0.820203	23.7012	0.812622	23.9913	23.9913	0.820203	2.37012	0.0812622	2.39913	2.39913		0.811906	22.6617	0.611508	22.3995	22.3995		0.811906	0.226617	0.00611508	0.223995	0.223995		0.834031	23.0503	2.20295	20.5775	20.5775	0.834031	0.0230503	0.00220295	0.0205775	0.0205775		0.831265	20.3225	0.717291	20.1846	20.1846	0.831265	0.00203225	7.17291e-05	0.00201846	0.00201846
0.845094	19.1936	2.49923	18.9681	18.9681		0.822968	24.2817	0.828096	23.8907	23.8907	0.822968	2.42817	0.0828096	2.38907	2.38907		0.814672	22.0759	0.612551	22.2963	22.2963		0.814672	0.220759	0.00612551	0.222963	0.222963		0.836797	20.967	2.22416	20.4855	20.4855	0.836797	0.020967	0.00222416	0.0204855	0.0204855		0.834031	18.6726	0.707415	20.0898	20.0898	0.834031	0.00186726	7.07415e-05	0.00200898	0.00200898
0.847859	22.1765	2.50414	18.8753	18.8753		0.825734	23.3809	0.820589	23.7907	23.7907	0.825734	2.33809	0.0820589	2.37907	2.37907		0.817437	21.6907	0.616366	22.1938	22.1938		0.817437	0.216907	0.00616366	0.221938	0.221938		0.839562	18.0499	2.21123	20.3938	20.3938	0.839562	0.0180499	0.00221123	0.0203938	0.0203938		0.836797	19.6631	0.718997	19.9956	19.9956	0.836797	0.00196631	7.18997e-05	0.00199956	0.00199956
0.850625	19.7406	2.51515	18.783	18.783		0.8285	25.0549	0.832193	23.6914	23.6914	0.8285	2.50549	0.0832193	2.36914	2.36914		0.820203	22.8089	0.617404	22.0919	22.0919		0.820203	0.228089	0.00617404	0.220919	0.220919		0.842328	20.2842	2.23975	20.3025	20.3025	0.842328	0.0202842	0.00223975	0.0203025	0.0203025		0.839562	20.7455	0.726966	19.9021	19.9021	0.839562	0.00207455	7.26966e-05	0.00199021	0.00199021
0.853391	19.8316	2.52051	18.6914	18.6914		0.831265	22.7761	0.829803	23.5928	23.5928	0.831265	2.27761	0.0829803	2.35928	2.35928		0.822968	22.7346	0.627229	21.9907	21.9907		0.822968	0.227346	0.00627229	0.219907	0.219907		0.845094	19.8514	2.22692	20.2116	20.2116	0.845094	0.0198514	0.00222692	0.0202116	0.0202116		0.842328	19.3497	0.722425	19.8091	19.8091	0.842328	0.00193497	7.22425e-05	0.00198091	0.00198091
0.856156	22.2374	2.47291	18.6004	18.6004		0.834031	23.0747	0.824536	23.4949	23.4949	0.834031	2.30747	0.0824536	2.34949	2.34949		0.825734	21.9808	0.62329	21.8901	21.8901		0.825734	0.219808	0.0062329	0.218901	0.218901		0.847859	21.9704	2.25257	20.1211	20.1211	0.847859	0.0219704	0.00225257	0.0201211	0.0201211		0.845094	19.1983	0.722739	19.7168	19.7168	0.845094	0.00191983	7.22739e-05	0.00197168	0.00197168
0.858922	17.7355	2.46618	18.51	18.51		0.836797	21.9675	0.834596	23.3976	23.3976	0.836797	2.19675	0.0834596	2.33976	2.33976		0.8285	21.4652	0.623482	21.7901	21.7901		0.8285	0.214652	0.00623482	0.217901	0.217901		0.850625	21.7724	2.24564	20.031	20.031	0.850625	0.0217724	0.00224564	0.020031	0.020031		0.847859	19.8402	0.726983	19.6251	19.6251	0.847859	0.00198402	7.26983e-05	0.00196251	0.00196251
0.861688	20.1588	2.43867	18.4202	18.4202		0.839562	22.6625	0.835709	23.3011	23.3011	0.839562	2.26625	0.0835709	2.33011	2.33011		0.831265	21.7303	0.628654	21.6908	21.6908		0.831265	0.217303	0.00628654	0.216908	0.216908		0.853391	20.3112	2.25969	19.9412	19.9412	0.853391	0.0203112	0.00225969	0.0199412	0.0199412		0.850625	19.1886	0.724104	19.5339	19.5339	0.850625	0.00191886	7.24104e-05	0.00195339	0.00195339
0.864453	19.3813	2.42006	18.331	18.331		0.842328	23.2774	0.843046	23.2052	23.2052	0.842328	2.32774	0.0843046	2.32052	2.32052		0.834031	21.9251	0.62713	21.5921	21.5921		0.834031	0.219251	0.0062713	0.215921	0.215921		0.856156	17.5318	2.1791	19.8519	19.8519	0.856156	0.0175318	0.0021791	0.0198519	0.0198519		0.853391	20.408	0.736443	19.4434	19.4434	0.853391	0.0020408	7.36443e-05	0.00194434	0.00194434
0.867219	21.0385	2.41379	18.2423	18.2423		0.845094	22.4932	0.843525	23.1099	23.1099	0.845094	2.24932	0.0843525	2.31099	2.31099		0.836797	22.0411	0.633124	21.494	21.494		0.836797	0.220411	0.00633124	0.21494	0.21494		0.858922	19.6258	2.19248	19.7629	19.7629	0.858922	0.0196258	0.00219248	0.0197629	0.0197629		0.856156	19.73	0.711436	19.3534	19.3534	0.856156	0.001973	7.11436e-05	0.00193534	0.00193534
0.869985	17.6586	2.38469	18.1543	18.1543		0.847859	23.9207	0.844167	23.0154	23.0154	0.847859	2.39207	0.0844167	2.30154	2.30154		0.839562	22.517	0.635245	21.3966	21.3966		0.839562	0.22517	0.00635245	0.213966	0.213966		0.861688	20.5727	2.17627	19.6743	19.6743	0.861688	0.0205727	0.00217627	0.0196743	0.0196743		0.858922	19.5865	0.712634	19.2641	19.2641	0.858922	0.00195865	7.12634e-05	0.00192641	0.00192641
0.87275	16.5438	2.36882	18.0668	18.0668		0.850625	21.8725	0.840896	22.9215	22.9215	0.850625	2.18725	0.0840896	2.29215	2.29215		0.842328	21.4477	0.634775	21.2997	21.2997		0.842328	0.214477	0.00634775	0.212997	0.212997		0.864453	20.6862	2.15541	19.5861	19.5861	0.864453	0.0206862	0.00215541	0.0195861	0.0195861		0.861688	19.5532	0.702704	19.1753	19.1753	0.861688	0.00195532	7.02704e-05	0.00191753	0.00191753
0.875516	18.3033	2.38284	17.9799	17.9799		0.853391	22.5491	0.846574	22.8282	22.8282	0.853391	2.25491	0.0846574	2.28282	2.28282		0.845094	20.7683	0.630951	21.2035	21.2035		0.845094	0.207683	0.00630951	0.212035	0.212035		0.867219	20.0847	2.14381	19.4982	19.4982	0.867219	0.0200847	0.00214381	0.0194982	0.0194982		0.864453	20.2523	0.699851	19.0871	19.0871	0.864453	0.00202523	6.99851e-05	0.00190871	0.00190871
0.878282	17.407	2.35354	17.8936	17.8936		0.856156	24.0167	0.83138	22.7357	22.7357	0.856156	2.40167	0.083138	2.27357	2.27357		0.847859	20.6819	0.63239	21.1079	21.1079		0.847859	0.206819	0.0063239	0.211079	0.211079		0.869985	19.4155	2.12004	19.4108	19.4108	0.869985	0.0194155	0.00212004	0.0194108	0.0194108		0.867219	18.476	0.691319	18.9995	18.9995	0.867219	0.0018476	6.91319e-05	0.00189995	0.00189995
0.881047	17.9074	2.35416	17.8079	17.8079		0.858922	22.8922	0.82601	22.6437	22.6437	0.858922	2.28922	0.082601	2.26437	2.26437		0.850625	20.7629	0.634312	21.0129	21.0129		0.850625	0.207629	0.00634312	0.210129	0.210129		0.87275	18.4432	2.11949	19.3237	19.3237	0.87275	0.0184432	0.00211949	0.0193237	0.0193237		0.869985	19.1828	0.690495	18.9125	18.9125	0.869985	0.00191828	6.90495e-05	0.00189125	0.00189125
0.883813	18.2528	2.34875	17.7227	17.7227		0.861688	23.6783	0.819286	22.5524	22.5524	0.861688	2.36783	0.0819286	2.25524	2.25524		0.853391	21.7698	0.641226	20.9186	20.9186		0.853391	0.217698	0.00641226	0.209186	0.209186		0.875516	21.2358	2.13527	19.237	19.237	0.875516	0.0212358	0.00213527	0.019237	0.019237		0.87275	18.7933	0.683719	18.8261	18.8261	0.87275	0.00187933	6.83719e-05	0.00188261	0.00188261
0.886579	19.4707	2.34187	17.6381	17.6381		0.864453	22.9017	0.810621	22.4617	22.4617	0.864453	2.29017	0.0810621	2.24617	2.24617		0.856156	20.8416	0.621362	20.8248	20.8248		0.856156	0.208416	0.00621362	0.208248	0.208248		0.878282	16.1533	2.08058	19.1507	19.1507	0.878282	0.0161533	0.00208058	0.0191507	0.0191507		0.875516	19.454	0.688787	18.7402	18.7402	0.875516	0.0019454	6.88787e-05	0.00187402	0.00187402
0.889344	15.356	2.33716	17.5541	17.5541		0.867219	22.4288	0.808822	22.3717	22.3717	0.867219	2.24288	0.0808822	2.23717	2.23717		0.858922	21.2145	0.622026	20.7317	20.7317		0.858922	0.212145	0.00622026	0.207317	0.207317		0.881047	22.1972	2.1292	19.0649	19.0649	0.881047	0.0221972	0.0021292	0.0190649	0.0190649		0.878282	18.8808	0.678772	18.6549	18.6549	0.878282	0.00188808	6.78772e-05	0.00186549	0.00186549
0.89211	17.6769	2.31539	17.4706	17.4706		0.869985	21.9612	0.800375	22.2823	22.2823	0.869985	2.19612	0.0800375	2.22823	2.22823		0.861688	20.5517	0.613173	20.6391	20.6391		0.861688	0.205517	0.00613173	0.206391	0.206391		0.883813	18.9301	2.09065	18.9793	18.9793	0.883813	0.0189301	0.00209065	0.0189793	0.0189793		0.881047	18.0909	0.677593	18.5702	18.5702	0.881047	0.00180909	6.77593e-05	0.00185702	0.00185702
0.894876	19.2923	2.33536	17.3876	17.3876		0.87275	21.9347	0.796994	22.1935	22.1935	0.87275	2.19347	0.0796994	2.21935	2.21935		0.864453	20.8221	0.608843	20.5472	20.5472		0.864453	0.208221	0.00608843	0.205472	0.205472		0.886579	19.0073	2.08156	18.8941	18.8941	0.886579	0.0190073	0.00208156	0.0188941	0.0188941		0.883813	19.2955	0.676489	18.486	18.486	0.883813	0.00192955	6.76489e-05	0.0018486	0.0018486
0.897641	19.7589	2.31909	17.3053	17.3053		0.875516	22.2727	0.798502	22.1053	22.1053	0.875516	2.22727	0.0798502	2.21053	2.21053		0.867219	20.9687	0.608648	20.4558	20.4558		0.867219	0.209687	0.00608648	0.204558	0.204558		0.889344	14.7026	2.0627	18.8093	18.8093	0.889344	0.0147026	0.0020627	0.0188093	0.0188093		0.886579	17.4222	0.666962	18.4024	18.4024	0.886579	0.00174222	6.66962e-05	0.00184024	0.00184024
0.900407	15.4036	2.30344	17.2234	17.2234		0.878282	21.9011	0.791755	22.0177	22.0177	0.878282	2.19011	0.0791755	2.20177	2.20177		0.869985	19.8166	0.596778	20.3651	20.3651		0.869985	0.198166	0.00596778	0.203651	0.203651		0.89211	20.5625	2.06763	18.7249	18.7249	0.89211	0.0205625	0.00206763	0.0187249	0.0187249		0.889344	18.2227	0.670616	18.3194	18.3194	0.889344	0.00182227	6.70616e-05	0.00183194	0.00183194
0.903173	14.6712	2.30127	17.1421	17.1421		0.881047	19.9224	0.790617	21.9308	21.9308	0.881047	1.99224	0.0790617	2.19308	2.19308		0.87275	20.9839	0.600356	20.275	20.275		0.87275	0.209839	0.00600356	0.20275	0.20275		0.894876	18.6526	2.09043	18.6409	18.6409	0.894876	0.0186526	0.00209043	0.0186409	0.0186409		0.89211	18.6191	0.669971	18.2369	18.2369	0.89211	0.00186191	6.69971e-05	0.00182369	0.00182369
0.905938	19.1426	2.29758	17.0614	17.0614		0.883813	22.393	0.786769	21.8445	21.8445	0.883813	2.2393	0.0786769	2.18445	2.18445		0.875516	19.8342	0.596314	20.1854	20.1854		0.875516	0.198342	0.00596314	0.201854	0.201854		0.897641	17.8296	2.06515	18.5573	18.5573	0.897641	0.0178296	0.00206515	0.0185573	0.0185573		0.894876	17.8876	0.669427	18.1549	18.1549	0.894876	0.00178876	6.69427e-05	0.00181549	0.00181549
0.908704	18.1346	2.3024	16.9811	16.9811		0.886579	22.2639	0.783764	21.7587	21.7587	0.886579	2.22639	0.0783764	2.17587	2.17587		0.878282	21.8852	0.599273	20.0964	20.0964		0.878282	0.218852	0.00599273	0.200964	0.200964		0.900407	19.805	2.0721	18.474	18.474	0.900407	0.019805	0.0020721	0.018474	0.018474		0.897641	18.1077	0.664599	18.0736	18.0736	0.897641	0.00181077	6.64599e-05	0.00180736	0.00180736
0.91147	19.1293	2.29126	16.9014	16.9014		0.889344	22.676	0.783877	21.6736	21.6736	0.889344	2.2676	0.0783877	2.16736	2.16736		0.881047	20.1099	0.594324	20.008	20.008		0.881047	0.201099	0.00594324	0.20008	0.20008		0.903173	18.9857	2.05695	18.3911	18.3911	0.903173	0.0189857	0.00205695	0.0183911	0.0183911		0.900407	18.499	0.666192	17.9927	17.9927	0.900407	0.0018499	6.66192e-05	0.00179927	0.00179927
0.914235	17.2041	2.27342	16.8223	16.8223		0.89211	21.8642	0.777079	21.589	21.589	0.89211	2.18642	0.0777079	2.1589	2.1589		0.883813	19.0103	0.583978	19.9202	19.9202		0.883813	0.190103	0.00583978	0.199202	0.199202		0.905938	17.3618	2.03301	18.3086	18.3086	0.905938	0.0173618	0.00203301	0.0183086	0.0183086		0.903173	18.139	0.661728	17.9124	17.9124	0.903173	0.0018139	6.61728e-05	0.00179124	0.00179124
0.917001	16.6103	2.29192	16.7436	16.7436		0.894876	21.5398	0.78259	21.5051	21.5051	0.894876	2.15398	0.078259	2.15051	2.15051		0.886579	19.5929	0.584414	19.833	19.833		0.886579	0.195929	0.00584414	0.19833	0.19833		0.908704	20.1407	2.06915	18.2265	18.2265	0.908704	0.0201407	0.00206915	0.0182265	0.0182265		0.905938	17.5374	0.652564	17.8327	17.8327	0.905938	0.00175374	6.52564e-05	0.00178327	0.00178327
0.919767	17.5941	2.26601	16.6655	16.6655		0.897641	21.4932	0.777183	21.4217	21.4217	0.897641	2.14932	0.0777183	2.14217	2.14217		0.889344	20.7991	0.592399	19.7463	19.7463		0.889344	0.207991	0.00592399	0.197463	0.197463		0.91147	16.5931	2.01958	18.1447	18.1447	0.91147	0.0165931	0.00201958	0.0181447	0.0181447		0.908704	17.9102	0.661607	17.7535	17.7535	0.908704	0.00179102	6.61607e-05	0.00177535	0.00177535
0.922532	16.248	2.28656	16.5879	16.5879		0.900407	20.1288	0.771858	21.3389	21.3389	0.900407	2.01288	0.0771858	2.13389	2.13389		0.89211	19.3308	0.579387	19.6603	19.6603		0.89211	0.193308	0.00579387	0.196603	0.196603		0.914235	20.8149	2.05145	18.0634	18.0634	0.914235	0.0208149	0.00205145	0.0180634	0.0180634		0.91147	17.0611	0.649863	17.6748	17.6748	0.91147	0.00170611	6.49863e-05	0.00176748	0.00176748
0.925298	18.5154	2.26835	16.5108	16.5108		0.903173	23.1228	0.775754	21.2567	21.2567	0.903173	2.31228	0.0775754	2.12567	2.12567		0.894876	19.9882	0.585855	19.5747	19.5747		0.894876	0.199882	0.00585855	0.195747	0.195747		0.917001	20.2948	2.04794	17.9824	17.9824	0.917001	0.0202948	0.00204794	0.0179824	0.0179824		0.914235	17.5675	0.654226	17.5967	17.5967	0.914235	0.00175675	6.54226e-05	0.00175967	0.00175967
0.928064	20.9436	2.32107	16.4342	16.4342		0.905938	21.4448	0.767848	21.175	21.175	0.905938	2.14448	0.0767848	2.1175	2.1175		0.897641	19.3267	0.579115	19.4898	19.4898		0.897641	0.193267	0.00579115	0.194898	0.194898		0.919767	17.4929	2.01571	17.9018	17.9018	0.919767	0.0174929	0.00201571	0.0179018	0.0179018		0.917001	18.1593	0.657784	17.519	17.519	0.917001	0.00181593	6.57784e-05	0.0017519	0.0017519
0.930829	15.6897	2.34217	16.3582	16.3582		0.908704	22.1124	0.771778	21.0939	21.0939	0.908704	2.21124	0.0771778	2.10939	2.10939		0.900407	18.8732	0.574459	19.4054	19.4054		0.900407	0.188732	0.00574459	0.194054	0.194054		0.922532	21.5007	2.05134	17.8216	17.8216	0.922532	0.0215007	0.00205134	0.0178216	0.0178216		0.919767	17.8807	0.65125	17.4419	17.4419	0.919767	0.00178807	6.5125e-05	0.00174419	0.00174419
0.933595	18.3449	2.33515	16.2826	16.2826		0.91147	20.4113	0.765992	21.0134	21.0134	0.91147	2.04113	0.0765992	2.10134	2.10134		0.903173	19.3699	0.573967	19.3216	19.3216		0.903173	0.193699	0.00573967	0.193216	0.193216		0.925298	18.9626	2.01992	17.7417	17.7417	0.925298	0.0189626	0.00201992	0.0177417	0.0177417		0.922532	17.335	0.650799	17.3654	17.3654	0.922532	0.0017335	6.50799e-05	0.00173654	0.00173654
0.936361	18.4024	2.36906	16.2075	16.2075		0.914235	20.3724	0.763906	20.9334	20.9334	0.914235	2.03724	0.0763906	2.09334	2.09334		0.905938	19.8804	0.575354	19.2383	19.2383		0.905938	0.198804	0.00575354	0.192383	0.192383		0.928064	19.2584	2.06468	17.6623	17.6623	0.928064	0.0192584	0.00206468	0.0176623	0.0176623		0.925298	17.0031	0.644616	17.2893	17.2893	0.925298	0.00170031	6.44616e-05	0.00172893	0.00172893
0.939126	17.1101	2.35027	16.1329	16.1329		0.917001	22.0068	0.771104	20.854	20.854	0.917001	2.20068	0.0771104	2.0854	2.0854		0.908704	20.1683	0.579417	19.1556	19.1556		0.908704	0.201683	0.00579417	0.191556	0.191556		0.930829	18.5925	2.08642	17.5832	17.5832	0.930829	0.0185925	0.00208642	0.0175832	0.0175832		0.928064	16.0199	0.65347	17.2138	17.2138	0.928064	0.00160199	6.5347e-05	0.00172138	0.00172138
0.941892	14.9026	2.37754	16.0588	16.0588		0.919767	20.7956	0.757763	20.7751	20.7751	0.919767	2.07956	0.0757763	2.07751	2.07751		0.91147	18.8626	0.568114	19.0734	19.0734		0.91147	0.188626	0.00568114	0.190734	0.190734		0.933595	15.5203	2.06279	17.5045	17.5045	0.933595	0.0155203	0.00206279	0.0175045	0.0175045		0.930829	17.9486	0.67152	17.1388	17.1388	0.930829	0.00179486	6.7152e-05	0.00171388	0.00171388
0.944657	19.0848	2.41276	15.9853	15.9853		0.922532	20.2825	0.760868	20.6968	20.6968	0.922532	2.02825	0.0760868	2.06968	2.06968		0.914235	18.1112	0.566914	18.9918	18.9918		0.914235	0.181112	0.00566914	0.189918	0.189918		0.936361	18.9272	2.10588	17.4262	17.4262	0.936361	0.0189272	0.00210588	0.0174262	0.0174262		0.933595	17.3945	0.663278	17.0642	17.0642	0.933595	0.00173945	6.63278e-05	0.00170642	0.00170642
0.947423	16.8121	2.33987	15.9121	15.9121		0.925298	21.0023	0.759886	20.6189	20.6189	0.925298	2.10023	0.0759886	2.06189	2.06189		0.917001	18.4566	0.568922	18.9108	18.9108		0.917001	0.184566	0.00568922	0.189108	0.189108		0.939126	14.6996	2.08087	17.3483	17.3483	0.939126	0.0146996	0.00208087	0.0173483	0.0173483		0.936361	16.5431	0.671841	16.9902	16.9902	0.936361	0.00165431	6.71841e-05	0.00169902	0.00169902
0.950189	17.3297	2.33025	15.8395	15.8395		0.928064	22.1971	0.775203	20.5417	20.5417	0.928064	2.21971	0.0775203	2.05417	2.05417		0.919767	18.2896	0.56547	18.8302	18.8302		0.919767	0.182896	0.0056547	0.188302	0.188302		0.941892	17.8906	2.11149	17.2707	17.2707	0.941892	0.0178906	0.00211149	0.0172707	0.0172707		0.939126	16.0513	0.667632	16.9167	16.9167	0.939126	0.00160513	6.67632e-05	0.00169167	0.00169167
0.952954	17.0584	2.29302	15.7673	15.7673		0.930829	20.9491	0.781014	20.4649	20.4649	0.930829	2.09491	0.0781014	2.04649	2.04649		0.922532	18.4264	0.567007	18.7502	18.7502		0.922532	0.184264	0.00567007	0.187502	0.187502		0.944657	15.9825	2.13461	17.1936	17.1936	0.944657	0.0159825	0.00213461	0.0171936	0.0171936		0.941892	16.2522	0.676747	16.8437	16.8437	0.941892	0.00162522	6.76747e-05	0.00168437	0.00168437
0.95572	13.0572	2.29954	15.6957	15.6957		0.933595	19.8843	0.779124	20.3887	20.3887	0.933595	1.98843	0.0779124	2.03887	2.03887		0.925298	19.3746	0.565907	18.6708	18.6708		0.925298	0.193746	0.00565907	0.186708	0.186708		0.947423	18	2.07683	17.1168	17.1168	0.947423	0.018	0.00207683	0.0171168	0.0171168		0.944657	17.3847	0.685672	16.7712	16.7712	0.944657	0.00173847	6.85672e-05	0.00167712	0.00167712
0.958486	16.3328	2.27385	15.6244	15.6244		0.936361	20.3237	0.787381	20.313	20.313	0.936361	2.03237	0.0787381	2.0313	2.0313		0.928064	18.0222	0.570677	18.5918	18.5918		0.928064	0.180222	0.00570677	0.185918	0.185918		0.950189	17.1505	2.0697	17.0405	17.0405	0.950189	0.0171505	0.0020697	0.0170405	0.0170405		0.947423	16.7645	0.66705	16.6991	16.6991	0.947423	0.00167645	6.6705e-05	0.00166991	0.00166991
0.961251	14.1697	2.26261	15.5537	15.5537		0.939126	19.5469	0.784566	20.2378	20.2378	0.939126	1.95469	0.0784566	2.02378	2.02378		0.930829	19.7099	0.586718	18.5134	18.5134		0.930829	0.197099	0.00586718	0.185134	0.185134		0.952954	15.6807	2.04323	16.9645	16.9645	0.952954	0.0156807	0.00204323	0.0169645	0.0169645		0.950189	17.1838	0.664958	16.6276	16.6276	0.950189	0.00171838	6.64958e-05	0.00166276	0.00166276
0.964017	16.7668	2.26152	15.4834	15.4834		0.941892	21.224	0.799758	20.1631	20.1631	0.941892	2.1224	0.0799758	2.01631	2.01631		0.933595	19.3727	0.582082	18.4355	18.4355		0.933595	0.193727	0.00582082	0.184355	0.184355		0.95572	11.5882	2.02383	16.8889	16.8889	0.95572	0.0115882	0.00202383	0.0168889	0.0168889		0.952954	18.0317	0.661046	16.5566	16.5566	0.952954	0.00180317	6.61046e-05	0.00165566	0.00165566
0.966783	17.6749	2.26577	15.4136	15.4136		0.944657	20.5588	0.807113	20.089	20.089	0.944657	2.05588	0.0807113	2.0089	2.0089		0.936361	19.0791	0.590042	18.3582	18.3582		0.936361	0.190791	0.00590042	0.183582	0.183582		0.958486	15.5398	2.01595	16.8137	16.8137	0.958486	0.0155398	0.00201595	0.0168137	0.0168137		0.95572	17.0216	0.658575	16.486	16.486	0.95572	0.00170216	6.58575e-05	0.0016486	0.0016486
0.969548	15.5636	2.2532	15.3443	15.3443		0.947423	20.3392	0.781344	20.0153	20.0153	0.947423	2.03392	0.0781344	2.00153	2.00153		0.939126	18.0348	0.5834	18.2813	18.2813		0.939126	0.180348	0.005834	0.182813	0.182813		0.961251	16.1803	1.99588	16.7388	16.7388	0.961251	0.0161803	0.00199588	0.0167388	0.0167388		0.958486	14.2009	0.635274	16.4159	16.4159	0.958486	0.00142009	6.35274e-05	0.00164159	0.00164159
0.972314	18.3236	2.24204	15.2753	15.2753		0.950189	20.0306	0.779014	19.9421	19.9421	0.950189	2.00306	0.0779014	1.99421	1.99421		0.941892	18.3277	0.590594	18.205	18.205		0.941892	0.183277	0.00590594	0.18205	0.18205		0.964017	17.9188	2.01345	16.6644	16.6644	0.964017	0.0179188	0.00201345	0.0166644	0.0166644		0.961251	17.8796	0.644101	16.3463	16.3463	0.961251	0.00178796	6.44101e-05	0.00163463	0.00163463
0.97508	16.4463	2.24362	15.2069	15.2069		0.952954	19.5169	0.769939	19.8695	19.8695	0.952954	1.95169	0.0769939	1.98695	1.98695		0.944657	18.7702	0.597601	18.1292	18.1292		0.944657	0.187702	0.00597601	0.181292	0.181292		0.966783	15.6532	2.00361	16.5903	16.5903	0.966783	0.0156532	0.00200361	0.0165903	0.0165903		0.964017	16.9073	0.643486	16.2771	16.2771	0.964017	0.00169073	6.43486e-05	0.00162771	0.00162771
0.977845	13.0439	2.24499	15.1389	15.1389		0.95572	20.0236	0.769704	19.7972	19.7972	0.95572	2.00236	0.0769704	1.97972	1.97972		0.947423	19.6416	0.585367	18.0539	18.0539		0.947423	0.196416	0.00585367	0.180539	0.180539		0.969548	18.5415	2.01547	16.5167	16.5167	0.969548	0.0185415	0.00201547	0.0165167	0.0165167		0.966783	16.0662	0.638981	16.2084	16.2084	0.966783	0.00160662	6.38981e-05	0.00162084	0.00162084
0.980611	18.3722	2.25131	15.0713	15.0713		0.958486	19.4364	0.754434	19.7255	19.7255	0.958486	1.94364	0.0754434	1.97255	1.97255		0.950189	19.0116	0.581277	17.9791	17.9791		0.950189	0.190116	0.00581277	0.179791	0.179791		0.972314	18.6768	2.00048	16.4434	16.4434	0.972314	0.0186768	0.00200048	0.0164434	0.0164434		0.969548	16.2398	0.640617	16.1402	16.1402	0.969548	0.00162398	6.40617e-05	0.00161402	0.00161402
0.983377	13.3109	2.23629	15.0042	15.0042		0.961251	19.6289	0.752416	19.6543	19.6543	0.961251	1.96289	0.0752416	1.96543	1.96543		0.952954	18.2325	0.572904	17.9048	17.9048		0.952954	0.182325	0.00572904	0.179048	0.179048		0.97508	17.3385	2.0035	16.3706	16.3706	0.97508	0.0173385	0.0020035	0.0163706	0.0163706		0.972314	16.3268	0.635533	16.0724	16.0724	0.972314	0.00163268	6.35533e-05	0.00160724	0.00160724
0.986142	14.334	2.23541	14.9375	14.9375		0.964017	20.268	0.75915	19.5835	19.5835	0.964017	2.0268	0.075915	1.95835	1.95835		0.95572	18.5205	0.572687	17.8309	17.8309		0.95572	0.185205	0.00572687	0.178309	0.178309		0.977845	17.482	2.00519	16.2981	16.2981	0.977845	0.017482	0.00200519	0.0162981	0.0162981		0.97508	17.1299	0.639594	16.0051	16.0051	0.97508	0.00171299	6.39594e-05	0.00160051	0.00160051
0.988908	16.3879	2.23488	14.8713	14.8713		0.966783	20.2284	0.752982	19.5132	19.5132	0.966783	2.02284	0.0752982	1.95132	1.95132		0.958486	16.6484	0.557592	17.7576	17.7576		0.958486	0.166484	0.00557592	0.177576	0.177576		0.980611	15.4186	1.99065	16.226	16.226	0.980611	0.0154186	0.00199065	0.016226	0.016226		0.977845	15.4466	0.632075	15.9383	15.9383	0.977845	0.00154466	6.32075e-05	0.00159383	0.00159383
0.991674	12.5394	2.21117	14.8054	14.8054		0.969548	19.9163	0.752842	19.4434	19.4434	0.969548	1.99163	0.0752842	1.94434	1.94434		0.961251	18.1168	0.55767	17.6848	17.6848		0.961251	0.181168	0.0055767	0.176848	0.176848		0.983377	19.5906	2.00338	16.1543	16.1543	0.983377	0.0195906	0.00200338	0.0161543	0.0161543		0.980611	15.9022	0.636114	15.8719	15.8719	0.980611	0.00159022	6.36114e-05	0.00158719	0.00158719
0.994439	16.3072	2.20278	14.7401	14.7401		0.972314	18.6496	0.747424	19.3741	19.3741	0.972314	1.86496	0.0747424	1.93741	1.93741		0.964017	18.234	0.559548	17.6124	17.6124		0.964017	0.18234	0.00559548	0.176124	0.176124		0.986142	13.6445	1.9695	16.083	16.083	0.986142	0.0136445	0.0019695	0.016083	0.016083		0.983377	16.0424	0.637322	15.8059	15.8059	0.983377	0.00160424	6.37322e-05	0.00158059	0.00158059
0.997205	13.3439	2.19379	14.6751	14.6751		0.97508	19.8496	0.747885	19.3051	19.3051	0.97508	1.98496	0.0747885	1.93051	1.93051		0.966783	17.9695	0.556903	17.5405	17.5405		0.966783	0.179695	0.00556903	0.175405	0.175405		0.988908	16.9604	1.98887	16.0121	16.0121	0.988908	0.0169604	0.00198887	0.0160121	0.0160121		0.986142	15.5887	0.627127	15.7404	15.7404	0.986142	0.00155887	6.27127e-05	0.00157404	0.00157404
0.999971	14.9629	2.19571	14.6105	14.6105		0.977845	19.7398	0.750305	19.2367	19.2367	0.977845	1.97398	0.0750305	1.92367	1.92367		0.969548	17.3715	0.555633	17.4692	17.4692		0.969548	0.173715	0.00555633	0.174692	0.174692		0.991674	14.3998	1.95857	15.9416	15.9416	0.991674	0.0143998	0.00195857	0.0159416	0.0159416		0.988908	15.2392	0.629069	15.6753	15.6753	0.988908	0.00152392	6.29069e-05	0.00156753	0.00156753
1.00274	10.4509	2.19802	14.5463	14.5463		0.980611	20.1472	0.753719	19.1687	19.1687	0.980611	2.01472	0.0753719	1.91687	1.91687		0.972314	17.8368	0.553957	17.3982	17.3982		0.972314	0.178368	0.00553957	0.173982	0.173982		0.994439	13.1791	1.94838	15.8715	15.8715	0.994439	0.0131791	0.00194838	0.0158715	0.0158715		0.991674	15.8122	0.626606	15.6107	15.6107	0.991674	0.00158122	6.26606e-05	0.00156107	0.00156107
1.0055	14.1149	2.187	14.4828	14.4828		0.983377	20.2745	0.750748	19.1011	19.1011	0.983377	2.02745	0.0750748	1.91011	1.91011		0.97508	17.3076	0.556087	17.3278	17.3278		0.97508	0.173076	0.00556087	0.173278	0.173278		0.997205	16.6692	1.95886	15.8018	15.8018	0.997205	0.0166692	0.00195886	0.0158018	0.0158018		0.994439	16.5144	0.627788	15.5465	15.5465	0.994439	0.00165144	6.27788e-05	0.00155465	0.00155465
1.00827	8.67339	2.16221	14.4194	14.4194		0.986142	18.2247	0.739708	19.034	19.034	0.986142	1.82247	0.0739708	1.9034	1.9034		0.977845	17.7269	0.555358	17.2578	17.2578		0.977845	0.177269	0.00555358	0.172578	0.172578		0.999971	13.9407	1.93924	15.7325	15.7325	0.999971	0.0139407	0.00193924	0.0157325	0.0157325		0.997205	15.5891	0.617908	15.4827	15.4827	0.997205	0.00155891	6.17908e-05	0.00154827	0.00154827
1.01103	13.8612	2.18344	14.3566	14.3566		0.988908	19.4412	0.74798	18.9673	18.9673	0.988908	1.94412	0.074798	1.89673	1.89673		0.980611	15.3666	0.545463	17.1883	17.1883		0.980611	0.153666	0.00545463	0.171883	0.171883		1.00274	15.8126	1.96062	15.6635	15.6635	1.00274	0.0158126	0.00196062	0.0156635	0.0156635		0.999971	15.3316	0.619451	15.4193	15.4193	0.999971	0.00153316	6.19451e-05	0.00154193	0.00154193
1.0138	13.464	2.1792	14.294	14.294		0.991674	19.7372	0.738867	18.9011	18.9011	0.991674	1.97372	0.0738867	1.89011	1.89011		0.983377	16.3753	0.549794	17.1192	17.1192		0.983377	0.163753	0.00549794	0.171192	0.171192		1.0055	15.8892	1.94101	15.5951	15.5951	1.0055	0.0158892	0.00194101	0.0155951	0.0155951		1.00274	15.9214	0.627086	15.3563	15.3563	1.00274	0.00159214	6.27086e-05	0.00153563	0.00153563
1.01656	15.2075	2.18768	14.2321	14.2321		0.994439	18.6508	0.735406	18.8353	18.8353	0.994439	1.86508	0.0735406	1.88353	1.88353		0.986142	16.1363	0.541078	17.0507	17.0507		0.986142	0.161363	0.00541078	0.170507	0.170507		1.00827	13.3244	1.91887	15.5269	15.5269	1.00827	0.0133244	0.00191887	0.0155269	0.0155269		1.0055	15.1661	0.615108	15.294	15.294	1.0055	0.00151661	6.15108e-05	0.0015294	0.0015294
1.01933	16.3335	2.16333	14.1703	14.1703		0.997205	17.7496	0.727661	18.7698	18.7698	0.997205	1.77496	0.0727661	1.87698	1.87698		0.988908	17.1885	0.549082	16.9825	16.9825		0.988908	0.171885	0.00549082	0.169825	0.169825		1.01103	16.8439	1.93935	15.4593	15.4593	1.01103	0.0168439	0.00193935	0.0154593	0.0154593		1.00827	16.09	0.616517	15.2318	15.2318	1.00827	0.001609	6.16517e-05	0.00152318	0.00152318
1.0221	15.887	2.17412	14.1089	14.1089		0.999971	18.6675	0.728259	18.7049	18.7049	0.999971	1.86675	0.0728259	1.87049	1.87049		0.991674	16.6579	0.544336	16.9148	16.9148		0.991674	0.166579	0.00544336	0.169148	0.169148		1.0138	14.8126	1.93067	15.3919	15.3919	1.0138	0.0148126	0.00193067	0.0153919	0.0153919		1.01103	14.683	0.61476	15.1702	15.1702	1.01103	0.0014683	6.1476e-05	0.00151702	0.00151702
1.02486	15.6145	2.16181	14.0482	14.0482		1.00274	18.8905	0.733367	18.6402	18.6402	1.00274	1.88905	0.0733367	1.86402	1.86402		0.994439	16.5414	0.539474	16.8476	16.8476		0.994439	0.165414	0.00539474	0.168476	0.168476		1.01656	15.4178	1.93101	15.3251	15.3251	1.01656	0.0154178	0.00193101	0.0153251	0.0153251		1.0138	16.2926	0.616863	15.1089	15.1089	1.0138	0.00162926	6.16863e-05	0.00151089	0.00151089
1.02763	14.5121	2.16918	13.9876	13.9876		1.0055	18.2085	0.725543	18.5762	18.5762	1.0055	1.82085	0.0725543	1.85762	1.85762		0.997205	16.6395	0.537162	16.7808	16.7808		0.997205	0.166395	0.00537162	0.167808	0.167808		1.01933	16.9309	1.93388	15.2584	15.2584	1.01933	0.0169309	0.00193388	0.0152584	0.0152584		1.01656	14.0649	0.61057	15.0481	15.0481	1.01656	0.00140649	6.1057e-05	0.00150481	0.00150481
1.03039	12.0546	2.15739	13.9276	13.9276		1.00827	18.8984	0.722316	18.5123	18.5123	1.00827	1.88984	0.0722316	1.85123	1.85123		0.999971	17.5206	0.541416	16.7144	16.7144		0.999971	0.175206	0.00541416	0.167144	0.167144		1.0221	13.9432	1.92432	15.1922	15.1922	1.0221	0.0139432	0.00192432	0.0151922	0.0151922		1.01933	16.1192	0.61335	14.9876	14.9876	1.01933	0.00161192	6.1335e-05	0.00149876	0.00149876
1.03316	13.8551	2.14391	13.8678	13.8678		1.01103	17.8275	0.725554	18.4491	18.4491	1.01103	1.78275	0.0725554	1.84491	1.84491		1.00274	16.936	0.544105	16.6484	16.6484		1.00274	0.16936	0.00544105	0.166484	0.166484		1.02486	16.8911	1.92614	15.1266	15.1266	1.02486	0.0168911	0.00192614	0.0151266	0.0151266		1.0221	15.3062	0.614533	14.9274	14.9274	1.0221	0.00153062	6.14533e-05	0.00149274	0.00149274
1.03592	11.586	2.16394	13.8086	13.8086		1.0138	18.7242	0.725476	18.3861	18.3861	1.0138	1.87242	0.0725476	1.83861	1.83861		1.0055	16.3306	0.533605	16.5831	16.5831		1.0055	0.163306	0.00533605	0.165831	0.165831		1.02763	13.3086	1.90601	15.0612	15.0612	1.02763	0.0133086	0.00190601	0.0150612	0.0150612		1.02486	16.0944	0.615374	14.8679	14.8679	1.02486	0.00160944	6.15374e-05	0.00148679	0.00148679
1.03869	12.9854	2.15614	13.7496	13.7496		1.01656	18.3574	0.728224	18.3237	18.3237	1.01656	1.83574	0.0728224	1.83237	1.83237		1.00827	16.8177	0.532967	16.5179	16.5179		1.00827	0.168177	0.00532967	0.165179	0.165179		1.03039	14.9189	1.9146	14.9965	14.9965	1.03039	0.0149189	0.0019146	0.0149965	0.0149965		1.02763	15.1286	0.609637	14.8085	14.8085	1.02763	0.00151286	6.09637e-05	0.00148085	0.00148085
1.04146	11.5092	2.13464	13.6909	13.6909		1.01933	17.4001	0.71795	18.2614	18.2614	1.01933	1.74001	0.071795	1.82614	1.82614		1.01103	15.8684	0.53284	16.4534	16.4534		1.01103	0.158684	0.0053284	0.164534	0.164534		1.03316	14.7688	1.8993	14.9318	14.9318	1.03316	0.0147688	0.0018993	0.0149318	0.0149318		1.03039	15.2467	0.608324	14.7498	14.7498	1.03039	0.00152467	6.08324e-05	0.00147498	0.00147498
1.04422	16.9498	2.14209	13.6329	13.6329		1.0221	17.8338	0.721685	18.1996	18.1996	1.0221	1.78338	0.0721685	1.81996	1.81996		1.0138	17.4723	0.537459	16.3891	16.3891		1.0138	0.174723	0.00537459	0.163891	0.163891		1.03592	16.3748	1.93081	14.8679	14.8679	1.03592	0.0163748	0.00193081	0.0148679	0.0148679		1.03316	15.1735	0.604256	14.6912	14.6912	1.03316	0.00151735	6.04256e-05	0.00146912	0.00146912
1.04699	11.934	2.14332	13.5749	13.5749		1.02486	17.3044	0.719301	18.1383	18.1383	1.02486	1.73044	0.0719301	1.81383	1.81383		1.01656	17.4917	0.538588	16.3255	16.3255		1.01656	0.174917	0.00538588	0.163255	0.163255		1.03869	15.2193	1.91074	14.8041	14.8041	1.03869	0.0152193	0.00191074	0.0148041	0.0148041		1.03592	14.0554	0.60699	14.6332	14.6332	1.03592	0.00140554	6.0699e-05	0.00146332	0.00146332
1.04975	14.3189	2.15394	13.5176	13.5176		1.02763	17.9226	0.717663	18.0772	18.0772	1.02763	1.79226	0.0717663	1.80772	1.80772		1.01933	15.808	0.529027	16.262	16.262		1.01933	0.15808	0.00529027	0.16262	0.16262		1.04146	13.1314	1.89308	14.7407	14.7407	1.04146	0.0131314	0.00189308	0.0147407	0.0147407		1.03869	14.7849	0.603663	14.5754	14.5754	1.03869	0.00147849	6.03663e-05	0.00145754	0.00145754
1.05252	11.6674	2.13452	13.4604	13.4604		1.03039	19.5376	0.718286	18.0167	18.0167	1.03039	1.95376	0.0718286	1.80167	1.80167		1.0221	15.7279	0.530358	16.1989	16.1989		1.0221	0.157279	0.00530358	0.161989	0.161989		1.04422	13.4261	1.88864	14.6779	14.6779	1.04422	0.0134261	0.00188864	0.0146779	0.0146779		1.04146	13.061	0.593357	14.5179	14.5179	1.04146	0.0013061	5.93357e-05	0.00145179	0.00145179
1.05528	13.795	2.1413	13.4038	13.4038		1.03316	18.8285	0.713752	17.9564	17.9564	1.03316	1.88285	0.0713752	1.79564	1.79564		1.02486	15.7818	0.527051	16.1365	16.1365		1.02486	0.157818	0.00527051	0.161365	0.161365		1.04699	14.2025	1.89536	14.6153	14.6153	1.04699	0.0142025	0.00189536	0.0146153	0.0146153		1.04422	13.5871	0.598515	14.461	14.461	1.04422	0.00135871	5.98515e-05	0.0014461	0.0014461
1.05805	13.79	2.12988	13.3474	13.3474		1.03592	17.2316	0.721496	17.8966	17.8966	1.03592	1.72316	0.0721496	1.78966	1.78966		1.02763	16.8873	0.532047	16.0743	16.0743		1.02763	0.168873	0.00532047	0.160743	0.160743		1.04975	15.2435	1.91458	14.5534	14.5534	1.04975	0.0152435	0.00191458	0.0145534	0.0145534		1.04699	13.2101	0.593727	14.4043	14.4043	1.04699	0.00132101	5.93727e-05	0.00144043	0.00144043
1.06082	13.3192	2.11721	13.2913	13.2913		1.03869	17.8446	0.714811	17.837	17.837	1.03869	1.78446	0.0714811	1.7837	1.7837		1.03039	15.9402	0.527276	16.0127	16.0127		1.03039	0.159402	0.00527276	0.160127	0.160127		1.05252	13.4884	1.89148	14.4916	14.4916	1.05252	0.0134884	0.00189148	0.0144916	0.0144916		1.04975	13.8411	0.598718	14.3482	14.3482	1.04975	0.00138411	5.98718e-05	0.00143482	0.00143482
1.06358	16.6188	2.1438	13.2358	13.2358		1.04146	17.3527	0.707106	17.7778	17.7778	1.04146	1.73527	0.0707106	1.77778	1.77778		1.03316	15.4253	0.518266	15.9513	15.9513		1.03316	0.154253	0.00518266	0.159513	0.159513		1.05528	14.6224	1.89329	14.4304	14.4304	1.05528	0.0146224	0.00189329	0.0144304	0.0144304		1.05252	14.5491	0.59855	14.2923	14.2923	1.05252	0.00145491	5.9855e-05	0.00142923	0.00142923
1.06635	13.3382	2.11539	13.1804	13.1804		1.04422	17.8353	0.708849	17.7191	17.7191	1.04422	1.78353	0.0708849	1.77191	1.77191		1.03592	15.5793	0.52904	15.8905	15.8905		1.03592	0.155793	0.0052904	0.158905	0.158905		1.05805	15.9211	1.90201	14.3695	14.3695	1.05805	0.0159211	0.00190201	0.0143695	0.0143695		1.05528	14.5013	0.599663	14.2369	14.2369	1.05528	0.00145013	5.99663e-05	0.00142369	0.00142369
1.06911	13.2317	2.11865	13.1256	13.1256		1.04699	18.3032	0.71087	17.6606	17.6606	1.04699	1.83032	0.071087	1.76606	1.76606		1.03869	15.2627	0.523194	15.8298	15.8298		1.03869	0.152627	0.00523194	0.158298	0.158298		1.06082	13.828	1.88518	14.3089	14.3089	1.06082	0.013828	0.00188518	0.0143089	0.0143089		1.05805	14.1016	0.597352	14.1816	14.1816	1.05805	0.00141016	5.97352e-05	0.00141816	0.00141816
1.07188	15.959	2.1305	13.071	13.071		1.04975	16.9976	0.712679	17.6027	17.6027	1.04975	1.69976	0.0712679	1.76027	1.76027		1.04146	16.4049	0.523337	15.7696	15.7696		1.04146	0.164049	0.00523337	0.157696	0.157696		1.06358	15.695	1.90054	14.249	14.249	1.06358	0.015695	0.00190054	0.014249	0.014249		1.06082	14.2163	0.594529	14.1267	14.1267	1.06082	0.00142163	5.94529e-05	0.00141267	0.00141267
1.07464	14.0937	2.11807	13.0168	13.0168		1.05252	17.0154	0.706395	17.5448	17.5448	1.05252	1.70154	0.0706395	1.75448	1.75448		1.04422	15.6876	0.521274	15.7099	15.7099		1.04422	0.156876	0.00521274	0.157099	0.157099		1.06635	19.0189	1.89572	14.1892	14.1892	1.06635	0.0190189	0.00189572	0.0141892	0.0141892		1.06358	14.0998	0.59949	14.0724	14.0724	1.06358	0.00140998	5.9949e-05	0.00140724	0.00140724
1.07741	11.9064	2.11252	12.9629	12.9629		1.05528	17.6739	0.707418	17.4876	17.4876	1.05528	1.76739	0.0707418	1.74876	1.74876		1.04699	15.2742	0.519772	15.6505	15.6505		1.04699	0.152742	0.00519772	0.156505	0.156505		1.06911	11.5668	1.87245	14.1301	14.1301	1.06911	0.0115668	0.00187245	0.0141301	0.0141301		1.06635	13.7564	0.588736	14.0182	14.0182	1.06635	0.00137564	5.88736e-05	0.00140182	0.00140182
1.08017	12.1723	2.11114	12.9094	12.9094		1.05805	17.4439	0.706842	17.4305	17.4305	1.05805	1.74439	0.0706842	1.74305	1.74305		1.04975	14.5527	0.518567	15.5916	15.5916		1.04975	0.145527	0.00518567	0.155916	0.155916		1.07188	12.8278	1.87515	14.0711	14.0711	1.07188	0.0128278	0.00187515	0.0140711	0.0140711		1.06911	14.0355	0.594286	13.9645	13.9645	1.06911	0.00140355	5.94286e-05	0.00139645	0.00139645
1.08294	8.51504	2.10305	12.8561	12.8561		1.06082	17.2126	0.704523	17.3737	17.3737	1.06082	1.72126	0.0704523	1.73737	1.73737		1.05252	15.4647	0.515861	15.5329	15.5329		1.05252	0.154647	0.00515861	0.155329	0.155329		1.07464	16.967	1.88553	14.0128	14.0128	1.07464	0.016967	0.00188553	0.0140128	0.0140128		1.07188	13.6665	0.592281	13.911	13.911	1.07188	0.00136665	5.92281e-05	0.0013911	0.0013911
1.08571	13.9814	2.11163	12.8032	12.8032		1.06358	17.3425	0.710135	17.3174	17.3174	1.06358	1.73425	0.0710135	1.73174	1.73174		1.05528	15.5156	0.518668	15.4748	15.4748		1.05528	0.155156	0.00518668	0.154748	0.154748		1.07741	10.9917	1.85146	13.9547	13.9547	1.07741	0.0109917	0.00185146	0.0139547	0.0139547		1.07464	13.7563	0.589751	13.8581	13.8581	1.07464	0.00137563	5.89751e-05	0.00138581	0.00138581
1.08847	16.9734	2.1058	12.7508	12.7508		1.06635	17.1014	0.70168	17.2613	17.2613	1.06635	1.71014	0.070168	1.72613	1.72613		1.05805	15.9904	0.521806	15.4168	15.4168		1.05805	0.159904	0.00521806	0.154168	0.154168		1.08017	13.6218	1.86899	13.8971	13.8971	1.08017	0.0136218	0.00186899	0.0138971	0.0138971		1.07741	13.9904	0.588185	13.8053	13.8053	1.07741	0.00139904	5.88185e-05	0.00138053	0.00138053
1.09124	8.48934	2.0961	12.6985	12.6985		1.06911	17.5221	0.706485	17.2057	17.2057	1.06911	1.75221	0.0706485	1.72057	1.72057		1.06082	15.5889	0.517416	15.3592	15.3592		1.06082	0.155889	0.00517416	0.153592	0.153592		1.08294	15.0197	1.87336	13.8398	13.8398	1.08294	0.0150197	0.00187336	0.0138398	0.0138398		1.08017	12.8933	0.587494	13.753	13.753	1.08017	0.00128933	5.87494e-05	0.0013753	0.0013753
1.094	17.1238	2.09679	12.6467	12.6467		1.07188	15.6208	0.702354	17.1503	17.1503	1.07188	1.56208	0.0702354	1.71503	1.71503		1.06358	15.4889	0.518921	15.3022	15.3022		1.06358	0.154889	0.00518921	0.153022	0.153022		1.08571	14.7525	1.87198	13.7829	13.7829	1.08571	0.0147525	0.00187198	0.0137829	0.0137829		1.08294	14.3269	0.591547	13.7008	13.7008	1.08294	0.00143269	5.91547e-05	0.00137008	0.00137008
1.09677	13.0242	2.1025	12.5951	12.5951		1.07464	17.4844	0.699222	17.0954	17.0954	1.07464	1.74844	0.0699222	1.70954	1.70954		1.06635	15.9	0.516046	15.2453	15.2453		1.06635	0.159	0.00516046	0.152453	0.152453		1.08847	16.7307	1.87642	13.7265	13.7265	1.08847	0.0167307	0.00187642	0.0137265	0.0137265		1.08571	12.8597	0.584832	13.649	13.649	1.08571	0.00128597	5.84832e-05	0.0013649	0.0013649
1.09953	10.2267	2.09293	12.544	12.544		1.07741	16.5099	0.695277	17.0406	17.0406	1.07741	1.65099	0.0695277	1.70406	1.70406		1.06911	15.5128	0.517454	15.189	15.189		1.06911	0.155128	0.00517454	0.15189	0.15189		1.09124	12.5238	1.86488	13.6704	13.6704	1.09124	0.0125238	0.00186488	0.0136704	0.0136704		1.08847	14.8656	0.592257	13.5977	13.5977	1.08847	0.00148656	5.92257e-05	0.00135977	0.00135977
1.1023	15.7035	2.09174	12.4931	12.4931		1.08017	16.147	0.699318	16.9863	16.9863	1.08017	1.6147	0.0699318	1.69863	1.69863		1.07188	14.2377	0.513016	15.1329	15.1329		1.07188	0.142377	0.00513016	0.151329	0.151329		1.094	14.6456	1.85598	13.6149	13.6149	1.094	0.0146456	0.00185598	0.0136149	0.0136149		1.09124	13.0803	0.585206	13.5465	13.5465	1.09124	0.00130803	5.85206e-05	0.00135465	0.00135465
1.10507	12.7302	2.09971	12.4424	12.4424		1.08294	17.684	0.701544	16.9321	16.9321	1.08294	1.7684	0.0701544	1.69321	1.69321		1.07464	15.8739	0.515108	15.0773	15.0773		1.07464	0.158739	0.00515108	0.150773	0.150773		1.09677	13.1488	1.86347	13.5596	13.5596	1.09677	0.0131488	0.00186347	0.0135596	0.0135596		1.094	14.7151	0.587198	13.4958	13.4958	1.094	0.00147151	5.87198e-05	0.00134958	0.00134958
1.10783	9.88074	2.07821	12.3923	12.3923		1.08571	16.8548	0.698094	16.8782	16.8782	1.08571	1.68548	0.0698094	1.68782	1.68782		1.07741	14.5483	0.509063	15.0218	15.0218		1.07741	0.145483	0.00509063	0.150218	0.150218		1.09953	12.9876	1.85221	13.5049	13.5049	1.09953	0.0129876	0.00185221	0.0135049	0.0135049		1.09677	13.9216	0.588276	13.4453	13.4453	1.09677	0.00139216	5.88276e-05	0.00134453	0.00134453
1.1106	12.6991	2.08869	12.3423	12.3423		1.08847	17.7064	0.694742	16.8249	16.8249	1.08847	1.77064	0.0694742	1.68249	1.68249		1.08017	14.8247	0.511512	14.9669	14.9669		1.08017	0.148247	0.00511512	0.149669	0.149669		1.1023	11.8862	1.84854	13.4503	13.4503	1.1023	0.0118862	0.00184854	0.0134503	0.0134503		1.09953	12.5068	0.578312	13.3952	13.3952	1.09953	0.00125068	5.78312e-05	0.00133952	0.00133952
1.11336	12.903	2.08088	12.2928	12.2928		1.09124	16.2603	0.695902	16.7716	16.7716	1.09124	1.62603	0.0695902	1.67716	1.67716		1.08294	14.5578	0.509946	14.9122	14.9122		1.08294	0.145578	0.00509946	0.149122	0.149122		1.10507	12.5651	1.85546	13.3962	13.3962	1.10507	0.0125651	0.00185546	0.0133962	0.0133962		1.1023	12.5675	0.577943	13.3453	13.3453	1.1023	0.00125675	5.77943e-05	0.00133453	0.00133453
1.11613	12.3449	2.08891	12.2434	12.2434		1.094	15.5615	0.68924	16.7189	16.7189	1.094	1.55615	0.068924	1.67189	1.67189		1.08571	14.2412	0.510332	14.8578	14.8578		1.08571	0.142412	0.00510332	0.148578	0.148578		1.10783	11.5996	1.82857	13.3427	13.3427	1.10783	0.0115996	0.00182857	0.0133427	0.0133427		1.10507	13.1435	0.583462	13.2957	13.2957	1.10507	0.00131435	5.83462e-05	0.00132957	0.00132957
1.11889	9.80388	2.0662	12.1945	12.1945		1.09677	15.8704	0.692579	16.6663	16.6663	1.09677	1.58704	0.0692579	1.66663	1.66663		1.08847	14.2214	0.505652	14.8039	14.8039		1.08847	0.142214	0.00505652	0.148039	0.148039		1.1106	12.409	1.84147	13.2894	13.2894	1.1106	0.012409	0.00184147	0.0132894	0.0132894		1.10783	14.1734	0.582297	13.2466	13.2466	1.10783	0.00141734	5.82297e-05	0.00132466	0.00132466
1.12166	16.6554	2.08198	12.1458	12.1458		1.09953	16.9301	0.689474	16.6141	16.6141	1.09953	1.69301	0.0689474	1.66141	1.66141		1.09124	14.9401	0.507852	14.7502	14.7502		1.09124	0.149401	0.00507852	0.147502	0.147502		1.11336	8.95781	1.81294	13.2366	13.2366	1.11336	0.00895781	0.00181294	0.0132366	0.0132366		1.1106	13.3355	0.580581	13.1976	13.1976	1.1106	0.00133355	5.80581e-05	0.00131976	0.00131976
1.12443	11.8256	2.06637	12.0974	12.0974		1.1023	16.3153	0.691276	16.5621	16.5621	1.1023	1.63153	0.0691276	1.65621	1.65621		1.094	14.6811	0.505572	14.697	14.697		1.094	0.146811	0.00505572	0.14697	0.14697		1.11613	12.2058	1.84774	13.1841	13.1841	1.11613	0.0122058	0.00184774	0.0131841	0.0131841		1.11336	12.8008	0.57635	13.1491	13.1491	1.11336	0.00128008	5.7635e-05	0.00131491	0.00131491
1.12719	12.391	2.07406	12.0494	12.0494		1.10507	15.6647	0.690573	16.5104	16.5104	1.10507	1.56647	0.0690573	1.65104	1.65104		1.09677	14.5168	0.505985	14.6439	14.6439		1.09677	0.145168	0.00505985	0.146439	0.146439		1.11889	14.6984	1.83832	13.1321	13.1321	1.11889	0.0146984	0.00183832	0.0131321	0.0131321		1.11613	13.9412	0.580751	13.1007	13.1007	1.11613	0.00139412	5.80751e-05	0.00131007	0.00131007
1.12996	9.17314	2.0623	12.0016	12.0016		1.10783	15.0668	0.685307	16.4591	16.4591	1.10783	1.50668	0.0685307	1.64591	1.64591		1.09953	14.2993	0.504269	14.5913	14.5913		1.09953	0.142993	0.00504269	0.145913	0.145913		1.12166	12.4617	1.83492	13.0804	13.0804	1.12166	0.0124617	0.00183492	0.0130804	0.0130804		1.11889	12.6566	0.574131	13.0528	13.0528	1.11889	0.00126566	5.74131e-05	0.00130528	0.00130528
1.13272	12.2908	2.07504	11.9542	11.9542		1.1106	16.5723	0.687806	16.4079	16.4079	1.1106	1.65723	0.0687806	1.64079	1.64079		1.1023	14.7618	0.505416	14.5389	14.5389		1.1023	0.147618	0.00505416	0.145389	0.145389		1.12443	12.6176	1.82796	13.029	13.029	1.12443	0.0126176	0.00182796	0.013029	0.013029		1.12166	13.4234	0.578427	13.005	13.005	1.12166	0.00134234	5.78427e-05	0.0013005	0.0013005
1.13549	10.1446	2.06279	11.907	11.907		1.11336	16.8245	0.685359	16.3572	16.3572	1.11336	1.68245	0.0685359	1.63572	1.63572		1.10507	15.1753	0.509157	14.4868	14.4868		1.10507	0.151753	0.00509157	0.144868	0.144868		1.12719	11.8418	1.8212	12.9782	12.9782	1.12719	0.0118418	0.0018212	0.0129782	0.0129782		1.12443	12.2157	0.569507	12.9575	12.9575	1.12443	0.00122157	5.69507e-05	0.00129575	0.00129575
1.13825	5.85231	2.04408	11.8602	11.8602		1.11613	16.3019	0.691092	16.3066	16.3066	1.11613	1.63019	0.0691092	1.63066	1.63066		1.10783	14.2757	0.499489	14.4352	14.4352		1.10783	0.142757	0.00499489	0.144352	0.144352		1.12996	17.7452	1.85085	12.9277	12.9277	1.12996	0.0177452	0.00185085	0.0129277	0.0129277		1.12719	14.1775	0.577295	12.9104	12.9104	1.12719	0.00141775	5.77295e-05	0.00129104	0.00129104
1.14102	10.0503	2.05364	11.8136	11.8136		1.11889	16.4267	0.685229	16.2565	16.2565	1.11889	1.64267	0.0685229	1.62565	1.62565		1.1106	14.284	0.502513	14.3838	14.3838		1.1106	0.14284	0.00502513	0.143838	0.143838		1.13272	11.7406	1.82296	12.8777	12.8777	1.13272	0.0117406	0.00182296	0.0128777	0.0128777		1.12996	12.958	0.573094	12.8635	12.8635	1.12996	0.0012958	5.73094e-05	0.00128635	0.00128635
1.14378	11.9887	2.0501	11.7674	11.7674		1.12166	16.3066	0.685013	16.2065	16.2065	1.12166	1.63066	0.0685013	1.62065	1.62065		1.11336	15.164	0.502628	14.3328	14.3328		1.11336	0.15164	0.00502628	0.143328	0.143328		1.13549	9.38937	1.8154	12.8279	12.8279	1.13549	0.00938937	0.0018154	0.0128279	0.0128279		1.13272	11.8271	0.569152	12.817	12.817	1.13272	0.00118271	5.69152e-05	0.0012817	0.0012817
1.14655	8.32455	2.04951	11.7214	11.7214		1.12443	16.8955	0.683677	16.1567	16.1567	1.12443	1.68955	0.0683677	1.61567	1.61567		1.11613	13.8609	0.501413	14.282	14.282		1.11613	0.138609	0.00501413	0.14282	0.14282		1.13825	13.8531	1.82749	12.7786	12.7786	1.13825	0.0138531	0.00182749	0.0127786	0.0127786		1.13549	12.7587	0.570805	12.7706	12.7706	1.13549	0.00127587	5.70805e-05	0.00127706	0.00127706
1.14932	10.7445	2.04575	11.6756	11.6756		1.12719	16.3254	0.68304	16.1074	16.1074	1.12719	1.63254	0.068304	1.61074	1.61074		1.11889	13.7153	0.496274	14.2317	14.2317		1.11889	0.137153	0.00496274	0.142317	0.142317		1.14102	11.4652	1.81433	12.7296	12.7296	1.14102	0.0114652	0.00181433	0.0127296	0.0127296		1.13825	13.5858	0.573271	12.7247	12.7247	1.13825	0.00135858	5.73271e-05	0.00127247	0.00127247
1.15208	13.4674	2.05572	11.6304	11.6304		1.12996	15.707	0.682102	16.0582	16.0582	1.12996	1.5707	0.0682102	1.60582	1.60582		1.12166	14.4931	0.499933	14.1814	14.1814		1.12166	0.144931	0.00499933	0.141814	0.141814		1.14378	11.1916	1.80818	12.6812	12.6812	1.14378	0.0111916	0.00180818	0.0126812	0.0126812		1.14102	12.8996	0.57364	12.6788	12.6788	1.14102	0.00128996	5.7364e-05	0.00126788	0.00126788
1.15485	8.98273	2.04889	11.5852	11.5852		1.13272	16.9078	0.684019	16.0095	16.0095	1.13272	1.69078	0.0684019	1.60095	1.60095		1.12443	13.8347	0.49551	14.1315	14.1315		1.12443	0.138347	0.0049551	0.141315	0.141315		1.14655	11.8309	1.81177	12.6329	12.6329	1.14655	0.0118309	0.00181177	0.0126329	0.0126329		1.14378	12.3387	0.568099	12.6335	12.6335	1.14378	0.00123387	5.68099e-05	0.00126335	0.00126335
1.15761	11.3398	2.05374	11.5404	11.5404		1.13549	16.4972	0.682852	15.9608	15.9608	1.13549	1.64972	0.0682852	1.59608	1.59608		1.12719	13.7858	0.495641	14.0821	14.0821		1.12719	0.137858	0.00495641	0.140821	0.140821		1.14932	13.6192	1.81168	12.585	12.585	1.14932	0.0136192	0.00181168	0.012585	0.012585		1.14655	12.8028	0.569338	12.5882	12.5882	1.14655	0.00128028	5.69338e-05	0.00125882	0.00125882
1.16038	17.4048	2.05183	11.4958	11.4958		1.13825	17.357	0.679999	15.9126	15.9126	1.13825	1.7357	0.0679999	1.59126	1.59126		1.12996	14.2149	0.496153	14.0328	14.0328		1.12996	0.142149	0.00496153	0.140328	0.140328		1.15208	13.5762	1.81801	12.5377	12.5377	1.15208	0.0135762	0.00181801	0.0125377	0.0125377		1.14932	12.5732	0.565876	12.5432	12.5432	1.14932	0.00125732	5.65876e-05	0.00125432	0.00125432
1.16314	11.1343	2.04042	11.4517	11.4517		1.14102	15.2997	0.680408	15.8645	15.8645	1.14102	1.52997	0.0680408	1.58645	1.58645		1.13272	14.0837	0.495951	13.9839	13.9839		1.13272	0.140837	0.00495951	0.139839	0.139839		1.15485	11.0643	1.8035	12.4906	12.4906	1.15485	0.0110643	0.0018035	0.0124906	0.0124906		1.15208	12.634	0.565731	12.4986	12.4986	1.15208	0.0012634	5.65731e-05	0.00124986	0.00124986
1.16591	11.3704	2.02742	11.4076	11.4076		1.14378	16.3207	0.680503	15.8167	15.8167	1.14378	1.63207	0.0680503	1.58167	1.58167		1.13549	14.0648	0.495098	13.9352	13.9352		1.13549	0.140648	0.00495098	0.139352	0.139352		1.15761	10.1979	1.79477	12.444	12.444	1.15761	0.0101979	0.00179477	0.012444	0.012444		1.15485	12.2209	0.564572	12.4541	12.4541	1.15485	0.00122209	5.64572e-05	0.00124541	0.00124541
1.16868	11.1932	2.04601	11.3639	11.3639		1.14655	15.7135	0.676629	15.7691	15.7691	1.14655	1.57135	0.0676629	1.57691	1.57691		1.13825	14.5124	0.495944	13.8869	13.8869		1.13825	0.145124	0.00495944	0.138869	0.138869		1.16038	10.9115	1.79313	12.3976	12.3976	1.16038	0.0109115	0.00179313	0.0123976	0.0123976		1.15761	11.7429	0.561064	12.4101	12.4101	1.15761	0.00117429	5.61064e-05	0.00124101	0.00124101
1.17144	12.9499	2.03263	11.3205	11.3205		1.14932	14.7243	0.675502	15.7218	15.7218	1.14932	1.47243	0.0675502	1.57218	1.57218		1.14102	14.1456	0.496491	13.8388	13.8388		1.14102	0.141456	0.00496491	0.138388	0.138388		1.16314	15.1795	1.81509	12.3518	12.3518	1.16314	0.0151795	0.00181509	0.0123518	0.0123518		1.16038	12.1638	0.562944	12.3661	12.3661	1.16038	0.00121638	5.62944e-05	0.00123661	0.00123661
1.17421	10.2231	2.02883	11.2773	11.2773		1.15208	16.5033	0.675664	15.6748	15.6748	1.15208	1.65033	0.0675664	1.56748	1.56748		1.14378	13.4093	0.491821	13.7911	13.7911		1.14378	0.134093	0.00491821	0.137911	0.137911		1.16591	14.8169	1.80187	12.3062	12.3062	1.16591	0.0148169	0.00180187	0.0123062	0.0123062		1.16314	12.2615	0.562763	12.3226	12.3226	1.16314	0.00122615	5.62763e-05	0.00123226	0.00123226
1.17697	11.511	2.03793	11.2345	11.2345		1.15485	14.7553	0.674294	15.628	15.628	1.15485	1.47553	0.0674294	1.5628	1.5628		1.14655	14.744	0.495263	13.7435	13.7435		1.14655	0.14744	0.00495263	0.137435	0.137435		1.16868	11.6857	1.80805	12.2609	12.2609	1.16868	0.0116857	0.00180805	0.0122609	0.0122609		1.16591	12.7772	0.565169	12.2792	12.2792	1.16591	0.00127772	5.65169e-05	0.00122792	0.00122792
1.17974	11.5496	2.02573	11.1919	11.1919		1.15761	15.7748	0.675186	15.5816	15.5816	1.15761	1.57748	0.0675186	1.55816	1.55816		1.14932	13.8123	0.489442	13.6962	13.6962		1.14932	0.138123	0.00489442	0.136962	0.136962		1.17144	10.6859	1.78549	12.2162	12.2162	1.17144	0.0106859	0.00178549	0.0122162	0.0122162		1.16868	11.504	0.561792	12.236	12.236	1.16868	0.0011504	5.61792e-05	0.0012236	0.0012236
1.1825	12.1486	2.02651	11.1496	11.1496		1.16038	14.8366	0.671182	15.5352	15.5352	1.16038	1.48366	0.0671182	1.55352	1.55352		1.15208	13.2212	0.487155	13.6494	13.6494		1.15208	0.132212	0.00487155	0.136494	0.136494		1.17421	13.825	1.79971	12.1717	12.1717	1.17421	0.013825	0.00179971	0.0121717	0.0121717		1.17144	11.9471	0.560271	12.1932	12.1932	1.17144	0.00119471	5.60271e-05	0.00121932	0.00121932
1.18527	13.0905	2.01822	11.1075	11.1075		1.16314	16.1734	0.673238	15.4893	15.4893	1.16314	1.61734	0.0673238	1.54893	1.54893		1.15485	13.7053	0.491692	13.6026	13.6026		1.15485	0.137053	0.00491692	0.136026	0.136026		1.17697	9.41839	1.78382	12.1277	12.1277	1.17697	0.00941839	0.00178382	0.0121277	0.0121277		1.17421	12.9196	0.56168	12.1505	12.1505	1.17421	0.00129196	5.6168e-05	0.00121505	0.00121505
1.18804	9.06405	2.00414	11.0656	11.0656		1.16591	15.5298	0.669255	15.4434	15.4434	1.16591	1.55298	0.0669255	1.54434	1.54434		1.15761	12.9628	0.488679	13.5563	13.5563		1.15761	0.129628	0.00488679	0.135563	0.135563		1.17974	9.36371	1.76921	12.0839	12.0839	1.17974	0.00936371	0.00176921	0.0120839	0.0120839		1.17697	12.0733	0.562174	12.1082	12.1082	1.17697	0.00120733	5.62174e-05	0.00121082	0.00121082
1.1908	11.1122	2.02893	11.0242	11.0242		1.16868	14.5276	0.670617	15.3978	15.3978	1.16868	1.45276	0.0670617	1.53978	1.53978		1.16038	13.6295	0.487914	13.5101	13.5101		1.16038	0.136295	0.00487914	0.135101	0.135101		1.1825	10.3625	1.77643	12.0406	12.0406	1.1825	0.0103625	0.00177643	0.0120406	0.0120406		1.17974	11.7323	0.55714	12.066	12.066	1.17974	0.00117323	5.5714e-05	0.0012066	0.0012066
1.19357	5.54917	1.99251	10.9829	10.9829		1.17144	15.5403	0.665857	15.3526	15.3526	1.17144	1.55403	0.0665857	1.53526	1.53526		1.16314	13.4851	0.488984	13.4643	13.4643		1.16314	0.134851	0.00488984	0.134643	0.134643		1.18527	12.646	1.7802	11.9975	11.9975	1.18527	0.012646	0.0017802	0.0119975	0.0119975		1.1825	12.9178	0.561563	12.0242	12.0242	1.1825	0.00129178	5.61563e-05	0.00120242	0.00120242
1.19633	7.12752	2.00375	10.9419	10.9419		1.17421	15.5839	0.669334	15.3075	15.3075	1.17421	1.55839	0.0669334	1.53075	1.53075		1.16591	14.0364	0.488687	13.4187	13.4187		1.16591	0.140364	0.00488687	0.134187	0.134187		1.18804	12.848	1.78456	11.9548	11.9548	1.18804	0.012848	0.00178456	0.0119548	0.0119548		1.18527	11.9138	0.553024	11.9825	11.9825	1.18527	0.00119138	5.53024e-05	0.00119825	0.00119825
1.1991	9.50463	2.00021	10.9011	10.9011		1.17697	15.0833	0.668867	15.2628	15.2628	1.17697	1.50833	0.0668867	1.52628	1.52628		1.16868	13.621	0.489322	13.3733	13.3733		1.16868	0.13621	0.00489322	0.133733	0.133733		1.1908	13.4538	1.80283	11.9126	11.9126	1.1908	0.0134538	0.00180283	0.0119126	0.0119126		1.18804	12.2691	0.557071	11.9411	11.9411	1.18804	0.00122691	5.57071e-05	0.00119411	0.00119411
1.20186	11.3862	2.0089	10.8607	10.8607		1.17974	14.3828	0.664866	15.2181	15.2181	1.17974	1.43828	0.0664866	1.52181	1.52181		1.17144	13.0189	0.482873	13.3283	13.3283		1.17144	0.130189	0.00482873	0.133283	0.133283		1.19357	11.5073	1.7745	11.8706	11.8706	1.19357	0.0115073	0.0017745	0.0118706	0.0118706		1.1908	11.3119	0.555377	11.9	11.9	1.1908	0.00113119	5.55377e-05	0.00119	0.00119
1.20463	9.26578	2.00638	10.8204	10.8204		1.1825	15.8491	0.668471	15.1738	15.1738	1.1825	1.58491	0.0668471	1.51738	1.51738		1.17421	12.1764	0.482745	13.2834	13.2834		1.17421	0.121764	0.00482745	0.132834	0.132834		1.19633	13.1732	1.78502	11.829	11.829	1.19633	0.0131732	0.00178502	0.011829	0.011829		1.19357	11.5709	0.549259	11.859	11.859	1.19357	0.00115709	5.49259e-05	0.0011859	0.0011859
1.2074	10.7568	1.98288	10.7804	10.7804		1.18527	14.8232	0.661864	15.1297	15.1297	1.18527	1.48232	0.0661864	1.51297	1.51297		1.17697	12.9255	0.484353	13.239	13.239		1.17697	0.129255	0.00484353	0.13239	0.13239		1.1991	10.8305	1.76694	11.7877	11.7877	1.1991	0.0108305	0.00176694	0.0117877	0.0117877		1.19633	11.379	0.549723	11.8184	11.8184	1.19633	0.0011379	5.49723e-05	0.00118184	0.00118184
1.21016	9.8243	1.99825	10.7407	10.7407		1.18804	15.4511	0.664161	15.0857	15.0857	1.18804	1.54511	0.0664161	1.50857	1.50857		1.17974	12.9384	0.480813	13.1946	13.1946		1.17974	0.129384	0.00480813	0.131946	0.131946		1.20186	13.6992	1.78282	11.7469	11.7469	1.20186	0.0136992	0.00178282	0.0117469	0.0117469		1.1991	11.8818	0.549612	11.7778	11.7778	1.1991	0.00118818	5.49612e-05	0.00117778	0.00117778
1.21293	14.8711	1.99167	10.7012	10.7012		1.1908	14.8995	0.664931	15.0422	15.0422	1.1908	1.48995	0.0664931	1.50422	1.50422		1.1825	12.5398	0.481317	13.1507	13.1507		1.1825	0.125398	0.00481317	0.131507	0.131507		1.20463	12.5095	1.78062	11.7063	11.7063	1.20463	0.0125095	0.00178062	0.0117063	0.0117063		1.20186	11.4053	0.551765	11.7377	11.7377	1.20186	0.00114053	5.51765e-05	0.00117377	0.00117377
1.21569	10.2058	1.98425	10.6621	10.6621		1.19357	16.054	0.661235	14.9987	14.9987	1.19357	1.6054	0.0661235	1.49987	1.49987		1.18527	13.5166	0.481646	13.1068	13.1068		1.18527	0.135166	0.00481646	0.131068	0.131068		1.2074	13.9265	1.76189	11.666	11.666	1.2074	0.0139265	0.00176189	0.011666	0.011666		1.20463	11.1009	0.548205	11.6976	11.6976	1.20463	0.00111009	5.48205e-05	0.00116976	0.00116976
1.21846	9.01322	1.99366	10.623	10.623		1.19633	15.8871	0.660389	14.9556	14.9556	1.19633	1.58871	0.0660389	1.49556	1.49556		1.18804	12.9246	0.47963	13.0632	13.0632		1.18804	0.129246	0.0047963	0.130632	0.130632		1.21016	14.0787	1.78129	11.6261	11.6261	1.21016	0.0140787	0.00178129	0.0116261	0.0116261		1.2074	11.7293	0.546001	11.6578	11.6578	1.2074	0.00117293	5.46001e-05	0.00116578	0.00116578
1.22122	10.0868	1.98737	10.5844	10.5844		1.1991	15.033	0.657532	14.9125	14.9125	1.1991	1.5033	0.0657532	1.49125	1.49125		1.1908	12.6338	0.482022	13.02	13.02		1.1908	0.126338	0.00482022	0.1302	0.1302		1.21293	8.20063	1.7414	11.5865	11.5865	1.21293	0.00820063	0.0017414	0.0115865	0.0115865		1.21016	10.9243	0.546099	11.6183	11.6183	1.21016	0.00109243	5.46099e-05	0.00116183	0.00116183
1.22399	9.80174	1.98324	10.5458	10.5458		1.20186	13.9461	0.659982	14.8699	14.8699	1.20186	1.39461	0.0659982	1.48699	1.48699		1.19357	13.0625	0.477162	12.9769	12.9769		1.19357	0.130625	0.00477162	0.129769	0.129769		1.21569	11.0744	1.75567	11.5474	11.5474	1.21569	0.0110744	0.00175567	0.0115474	0.0115474		1.21293	11.5215	0.545518	11.5789	11.5789	1.21293	0.00115215	5.45518e-05	0.00115789	0.00115789
1.22675	13.2436	1.98215	10.5077	10.5077		1.20463	13.9581	0.659779	14.8273	14.8273	1.20463	1.39581	0.0659779	1.48273	1.48273		1.19633	13.5216	0.480509	12.9342	12.9342		1.19633	0.135216	0.00480509	0.129342	0.129342		1.21846	11.223	1.76099	11.5084	11.5084	1.21846	0.011223	0.00176099	0.0115084	0.0115084		1.21569	11.4184	0.547134	11.5399	11.5399	1.21569	0.00114184	5.47134e-05	0.00115399	0.00115399
1.22952	11.1267	1.98073	10.4696	10.4696		1.2074	15.0466	0.654709	14.7849	14.7849	1.2074	1.50466	0.0654709	1.47849	1.47849		1.1991	12.5257	0.475007	12.8915	12.8915		1.1991	0.125257	0.00475007	0.128915	0.128915		1.22122	12.5189	1.76207	11.4699	11.4699	1.22122	0.0125189	0.00176207	0.0114699	0.0114699		1.21846	11.927	0.550696	11.5009	11.5009	1.21846	0.0011927	5.50696e-05	0.00115009	0.00115009
1.23229	11.7627	1.97847	10.4318	10.4318		1.21016	14.6834	0.661763	14.7429	14.7429	1.21016	1.46834	0.0661763	1.47429	1.47429		1.20186	12.6508	0.476221	12.8493	12.8493		1.20186	0.126508	0.00476221	0.128493	0.128493		1.22399	7.41922	1.73523	11.4316	11.4316	1.22399	0.00741922	0.00173523	0.0114316	0.0114316		1.22122	11.0427	0.544657	11.4623	11.4623	1.22122	0.00110427	5.44657e-05	0.00114623	0.00114623
1.23505	12.0323	1.96318	10.3944	10.3944		1.21293	14.8605	0.65372	14.701	14.701	1.21293	1.48605	0.065372	1.4701	1.4701		1.20463	12.502	0.477944	12.8072	12.8072		1.20463	0.12502	0.00477944	0.128072	0.128072		1.22675	12.1792	1.7544	11.3937	11.3937	1.22675	0.0121792	0.0017544	0.0113937	0.0113937		1.22399	10.9829	0.544434	11.4238	11.4238	1.22399	0.00109829	5.44434e-05	0.00114238	0.00114238
1.23782	11.9695	1.97364	10.3571	10.3571		1.21569	15.1763	0.656756	14.6595	14.6595	1.21569	1.51763	0.0656756	1.46595	1.46595		1.2074	12.9718	0.473463	12.7652	12.7652		1.2074	0.129718	0.00473463	0.127652	0.127652		1.22952	13.7905	1.75525	11.3561	11.3561	1.22952	0.0137905	0.00175525	0.0113561	0.0113561		1.22675	10.8238	0.541714	11.3856	11.3856	1.22675	0.00108238	5.41714e-05	0.00113856	0.00113856
1.24058	9.26802	1.953	10.3201	10.3201		1.21846	14.5106	0.655906	14.618	14.618	1.21846	1.45106	0.0655906	1.4618	1.4618		1.21016	12.7305	0.47712	12.7237	12.7237		1.21016	0.127305	0.0047712	0.127237	0.127237		1.23229	13.6721	1.74845	11.3187	11.3187	1.23229	0.0136721	0.00174845	0.0113187	0.0113187		1.22952	11.1101	0.541505	11.3475	11.3475	1.22952	0.00111101	5.41505e-05	0.00113475	0.00113475
1.24335	13.3357	1.96391	10.2832	10.2832		1.22122	14.9688	0.652622	14.5769	14.5769	1.22122	1.49688	0.0652622	1.45769	1.45769		1.21293	12.8547	0.472702	12.6823	12.6823		1.21293	0.128547	0.00472702	0.126823	0.126823		1.23505	12.3413	1.73551	11.2818	11.2818	1.23505	0.0123413	0.00173551	0.0112818	0.0112818		1.23229	11.0579	0.53927	11.3096	11.3096	1.23229	0.00110579	5.3927e-05	0.00113096	0.00113096
1.24611	9.28554	1.95699	10.2468	10.2468		1.22399	15.1614	0.655874	14.5358	14.5358	1.22399	1.51614	0.0655874	1.45358	1.45358		1.21569	13.1044	0.476048	12.6412	12.6412		1.21569	0.131044	0.00476048	0.126412	0.126412		1.23782	10.5163	1.74163	11.2451	11.2451	1.23782	0.0105163	0.00174163	0.0112451	0.0112451		1.23505	11.3822	0.537928	11.272	11.272	1.23505	0.00113822	5.37928e-05	0.0011272	0.0011272
1.24888	9.74496	1.95494	10.2104	10.2104		1.22675	14.7713	0.649863	14.4951	14.4951	1.22675	1.47713	0.0649863	1.44951	1.44951		1.21846	13.0251	0.476237	12.6002	12.6002		1.21846	0.130251	0.00476237	0.126002	0.126002		1.24058	11.2309	1.73109	11.2088	11.2088	1.24058	0.0112309	0.00173109	0.0112088	0.0112088		1.23782	11.6978	0.543389	11.2346	11.2346	1.23782	0.00116978	5.43389e-05	0.00112346	0.00112346
1.25165	9.75843	1.95761	10.1742	10.1742		1.22952	13.8888	0.648513	14.4545	14.4545	1.22952	1.38888	0.0648513	1.44545	1.44545		1.22122	12.2005	0.469758	12.5596	12.5596		1.22122	0.122005	0.00469758	0.125596	0.125596		1.24335	10.8983	1.72432	11.1727	11.1727	1.24335	0.0108983	0.00172432	0.0111727	0.0111727		1.24058	11.1678	0.537594	11.1974	11.1974	1.24058	0.00111678	5.37594e-05	0.00111974	0.00111974
1.25441	8.63719	1.93884	10.1384	10.1384		1.23229	13.9952	0.646618	14.4141	14.4141	1.23229	1.39952	0.0646618	1.44141	1.44141		1.22399	12.5883	0.472715	12.5191	12.5191		1.22399	0.125883	0.00472715	0.125191	0.125191		1.24611	8.37702	1.71413	11.137	11.137	1.24611	0.00837702	0.00171413	0.011137	0.011137		1.24335	11.0233	0.535861	11.1604	11.1604	1.24335	0.00110233	5.35861e-05	0.00111604	0.00111604
1.25718	9.95702	1.95313	10.1027	10.1027		1.23505	13.5189	0.64427	14.374	14.374	1.23505	1.35189	0.064427	1.4374	1.4374		1.22675	12.4628	0.470337	12.4789	12.4789		1.22675	0.124628	0.00470337	0.124789	0.124789		1.24888	10.9456	1.7254	11.1015	11.1015	1.24888	0.0109456	0.0017254	0.0111015	0.0111015		1.24611	10.9989	0.536572	11.1236	11.1236	1.24611	0.00109989	5.36572e-05	0.00111236	0.00111236
1.25994	13.5214	1.95648	10.0674	10.0674		1.23782	15.2127	0.652123	14.334	14.334	1.23782	1.52127	0.0652123	1.4334	1.4334		1.22952	12.5659	0.470027	12.4388	12.4388		1.22952	0.125659	0.00470027	0.124388	0.124388		1.25165	12.8293	1.73094	11.0663	11.0663	1.25165	0.0128293	0.00173094	0.0110663	0.0110663		1.24888	11.6776	0.536711	11.087	11.087	1.24888	0.00116776	5.36711e-05	0.0011087	0.0011087
1.26271	9.11702	1.95026	10.0321	10.0321		1.24058	13.4743	0.642927	14.2943	14.2943	1.24058	1.34743	0.0642927	1.42943	1.42943		1.23229	12.3477	0.467788	12.3989	12.3989		1.23229	0.123477	0.00467788	0.123989	0.123989		1.25441	13.529	1.72125	11.0315	11.0315	1.25441	0.013529	0.00172125	0.0110315	0.0110315		1.25165	11.2618	0.536279	11.0505	11.0505	1.25165	0.00112618	5.36279e-05	0.00110505	0.00110505
1.26547	5.93752	1.92816	9.99722	9.99722		1.24335	13.2252	0.641529	14.2548	14.2548	1.24335	1.32252	0.0641529	1.42548	1.42548		1.23505	12.0073	0.463818	12.3594	12.3594		1.23505	0.120073	0.00463818	0.123594	0.123594		1.25718	12.2755	1.72988	10.9968	10.9968	1.25718	0.0122755	0.00172988	0.0109968	0.0109968		1.25441	11.7269	0.53392	11.0144	11.0144	1.25441	0.00117269	5.3392e-05	0.00110144	0.00110144
1.26824	8.01231	1.9513	9.96242	9.96242		1.24611	14.4995	0.645732	14.2155	14.2155	1.24611	1.44995	0.0645732	1.42155	1.42155		1.23782	13.1902	0.471735	12.32	12.32		1.23782	0.131902	0.00471735	0.1232	0.1232		1.25994	10.5889	1.7109	10.9626	10.9626	1.25994	0.0105889	0.0017109	0.0109626	0.0109626		1.25718	10.3015	0.531473	10.9783	10.9783	1.25718	0.00103015	5.31473e-05	0.00109783	0.00109783
1.27101	9.16984	1.93832	9.92784	9.92784		1.24888	13.7685	0.640325	14.1763	14.1763	1.24888	1.37685	0.0640325	1.41763	1.41763		1.24058	11.2126	0.461048	12.2809	12.2809		1.24058	0.112126	0.00461048	0.122809	0.122809		1.26271	11.574	1.72433	10.9286	10.9286	1.26271	0.011574	0.00172433	0.0109286	0.0109286		1.25994	11.2119	0.534052	10.9426	10.9426	1.25994	0.00112119	5.34052e-05	0.00109426	0.00109426
1.27377	10.8911	1.95212	9.89361	9.89361		1.25165	13.7369	0.641216	14.1374	14.1374	1.25165	1.37369	0.0641216	1.41374	1.41374		1.24335	12.096	0.464477	12.2419	12.2419		1.24335	0.12096	0.00464477	0.122419	0.122419		1.26547	11.7034	1.7098	10.8949	10.8949	1.26547	0.0117034	0.0017098	0.0108949	0.0108949		1.26271	11.7971	0.536244	10.9069	10.9069	1.26271	0.00117971	5.36244e-05	0.00109069	0.00109069
1.27654	6.56165	1.92967	9.85947	9.85947		1.25441	13.8734	0.636175	14.0987	14.0987	1.25441	1.38734	0.0636175	1.40987	1.40987		1.24611	13.115	0.467158	12.2033	12.2033		1.24611	0.13115	0.00467158	0.122033	0.122033		1.26824	10.1527	1.71607	10.8614	10.8614	1.26824	0.0101527	0.00171607	0.0108614	0.0108614		1.26547	10.4835	0.52654	10.8716	10.8716	1.26547	0.00104835	5.2654e-05	0.00108716	0.00108716
1.2793	8.97727	1.94781	9.82567	9.82567		1.25718	13.5339	0.64086	14.0602	14.0602	1.25718	1.35339	0.064086	1.40602	1.40602		1.24888	10.8942	0.458927	12.1647	12.1647		1.24888	0.108942	0.00458927	0.121647	0.121647		1.27101	11.5673	1.70968	10.8282	10.8282	1.27101	0.0115673	0.00170968	0.0108282	0.0108282		1.26824	11.1206	0.535738	10.8363	10.8363	1.26824	0.00111206	5.35738e-05	0.00108363	0.00108363
1.28207	14.5138	1.94301	9.79197	9.79197		1.25994	14.0097	0.639035	14.0219	14.0219	1.25994	1.40097	0.0639035	1.40219	1.40219		1.25165	11.5998	0.460489	12.1263	12.1263		1.25165	0.115998	0.00460489	0.121263	0.121263		1.27377	13.3021	1.73111	10.7954	10.7954	1.27377	0.0133021	0.00173111	0.0107954	0.0107954		1.27101	10.2535	0.528515	10.8012	10.8012	1.27101	0.00102535	5.28515e-05	0.00108012	0.00108012
1.28483	9.18339	1.92904	9.7586	9.7586		1.26271	14.0786	0.638691	13.9838	13.9838	1.26271	1.40786	0.0638691	1.39838	1.39838		1.25441	11.9746	0.459934	12.0883	12.0883		1.25441	0.119746	0.00459934	0.120883	0.120883		1.27654	11.8523	1.70829	10.7627	10.7627	1.27654	0.0118523	0.00170829	0.0107627	0.0107627		1.27377	10.5855	0.531638	10.7664	10.7664	1.27377	0.00105855	5.31638e-05	0.00107664	0.00107664
1.2876	6.62314	1.9252	9.72532	9.72532		1.26547	14.3602	0.636054	13.9459	13.9459	1.26547	1.43602	0.0636054	1.39459	1.39459		1.25718	12.1333	0.461466	12.0503	12.0503		1.25718	0.121333	0.00461466	0.120503	0.120503		1.2793	10.3405	1.71248	10.7304	10.7304	1.2793	0.0103405	0.00171248	0.0107304	0.0107304		1.27654	10.9943	0.529512	10.7317	10.7317	1.27654	0.00109943	5.29512e-05	0.00107317	0.00107317
1.29036	10.2808	1.93605	9.69237	9.69237		1.26824	14.7393	0.641312	13.9082	13.9082	1.26824	1.47393	0.0641312	1.39082	1.39082		1.25994	12.6467	0.464168	12.0127	12.0127		1.25994	0.126467	0.00464168	0.120127	0.120127		1.28207	10.273	1.70781	10.6983	10.6983	1.28207	0.010273	0.00170781	0.0106983	0.0106983		1.2793	10.1987	0.529962	10.6973	10.6973	1.2793	0.00101987	5.29962e-05	0.00106973	0.00106973
1.29313	9.1343	1.92547	9.65952	9.65952		1.27101	12.2554	0.63664	13.8706	13.8706	1.27101	1.22554	0.063664	1.38706	1.38706		1.26271	12.0983	0.46095	11.9751	11.9751		1.26271	0.120983	0.0046095	0.119751	0.119751		1.28483	10.425	1.71271	10.6666	10.6666	1.28483	0.010425	0.00171271	0.0106666	0.0106666		1.28207	10.5054	0.530178	10.6629	10.6629	1.28207	0.00105054	5.30178e-05	0.00106629	0.00106629
1.2959	9.56289	1.9353	9.62687	9.62687		1.27377	14.5157	0.641925	13.8333	13.8333	1.27377	1.45157	0.0641925	1.38333	1.38333		1.26547	11.8778	0.457368	11.9379	11.9379		1.26547	0.118778	0.00457368	0.119379	0.119379		1.2876	10.747	1.7067	10.6349	10.6349	1.2876	0.010747	0.0017067	0.0106349	0.0106349		1.28483	9.85246	0.526739	10.6289	10.6289	1.28483	0.000985246	5.26739e-05	0.00106289	0.00106289
1.29866	8.50322	1.9111	9.59455	9.59455		1.27654	13.1347	0.635444	13.7962	13.7962	1.27654	1.31347	0.0635444	1.37962	1.37962		1.26824	11.8026	0.46074	11.9007	11.9007		1.26824	0.118026	0.0046074	0.119007	0.119007		1.29036	11.5171	1.71233	10.6037	10.6037	1.29036	0.0115171	0.00171233	0.0106037	0.0106037		1.2876	11.311	0.530274	10.5949	10.5949	1.2876	0.0011311	5.30274e-05	0.00105949	0.00105949
1.30143	9.19893	1.91565	9.56232	9.56232		1.2793	13.3469	0.636691	13.7593	13.7593	1.2793	1.33469	0.0636691	1.37593	1.37593		1.27101	11.7114	0.456427	11.8638	11.8638		1.27101	0.117114	0.00456427	0.118638	0.118638		1.29313	9.01902	1.70118	10.5726	10.5726	1.29313	0.00901902	0.00170118	0.0105726	0.0105726		1.29036	11.0731	0.528637	10.5612	10.5612	1.29036	0.00110731	5.28637e-05	0.00105612	0.00105612
1.30419	12.5342	1.93293	9.5304	9.5304		1.28207	13.6205	0.636576	13.7225	13.7225	1.28207	1.36205	0.0636576	1.37225	1.37225		1.27377	11.5135	0.460861	11.8272	11.8272		1.27377	0.115135	0.00460861	0.118272	0.118272		1.2959	13.4279	1.7185	10.5417	10.5417	1.2959	0.0134279	0.0017185	0.0105417	0.0105417		1.29313	9.88488	0.52317	10.5276	10.5276	1.29313	0.000988488	5.2317e-05	0.00105276	0.00105276
1.30696	7.51587	1.91353	9.49858	9.49858		1.28483	13.4242	0.632989	13.686	13.686	1.28483	1.34242	0.0632989	1.3686	1.3686		1.27654	12.5809	0.460842	11.7906	11.7906		1.27654	0.125809	0.00460842	0.117906	0.117906		1.29866	9.68663	1.69023	10.5112	10.5112	1.29866	0.00968663	0.00169023	0.0105112	0.0105112		1.2959	10.6436	0.529848	10.4941	10.4941	1.2959	0.00106436	5.29848e-05	0.00104941	0.00104941
1.30972	9.08521	1.93031	9.46707	9.46707		1.2876	14.3632	0.634561	13.6496	13.6496	1.2876	1.43632	0.0634561	1.36496	1.36496		1.2793	11.3342	0.456207	11.7544	11.7544		1.2793	0.113342	0.00456207	0.117544	0.117544		1.30143	6.81356	1.67358	10.4809	10.4809	1.30143	0.00681356	0.00167358	0.0104809	0.0104809		1.29866	10.1858	0.522614	10.461	10.461	1.29866	0.00101858	5.22614e-05	0.0010461	0.0010461
1.31249	8.93405	1.90836	9.43565	9.43565		1.29036	13.3594	0.633922	13.6135	13.6135	1.29036	1.33594	0.0633922	1.36135	1.36135		1.28207	11.8125	0.458116	11.7182	11.7182		1.28207	0.118125	0.00458116	0.117182	0.117182		1.30419	14.042	1.71074	10.4508	10.4508	1.30419	0.014042	0.00171074	0.0104508	0.0104508		1.30143	9.23556	0.517911	10.4279	10.4279	1.30143	0.000923556	5.17911e-05	0.00104279	0.00104279
1.31526	6.41802	1.9059	9.40443	9.40443		1.29313	12.9063	0.632524	13.5775	13.5775	1.29313	1.29063	0.0632524	1.35775	1.35775		1.28483	12.9045	0.460613	11.6823	11.6823		1.28483	0.129045	0.00460613	0.116823	0.116823		1.30696	11.5942	1.68214	10.4209	10.4209	1.30696	0.0115942	0.00168214	0.0104209	0.0104209		1.30419	10.6073	0.526642	10.3951	10.3951	1.30419	0.00106073	5.26642e-05	0.00103951	0.00103951
1.31802	12.5651	1.9199	9.37352	9.37352		1.2959	13.556	0.635323	13.5416	13.5416	1.2959	1.3556	0.0635323	1.35416	1.35416		1.2876	11.6748	0.456192	11.6465	11.6465		1.2876	0.116748	0.00456192	0.116465	0.116465		1.30972	13.1968	1.70739	10.3914	10.3914	1.30972	0.0131968	0.00170739	0.0103914	0.0103914		1.30696	11.2526	0.522222	10.3624	10.3624	1.30696	0.00112526	5.22222e-05	0.00103624	0.00103624
1.32079	7.62934	1.89919	9.34269	9.34269		1.29866	13.3285	0.627039	13.5061	13.5061	1.29866	1.33285	0.0627039	1.35061	1.35061		1.29036	11.6364	0.455668	11.611	11.611		1.29036	0.116364	0.00455668	0.11611	0.11611		1.31249	7.59088	1.67427	10.362	10.362	1.31249	0.00759088	0.00167427	0.010362	0.010362		1.30972	9.95572	0.520843	10.3299	10.3299	1.30972	0.000995572	5.20843e-05	0.00103299	0.00103299
1.32355	8.93678	1.91894	9.31217	9.31217		1.30143	13.4712	0.628585	13.4707	13.4707	1.30143	1.34712	0.0628585	1.34707	1.34707		1.29313	12.1488	0.456674	11.5756	11.5756		1.29313	0.121488	0.00456674	0.115756	0.115756		1.31526	11.548	1.68738	10.3328	10.3328	1.31526	0.011548	0.00168738	0.0103328	0.0103328		1.31249	11.0858	0.522585	10.2975	10.2975	1.31249	0.00110858	5.22585e-05	0.00102975	0.00102975
1.32632	10.3904	1.89916	9.28172	9.28172		1.30419	13.1683	0.631475	13.4355	13.4355	1.30419	1.31683	0.0631475	1.34355	1.34355		1.2959	11.6663	0.457143	11.5404	11.5404		1.2959	0.116663	0.00457143	0.115404	0.115404		1.31802	11.2438	1.69409	10.3039	10.3039	1.31802	0.0112438	0.00169409	0.0103039	0.0103039		1.31526	10.7241	0.522003	10.2653	10.2653	1.31526	0.00107241	5.22003e-05	0.00102653	0.00102653
1.32908	9.50116	1.90104	9.25159	9.25159		1.30696	12.6973	0.625039	13.4004	13.4004	1.30696	1.26973	0.0625039	1.34004	1.34004		1.29866	12.6556	0.455497	11.5055	11.5055		1.29866	0.126556	0.00455497	0.115055	0.115055		1.32079	12.0641	1.68049	10.2752	10.2752	1.32079	0.0120641	0.00168049	0.0102752	0.0102752		1.31802	10.1583	0.52013	10.2334	10.2334	1.31802	0.00101583	5.2013e-05	0.00102334	0.00102334
1.33185	10.7052	1.90557	9.22155	9.22155		1.30972	13.1403	0.630179	13.3656	13.3656	1.30972	1.31403	0.0630179	1.33656	1.33656		1.30143	10.4467	0.448542	11.4706	11.4706		1.30143	0.104467	0.00448542	0.114706	0.114706		1.32355	9.39132	1.68215	10.2468	10.2468	1.32355	0.00939132	0.00168215	0.0102468	0.0102468		1.32079	9.31926	0.512251	10.2015	10.2015	1.32079	0.000931926	5.12251e-05	0.00102015	0.00102015
1.33462	12.6016	1.89167	9.19167	9.19167		1.31249	13.8766	0.627772	13.3309	13.3309	1.31249	1.38766	0.0627772	1.33309	1.33309		1.30419	11.797	0.454192	11.436	11.436		1.30419	0.11797	0.00454192	0.11436	0.11436		1.32632	8.68439	1.67068	10.2184	10.2184	1.32632	0.00868439	0.00167068	0.0102184	0.0102184		1.32355	10.3679	0.520357	10.1699	10.1699	1.32355	0.00103679	5.20357e-05	0.00101699	0.00101699
1.33738	5.44215	1.90222	9.1621	9.1621		1.31526	13.4515	0.624845	13.2964	13.2964	1.31526	1.34515	0.0624845	1.32964	1.32964		1.30696	11.2645	0.449102	11.4015	11.4015		1.30696	0.112645	0.00449102	0.114015	0.114015		1.32908	12.3974	1.6858	10.1904	10.1904	1.32908	0.0123974	0.0016858	0.0101904	0.0101904		1.32632	9.49662	0.51533	10.1383	10.1383	1.32632	0.000949662	5.1533e-05	0.00101383	0.00101383
1.34015	9.08628	1.89997	9.13261	9.13261		1.31802	12.2148	0.629495	13.2621	13.2621	1.31802	1.22148	0.0629495	1.32621	1.32621		1.30972	11.7167	0.454791	11.3673	11.3673		1.30972	0.117167	0.00454791	0.113673	0.113673		1.33185	9.59083	1.67542	10.1625	10.1625	1.33185	0.00959083	0.00167542	0.0101625	0.0101625		1.32908	10.3295	0.518724	10.1071	10.1071	1.32908	0.00103295	5.18724e-05	0.00101071	0.00101071
1.34291	7.35934	1.89245	9.10341	9.10341		1.32079	13.6565	0.622478	13.2279	13.2279	1.32079	1.36565	0.0622478	1.32279	1.32279		1.31249	10.5018	0.445146	11.3332	11.3332		1.31249	0.105018	0.00445146	0.113332	0.113332		1.33462	9.37829	1.65991	10.1349	10.1349	1.33462	0.00937829	0.00165991	0.0101349	0.0101349		1.33185	10.7646	0.519643	10.0759	10.0759	1.33185	0.00107646	5.19643e-05	0.00100759	0.00100759
1.34568	9.33851	1.89179	9.07429	9.07429		1.32355	12.7863	0.626416	13.1941	13.1941	1.32355	1.27863	0.0626416	1.31941	1.31941		1.31526	11.4835	0.449455	11.2992	11.2992		1.31526	0.114835	0.00449455	0.112992	0.112992		1.33738	10.0791	1.67308	10.1075	10.1075	1.33738	0.0100791	0.00167308	0.0101075	0.0101075		1.33462	9.80935	0.512226	10.0448	10.0448	1.33462	0.000980935	5.12226e-05	0.00100448	0.00100448
1.34844	10.6002	1.87355	9.04545	9.04545		1.32632	13.9956	0.624698	13.1603	13.1603	1.32632	1.39956	0.0624698	1.31603	1.31603		1.31802	11.2024	0.449239	11.2656	11.2656		1.31802	0.112024	0.00449239	0.112656	0.112656		1.34015	11.1181	1.67588	10.0802	10.0802	1.34015	0.0111181	0.00167588	0.0100802	0.0100802		1.33738	9.96068	0.516821	10.014	10.014	1.33738	0.000996068	5.16821e-05	0.0010014	0.0010014
1.35121	7.0405	1.89238	9.0167	9.0167		1.32908	13.6454	0.624576	13.1268	13.1268	1.32908	1.36454	0.0624576	1.31268	1.31268		1.32079	11.3072	0.44695	11.2319	11.2319		1.32079	0.113072	0.0044695	0.112319	0.112319		1.34291	7.95278	1.664	10.0532	10.0532	1.34291	0.00795278	0.001664	0.0100532	0.0100532		1.34015	10.4883	0.516641	9.9833	9.9833	1.34015	0.00104883	5.16641e-05	0.00099833	0.00099833
1.35398	9.9638	1.88963	8.98812	8.98812		1.33185	13.2305	0.624624	13.0933	13.0933	1.33185	1.32305	0.0624624	1.30933	1.30933		1.32355	10.8272	0.448309	11.1986	11.1986		1.32355	0.108272	0.00448309	0.111986	0.111986		1.34568	9.63985	1.66549	10.0263	10.0263	1.34568	0.00963985	0.00166549	0.0100263	0.0100263		1.34291	9.92134	0.514338	9.95285	9.95285	1.34291	0.000992134	5.14338e-05	0.000995285	0.000995285
1.35674	7.39364	1.88791	8.95982	8.95982		1.33462	12.658	0.618215	13.06	13.06	1.33462	1.2658	0.0618215	1.306	1.306		1.32632	10.7246	0.444655	11.1653	11.1653		1.32632	0.107246	0.00444655	0.111653	0.111653		1.34844	13.1259	1.6615	9.99973	9.99973	1.34844	0.0131259	0.0016615	0.00999973	0.00999973		1.34568	10.0996	0.514747	9.92244	9.92244	1.34568	0.00100996	5.14747e-05	0.000992244	0.000992244
1.35951	9.28735	1.88404	8.9316	8.9316		1.33738	14.2213	0.626354	13.027	13.027	1.33738	1.42213	0.0626354	1.3027	1.3027		1.32908	11.747	0.450424	11.1324	11.1324		1.32908	0.11747	0.00450424	0.111324	0.111324		1.35121	8.74151	1.6574	9.97323	9.97323	1.35121	0.00874151	0.0016574	0.00997323	0.00997323		1.34844	9.43209	0.506683	9.8923	9.8923	1.34844	0.000943209	5.06683e-05	0.00098923	0.00098923
1.36227	8.64405	1.88529	8.90366	8.90366		1.34015	13.7765	0.621833	12.9941	12.9941	1.34015	1.37765	0.0621833	1.29941	1.29941		1.33185	10.7984	0.445643	11.0995	11.0995		1.33185	0.107984	0.00445643	0.110995	0.110995		1.35398	10.0551	1.65511	9.94691	9.94691	1.35398	0.0100551	0.00165511	0.00994691	0.00994691		1.35121	10.2923	0.514919	9.86221	9.86221	1.35121	0.00102923	5.14919e-05	0.000986221	0.000986221
1.36504	4.42843	1.8683	8.87579	8.87579		1.34291	13.6944	0.623117	12.9615	12.9615	1.34291	1.36944	0.0623117	1.29615	1.29615		1.33462	11.1935	0.445307	11.0667	11.0667		1.33462	0.111935	0.00445307	0.110667	0.110667		1.35674	9.89107	1.66047	9.92087	9.92087	1.35674	0.00989107	0.00166047	0.00992087	0.00992087		1.35398	9.4914	0.509682	9.83228	9.83228	1.35398	0.00094914	5.09682e-05	0.000983228	0.000983228
1.3678	8.41066	1.86649	8.84819	8.84819		1.34568	13.2137	0.619677	12.9289	12.9289	1.34568	1.32137	0.0619677	1.29289	1.29289		1.33738	10.4218	0.443583	11.0342	11.0342		1.33738	0.104218	0.00443583	0.110342	0.110342		1.35951	10.5627	1.66018	9.89492	9.89492	1.35951	0.0105627	0.00166018	0.00989492	0.00989492		1.35674	10.2301	0.514103	9.80261	9.80261	1.35674	0.00102301	5.14103e-05	0.000980261	0.000980261
1.37057	10.634	1.8722	8.82066	8.82066		1.34844	12.5664	0.614232	12.8967	12.8967	1.34844	1.25664	0.0614232	1.28967	1.28967		1.34015	11.5753	0.446259	11.0018	11.0018		1.34015	0.115753	0.00446259	0.110018	0.110018		1.36227	9.7499	1.65652	9.86924	9.86924	1.36227	0.0097499	0.00165652	0.00986924	0.00986924		1.35951	10.0643	0.511901	9.77299	9.77299	1.35951	0.00100643	5.11901e-05	0.000977299	0.000977299
1.37333	6.20628	1.86254	8.7934	8.7934		1.35121	12.406	0.617775	12.8645	12.8645	1.35121	1.2406	0.0617775	1.28645	1.28645		1.34291	11.1825	0.44669	10.9697	10.9697		1.34291	0.111825	0.0044669	0.109697	0.109697		1.36504	9.57995	1.64953	9.84363	9.84363	1.36504	0.00957995	0.00164953	0.00984363	0.00984363		1.36227	9.70575	0.509015	9.74363	9.74363	1.36227	0.000970575	5.09015e-05	0.000974363	0.000974363
1.3761	10.4116	1.8776	8.76621	8.76621		1.35398	12.3771	0.613815	12.8324	12.8324	1.35398	1.23771	0.0613815	1.28324	1.28324		1.34568	10.7461	0.441554	10.9376	10.9376		1.34568	0.107461	0.00441554	0.109376	0.109376		1.3678	9.8439	1.65576	9.8183	9.8183	1.3678	0.0098439	0.00165576	0.0098183	0.0098183		1.36504	9.02357	0.506923	9.71432	9.71432	1.36504	0.000902357	5.06923e-05	0.000971432	0.000971432
1.37887	9.57694	1.85903	8.73919	8.73919		1.35674	13.5506	0.617856	12.8007	12.8007	1.35674	1.35506	0.0617856	1.28007	1.28007		1.34844	11.7322	0.442858	10.9058	10.9058		1.34844	0.117322	0.00442858	0.109058	0.109058		1.37057	8.45073	1.64309	9.79304	9.79304	1.37057	0.00845073	0.00164309	0.00979304	0.00979304		1.3678	9.33038	0.507054	9.68526	9.68526	1.3678	0.000933038	5.07054e-05	0.000968526	0.000968526
1.38163	10.0819	1.86617	8.71244	8.71244		1.35951	12.2782	0.616282	12.769	12.769	1.35951	1.22782	0.0616282	1.2769	1.2769		1.35121	11.0315	0.444241	10.874	10.874		1.35121	0.110315	0.00444241	0.10874	0.10874		1.37333	9.91663	1.65267	9.76803	9.76803	1.37333	0.00991663	0.00165267	0.00976803	0.00976803		1.37057	9.94271	0.510435	9.65625	9.65625	1.37057	0.000994271	5.10435e-05	0.000965625	0.000965625
1.3844	10.075	1.85871	8.68575	8.68575		1.36227	12.1133	0.614509	12.7376	12.7376	1.36227	1.21133	0.0614509	1.27376	1.27376		1.35398	10.6846	0.439457	10.8424	10.8424		1.35398	0.106846	0.00439457	0.108424	0.108424		1.3761	11.6851	1.6555	9.7431	9.7431	1.3761	0.0116851	0.0016555	0.0097431	0.0097431		1.37333	10.4548	0.510589	9.6275	9.6275	1.37333	0.00104548	5.10589e-05	0.00096275	0.00096275
1.38716	11.028	1.86805	8.65932	8.65932		1.36504	12.0736	0.614211	12.7062	12.7062	1.36504	1.20736	0.0614211	1.27062	1.27062		1.35674	10.0421	0.439244	10.8111	10.8111		1.35674	0.100421	0.00439244	0.108111	0.108111		1.37887	7.49985	1.63792	9.71833	9.71833	1.37887	0.00749985	0.00163792	0.00971833	0.00971833		1.3761	9.54951	0.508646	9.59879	9.59879	1.3761	0.000954951	5.08646e-05	0.000959879	0.000959879
1.38993	5.13471	1.86432	8.63295	8.63295		1.3678	11.8667	0.611771	12.6751	12.6751	1.3678	1.18667	0.0611771	1.26751	1.26751		1.35951	10.6597	0.440309	10.7799	10.7799		1.35951	0.106597	0.00440309	0.107799	0.107799		1.38163	8.63922	1.63874	9.69381	9.69381	1.38163	0.00863922	0.00163874	0.00969381	0.00969381		1.37887	9.38501	0.504966	9.57024	9.57024	1.37887	0.000938501	5.04966e-05	0.000957024	0.000957024
1.39269	9.20091	1.86621	8.60684	8.60684		1.37057	11.4977	0.609668	12.6441	12.6441	1.37057	1.14977	0.0609668	1.26441	1.26441		1.36227	10.7127	0.439616	10.7489	10.7489		1.36227	0.107127	0.00439616	0.107489	0.107489		1.3844	11.8891	1.64457	9.66935	9.66935	1.3844	0.0118891	0.00164457	0.00966935	0.00966935		1.38163	9.86885	0.507404	9.54193	9.54193	1.38163	0.000986885	5.07404e-05	0.000954193	0.000954193
1.39546	8.25174	1.88545	8.5808	8.5808		1.37333	13.5311	0.612892	12.6134	12.6134	1.37333	1.35311	0.0612892	1.26134	1.26134		1.36504	11.0849	0.438875	10.7179	10.7179		1.36504	0.110849	0.00438875	0.107179	0.107179		1.38716	10.5462	1.64575	9.64514	9.64514	1.38716	0.0105462	0.00164575	0.00964514	0.00964514		1.3844	9.04639	0.502048	9.51367	9.51367	1.3844	0.000904639	5.02048e-05	0.000951367	0.000951367
1.39823	5.96463	1.90289	8.55491	8.55491		1.3761	11.6517	0.612789	12.5827	12.5827	1.3761	1.16517	0.0612789	1.25827	1.25827		1.3678	10.0811	0.434044	10.6872	10.6872		1.3678	0.100811	0.00434044	0.106872	0.106872		1.38993	8.44054	1.64607	9.62098	9.62098	1.38993	0.00844054	0.00164607	0.00962098	0.00962098		1.38716	9.25876	0.501822	9.48566	9.48566	1.38716	0.000925876	5.01822e-05	0.000948566	0.000948566
1.40099	11.5452	1.92245	8.52927	8.52927		1.37887	12.2327	0.60918	12.5522	12.5522	1.37887	1.22327	0.060918	1.25522	1.25522		1.37057	10.2946	0.43668	10.6566	10.6566		1.37057	0.102946	0.0043668	0.106566	0.106566		1.39269	11.6965	1.65873	9.59706	9.59706	1.39269	0.0116965	0.00165873	0.00959706	0.00959706		1.38993	10.3196	0.5097	9.45769	9.45769	1.38993	0.00103196	5.097e-05	0.000945769	0.000945769
1.40376	10.5731	1.93925	8.5037	8.5037		1.38163	12.4378	0.60924	12.522	12.522	1.38163	1.24378	0.060924	1.2522	1.2522		1.37333	10.5139	0.43765	10.6262	10.6262		1.37333	0.105139	0.0043765	0.106262	0.106262		1.39546	8.07605	1.6601	9.5732	9.5732	1.39546	0.00807605	0.0016601	0.0095732	0.0095732		1.39269	10.3333	0.50856	9.42996	9.42996	1.39269	0.00103333	5.0856e-05	0.000942996	0.000942996
1.40652	10.885	1.93081	8.47837	8.47837		1.3844	10.9293	0.606559	12.4918	12.4918	1.3844	1.09293	0.0606559	1.24918	1.24918		1.3761	10.4375	0.437361	10.5959	10.5959		1.3761	0.104375	0.00437361	0.105959	0.105959		1.39823	9.3478	1.68721	9.54948	9.54948	1.39823	0.0093478	0.00168721	0.00954948	0.00954948		1.39546	9.25559	0.510587	9.40228	9.40228	1.39546	0.000925559	5.10587e-05	0.000940228	0.000940228
1.40929	7.04455	1.94914	8.4531	8.4531		1.38716	12.6044	0.609494	12.4619	12.4619	1.38716	1.26044	0.0609494	1.24619	1.24619		1.37887	10.7728	0.437526	10.5657	10.5657		1.37887	0.107728	0.00437526	0.105657	0.105657		1.40099	8.942	1.69577	9.52599	9.52599	1.40099	0.008942	0.00169577	0.00952599	0.00952599		1.39823	9.45625	0.516067	9.37475	9.37475	1.39823	0.000945625	5.16067e-05	0.000937475	0.000937475
1.41205	10.7837	1.95539	8.42807	8.42807		1.38993	12.1427	0.611433	12.4321	12.4321	1.38993	1.21427	0.0611433	1.24321	1.24321		1.38163	10.1997	0.436036	10.5358	10.5358		1.38163	0.101997	0.00436036	0.105358	0.105358		1.40376	9.92634	1.70664	9.50254	9.50254	1.40376	0.00992634	0.00170664	0.00950254	0.00950254		1.40099	9.40704	0.520803	9.34746	9.34746	1.40099	0.000940704	5.20803e-05	0.000934746	0.000934746
1.41482	8.55223	1.95999	8.4031	8.4031		1.39269	11.966	0.610412	12.4025	12.4025	1.39269	1.1966	0.0610412	1.24025	1.24025		1.3844	9.88704	0.431098	10.5059	10.5059		1.3844	0.0988704	0.00431098	0.105059	0.105059		1.40652	7.88502	1.69071	9.47932	9.47932	1.40652	0.00788502	0.00169071	0.00947932	0.00947932		1.40376	8.84168	0.521917	9.3202	9.3202	1.40376	0.000884168	5.21917e-05	0.00093202	0.00093202
1.41759	7.14413	1.94913	8.37828	8.37828		1.39546	12.2359	0.617059	12.373	12.373	1.39546	1.22359	0.0617059	1.2373	1.2373		1.38716	10.5454	0.436094	10.4763	10.4763		1.38716	0.105454	0.00436094	0.104763	0.104763		1.40929	8.64302	1.71487	9.45614	9.45614	1.40929	0.00864302	0.00171487	0.00945614	0.00945614		1.40652	9.09047	0.522949	9.29319	9.29319	1.40652	0.000909047	5.22949e-05	0.000929319	0.000929319
1.42035	7.33702	1.97223	8.35369	8.35369		1.39823	13.4345	0.624968	12.3437	12.3437	1.39823	1.34345	0.0624968	1.23437	1.23437		1.38993	10.785	0.437719	10.4467	10.4467		1.38993	0.10785	0.00437719	0.104467	0.104467		1.41205	8.22112	1.71545	9.43318	9.43318	1.41205	0.00822112	0.00171545	0.00943318	0.00943318		1.40929	9.17602	0.526767	9.26622	9.26622	1.40929	0.000917602	5.26767e-05	0.000926622	0.000926622
1.42312	6.50124	1.98368	8.32916	8.32916		1.40099	11.8035	0.627937	12.3146	12.3146	1.40099	1.18035	0.0627937	1.23146	1.23146		1.39269	10.4202	0.435498	10.4174	10.4174		1.39269	0.104202	0.00435498	0.104174	0.104174		1.41482	10.4055	1.72172	9.41026	9.41026	1.41482	0.0104055	0.00172172	0.00941026	0.00941026		1.41205	9.17254	0.527439	9.23949	9.23949	1.41205	0.000917254	5.27439e-05	0.000923949	0.000923949
1.42588	9.35479	1.97614	8.30486	8.30486		1.40376	13.0688	0.632073	12.2856	12.2856	1.40376	1.30688	0.0632073	1.22856	1.22856		1.39546	10.2011	0.440167	10.3882	10.3882		1.39546	0.102011	0.00440167	0.103882	0.103882		1.41759	6.10522	1.69954	9.38747	9.38747	1.41759	0.00610522	0.00169954	0.00938747	0.00938747		1.41482	9.12255	0.527755	9.2128	9.2128	1.41482	0.000912255	5.27755e-05	0.00092128	0.00092128
1.42865	6.27736	1.98701	8.28062	8.28062		1.40652	11.8465	0.632792	12.2568	12.2568	1.40652	1.18465	0.0632792	1.22568	1.22568		1.39823	9.8371	0.443662	10.359	10.359		1.39823	0.098371	0.00443662	0.10359	0.10359		1.42035	8.74541	1.73488	9.36488	9.36488	1.42035	0.00874541	0.00173488	0.00936488	0.00936488		1.41759	9.16152	0.528278	9.18625	9.18625	1.41759	0.000916152	5.28278e-05	0.000918625	0.000918625
1.43141	10.3604	1.98808	8.2566	8.2566		1.40929	11.2709	0.637983	12.2281	12.2281	1.40929	1.12709	0.0637983	1.22281	1.22281		1.40099	10.9526	0.452902	10.3302	10.3302		1.40099	0.109526	0.00452902	0.103302	0.103302		1.42312	8.98556	1.74731	9.34233	9.34233	1.42312	0.00898556	0.00174731	0.00934233	0.00934233		1.42035	9.96158	0.537234	9.15993	9.15993	1.42035	0.000996158	5.37234e-05	0.000915993	0.000915993
1.43418	8.42223	1.98855	8.23264	8.23264		1.41205	12.3467	0.63879	12.1997	12.1997	1.41205	1.23467	0.063879	1.21997	1.21997		1.40376	10.4919	0.449753	10.3014	10.3014		1.40376	0.104919	0.00449753	0.103014	0.103014		1.42588	8.53	1.73473	9.31998	9.31998	1.42588	0.00853	0.00173473	0.00931998	0.00931998		1.42312	8.74386	0.536057	9.13364	9.13364	1.42312	0.000874386	5.36057e-05	0.000913364	0.000913364
1.43694	4.85984	2.00272	8.2089	8.2089		1.41482	12.7872	0.63972	12.1713	12.1713	1.41482	1.27872	0.063972	1.21713	1.21713		1.40652	10.6264	0.45139	10.2728	10.2728		1.40652	0.106264	0.0045139	0.102728	0.102728		1.42865	6.52483	1.7357	9.29766	9.29766	1.42865	0.00652483	0.0017357	0.00929766	0.00929766		1.42588	8.71805	0.531291	9.1076	9.1076	1.42588	0.000871805	5.31291e-05	0.00091076	0.00091076
1.43971	10.113	2.00036	8.18521	8.18521		1.41759	12.8193	0.639715	12.1431	12.1431	1.41759	1.28193	0.0639715	1.21431	1.21431		1.40929	10.5403	0.456172	10.2442	10.2442		1.40929	0.105403	0.00456172	0.102442	0.102442		1.43141	10.0729	1.74996	9.27555	9.27555	1.43141	0.0100729	0.00174996	0.00927555	0.00927555		1.42865	8.39799	0.535589	9.08159	9.08159	1.42865	0.000839799	5.35589e-05	0.000908159	0.000908159
1.44248	15.2808	1.98991	8.16166	8.16166		1.42035	12.1268	0.644316	12.1151	12.1151	1.42035	1.21268	0.0644316	1.21151	1.21151		1.41205	9.83009	0.453188	10.216	10.216		1.41205	0.0983009	0.00453188	0.10216	0.10216		1.43418	10.4032	1.75368	9.25345	9.25345	1.43418	0.0104032	0.00175368	0.00925345	0.00925345		1.43141	8.77257	0.53502	9.05581	9.05581	1.43141	0.000877257	5.3502e-05	0.000905581	0.000905581
1.44524	8.25132	1.96088	8.13833	8.13833		1.42312	12.4647	0.64958	12.0872	12.0872	1.42312	1.24647	0.064958	1.20872	1.20872		1.41482	9.73469	0.454103	10.1877	10.1877		1.41482	0.0973469	0.00454103	0.101877	0.101877		1.43694	8.094	1.76265	9.23155	9.23155	1.43694	0.008094	0.00176265	0.00923155	0.00923155		1.43418	9.64627	0.538301	9.03007	9.03007	1.43418	0.000964627	5.38301e-05	0.000903007	0.000903007
1.44801	10.6439	1.95531	8.11505	8.11505		1.42588	13.5016	0.646791	12.0596	12.0596	1.42588	1.35016	0.0646791	1.20596	1.20596		1.41759	10.5312	0.456508	10.1596	10.1596		1.41759	0.105312	0.00456508	0.101596	0.101596		1.43971	6.81049	1.7552	9.20968	9.20968	1.43971	0.00681049	0.0017552	0.00920968	0.00920968		1.43694	8.79286	0.539384	9.00456	9.00456	1.43694	0.000879286	5.39384e-05	0.000900456	0.000900456
1.45077	8.56132	1.93778	8.09198	8.09198		1.42865	12.2216	0.647071	12.032	12.032	1.42865	1.22216	0.0647071	1.2032	1.2032		1.42035	10.0406	0.460436	10.1317	10.1317		1.42035	0.100406	0.00460436	0.101317	0.101317		1.44248	9.3679	1.7418	9.18791	9.18791	1.44248	0.0093679	0.0017418	0.00918791	0.00918791		1.43971	10.208	0.546335	8.97909	8.97909	1.43971	0.0010208	5.46335e-05	0.000897909	0.000897909
1.45354	12.9099	1.92098	8.06895	8.06895		1.43141	12.0591	0.648238	12.0047	12.0047	1.43141	1.20591	0.0648238	1.20047	1.20047		1.42312	10.0757	0.461398	10.1039	10.1039		1.42312	0.100757	0.00461398	0.101039	0.101039		1.44524	7.86483	1.72227	9.16632	9.16632	1.44524	0.00786483	0.00172227	0.00916632	0.00916632		1.44248	9.06472	0.533775	8.95374	8.95374	1.44248	0.000906472	5.33775e-05	0.000895374	0.000895374
1.4563	7.04124	1.93079	8.04614	8.04614		1.43418	13.0234	0.651139	11.9774	11.9774	1.43418	1.30234	0.0651139	1.19774	1.19774		1.42588	10.2775	0.46029	10.0763	10.0763		1.42588	0.102775	0.0046029	0.100763	0.100763		1.44801	8.86254	1.71598	9.14476	9.14476	1.44801	0.00886254	0.00171598	0.00914476	0.00914476		1.44524	8.37972	0.526847	8.92862	8.92862	1.44524	0.000837972	5.26847e-05	0.000892862	0.000892862
1.45907	9.94893	1.91251	8.02338	8.02338		1.43694	11.3027	0.653311	11.9504	11.9504	1.43694	1.13027	0.0653311	1.19504	1.19504		1.42865	9.55031	0.459485	10.0488	10.0488		1.42865	0.0955031	0.00459485	0.100488	0.100488		1.45077	8.83176	1.70952	9.12337	9.12337	1.45077	0.00883176	0.00170952	0.00912337	0.00912337		1.44801	10.4018	0.531981	8.90354	8.90354	1.44801	0.00104018	5.31981e-05	0.000890354	0.000890354
1.46184	9.16785	1.89898	8.00074	8.00074		1.43971	12.332	0.654937	11.9234	11.9234	1.43971	1.2332	0.0654937	1.19234	1.19234		1.43141	10.8872	0.465898	10.0215	10.0215		1.43141	0.108872	0.00465898	0.100215	0.100215		1.45354	7.88761	1.67871	9.102	9.102	1.45354	0.00788761	0.00167871	0.009102	0.009102		1.45077	8.97962	0.523907	8.87867	8.87867	1.45077	0.000897962	5.23907e-05	0.000887867	0.000887867
1.4646	5.96339	1.8874	7.9783	7.9783		1.44248	12.7885	0.647035	11.8966	11.8966	1.44248	1.27885	0.0647035	1.18966	1.18966		1.43418	9.39562	0.458215	9.99421	9.99421		1.43418	0.0939562	0.00458215	0.0999421	0.0999421		1.4563	6.25785	1.69262	9.08081	9.08081	1.4563	0.00625785	0.00169262	0.00908081	0.00908081		1.45354	8.70105	0.513181	8.85385	8.85385	1.45354	0.000870105	5.13181e-05	0.000885385	0.000885385
1.46737	7.61653	1.87737	7.95591	7.95591		1.44524	12.2579	0.641236	11.87	11.87	1.44524	1.22579	0.0641236	1.187	1.187		1.43694	10.305	0.4686	9.96717	9.96717		1.43694	0.10305	0.004686	0.0996717	0.0996717		1.45907	10.3762	1.68241	9.05963	9.05963	1.45907	0.0103762	0.00168241	0.00905963	0.00905963		1.4563	8.75906	0.520585	8.82924	8.82924	1.4563	0.000875906	5.20585e-05	0.000882924	0.000882924
1.47013	8.19694	1.89136	7.93372	7.93372		1.44801	12.1977	0.639101	11.8435	11.8435	1.44801	1.21977	0.0639101	1.18435	1.18435		1.43971	9.40274	0.463923	9.94018	9.94018		1.43971	0.0940274	0.00463923	0.0994018	0.0994018		1.46184	9.39878	1.67472	9.03854	9.03854	1.46184	0.00939878	0.00167472	0.00903854	0.00903854		1.45907	8.06158	0.512051	8.80467	8.80467	1.45907	0.000806158	5.12051e-05	0.000880467	0.000880467
1.4729	6.1957	1.86919	7.91157	7.91157		1.45077	12.7076	0.634406	11.8172	11.8172	1.45077	1.27076	0.0634406	1.18172	1.18172		1.44248	10.082	0.46037	9.91332	9.91332		1.44248	0.10082	0.0046037	0.0991332	0.0991332		1.4646	8.04127	1.66243	9.01762	9.01762	1.4646	0.00804127	0.00166243	0.00901762	0.00901762		1.46184	8.86041	0.51253	8.78023	8.78023	1.46184	0.000886041	5.1253e-05	0.000878023	0.000878023
1.47566	7.73289	1.87546	7.88962	7.88962		1.45354	11.8066	0.623202	11.791	11.791	1.45354	1.18066	0.0623202	1.1791	1.1791		1.44524	9.79152	0.454159	9.88669	9.88669		1.44524	0.0979152	0.00454159	0.0988669	0.0988669		1.46737	8.74756	1.65596	8.99671	8.99671	1.46737	0.00874756	0.00165596	0.00899671	0.00899671		1.4646	8.78305	0.50876	8.756	8.756	1.4646	0.000878305	5.0876e-05	0.0008756	0.0008756
1.47843	7.16769	1.87437	7.86771	7.86771		1.4563	11.5145	0.631363	11.765	11.765	1.4563	1.15145	0.0631363	1.1765	1.1765		1.44801	9.98261	0.45302	9.86009	9.86009		1.44801	0.0998261	0.0045302	0.0986009	0.0986009		1.47013	9.88556	1.67849	8.97597	8.97597	1.47013	0.00988556	0.00167849	0.00897597	0.00897597		1.46737	8.59749	0.505649	8.7318	8.7318	1.46737	0.000859749	5.05649e-05	0.00087318	0.00087318
1.4812	7.99322	1.86963	7.84592	7.84592		1.45907	10.6906	0.62153	11.7391	11.7391	1.45907	1.06906	0.062153	1.17391	1.17391		1.45077	9.56435	0.449334	9.83373	9.83373		1.45077	0.0956435	0.00449334	0.0983373	0.0983373		1.4729	7.84868	1.64	8.95523	8.95523	1.4729	0.00784868	0.00164	0.00895523	0.00895523		1.47013	8.64361	0.509915	8.70782	8.70782	1.47013	0.000864361	5.09915e-05	0.000870782	0.000870782
1.48396	9.36479	1.87928	7.82431	7.82431		1.46184	11.9762	0.621892	11.7133	11.7133	1.46184	1.19762	0.0621892	1.17133	1.17133		1.45354	10.2171	0.445525	9.8074	9.8074		1.45354	0.102171	0.00445525	0.098074	0.098074		1.47566	10.7937	1.66041	8.93465	8.93465	1.47566	0.0107937	0.00166041	0.00893465	0.00893465		1.4729	8.65044	0.503934	8.68388	8.68388	1.4729	0.000865044	5.03934e-05	0.000868388	0.000868388
1.48673	7.57719	1.85439	7.80275	7.80275		1.4646	11.5006	0.61804	11.6878	11.6878	1.4646	1.15006	0.061804	1.16878	1.16878		1.4563	10.5742	0.452209	9.7813	9.7813		1.4563	0.105742	0.00452209	0.097813	0.097813		1.47843	9.84317	1.65465	8.91408	8.91408	1.47843	0.00984317	0.00165465	0.00891408	0.00891408		1.47566	8.25428	0.502809	8.66014	8.66014	1.47566	0.000825428	5.02809e-05	0.000866014	0.000866014
1.48949	7.61297	1.8564	7.78137	7.78137		1.46737	12.5191	0.616009	11.6623	11.6623	1.46737	1.25191	0.0616009	1.16623	1.16623		1.45907	9.9641	0.442452	9.75524	9.75524		1.45907	0.099641	0.00442452	0.0975524	0.0975524		1.4812	10.7561	1.65358	8.89359	8.89359	1.4812	0.0107561	0.00165358	0.00889359	0.00889359		1.47843	8.72788	0.504294	8.63644	8.63644	1.47843	0.000872788	5.04294e-05	0.000863644	0.000863644
1.49226	8.81744	1.86093	7.76003	7.76003		1.47013	11.6678	0.617319	11.637	11.637	1.47013	1.16678	0.0617319	1.1637	1.1637		1.46184	9.60097	0.441487	9.72931	9.72931		1.46184	0.0960097	0.00441487	0.0972931	0.0972931		1.48396	8.28839	1.64652	8.87325	8.87325	1.48396	0.00828839	0.00164652	0.00887325	0.00887325		1.4812	8.83881	0.50161	8.61286	8.61286	1.4812	0.000883881	5.0161e-05	0.000861286	0.000861286
1.49502	6.43777	1.85396	7.73888	7.73888		1.4729	11.1484	0.611808	11.6119	11.6119	1.4729	1.11484	0.0611808	1.16119	1.16119		1.4646	9.85347	0.440572	9.70359	9.70359		1.4646	0.0985347	0.00440572	0.0970359	0.0970359		1.48673	7.88815	1.6264	8.85291	8.85291	1.48673	0.00788815	0.0016264	0.00885291	0.00885291		1.48396	9.06876	0.506753	8.58949	8.58949	1.48396	0.000906876	5.06753e-05	0.000858949	0.000858949
1.49779	5.91174	1.85684	7.71776	7.71776		1.47566	11.2402	0.610549	11.5869	11.5869	1.47566	1.12402	0.0610549	1.15869	1.15869		1.46737	10.2353	0.438993	9.67792	9.67792		1.46737	0.102353	0.00438993	0.0967792	0.0967792		1.48949	9.09054	1.63585	8.83272	8.83272	1.48949	0.00909054	0.00163585	0.00883272	0.00883272		1.48673	8.04894	0.496665	8.56615	8.56615	1.48673	0.000804894	4.96665e-05	0.000856615	0.000856615
1.50055	10.1743	1.8388	7.69682	7.69682		1.47843	12.1485	0.613403	11.562	11.562	1.47843	1.21485	0.0613403	1.1562	1.1562		1.47013	9.55955	0.43991	9.65246	9.65246		1.47013	0.0955955	0.0043991	0.0965246	0.0965246		1.49226	8.6478	1.63507	8.81254	8.81254	1.49226	0.0086478	0.00163507	0.00881254	0.00881254		1.48949	8.27032	0.498847	8.54301	8.54301	1.48949	0.000827032	4.98847e-05	0.000854301	0.000854301
1.50332	9.46901	1.85884	7.67591	7.67591		1.4812	13.188	0.612374	11.5372	11.5372	1.4812	1.3188	0.0612374	1.15372	1.15372		1.4729	9.92663	0.434999	9.62704	9.62704		1.4729	0.0992663	0.00434999	0.0962704	0.0962704		1.49502	10.5788	1.63319	8.79249	8.79249	1.49502	0.0105788	0.00163319	0.00879249	0.00879249		1.49226	8.89443	0.500593	8.51991	8.51991	1.49226	0.000889443	5.00593e-05	0.000851991	0.000851991
1.50609	9.26612	1.85409	7.65511	7.65511		1.48396	11.8561	0.611359	11.5127	11.5127	1.48396	1.18561	0.0611359	1.15127	1.15127		1.47566	9.91923	0.434663	9.60184	9.60184		1.47566	0.0991923	0.00434663	0.0960184	0.0960184		1.49779	9.08434	1.64539	8.77245	8.77245	1.49779	0.00908434	0.00164539	0.00877245	0.00877245		1.49502	8.63406	0.496977	8.49701	8.49701	1.49502	0.000863406	4.96977e-05	0.000849701	0.000849701
1.50885	8.14512	1.83024	7.63448	7.63448		1.48673	12.4475	0.606505	11.4882	11.4882	1.48673	1.24475	0.0606505	1.14882	1.14882		1.47843	9.85229	0.435028	9.57667	9.57667		1.47843	0.0985229	0.00435028	0.0957667	0.0957667		1.50055	7.5259	1.61146	8.75255	8.75255	1.50055	0.0075259	0.00161146	0.00875255	0.00875255		1.49779	8.59105	0.501703	8.47414	8.47414	1.49779	0.000859105	5.01703e-05	0.000847414	0.000847414
1.51162	5.47554	1.83989	7.61389	7.61389		1.48949	11.7033	0.607478	11.4639	11.4639	1.48949	1.17033	0.0607478	1.14639	1.14639		1.4812	9.61965	0.433712	9.55163	9.55163		1.4812	0.0961965	0.00433712	0.0955163	0.0955163		1.50332	9.57629	1.6336	8.73264	8.73264	1.50332	0.00957629	0.0016336	0.00873264	0.00873264		1.50055	7.54212	0.489086	8.45148	8.45148	1.50055	0.000754212	4.89086e-05	0.000845148	0.000845148
1.51438	7.49454	1.8344	7.59347	7.59347		1.49226	12.1446	0.607233	11.4397	11.4397	1.49226	1.21446	0.0607233	1.14397	1.14397		1.48396	9.18772	0.433543	9.5268	9.5268		1.48396	0.0918772	0.00433543	0.095268	0.095268		1.50609	8.8261	1.62197	8.71281	8.71281	1.50609	0.0088261	0.00162197	0.00871281	0.00871281		1.50332	8.56555	0.498851	8.42884	8.42884	1.50332	0.000856555	4.98851e-05	0.000842884	0.000842884
1.51715	5.56826	1.83153	7.57307	7.57307		1.49502	12.6623	0.604989	11.4158	11.4158	1.49502	1.26623	0.0604989	1.14158	1.14158		1.48673	8.74816	0.426341	9.50201	9.50201		1.48673	0.0874816	0.00426341	0.0950201	0.0950201		1.50885	8.46059	1.61712	8.69311	8.69311	1.50885	0.00846059	0.00161712	0.00869311	0.00869311		1.50609	8.71529	0.497713	8.40632	8.40632	1.50609	0.000871529	4.97713e-05	0.000840632	0.000840632
1.51991	8.69438	1.84106	7.55285	7.55285		1.49779	11.6118	0.608946	11.3918	11.3918	1.49779	1.16118	0.0608946	1.13918	1.13918		1.48949	8.77673	0.427689	9.47743	9.47743		1.48949	0.0877673	0.00427689	0.0947743	0.0947743		1.51162	7.47078	1.61978	8.6734	8.6734	1.51162	0.00747078	0.00161978	0.0086734	0.0086734		1.50885	8.8733	0.492406	8.384	8.384	1.50885	0.00088733	4.92406e-05	0.0008384	0.0008384
1.52268	6.89769	1.82419	7.53265	7.53265		1.50055	11.5569	0.596375	11.3681	11.3681	1.50055	1.15569	0.0596375	1.13681	1.13681		1.49226	9.84826	0.431839	9.45288	9.45288		1.49226	0.0984826	0.00431839	0.0945288	0.0945288		1.51438	6.60576	1.6042	8.65383	8.65383	1.51438	0.00660576	0.0016042	0.00865383	0.00865383		1.51162	9.06695	0.499568	8.36171	8.36171	1.51162	0.000906695	4.99568e-05	0.000836171	0.000836171
1.52545	10.598	1.83705	7.51255	7.51255		1.50332	11.6036	0.604176	11.3445	11.3445	1.50332	1.16036	0.0604176	1.13445	1.13445		1.49502	9.20707	0.4262	9.42854	9.42854		1.49502	0.0920707	0.004262	0.0942854	0.0942854		1.51715	11.63	1.63644	8.63425	8.63425	1.51715	0.01163	0.00163644	0.00863425	0.00863425		1.51438	8.32659	0.492359	8.33961	8.33961	1.51438	0.000832659	4.92359e-05	0.000833961	0.000833961
1.52821	7.99818	1.82486	7.49261	7.49261		1.50609	10.7162	0.600932	11.3209	11.3209	1.50609	1.07162	0.0600932	1.13209	1.13209		1.49779	9.18608	0.428919	9.40424	9.40424		1.49779	0.0918608	0.00428919	0.0940424	0.0940424		1.51991	7.19488	1.61175	8.6148	8.6148	1.51991	0.00719488	0.00161175	0.0086148	0.0086148		1.51715	8.36852	0.494274	8.31755	8.31755	1.51715	0.000836852	4.94274e-05	0.000831755	0.000831755
1.53098	10.4269	1.83074	7.4727	7.4727		1.50885	11.4985	0.597526	11.2976	11.2976	1.50885	1.14985	0.0597526	1.12976	1.12976		1.50055	9.13501	0.422565	9.38014	9.38014		1.50055	0.0913501	0.00422565	0.0938014	0.0938014		1.52268	9.13268	1.60591	8.59535	8.59535	1.52268	0.00913268	0.00160591	0.00859535	0.00859535		1.51991	8.57708	0.495296	8.29567	8.29567	1.51991	0.000857708	4.95296e-05	0.000829567	0.000829567
1.53374	6.07091	1.82308	7.45295	7.45295		1.51162	11.3101	0.601839	11.2744	11.2744	1.51162	1.13101	0.0601839	1.12744	1.12744		1.50332	9.50478	0.428419	9.35607	9.35607		1.50332	0.0950478	0.00428419	0.0935607	0.0935607		1.52545	5.69537	1.60153	8.57595	8.57595	1.52545	0.00569537	0.00160153	0.00857595	0.00857595		1.52268	8.00643	0.486329	8.27383	8.27383	1.52268	0.000800643	4.86329e-05	0.000827383	0.000827383
1.53651	9.79388	1.81767	7.43322	7.43322		1.51438	10.7299	0.598669	11.2513	11.2513	1.51438	1.07299	0.0598669	1.12513	1.12513		1.50609	9.43851	0.426297	9.33213	9.33213		1.50609	0.0943851	0.00426297	0.0933213	0.0933213		1.52821	8.67463	1.60194	8.55668	8.55668	1.52821	0.00867463	0.00160194	0.00855668	0.00855668		1.52545	8.76127	0.494244	8.2521	8.2521	1.52545	0.000876127	4.94244e-05	0.00082521	0.00082521
1.53927	5.06264	1.81336	7.41365	7.41365		1.51715	11.129	0.600253	11.2283	11.2283	1.51715	1.1129	0.0600253	1.12283	1.12283		1.50885	8.91083	0.422872	9.30839	9.30839		1.50885	0.0891083	0.00422872	0.0930839	0.0930839		1.53098	10.2276	1.61621	8.5374	8.5374	1.53098	0.0102276	0.00161621	0.0085374	0.0085374		1.52821	8.21366	0.489335	8.23055	8.23055	1.52821	0.000821366	4.89335e-05	0.000823055	0.000823055
1.54204	7.94777	1.81909	7.3941	7.3941		1.51991	12.1281	0.600289	11.2055	11.2055	1.51991	1.21281	0.0600289	1.12055	1.12055		1.51162	9.96305	0.430668	9.28468	9.28468		1.51162	0.0996305	0.00430668	0.0928468	0.0928468		1.53374	4.55927	1.59221	8.51824	8.51824	1.53374	0.00455927	0.00159221	0.00851824	0.00851824		1.53098	7.91395	0.488726	8.20904	8.20904	1.53098	0.000791395	4.88726e-05	0.000820904	0.000820904
1.54481	8.62248	1.81306	7.37464	7.37464		1.52268	12.2304	0.595567	11.1828	11.1828	1.52268	1.22304	0.0595567	1.11828	1.11828		1.51438	9.9869	0.425162	9.26117	9.26117		1.51438	0.099869	0.00425162	0.0926117	0.0926117		1.53651	9.11888	1.60164	8.49907	8.49907	1.53651	0.00911888	0.00160164	0.00849907	0.00849907		1.53374	8.54761	0.491937	8.18771	8.18771	1.53374	0.000854761	4.91937e-05	0.000818771	0.000818771
1.54757	7.55248	1.80927	7.35534	7.35534		1.52545	10.8052	0.594543	11.1602	11.1602	1.52545	1.08052	0.0594543	1.11602	1.11602		1.51715	9.31174	0.424625	9.23769	9.23769		1.51715	0.0931174	0.00424625	0.0923769	0.0923769		1.53927	8.71732	1.59808	8.48002	8.48002	1.53927	0.00871732	0.00159808	0.00848002	0.00848002		1.53651	8.00984	0.486179	8.16641	8.16641	1.53651	0.000800984	4.86179e-05	0.000816641	0.000816641
1.55034	9.59347	1.81832	7.33605	7.33605		1.52821	10.2598	0.593388	11.1378	11.1378	1.52821	1.02598	0.0593388	1.11378	1.11378		1.51991	9.33475	0.425571	9.21442	9.21442		1.51991	0.0933475	0.00425571	0.0921442	0.0921442		1.54204	9.60342	1.60456	8.46098	8.46098	1.54204	0.00960342	0.00160456	0.00846098	0.00846098		1.53927	7.57583	0.486628	8.14529	8.14529	1.53927	0.000757583	4.86628e-05	0.000814529	0.000814529
1.5531	9.26413	1.80638	7.31691	7.31691		1.53098	11.0432	0.595967	11.1154	11.1154	1.53098	1.10432	0.0595967	1.11154	1.11154		1.52268	9.50441	0.421456	9.19117	9.19117		1.52268	0.0950441	0.00421456	0.0919117	0.0919117		1.54481	8.57878	1.58952	8.44199	8.44199	1.54481	0.00857878	0.00158952	0.00844199	0.00844199		1.54204	8.4999	0.490616	8.12421	8.12421	1.54204	0.00084999	4.90616e-05	0.000812421	0.000812421
1.55587	5.92992	1.80708	7.29779	7.29779		1.53374	11.0044	0.59529	11.0933	11.0933	1.53374	1.10044	0.059529	1.10933	1.10933		1.52545	8.79256	0.421052	9.16804	9.16804		1.52545	0.0879256	0.00421052	0.0916804	0.0916804		1.54757	6.36951	1.58291	8.42307	8.42307	1.54757	0.00636951	0.00158291	0.00842307	0.00842307		1.54481	7.99532	0.484144	8.10323	8.10323	1.54481	0.000799532	4.84144e-05	0.000810323	0.000810323
1.55863	8.00289	1.78983	7.27882	7.27882		1.53651	10.5826	0.589729	11.0712	11.0712	1.53651	1.05826	0.0589729	1.10712	1.10712		1.52821	9.34833	0.420309	9.14511	9.14511		1.52821	0.0934833	0.00420309	0.0914511	0.0914511		1.55034	7.604	1.59359	8.40417	8.40417	1.55034	0.007604	0.00159359	0.00840417	0.00840417		1.54757	7.60671	0.482138	8.08242	8.08242	1.54757	0.000760671	4.82138e-05	0.000808242	0.000808242
1.5614	7.04876	1.7999	7.25987	7.25987		1.53927	11.1337	0.593747	11.0493	11.0493	1.53927	1.11337	0.0593747	1.10493	1.10493		1.53098	9.04511	0.42087	9.1222	9.1222		1.53098	0.0904511	0.0042087	0.091222	0.091222		1.5531	10.6962	1.59928	8.38539	8.38539	1.5531	0.0106962	0.00159928	0.00838539	0.00838539		1.55034	7.22274	0.483252	8.06165	8.06165	1.55034	0.000722274	4.83252e-05	0.000806165	0.000806165
1.56417	4.51851	1.79169	7.24099	7.24099		1.54204	10.5897	0.590818	11.0274	11.0274	1.54204	1.05897	0.0590818	1.10274	1.10274		1.53374	9.66715	0.423537	9.09949	9.09949		1.53374	0.0966715	0.00423537	0.0909949	0.0909949		1.55587	9.06283	1.5975	8.36659	8.36659	1.55587	0.00906283	0.0015975	0.00836659	0.00836659		1.5531	8.03009	0.484047	8.04106	8.04106	1.5531	0.000803009	4.84047e-05	0.000804106	0.000804106
1.56693	8.23107	1.80396	7.22226	7.22226		1.54481	11.5652	0.589261	11.0057	11.0057	1.54481	1.15652	0.0589261	1.10057	1.10057		1.53651	8.65932	0.416703	9.07681	9.07681		1.53651	0.0865932	0.00416703	0.0907681	0.0907681		1.55863	8.87112	1.57294	8.34791	8.34791	1.55863	0.00887112	0.00157294	0.00834791	0.00834791		1.55587	7.83068	0.483679	8.02049	8.02049	1.55587	0.000783068	4.83679e-05	0.000802049	0.000802049
1.5697	7.01628	1.79414	7.20354	7.20354		1.54757	11.7678	0.59126	10.9842	10.9842	1.54757	1.17678	0.059126	1.09842	1.09842		1.53927	8.40146	0.415773	9.05433	9.05433		1.53927	0.0840146	0.00415773	0.0905433	0.0905433		1.5614	5.33224	1.57126	8.32921	8.32921	1.5614	0.00533224	0.00157126	0.00832921	0.00832921		1.55863	8.05102	0.47992	8.0001	8.0001	1.55863	0.000805102	4.7992e-05	0.00080001	0.00080001
1.57246	6.08041	1.78207	7.18496	7.18496		1.55034	10.6723	0.590533	10.9627	10.9627	1.55034	1.06723	0.0590533	1.09627	1.09627		1.54204	8.15159	0.416074	9.03187	9.03187		1.54204	0.0815159	0.00416074	0.0903187	0.0903187		1.56417	9.15498	1.59042	8.31055	8.31055	1.56417	0.00915498	0.00159042	0.00831055	0.00831055		1.5614	7.5495	0.481082	7.97974	7.97974	1.5614	0.00075495	4.81082e-05	0.000797974	0.000797974
1.57523	7.91422	1.78735	7.16639	7.16639		1.5531	10.9919	0.58722	10.9414	10.9414	1.5531	1.09919	0.058722	1.09414	1.09414		1.54481	9.43798	0.419409	9.00952	9.00952		1.54481	0.0943798	0.00419409	0.0900952	0.0900952		1.56693	12.5391	1.59394	8.29202	8.29202	1.56693	0.0125391	0.00159394	0.00829202	0.00829202		1.56417	8.41811	0.482794	7.95948	7.95948	1.56417	0.000841811	4.82794e-05	0.000795948	0.000795948
1.57799	6.76711	1.78459	7.14797	7.14797		1.55587	10.1323	0.588839	10.9201	10.9201	1.55587	1.01323	0.0588839	1.09201	1.09201		1.54757	8.46887	0.414895	8.98736	8.98736		1.54757	0.0846887	0.00414895	0.0898736	0.0898736		1.5697	12.279	1.59296	8.27346	8.27346	1.5697	0.012279	0.00159296	0.00827346	0.00827346		1.56693	8.00932	0.480472	7.93938	7.93938	1.56693	0.000800932	4.80472e-05	0.000793938	0.000793938
1.58076	5.88223	1.7825	7.12955	7.12955		1.55863	10.179	0.580837	10.8991	10.8991	1.55863	1.0179	0.0580837	1.08991	1.08991		1.55034	8.67306	0.416488	8.96523	8.96523		1.55034	0.0867306	0.00416488	0.0896523	0.0896523		1.57246	7.48381	1.57194	8.25501	8.25501	1.57246	0.00748381	0.00157194	0.00825501	0.00825501		1.5697	8.27814	0.483439	7.91932	7.91932	1.5697	0.000827814	4.83439e-05	0.000791932	0.000791932
1.58352	7.15322	1.79116	7.11127	7.11127		1.5614	10.4211	0.586981	10.8781	10.8781	1.5614	1.04211	0.0586981	1.08781	1.08781		1.5531	8.7117	0.415438	8.94329	8.94329		1.5531	0.087117	0.00415438	0.0894329	0.0894329		1.57523	10.324	1.58893	8.23655	8.23655	1.57523	0.010324	0.00158893	0.00823655	0.00823655		1.57246	8.12736	0.479178	7.89942	7.89942	1.57246	0.000812736	4.79178e-05	0.000789942	0.000789942
1.58629	6.32446	1.77333	7.09299	7.09299		1.56417	9.66186	0.585454	10.8572	10.8572	1.56417	0.966186	0.0585454	1.08572	1.08572		1.55587	9.03985	0.417613	8.92137	8.92137		1.55587	0.0903985	0.00417613	0.0892137	0.0892137		1.57799	10.808	1.58434	8.2182	8.2182	1.57799	0.010808	0.00158434	0.0082182	0.0082182		1.57523	7.44712	0.478709	7.87956	7.87956	1.57523	0.000744712	4.78709e-05	0.000787956	0.000787956
1.58906	4.84504	1.77432	7.07478	7.07478		1.56693	11.8983	0.584983	10.8364	10.8364	1.56693	1.18983	0.0584983	1.08364	1.08364		1.55863	8.35648	0.409576	8.89965	8.89965		1.55863	0.0835648	0.00409576	0.0889965	0.0889965		1.58076	8.87395	1.57021	8.19982	8.19982	1.58076	0.00887395	0.00157021	0.00819982	0.00819982		1.57799	8.40265	0.479848	7.85986	7.85986	1.57799	0.000840265	4.79848e-05	0.000785986	0.000785986
1.59182	8.75041	1.77639	7.05671	7.05671		1.5697	10.5317	0.584152	10.8158	10.8158	1.5697	1.05317	0.0584152	1.08158	1.08158		1.5614	9.23932	0.415753	8.87794	8.87794		1.5614	0.0923932	0.00415753	0.0887794	0.0887794		1.58352	9.04683	1.57912	8.18156	8.18156	1.58352	0.00904683	0.00157912	0.00818156	0.00818156		1.58076	7.44917	0.476727	7.84018	7.84018	1.58076	0.000744917	4.76727e-05	0.000784018	0.000784018
1.59459	9.64281	1.78074	7.03866	7.03866		1.57246	10.035	0.579787	10.7953	10.7953	1.57246	1.0035	0.0579787	1.07953	1.07953		1.56417	9.14992	0.414511	8.85635	8.85635		1.56417	0.0914992	0.00414511	0.0885635	0.0885635		1.58629	5.94512	1.55491	8.16328	8.16328	1.58629	0.00594512	0.00155491	0.00816328	0.00816328		1.58352	6.82103	0.477319	7.82067	7.82067	1.58352	0.000682103	4.77319e-05	0.000782067	0.000782067
1.59735	7.01504	1.78238	7.02075	7.02075		1.57523	10.7456	0.582266	10.7748	10.7748	1.57523	1.07456	0.0582266	1.07748	1.07748		1.56693	8.33563	0.411006	8.83493	8.83493		1.56693	0.0833563	0.00411006	0.0883493	0.0883493		1.58906	8.0099	1.56059	8.14504	8.14504	1.58906	0.0080099	0.00156059	0.00814504	0.00814504		1.58629	8.87816	0.481821	7.80119	7.80119	1.58629	0.000887816	4.81821e-05	0.000780119	0.000780119
1.60012	7.12339	1.76975	7.00278	7.00278		1.57799	10.8499	0.581079	10.7546	10.7546	1.57799	1.08499	0.0581079	1.07546	1.07546		1.5697	8.89019	0.413899	8.81355	8.81355		1.5697	0.0889019	0.00413899	0.0881355	0.0881355		1.59182	5.75137	1.55219	8.12691	8.12691	1.59182	0.00575137	0.00155219	0.00812691	0.00812691		1.58906	7.46684	0.475147	7.7818	7.7818	1.58906	0.000746684	4.75147e-05	0.00077818	0.00077818
1.60288	7.3676	1.7782	6.98498	6.98498		1.58076	11.2095	0.581997	10.7344	10.7344	1.58076	1.12095	0.0581997	1.07344	1.07344		1.57246	9.14823	0.412912	8.79234	8.79234		1.57246	0.0914823	0.00412912	0.0879234	0.0879234		1.59459	7.892	1.56209	8.10876	8.10876	1.59459	0.007892	0.00156209	0.00810876	0.00810876		1.59182	8.5345	0.476312	7.76257	7.76257	1.59182	0.00085345	4.76312e-05	0.000776257	0.000776257
1.60565	5.43727	1.7554	6.96718	6.96718		1.58352	11.2269	0.585483	10.7143	10.7143	1.58352	1.12269	0.0585483	1.07143	1.07143		1.57523	9.34414	0.414368	8.77116	8.77116		1.57523	0.0934414	0.00414368	0.0877116	0.0877116		1.59735	7.33863	1.56283	8.09072	8.09072	1.59735	0.00733863	0.00156283	0.00809072	0.00809072		1.59459	7.76559	0.474119	7.74337	7.74337	1.59459	0.000776559	4.74119e-05	0.000774337	0.000774337
1.60842	9.15198	1.76457	6.94945	6.94945		1.58629	11.4016	0.581062	10.6943	10.6943	1.58629	1.14016	0.0581062	1.06943	1.06943		1.57799	8.71576	0.410697	8.75016	8.75016		1.57799	0.0871576	0.00410697	0.0875016	0.0875016		1.60012	9.80283	1.56888	8.07265	8.07265	1.60012	0.00980283	0.00156888	0.00807265	0.00807265		1.59735	7.0686	0.474342	7.72433	7.72433	1.59735	0.00070686	4.74342e-05	0.000772433	0.000772433
1.61118	7.33339	1.7715	6.93184	6.93184		1.58906	10.5999	0.57751	10.6744	10.6744	1.58906	1.05999	0.057751	1.06744	1.06744		1.58076	9.17542	0.41133	8.72918	8.72918		1.58076	0.0917542	0.0041133	0.0872918	0.0872918		1.60288	7.23883	1.55459	8.0547	8.0547	1.60288	0.00723883	0.00155459	0.0080547	0.0080547		1.60012	7.69071	0.473316	7.70531	7.70531	1.60012	0.000769071	4.73316e-05	0.000770531	0.000770531
1.61395	3.81645	1.75695	6.91422	6.91422		1.59182	10.6705	0.578153	10.6547	10.6547	1.59182	1.06705	0.0578153	1.06547	1.06547		1.58352	8.98627	0.414076	8.70838	8.70838		1.58352	0.0898627	0.00414076	0.0870838	0.0870838		1.60565	8.28693	1.54643	8.03672	8.03672	1.60565	0.00828693	0.00154643	0.00803672	0.00803672		1.60288	7.29558	0.470704	7.68645	7.68645	1.60288	0.000729558	4.70704e-05	0.000768645	0.000768645
1.61671	5.3876	1.77097	6.89674	6.89674		1.59459	10.63	0.577758	10.635	10.635	1.59459	1.063	0.0577758	1.0635	1.0635		1.58629	8.8326	0.410033	8.6876	8.6876		1.58629	0.088326	0.00410033	0.086876	0.086876		1.60842	5.69463	1.54291	8.01878	8.01878	1.60842	0.00569463	0.00154291	0.00801878	0.00801878		1.60565	8.2754	0.472169	7.66761	7.66761	1.60565	0.00082754	4.72169e-05	0.000766761	0.000766761
1.61948	5.79909	1.75911	6.87925	6.87925		1.59735	11.1121	0.579599	10.6155	10.6155	1.59735	1.11121	0.0579599	1.06155	1.06155		1.58906	8.85154	0.409286	8.66692	8.66692		1.58906	0.0885154	0.00409286	0.0866692	0.0866692		1.61118	5.76049	1.55547	8.00095	8.00095	1.61118	0.00576049	0.00155547	0.00800095	0.00800095		1.60842	7.65161	0.472478	7.64886	7.64886	1.60842	0.000765161	4.72478e-05	0.000764886	0.000764886
1.62224	6.02703	1.7516	6.86188	6.86188		1.60012	10.2968	0.577063	10.596	10.596	1.60012	1.02968	0.0577063	1.0596	1.0596		1.59182	8.36165	0.406493	8.64642	8.64642		1.59182	0.0836165	0.00406493	0.0864642	0.0864642		1.61395	6.97659	1.5425	7.9831	7.9831	1.61395	0.00697659	0.0015425	0.0079831	0.0079831		1.61118	7.20907	0.472178	7.63026	7.63026	1.61118	0.000720907	4.72178e-05	0.000763026	0.000763026
1.62501	7.05554	1.76403	6.84451	6.84451		1.60288	10.1757	0.576209	10.5767	10.5767	1.60288	1.01757	0.0576209	1.05767	1.05767		1.59459	8.45102	0.406766	8.62596	8.62596		1.59459	0.0845102	0.00406766	0.0862596	0.0862596		1.61671	7.93229	1.55488	7.96535	7.96535	1.61671	0.00793229	0.00155488	0.00796535	0.00796535		1.61395	8.00451	0.471791	7.61169	7.61169	1.61395	0.000800451	4.71791e-05	0.000761169	0.000761169
1.62778	8.31182	1.75133	6.82719	6.82719		1.60565	10.4952	0.570584	10.5574	10.5574	1.60565	1.04952	0.0570584	1.05574	1.05574		1.59735	8.97893	0.411318	8.60567	8.60567		1.59735	0.0897893	0.00411318	0.0860567	0.0860567		1.61948	9.38727	1.55484	7.94758	7.94758	1.61948	0.00938727	0.00155484	0.00794758	0.00794758		1.61671	7.57504	0.47287	7.59327	7.59327	1.61671	0.000757504	4.7287e-05	0.000759327	0.000759327
1.63054	4.94984	1.75865	6.81	6.81		1.60842	9.3227	0.572591	10.5383	10.5383	1.60842	0.93227	0.0572591	1.05383	1.05383		1.60012	8.29976	0.406971	8.58535	8.58535		1.60012	0.0829976	0.00406971	0.0858535	0.0858535		1.62224	4.97439	1.53076	7.92992	7.92992	1.62224	0.00497439	0.00153076	0.00792992	0.00792992		1.61948	7.90379	0.471174	7.57487	7.57487	1.61948	0.000790379	4.71174e-05	0.000757487	0.000757487
1.63331	6.50678	1.75383	6.7928	6.7928		1.61118	10.2768	0.575626	10.5193	10.5193	1.61118	1.02768	0.0575626	1.05193	1.05193		1.60288	8.69223	0.409333	8.56524	8.56524		1.60288	0.0869223	0.00409333	0.0856524	0.0856524		1.62501	8.31859	1.55176	7.91223	7.91223	1.62501	0.00831859	0.00155176	0.00791223	0.00791223		1.62224	7.14006	0.468311	7.55663	7.55663	1.62224	0.000714006	4.68311e-05	0.000755663	0.000755663
1.63607	7.04678	1.75938	6.77572	6.77572		1.61395	10.2932	0.57325	10.5003	10.5003	1.61395	1.02932	0.057325	1.05003	1.05003		1.60565	8.87548	0.404667	8.54515	8.54515		1.60565	0.0887548	0.00404667	0.0854515	0.0854515		1.62778	8.16566	1.54389	7.89459	7.89459	1.62778	0.00816566	0.00154389	0.00789459	0.00789459		1.62501	8.1151	0.472475	7.5384	7.5384	1.62501	0.00081151	4.72475e-05	0.00075384	0.00075384
1.63884	7.35397	1.74906	6.75863	6.75863		1.61671	10.1463	0.574325	10.4815	10.4815	1.61671	1.01463	0.0574325	1.04815	1.04815		1.60842	8.79132	0.406006	8.52516	8.52516		1.60842	0.0879132	0.00406006	0.0852516	0.0852516		1.63054	6.1039	1.53828	7.87705	7.87705	1.63054	0.0061039	0.00153828	0.00787705	0.00787705		1.62778	7.74403	0.467151	7.52026	7.52026	1.62778	0.000774403	4.67151e-05	0.000752026	0.000752026
1.6416	7.77454	1.74604	6.74165	6.74165		1.61948	11.1314	0.571615	10.4627	10.4627	1.61948	1.11314	0.0571615	1.04627	1.04627		1.61118	8.06424	0.405996	8.50533	8.50533		1.61118	0.0806424	0.00405996	0.0850533	0.0850533		1.63331	10.918	1.55393	7.85949	7.85949	1.63331	0.010918	0.00155393	0.00785949	0.00785949		1.63054	6.88945	0.467023	7.50227	7.50227	1.63054	0.000688945	4.67023e-05	0.000750227	0.000750227
1.64437	4.66388	1.7494	6.72467	6.72467		1.62224	9.94958	0.570792	10.4441	10.4441	1.62224	0.994958	0.0570792	1.04441	1.04441		1.61395	8.69191	0.405404	8.48553	8.48553		1.61395	0.0869191	0.00405404	0.0848553	0.0848553		1.63607	8.0001	1.54421	7.84203	7.84203	1.63607	0.0080001	0.00154421	0.00784203	0.00784203		1.63331	7.45311	0.469268	7.48429	7.48429	1.63331	0.000745311	4.69268e-05	0.000748429	0.000748429
1.64713	6.13289	1.74898	6.7078	6.7078		1.62501	10.449	0.572112	10.4255	10.4255	1.62501	1.0449	0.0572112	1.04255	1.04255		1.61671	7.90091	0.404695	8.46589	8.46589		1.61671	0.0790091	0.00404695	0.0846589	0.0846589		1.63884	7.9381	1.53771	7.82455	7.82455	1.63884	0.0079381	0.00153771	0.00782455	0.00782455		1.63607	8.35326	0.47344	7.46647	7.46647	1.63607	0.000835326	4.7344e-05	0.000746647	0.000746647
1.6499	6.43322	1.75074	6.69092	6.69092		1.62778	10.349	0.568136	10.407	10.407	1.62778	1.0349	0.0568136	1.0407	1.0407		1.61948	8.28092	0.402197	8.44627	8.44627		1.61948	0.0828092	0.00402197	0.0844627	0.0844627		1.6416	10.2782	1.53927	7.80717	7.80717	1.6416	0.0102782	0.00153927	0.00780717	0.00780717		1.63884	6.83305	0.464989	7.44866	7.44866	1.63884	0.000683305	4.64989e-05	0.000744866	0.000744866
1.65267	8.28107	1.74721	6.6741	6.6741		1.63054	10.5123	0.57198	10.3887	10.3887	1.63054	1.05123	0.057198	1.03887	1.03887		1.62224	8.63599	0.403316	8.42682	8.42682		1.62224	0.0863599	0.00403316	0.0842682	0.0842682		1.64437	11.3379	1.55697	7.78978	7.78978	1.64437	0.0113379	0.00155697	0.00778978	0.00778978		1.6416	6.88628	0.462012	7.43099	7.43099	1.6416	0.000688628	4.62012e-05	0.000743099	0.000743099
1.65543	7.22711	1.73888	6.65738	6.65738		1.63331	11.0478	0.571622	10.3704	10.3704	1.63331	1.10478	0.0571622	1.03704	1.03704		1.62501	8.2426	0.404535	8.40738	8.40738		1.62501	0.082426	0.00404535	0.0840738	0.0840738		1.64713	7.20361	1.53304	7.77248	7.77248	1.64713	0.00720361	0.00153304	0.00777248	0.00777248		1.64437	6.72232	0.46459	7.41334	7.41334	1.64437	0.000672232	4.6459e-05	0.000741334	0.000741334
1.6582	9.71802	1.74276	6.64065	6.64065		1.63607	10.9723	0.571605	10.3522	10.3522	1.63607	1.09723	0.0571605	1.03522	1.03522		1.62778	9.05995	0.401786	8.38804	8.38804		1.62778	0.0905995	0.00401786	0.0838804	0.0838804		1.6499	5.87766	1.52957	7.75517	7.75517	1.6499	0.00587766	0.00152957	0.00775517	0.00775517		1.64713	7.60128	0.466224	7.39584	7.39584	1.64713	0.000760128	4.66224e-05	0.000739584	0.000739584
1.66096	6.5205	1.73814	6.62403	6.62403		1.63884	9.95406	0.568498	10.3341	10.3341	1.63884	0.995406	0.0568498	1.03341	1.03341		1.63054	7.58209	0.398939	8.36886	8.36886		1.63054	0.0758209	0.00398939	0.0836886	0.0836886		1.65267	8.44215	1.53104	7.7379	7.7379	1.65267	0.00844215	0.00153104	0.0077379	0.0077379		1.6499	7.2656	0.465599	7.37835	7.37835	1.6499	0.00072656	4.65599e-05	0.000737835	0.000737835
1.66373	5.56835	1.73492	6.6074	6.6074		1.6416	10.8195	0.566903	10.3161	10.3161	1.6416	1.08195	0.0566903	1.03161	1.03161		1.63331	8.38899	0.402627	8.3497	8.3497		1.63331	0.0838899	0.00402627	0.083497	0.083497		1.65543	5.60546	1.51939	7.72072	7.72072	1.65543	0.00560546	0.00151939	0.00772072	0.00772072		1.65267	7.03227	0.461229	7.36094	7.36094	1.65267	0.000703227	4.61229e-05	0.000736094	0.000736094
1.66649	6.62124	1.72984	6.59088	6.59088		1.64437	11.5842	0.571602	10.2982	10.2982	1.64437	1.15842	0.0571602	1.02982	1.02982		1.63607	8.70934	0.403762	8.33069	8.33069		1.63607	0.0870934	0.00403762	0.0833069	0.0833069		1.6582	7.61595	1.52917	7.70353	7.70353	1.6582	0.00761595	0.00152917	0.00770353	0.00770353		1.65543	7.4604	0.464456	7.34367	7.34367	1.65543	0.00074604	4.64456e-05	0.000734367	0.000734367
1.66926	6.03223	1.73273	6.57435	6.57435		1.64713	10.409	0.567905	10.2804	10.2804	1.64713	1.0409	0.0567905	1.02804	1.02804		1.63884	8.70838	0.402276	8.31171	8.31171		1.63884	0.0870838	0.00402276	0.0831171	0.0831171		1.66096	5.26722	1.52305	7.68645	7.68645	1.66096	0.00526722	0.00152305	0.00768645	0.00768645		1.6582	7.61142	0.465157	7.32642	7.32642	1.6582	0.000761142	4.65157e-05	0.000732642	0.000732642
1.67203	6.30008	1.72784	6.55786	6.55786		1.6499	9.74861	0.567548	10.2626	10.2626	1.6499	0.974861	0.0567548	1.02626	1.02626		1.6416	8.21382	0.399047	8.29288	8.29288		1.6416	0.0821382	0.00399047	0.0829288	0.0829288		1.66373	9.82283	1.54055	7.66934	7.66934	1.66373	0.00982283	0.00154055	0.00766934	0.00766934		1.66096	7.01951	0.461386	7.3093	7.3093	1.66096	0.000701951	4.61386e-05	0.00073093	0.00073093
1.67479	6.08165	1.72897	6.54148	6.54148		1.65267	10.1474	0.564953	10.245	10.245	1.65267	1.01474	0.0564953	1.0245	1.0245		1.64437	8.60158	0.401009	8.27407	8.27407		1.64437	0.0860158	0.00401009	0.0827407	0.0827407		1.66649	8.48556	1.5307	7.65233	7.65233	1.66649	0.00848556	0.0015307	0.00765233	0.00765233		1.66373	7.33258	0.464074	7.2922	7.2922	1.66373	0.000733258	4.64074e-05	0.00072922	0.00072922
1.67756	6.68636	1.72673	6.52508	6.52508		1.65543	10.1546	0.563298	10.2274	10.2274	1.65543	1.01546	0.0563298	1.02274	1.02274		1.64713	8.55586	0.401144	8.25542	8.25542		1.64713	0.0855586	0.00401144	0.0825542	0.0825542		1.66926	7.16044	1.52322	7.63531	7.63531	1.66926	0.00716044	0.00152322	0.00763531	0.00763531		1.66649	7.05419	0.462196	7.27524	7.27524	1.66649	0.000705419	4.62196e-05	0.000727524	0.000727524
1.68032	7.1276	1.71758	6.50879	6.50879		1.6582	9.78579	0.564369	10.2099	10.2099	1.6582	0.978579	0.0564369	1.02099	1.02099		1.6499	7.83957	0.398967	8.23679	8.23679		1.6499	0.0783957	0.00398967	0.0823679	0.0823679		1.67203	6.894	1.51365	7.61832	7.61832	1.67203	0.006894	0.00151365	0.00761832	0.00761832		1.66926	7.5804	0.463722	7.25829	7.25829	1.66926	0.00075804	4.63722e-05	0.000725829	0.000725829
1.68309	7.46612	1.72702	6.49248	6.49248		1.66096	10.2964	0.564531	10.1926	10.1926	1.66096	1.02964	0.0564531	1.01926	1.01926		1.65267	8.391	0.398323	8.21824	8.21824		1.65267	0.08391	0.00398323	0.0821824	0.0821824		1.67479	6.9259	1.5153	7.60145	7.60145	1.67479	0.0069259	0.0015153	0.00760145	0.00760145		1.67203	6.34378	0.458433	7.24141	7.24141	1.67203	0.000634378	4.58433e-05	0.000724141	0.000724141
1.68585	6.56198	1.71737	6.47627	6.47627		1.66373	9.90411	0.563719	10.1753	10.1753	1.66373	0.990411	0.0563719	1.01753	1.01753		1.65543	8.12277	0.398494	8.19985	8.19985		1.65543	0.0812277	0.00398494	0.0819985	0.0819985		1.67756	9.11595	1.52505	7.58455	7.58455	1.67756	0.00911595	0.00152505	0.00758455	0.00758455		1.67479	7.17509	0.457339	7.22467	7.22467	1.67479	0.000717509	4.57339e-05	0.000722467	0.000722467
1.68862	5.39636	1.70976	6.46005	6.46005		1.66649	9.40073	0.563416	10.158	10.158	1.66649	0.940073	0.0563416	1.0158	1.0158		1.6582	8.86221	0.400709	8.18147	8.18147		1.6582	0.0886221	0.00400709	0.0818147	0.0818147		1.68032	7.46795	1.51662	7.56775	7.56775	1.68032	0.00746795	0.00151662	0.00756775	0.00756775		1.67756	6.92515	0.459379	7.20794	7.20794	1.67756	0.000692515	4.59379e-05	0.000720794	0.000720794
1.69139	6.91802	1.71918	6.44387	6.44387		1.66926	10.9468	0.565214	10.1408	10.1408	1.66926	1.09468	0.0565214	1.01408	1.01408		1.66096	8.27734	0.399528	8.16324	8.16324		1.66096	0.0827734	0.00399528	0.0816324	0.0816324		1.68309	7.48942	1.52337	7.55094	7.55094	1.68309	0.00748942	0.00152337	0.00755094	0.00755094		1.68032	6.76024	0.456931	7.19135	7.19135	1.68032	0.000676024	4.56931e-05	0.000719135	0.000719135
1.69415	6.10843	1.722	6.4278	6.4278		1.67203	9.40448	0.559855	10.1237	10.1237	1.67203	0.940448	0.0559855	1.01237	1.01237		1.66373	7.60672	0.395425	8.14503	8.14503		1.66373	0.0760672	0.00395425	0.0814503	0.0814503		1.68585	7.49229	1.51336	7.53422	7.53422	1.68585	0.00749229	0.00151336	0.00753422	0.00753422		1.68309	7.5018	0.462499	7.17476	7.17476	1.68309	0.00075018	4.62499e-05	0.000717476	0.000717476
1.69692	6.27099	1.71867	6.4117	6.4117		1.67479	9.36078	0.560168	10.1068	10.1068	1.67479	0.936078	0.0560168	1.01068	1.01068		1.66649	8.08241	0.396763	8.12697	8.12697		1.66649	0.0808241	0.00396763	0.0812697	0.0812697		1.68862	5.88434	1.50446	7.51749	7.51749	1.68862	0.00588434	0.00150446	0.00751749	0.00751749		1.68585	7.41734	0.459769	7.15831	7.15831	1.68585	0.000741734	4.59769e-05	0.000715831	0.000715831
1.69968	9.67107	1.71852	6.39571	6.39571		1.67756	10.1849	0.561005	10.0898	10.0898	1.67756	1.01849	0.0561005	1.00898	1.00898		1.66926	8.51109	0.397577	8.10893	8.10893		1.66926	0.0851109	0.00397577	0.0810893	0.0810893		1.69139	4.97824	1.50096	7.50081	7.50081	1.69139	0.00497824	0.00150096	0.00750081	0.00750081		1.68862	7.6536	0.457927	7.14186	7.14186	1.68862	0.00076536	4.57927e-05	0.000714186	0.000714186
1.70245	4.62661	1.70112	6.3797	6.3797		1.68032	10.4453	0.55979	10.073	10.073	1.68032	1.04453	0.055979	1.0073	1.0073		1.67203	8.06994	0.395444	8.09096	8.09096		1.67203	0.0806994	0.00395444	0.0809096	0.0809096		1.69415	8.6822	1.51193	7.48422	7.48422	1.69415	0.0086822	0.00151193	0.00748422	0.00748422		1.69139	7.28709	0.457936	7.12549	7.12549	1.69139	0.000728709	4.57936e-05	0.000712549	0.000712549
1.70521	6.6743	1.71381	6.36378	6.36378		1.68309	10.3283	0.561804	10.0563	10.0563	1.68309	1.03283	0.0561804	1.00563	1.00563		1.67479	7.48438	0.393448	8.07315	8.07315		1.67479	0.0748438	0.00393448	0.0807315	0.0807315		1.69692	8.01761	1.51806	7.46762	7.46762	1.69692	0.00801761	0.00151806	0.00746762	0.00746762		1.69415	7.37161	0.458519	7.10924	7.10924	1.69415	0.000737161	4.58519e-05	0.000710924	0.000710924
1.70798	5.44471	1.70824	6.34785	6.34785		1.68585	9.2117	0.558075	10.0396	10.0396	1.68585	0.92117	0.0558075	1.00396	1.00396		1.67756	8.05091	0.395449	8.05535	8.05535		1.67756	0.0805091	0.00395449	0.0805535	0.0805535		1.69968	7.19078	1.50644	7.45112	7.45112	1.69968	0.00719078	0.00150644	0.00745112	0.00745112		1.69692	7.66852	0.462033	7.09301	7.09301	1.69692	0.000766852	4.62033e-05	0.000709301	0.000709301
1.71075	7.85496	1.70605	6.33196	6.33196		1.68862	9.95715	0.558038	10.023	10.023	1.68862	0.995715	0.0558038	1.0023	1.0023		1.68032	8.25679	0.396063	8.03769	8.03769		1.68032	0.0825679	0.00396063	0.0803769	0.0803769		1.70245	8.04307	1.50793	7.43461	7.43461	1.70245	0.00804307	0.00150793	0.00743461	0.00743461		1.69968	6.61003	0.453829	7.0769	7.0769	1.69968	0.000661003	4.53829e-05	0.00070769	0.00070769
1.71351	6.47256	1.71119	6.31616	6.31616		1.69139	10.4697	0.557956	10.0064	10.0064	1.69139	1.04697	0.0557956	1.00064	1.00064		1.68309	8.61565	0.397004	8.02006	8.02006		1.68309	0.0861565	0.00397004	0.0802006	0.0802006		1.70521	6.67912	1.50608	7.4182	7.4182	1.70521	0.00667912	0.00150608	0.0074182	0.0074182		1.70245	6.83583	0.454736	7.06079	7.06079	1.70245	0.000683583	4.54736e-05	0.000706079	0.000706079
1.71628	5.24578	1.71278	6.30035	6.30035		1.69415	9.70406	0.559241	9.98997	9.98997	1.69415	0.970406	0.0559241	0.998997	0.998997		1.68585	7.85368	0.393748	8.00256	8.00256		1.68585	0.0785368	0.00393748	0.0800256	0.0800256		1.70798	8.59541	1.50562	7.40177	7.40177	1.70798	0.00859541	0.00150562	0.00740177	0.00740177		1.70521	7.42285	0.457793	7.04485	7.04485	1.70521	0.000742285	4.57793e-05	0.000704485	0.000704485
1.71904	3.56835	1.71304	6.28463	6.28463		1.69692	9.76364	0.557715	9.97355	9.97355	1.69692	0.976364	0.0557715	0.997355	0.997355		1.68862	8.06209	0.391911	7.98508	7.98508		1.68862	0.0806209	0.00391911	0.0798508	0.0798508		1.71075	7.27902	1.49802	7.38539	7.38539	1.71075	0.00727902	0.00149802	0.00738539	0.00738539		1.70798	7.18363	0.454645	7.02885	7.02885	1.70798	0.000718363	4.54645e-05	0.000702885	0.000702885
1.72181	3.95851	1.69978	6.26889	6.26889		1.69968	9.80089	0.556595	9.95727	9.95727	1.69968	0.980089	0.0556595	0.995727	0.995727		1.69139	8.4272	0.393888	7.96767	7.96767		1.69139	0.084272	0.00393888	0.0796767	0.0796767		1.71351	9.30878	1.51164	7.36911	7.36911	1.71351	0.00930878	0.00151164	0.00736911	0.00736911		1.71075	7.28136	0.456466	7.01295	7.01295	1.71075	0.000728136	4.56466e-05	0.000701295	0.000701295
1.72457	5.19975	1.70467	6.25325	6.25325		1.70245	9.73078	0.556072	9.94099	9.94099	1.70245	0.973078	0.0556072	0.994099	0.994099		1.69415	8.28223	0.394342	7.95041	7.95041		1.69415	0.0828223	0.00394342	0.0795041	0.0795041		1.71628	9.50654	1.51649	7.35281	7.35281	1.71628	0.00950654	0.00151649	0.00735281	0.00735281		1.71351	7.07891	0.455168	6.99717	6.99717	1.71351	0.000707891	4.55168e-05	0.000699717	0.000699717
1.72734	6.03719	1.70813	6.23759	6.23759		1.70521	8.60346	0.554848	9.92485	9.92485	1.70521	0.860346	0.0554848	0.992485	0.992485		1.69692	7.62486	0.392271	7.93316	7.93316		1.69692	0.0762486	0.00392271	0.0793316	0.0793316		1.71904	9.3422	1.51008	7.33662	7.33662	1.71904	0.0093422	0.00151008	0.00733662	0.00733662		1.71628	7.85529	0.458957	6.9814	6.9814	1.71628	0.000785529	4.58957e-05	0.00069814	0.00069814
1.7301	5.15992	1.71263	6.22202	6.22202		1.70798	9.3083	0.552264	9.90871	9.90871	1.70798	0.93083	0.0552264	0.990871	0.990871		1.69968	8.21159	0.393917	7.91605	7.91605		1.69968	0.0821159	0.00393917	0.0791605	0.0791605		1.72181	8.17595	1.50284	7.32042	7.32042	1.72181	0.00817595	0.00150284	0.00732042	0.00732042		1.71904	7.06504	0.454997	6.96575	6.96575	1.71904	0.000706504	4.54997e-05	0.000696575	0.000696575
1.73287	5.4824	1.70415	6.20643	6.20643		1.71075	8.80856	0.552049	9.89265	9.89265	1.71075	0.880856	0.0552049	0.989265	0.989265		1.70245	7.15081	0.388505	7.89895	7.89895		1.70245	0.0715081	0.00388505	0.0789895	0.0789895		1.72457	7.37405	1.49689	7.30431	7.30431	1.72457	0.00737405	0.00149689	0.00730431	0.00730431		1.72181	7.54478	0.454405	6.95011	6.95011	1.72181	0.000754478	4.54405e-05	0.000695011	0.000695011
1.73564	3.90256	1.6977	6.19088	6.19088		1.71351	9.46356	0.556157	9.8767	9.8767	1.71351	0.946356	0.0556157	0.98767	0.98767		1.70521	8.02016	0.39212	7.88199	7.88199		1.70521	0.0802016	0.0039212	0.0788199	0.0788199		1.72734	7.95278	1.50302	7.2882	7.2882	1.72734	0.00795278	0.00150302	0.0072882	0.0072882		1.72457	5.77968	0.448807	6.93458	6.93458	1.72457	0.000577968	4.48807e-05	0.000693458	0.000693458
1.7384	3.80587	1.69528	6.17542	6.17542		1.71628	9.48906	0.556689	9.86077	9.86077	1.71628	0.948906	0.0556689	0.986077	0.986077		1.70798	7.7873	0.389611	7.86504	7.86504		1.70798	0.077873	0.00389611	0.0786504	0.0786504		1.7301	7.82746	1.50766	7.27219	7.27219	1.7301	0.00782746	0.00150766	0.00727219	0.00727219		1.72734	6.36142	0.451839	6.91906	6.91906	1.72734	0.000636142	4.51839e-05	0.000691906	0.000691906
1.74117	4.16182	1.69426	6.15994	6.15994		1.71904	10.2615	0.555115	9.84496	9.84496	1.71904	1.02615	0.0555115	0.984496	0.984496		1.71075	7.98517	0.3894	7.84817	7.84817		1.71075	0.0798517	0.003894	0.0784817	0.0784817		1.73287	9.19278	1.50273	7.25616	7.25616	1.73287	0.00919278	0.00150273	0.00725616	0.00725616		1.7301	6.88922	0.454897	6.90366	6.90366	1.7301	0.000688922	4.54897e-05	0.000690366	0.000690366
1.74393	6.39397	1.70733	6.14455	6.14455		1.72181	10.2979	0.553166	9.82916	9.82916	1.72181	1.02979	0.0553166	0.982916	0.982916		1.71351	7.18842	0.388002	7.83143	7.83143		1.71351	0.0718842	0.00388002	0.0783143	0.0783143		1.73564	9.27761	1.50644	7.24018	7.24018	1.73564	0.00927761	0.00150644	0.00724018	0.00724018		1.73287	7.46358	0.453874	6.88826	6.88826	1.73287	0.000746358	4.53874e-05	0.000688826	0.000688826
1.7467	5.6581	1.69803	6.12914	6.12914		1.72457	9.75267	0.555409	9.81348	9.81348	1.72457	0.975267	0.0555409	0.981348	0.981348		1.71628	8.34935	0.394622	7.81471	7.81471		1.71628	0.0834935	0.00394622	0.0781471	0.0781471		1.7384	9.27576	1.50054	7.2243	7.2243	1.7384	0.00927576	0.00150054	0.0072243	0.0072243		1.73564	7.31034	0.453695	6.87293	6.87293	1.73564	0.000731034	4.53695e-05	0.000687293	0.000687293
1.74946	4.3157	1.70456	6.11383	6.11383		1.72734	8.55958	0.552719	9.79781	9.79781	1.72734	0.855958	0.0552719	0.979781	0.979781		1.71904	7.13025	0.387695	7.79812	7.79812		1.71904	0.0713025	0.00387695	0.0779812	0.0779812		1.74117	6.40278	1.48506	7.20842	7.20842	1.74117	0.00640278	0.00148506	0.00720842	0.00720842		1.7384	7.4363	0.453674	6.85771	6.85771	1.7384	0.00074363	4.53674e-05	0.000685771	0.000685771
1.75223	9.00273	1.69641	6.09849	6.09849		1.7301	9.85804	0.555105	9.78225	9.78225	1.7301	0.985804	0.0555105	0.978225	0.978225		1.72181	7.81939	0.389009	7.78153	7.78153		1.72181	0.0781939	0.00389009	0.0778153	0.0778153		1.74393	6.90727	1.4952	7.19263	7.19263	1.74393	0.00690727	0.0014952	0.00719263	0.00719263		1.74117	6.56319	0.44701	6.84249	6.84249	1.74117	0.000656319	4.4701e-05	0.000684249	0.000684249
1.755	8.27926	1.69352	6.08318	6.08318		1.73287	10.3745	0.554914	9.7667	9.7667	1.73287	1.03745	0.0554914	0.97667	0.97667		1.72457	8.00803	0.38979	7.76508	7.76508		1.72457	0.0800803	0.0038979	0.0776508	0.0776508		1.7467	6.3141	1.48296	7.17684	7.17684	1.7467	0.0063141	0.00148296	0.00717684	0.00717684		1.74393	7.05106	0.454062	6.82739	6.82739	1.74393	0.000705106	4.54062e-05	0.000682739	0.000682739
1.75776	8.86017	1.69897	6.06797	6.06797		1.73564	10.2263	0.551071	9.75122	9.75122	1.73564	1.02263	0.0551071	0.975122	0.975122		1.72734	7.77285	0.390595	7.74865	7.74865		1.72734	0.0777285	0.00390595	0.0774865	0.0774865		1.74946	8.85181	1.50994	7.16115	7.16115	1.74946	0.00885181	0.00150994	0.00716115	0.00716115		1.7467	7.03457	0.449654	6.81229	6.81229	1.7467	0.000703457	4.49654e-05	0.000681229	0.000681229
1.76053	6.80124	1.69876	6.05274	6.05274		1.7384	10.2698	0.552562	9.73585	9.73585	1.7384	1.02698	0.0552562	0.973585	0.973585		1.7301	6.9333	0.387116	7.73234	7.73234		1.7301	0.069333	0.00387116	0.0773234	0.0773234		1.75223	7.21356	1.48649	7.14544	7.14544	1.75223	0.00721356	0.00148649	0.00714544	0.00714544		1.74946	6.72863	0.453111	6.7973	6.7973	1.74946	0.000672863	4.53111e-05	0.00067973	0.00067973
1.76329	6.16851	1.68974	6.03759	6.03759		1.74117	9.65	0.549732	9.72048	9.72048	1.74117	0.965	0.0549732	0.972048	0.972048		1.73287	8.0933	0.389541	7.71604	7.71604		1.73287	0.080933	0.00389541	0.0771604	0.0771604		1.755	8.46263	1.48852	7.12979	7.12979	1.755	0.00846263	0.00148852	0.00712979	0.00712979		1.75223	7.17624	0.449703	6.78232	6.78232	1.75223	0.000717624	4.49703e-05	0.000678232	0.000678232
1.76606	5.87033	1.68698	6.02243	6.02243		1.74393	9.40974	0.554224	9.70523	9.70523	1.74393	0.940974	0.0554224	0.970523	0.970523		1.73564	8.13866	0.388853	7.69981	7.69981		1.73564	0.0813866	0.00388853	0.0769981	0.0769981		1.75776	9.17463	1.49618	7.11424	7.11424	1.75776	0.00917463	0.00149618	0.00711424	0.00711424		1.755	7.06192	0.449362	6.76739	6.76739	1.755	0.000706192	4.49362e-05	0.000676739	0.000676739
1.76882	6.50157	1.67553	6.00735	6.00735		1.7467	10.8701	0.551346	9.68998	9.68998	1.7467	1.08701	0.0551346	0.968998	0.968998		1.7384	7.13362	0.386095	7.68371	7.68371		1.7384	0.0713362	0.00386095	0.0768371	0.0768371		1.76053	5.62595	1.48187	7.0987	7.0987	1.76053	0.00562595	0.00148187	0.0070987	0.0070987		1.75776	6.26462	0.447724	6.75258	6.75258	1.75776	0.000626462	4.47724e-05	0.000675258	0.000675258
1.77159	3.24471	1.68543	5.99225	5.99225		1.74946	9.88741	0.554083	9.67484	9.67484	1.74946	0.988741	0.0554083	0.967484	0.967484		1.74117	7.84515	0.388248	7.66762	7.66762		1.74117	0.0784515	0.00388248	0.0766762	0.0766762		1.76329	6.20166	1.48506	7.08322	7.08322	1.76329	0.00620166	0.00148506	0.00708322	0.00708322		1.76053	6.2719	0.44798	6.73776	6.73776	1.76053	0.00062719	4.4798e-05	0.000673776	0.000673776
1.77436	5.56273	1.67803	5.97719	5.97719		1.75223	10.2416	0.550845	9.65971	9.65971	1.75223	1.02416	0.0550845	0.965971	0.965971		1.74393	7.89095	0.390367	7.65166	7.65166		1.74393	0.0789095	0.00390367	0.0765166	0.0765166		1.76606	7.36981	1.48541	7.06777	7.06777	1.76606	0.00736981	0.00148541	0.00706777	0.00706777		1.76329	6.86498	0.449673	6.72306	6.72306	1.76329	0.000686498	4.49673e-05	0.000672306	0.000672306
1.77712	5.63612	1.68487	5.96221	5.96221		1.755	9.21021	0.548521	9.64463	9.64463	1.755	0.921021	0.0548521	0.964463	0.964463		1.7467	7.40873	0.386249	7.6357	7.6357		1.7467	0.0740873	0.00386249	0.076357	0.076357		1.76882	7.93083	1.47832	7.05239	7.05239	1.76882	0.00793083	0.00147832	0.00705239	0.00705239		1.76606	6.90513	0.44937	6.70835	6.70835	1.76606	0.000690513	4.4937e-05	0.000670835	0.000670835
1.77989	7.95132	1.69325	5.94721	5.94721		1.75776	9.62736	0.550843	9.62966	9.62966	1.75776	0.962736	0.0550843	0.962966	0.962966		1.74946	7.92409	0.389216	7.61987	7.61987		1.74946	0.0792409	0.00389216	0.0761987	0.0761987		1.77159	7.39693	1.48961	7.03702	7.03702	1.77159	0.00739693	0.00148961	0.00703702	0.00703702		1.76882	5.88167	0.441571	6.69376	6.69376	1.76882	0.000588167	4.41571e-05	0.000669376	0.000669376
1.78265	5.00141	1.67238	5.93231	5.93231		1.76053	9.5267	0.551653	9.6147	9.6147	1.76053	0.95267	0.0551653	0.96147	0.96147		1.75223	8.04762	0.387468	7.60405	7.60405		1.75223	0.0804762	0.00387468	0.0760405	0.0760405		1.77436	8.32634	1.48719	7.02171	7.02171	1.77436	0.00832634	0.00148719	0.00702171	0.00702171		1.77159	6.57673	0.449009	6.67916	6.67916	1.77159	0.000657673	4.49009e-05	0.000667916	0.000667916
1.78542	5.50289	1.68879	5.91738	5.91738		1.76329	10.4882	0.551805	9.59984	9.59984	1.76329	1.04882	0.0551805	0.959984	0.959984		1.755	7.46325	0.384317	7.5883	7.5883		1.755	0.0746325	0.00384317	0.075883	0.075883		1.77712	7.54288	1.48481	7.00649	7.00649	1.77712	0.00754288	0.00148481	0.00700649	0.00700649		1.77436	6.10646	0.445515	6.66462	6.66462	1.77436	0.000610646	4.45515e-05	0.000666462	0.000666462
1.78818	5.42455	1.67684	5.90253	5.90253		1.76606	9.44076	0.548577	9.58498	9.58498	1.76606	0.944076	0.0548577	0.958498	0.958498		1.75776	8.02257	0.388308	7.57267	7.57267		1.75776	0.0802257	0.00388308	0.0757267	0.0757267		1.77989	4.76005	1.4822	6.99126	6.99126	1.77989	0.00476005	0.0014822	0.00699126	0.00699126		1.77712	6.99382	0.447987	6.65018	6.65018	1.77712	0.000699382	4.47987e-05	0.000665018	0.000665018
1.79095	5.19314	1.67701	5.88767	5.88767		1.76882	9.42325	0.544502	9.57023	9.57023	1.76882	0.942325	0.0544502	0.957023	0.957023		1.76053	7.47827	0.384715	7.55704	7.55704		1.76053	0.0747827	0.00384715	0.0755704	0.0755704		1.78265	9.07419	1.48213	6.97614	6.97614	1.78265	0.00907419	0.00148213	0.00697614	0.00697614		1.77989	6.5042	0.448352	6.63575	6.63575	1.77989	0.00065042	4.48352e-05	0.000663575	0.000663575
1.79371	7.67884	1.67344	5.87289	5.87289		1.77159	8.95167	0.548065	9.55548	9.55548	1.77159	0.895167	0.0548065	0.955548	0.955548		1.76329	7.33948	0.383427	7.54154	7.54154		1.76329	0.0733948	0.00383427	0.0754154	0.0754154		1.78542	4.71068	1.47857	6.96102	6.96102	1.78542	0.00471068	0.00147857	0.00696102	0.00696102		1.78265	6.50858	0.442905	6.62142	6.62142	1.78265	0.000650858	4.42905e-05	0.000662142	0.000662142
1.79648	3.76116	1.67557	5.8581	5.8581		1.77436	9.1633	0.545553	9.54077	9.54077	1.77436	0.91633	0.0545553	0.954077	0.954077		1.76606	7.97682	0.386196	7.52605	7.52605		1.76606	0.0797682	0.00386196	0.0752605	0.0752605		1.78818	6.15912	1.46865	6.946	6.946	1.78818	0.00615912	0.00146865	0.006946	0.006946		1.78542	6.41024	0.447256	6.60708	6.60708	1.78542	0.000641024	4.47256e-05	0.000660708	0.000660708
1.79925	6.15752	1.67849	5.84334	5.84334		1.77712	11.028	0.549048	9.52618	9.52618	1.77712	1.1028	0.0549048	0.952618	0.952618		1.76882	7.96209	0.383549	7.51067	7.51067		1.76882	0.0796209	0.00383549	0.0751067	0.0751067		1.79095	8.1799	1.47978	6.93097	6.93097	1.79095	0.0081799	0.00147978	0.00693097	0.00693097		1.78818	6.07829	0.441324	6.59286	6.59286	1.78818	0.000607829	4.41324e-05	0.000659286	0.000659286
1.80201	5.10339	1.66677	5.82866	5.82866		1.77989	9.62568	0.548663	9.51158	9.51158	1.77989	0.962568	0.0548663	0.951158	0.951158		1.77159	7.25331	0.385046	7.4953	7.4953		1.77159	0.0725331	0.00385046	0.074953	0.074953		1.79371	4.45351	1.46175	6.91604	6.91604	1.79371	0.00445351	0.00146175	0.00691604	0.00691604		1.79095	6.29212	0.445343	6.57863	6.57863	1.79095	0.000629212	4.45343e-05	0.000657863	0.000657863
1.80478	5.07719	1.67477	5.81396	5.81396		1.78265	9.84194	0.542154	9.49708	9.49708	1.78265	0.984194	0.0542154	0.949708	0.949708		1.77436	7.29989	0.382394	7.48	7.48		1.77436	0.0729989	0.00382394	0.0748	0.0748		1.79648	3.92649	1.46629	6.90111	6.90111	1.79648	0.00392649	0.00146629	0.00690111	0.00690111		1.79371	6.95991	0.446416	6.5645	6.5645	1.79371	0.000695991	4.46416e-05	0.00065645	0.00065645
1.80754	5.92727	1.67858	5.79935	5.79935		1.78542	8.791	0.546973	9.48258	9.48258	1.78542	0.8791	0.0546973	0.948258	0.948258		1.77712	7.64568	0.3855	7.46481	7.46481		1.77712	0.0764568	0.003855	0.0746481	0.0746481		1.79925	7.04234	1.47082	6.88623	6.88623	1.79925	0.00704234	0.00147082	0.00688623	0.00688623		1.79648	6.33268	0.444546	6.55037	6.55037	1.79648	0.000633268	4.44546e-05	0.000655037	0.000655037
1.81031	7.73669	1.67665	5.78472	5.78472		1.78818	9.81634	0.544116	9.46818	9.46818	1.78818	0.981634	0.0544116	0.946818	0.946818		1.77989	7.06387	0.383596	7.44963	7.44963		1.77989	0.0706387	0.00383596	0.0744963	0.0744963		1.80201	8.76902	1.47929	6.87146	6.87146	1.80201	0.00876902	0.00147929	0.00687146	0.00687146		1.79925	6.35128	0.443708	6.53629	6.53629	1.79925	0.000635128	4.43708e-05	0.000653629	0.000653629
1.81307	7.7624	1.68194	5.77018	5.77018		1.79095	9.37736	0.545456	9.45377	9.45377	1.79095	0.937736	0.0545456	0.945377	0.945377		1.78265	7.1858	0.379534	7.43456	7.43456		1.78265	0.071858	0.00379534	0.0743456	0.0743456		1.80478	7.45351	1.47375	6.85668	6.85668	1.80478	0.00745351	0.00147375	0.00685668	0.00685668		1.80201	7.58923	0.447367	6.52231	6.52231	1.80201	0.000758923	4.47367e-05	0.000652231	0.000652231
1.81584	7.49041	1.67151	5.75562	5.75562		1.79371	9.14003	0.542969	9.43947	9.43947	1.79371	0.914003	0.0542969	0.943947	0.943947		1.78542	7.82771	0.384994	7.41951	7.41951		1.78542	0.0782771	0.00384994	0.0741951	0.0741951		1.80754	3.75815	1.46339	6.842	6.842	1.80754	0.00375815	0.00146339	0.006842	0.006842		1.80478	7.00777	0.444641	6.50832	6.50832	1.80478	0.000700777	4.44641e-05	0.000650832	0.000650832
1.81861	3.81603	1.6695	5.74109	5.74109		1.79648	9.80827	0.54541	9.42516	9.42516	1.79648	0.980827	0.054541	0.942516	0.942516		1.78818	7.25371	0.38107	7.40456	7.40456		1.78818	0.0725371	0.0038107	0.0740456	0.0740456		1.81031	6.18361	1.46393	6.82732	6.82732	1.81031	0.00618361	0.00146393	0.00682732	0.00682732		1.80754	6.69596	0.444061	6.49444	6.49444	1.80754	0.000669596	4.44061e-05	0.000649444	0.000649444
1.82137	6.0057	1.67006	5.72664	5.72664		1.79925	10.0301	0.545049	9.4109	9.4109	1.79925	1.00301	0.0545049	0.94109	0.94109		1.79095	6.64083	0.380047	7.38962	7.38962		1.79095	0.0664083	0.00380047	0.0738962	0.0738962		1.81307	6.80595	1.4697	6.81274	6.81274	1.81307	0.00680595	0.0014697	0.00681274	0.00681274		1.81031	6.01195	0.441041	6.48055	6.48055	1.81031	0.000601195	4.41041e-05	0.000648055	0.000648055
1.82414	6.10256	1.67144	5.71218	5.71218		1.80201	8.78607	0.543343	9.39673	9.39673	1.80201	0.878607	0.0543343	0.939673	0.939673		1.79371	7.63031	0.38158	7.3748	7.3748		1.79371	0.0763031	0.0038158	0.073748	0.073748		1.81584	4.37073	1.45717	6.79816	6.79816	1.81584	0.00437073	0.00145717	0.00679816	0.00679816		1.81307	6.43431	0.442704	6.46677	6.46677	1.81307	0.000643431	4.42704e-05	0.000646677	0.000646677
1.8269	3.60066	1.66499	5.6978	5.6978		1.80478	9.19906	0.542091	9.38256	9.38256	1.80478	0.919906	0.0542091	0.938256	0.938256		1.79648	6.8503	0.379003	7.35998	7.35998		1.79648	0.068503	0.00379003	0.0735998	0.0735998		1.81861	5.61332	1.45625	6.78364	6.78364	1.81861	0.00561332	0.00145625	0.00678364	0.00678364		1.81584	6.06864	0.440587	6.45297	6.45297	1.81584	0.000606864	4.40587e-05	0.000645297	0.000645297
1.82967	8.54463	1.674	5.68341	5.68341		1.80754	9.03819	0.543722	9.36848	9.36848	1.80754	0.903819	0.0543722	0.936848	0.936848		1.79925	7.09137	0.380016	7.34522	7.34522		1.79925	0.0709137	0.00380016	0.0734522	0.0734522		1.82137	6.23849	1.46867	6.76921	6.76921	1.82137	0.00623849	0.00146867	0.00676921	0.00676921		1.81861	6.39401	0.440988	6.43923	6.43923	1.81861	0.000639401	4.40988e-05	0.000643923	0.000643923
1.83243	3.38529	1.66537	5.6691	5.6691		1.81031	9.55835	0.540618	9.3544	9.3544	1.81031	0.955835	0.0540618	0.93544	0.93544		1.80201	7.14296	0.378822	7.33057	7.33057		1.80201	0.0714296	0.00378822	0.0733057	0.0733057		1.82414	5.10283	1.46437	6.75478	6.75478	1.82414	0.00510283	0.00146437	0.00675478	0.00675478		1.82137	6.87258	0.443532	6.42558	6.42558	1.82137	0.000687258	4.43532e-05	0.000642558	0.000642558
1.8352	8.67198	1.67956	5.65477	5.65477		1.81307	9.30709	0.541455	9.34041	9.34041	1.81307	0.930709	0.0541455	0.934041	0.934041		1.80478	7.0552	0.37784	7.31593	7.31593		1.80478	0.070552	0.0037784	0.0731593	0.0731593		1.8269	11.0125	1.47836	6.74046	6.74046	1.8269	0.0110125	0.00147836	0.00674046	0.00674046		1.82414	6.86996	0.444305	6.41193	6.41193	1.82414	0.000686996	4.44305e-05	0.000641193	0.000641193
1.83797	7.40297	1.67437	5.64048	5.64048		1.81584	9.17743	0.539031	9.32642	9.32642	1.81584	0.917743	0.0539031	0.932642	0.932642		1.80754	7.64291	0.381818	7.3014	7.3014		1.80754	0.0764291	0.00381818	0.073014	0.073014		1.82967	6.36317	1.47	6.72613	6.72613	1.82967	0.00636317	0.00147	0.00672613	0.00672613		1.8269	6.32532	0.441376	6.39837	6.39837	1.8269	0.000632532	4.41376e-05	0.000639837	0.000639837
1.84073	9.16074	1.67423	5.62627	5.62627		1.81861	9.16749	0.539497	9.31246	9.31246	1.81861	0.916749	0.0539497	0.931246	0.931246		1.81031	6.90636	0.377431	7.28687	7.28687		1.81031	0.0690636	0.00377431	0.0728687	0.0728687		1.83243	6.93268	1.46339	6.71191	6.71191	1.83243	0.00693268	0.00146339	0.00671191	0.00671191		1.82967	6.36173	0.442839	6.38481	6.38481	1.82967	0.000636173	4.42839e-05	0.000638481	0.000638481
1.8435	5.5586	1.67461	5.61204	5.61204		1.82137	9.85013	0.544281	9.2986	9.2986	1.82137	0.985013	0.0544281	0.92986	0.92986		1.81307	6.63124	0.377226	7.27245	7.27245		1.81307	0.0663124	0.00377226	0.0727245	0.0727245		1.8352	7.13073	1.4782	6.69768	6.69768	1.8352	0.00713073	0.0014782	0.00669768	0.00669768		1.83243	6.27692	0.442019	6.37135	6.37135	1.83243	0.000627692	4.42019e-05	0.000637135	0.000637135
1.84626	7.52992	1.67573	5.5979	5.5979		1.82414	10.5046	0.544046	9.28473	9.28473	1.82414	1.05046	0.0544046	0.928473	0.928473		1.81584	7.43248	0.379311	7.25803	7.25803		1.81584	0.0743248	0.00379311	0.0725803	0.0725803		1.83797	8.18522	1.47393	6.68351	6.68351	1.83797	0.00818522	0.00147393	0.00668351	0.00668351		1.8352	6.32885	0.444659	6.35787	6.35787	1.8352	0.000632885	4.44659e-05	0.000635787	0.000635787
1.84903	4.7762	1.68664	5.58375	5.58375		1.8269	9.57107	0.539539	9.27096	9.27096	1.8269	0.957107	0.0539539	0.927096	0.927096		1.81861	6.94348	0.376895	7.24367	7.24367		1.81861	0.0694348	0.00376895	0.0724367	0.0724367		1.84073	6.64254	1.46978	6.66944	6.66944	1.84073	0.00664254	0.00146978	0.00666944	0.00666944		1.83797	5.8714	0.441748	6.34445	6.34445	1.83797	0.00058714	4.41748e-05	0.000634445	0.000634445
1.85179	5.63066	1.66915	5.56967	5.56967		1.82967	9.89202	0.545411	9.25717	9.25717	1.82967	0.989202	0.0545411	0.925717	0.925717		1.82137	7.01364	0.378208	7.22942	7.22942		1.82137	0.0701364	0.00378208	0.0722942	0.0722942		1.8435	5.63317	1.46918	6.65537	6.65537	1.8435	0.00563317	0.00146918	0.00665537	0.00665537		1.84073	6.39366	0.441136	6.33111	6.33111	1.84073	0.000639366	4.41136e-05	0.000633111	0.000633111
1.85456	2.59025	1.66574	5.55559	5.55559		1.83243	8.88314	0.537669	9.24347	9.24347	1.83243	0.888314	0.0537669	0.924347	0.924347		1.82414	7.37761	0.379188	7.21517	7.21517		1.82414	0.0737761	0.00379188	0.0721517	0.0721517		1.84626	5.64863	1.46307	6.6414	6.6414	1.84626	0.00564863	0.00146307	0.0066414	0.0066414		1.8435	6.24248	0.443358	6.31778	6.31778	1.8435	0.000624248	4.43358e-05	0.000631778	0.000631778
1.85732	7.04339	1.67661	5.54158	5.54158		1.8352	9.25754	0.543782	9.22976	9.22976	1.8352	0.925754	0.0543782	0.922976	0.922976		1.8269	7.49027	0.378981	7.20102	7.20102		1.8269	0.0749027	0.00378981	0.0720102	0.0720102		1.84903	7.94868	1.48483	6.62744	6.62744	1.84903	0.00794868	0.00148483	0.00662744	0.00662744		1.84626	6.9364	0.445544	6.30453	6.30453	1.84626	0.00069364	4.45544e-05	0.000630453	0.000630453
1.86009	3.68769	1.65849	5.52758	5.52758		1.83797	9.42953	0.54209	9.2161	9.2161	1.83797	0.942953	0.054209	0.92161	0.92161		1.82967	7.543	0.38127	7.18688	7.18688		1.82967	0.07543	0.0038127	0.0718688	0.0718688		1.85179	8.14058	1.47002	6.61357	6.61357	1.85179	0.00814058	0.00147002	0.00661357	0.00661357		1.84903	5.8905	0.444644	6.29128	6.29128	1.84903	0.00058905	4.44644e-05	0.000629128	0.000629128
1.86286	5.44909	1.66861	5.5136	5.5136		1.84073	8.29649	0.538284	9.20252	9.20252	1.84073	0.829649	0.0538284	0.920252	0.920252		1.83243	6.76837	0.376615	7.17284	7.17284		1.83243	0.0676837	0.00376615	0.0717284	0.0717284		1.85456	4.9099	1.46169	6.59971	6.59971	1.85456	0.0049099	0.00146169	0.00659971	0.00659971		1.85179	5.60432	0.438099	6.27811	6.27811	1.85179	0.000560432	4.38099e-05	0.000627811	0.000627811
1.86562	8.44397	1.66053	5.49969	5.49969		1.8435	8.48264	0.542747	9.18893	9.18893	1.8435	0.848264	0.0542747	0.918893	0.918893		1.8352	6.60435	0.377536	7.15881	7.15881		1.8352	0.0660435	0.00377536	0.0715881	0.0715881		1.85732	4.96815	1.46228	6.58595	6.58595	1.85732	0.00496815	0.00146228	0.00658595	0.00658595		1.85456	5.7741	0.441648	6.26495	6.26495	1.85456	0.00057741	4.41648e-05	0.000626495	0.000626495
1.86839	3.18661	1.64975	5.48578	5.48578		1.84626	9.07204	0.541403	9.17543	9.17543	1.84626	0.907204	0.0541403	0.917543	0.917543		1.83797	6.75441	0.377697	7.14483	7.14483		1.83797	0.0675441	0.00377697	0.0714483	0.0714483		1.86009	5.58371	1.45269	6.57218	6.57218	1.86009	0.00558371	0.00145269	0.00657218	0.00657218		1.85732	6.88297	0.444982	6.25187	6.25187	1.85732	0.000688297	4.44982e-05	0.000625187	0.000625187
1.87115	3.7186	1.67192	5.47195	5.47195		1.84903	8.85573	0.545517	9.16191	9.16191	1.84903	0.885573	0.0545517	0.916191	0.916191		1.84073	7.65056	0.381305	7.13095	7.13095		1.84073	0.0765056	0.00381305	0.0713095	0.0713095		1.86286	8.03829	1.46972	6.55847	6.55847	1.86286	0.00803829	0.00146972	0.00655847	0.00655847		1.86009	6.17736	0.438324	6.23879	6.23879	1.86009	0.000617736	4.38324e-05	0.000623879	0.000623879
1.87392	7.79537	1.6531	5.45812	5.45812		1.85179	10.0212	0.540248	9.14848	9.14848	1.85179	1.00212	0.0540248	0.914848	0.914848		1.8435	7.1898	0.379373	7.11708	7.11708		1.8435	0.071898	0.00379373	0.0711708	0.0711708		1.86562	8.56434	1.46495	6.54487	6.54487	1.86562	0.00856434	0.00146495	0.00654487	0.00654487		1.86286	6.51848	0.440969	6.22575	6.22575	1.86286	0.000651848	4.40969e-05	0.000622575	0.000622575
1.87668	3.8724	1.65618	5.44436	5.44436		1.85456	8.75466	0.540687	9.13504	9.13504	1.85456	0.875466	0.0540687	0.913504	0.913504		1.84626	6.07077	0.37448	7.1033	7.1033		1.84626	0.0607077	0.0037448	0.071033	0.071033		1.86839	5.10424	1.44373	6.53126	6.53126	1.86839	0.00510424	0.00144373	0.00653126	0.00653126		1.86562	6.53687	0.440443	6.21279	6.21279	1.86562	0.000653687	4.40443e-05	0.000621279	0.000621279
1.87945	7.10306	1.65279	5.4306	5.4306		1.85732	8.63189	0.539953	9.12169	9.12169	1.85732	0.863189	0.0539953	0.912169	0.912169		1.84903	6.87619	0.381023	7.08953	7.08953		1.84903	0.0687619	0.00381023	0.0708953	0.0708953		1.87115	8.81185	1.4795	6.51776	6.51776	1.87115	0.00881185	0.0014795	0.00651776	0.00651776		1.86839	6.67817	0.439242	6.19984	6.19984	1.86839	0.000667817	4.39242e-05	0.000619984	0.000619984
1.88222	5.22546	1.65124	5.41687	5.41687		1.86009	8.94618	0.537686	9.10832	9.10832	1.86009	0.894618	0.0537686	0.910832	0.910832		1.85179	7.22353	0.377587	7.07586	7.07586		1.85179	0.0722353	0.00377587	0.0707586	0.0707586		1.87392	3.47254	1.43978	6.50426	6.50426	1.87392	0.00347254	0.00143978	0.00650426	0.00650426		1.87115	6.38211	0.442897	6.18697	6.18697	1.87115	0.000638211	4.42897e-05	0.000618697	0.000618697
1.88498	6.01314	1.65902	5.40322	5.40322		1.86286	8.94055	0.540087	9.09499	9.09499	1.86286	0.894055	0.0540087	0.909499	0.909499		1.85456	6.93012	0.377683	7.06219	7.06219		1.85456	0.0693012	0.00377683	0.0706219	0.0706219		1.87668	6.49376	1.46075	6.49085	6.49085	1.87668	0.00649376	0.00146075	0.00649085	0.00649085		1.87392	6.26035	0.436644	6.17409	6.17409	1.87392	0.000626035	4.36644e-05	0.000617409	0.000617409
1.88775	4.43033	1.64237	5.38957	5.38957		1.86562	8.50136	0.537536	9.08175	9.08175	1.86562	0.850136	0.0537536	0.908175	0.908175		1.85732	7.18954	0.379646	7.04862	7.04862		1.85732	0.0718954	0.00379646	0.0704862	0.0704862		1.87945	6.21068	1.45404	6.47746	6.47746	1.87945	0.00621068	0.00145404	0.00647746	0.00647746		1.87668	6.27882	0.438814	6.1613	6.1613	1.87668	0.000627882	4.38814e-05	0.00061613	0.00061613
1.89051	2.66711	1.649	5.376	5.376		1.86839	7.68783	0.532846	9.06849	9.06849	1.86839	0.768783	0.0532846	0.906849	0.906849		1.86009	7.14254	0.37618	7.03507	7.03507		1.86009	0.0714254	0.0037618	0.0703507	0.0703507		1.88222	7.12219	1.44722	6.46411	6.46411	1.88222	0.00712219	0.00144722	0.00646411	0.00646411		1.87945	6.24165	0.436574	6.1485	6.1485	1.87945	0.000624165	4.36574e-05	0.00061485	0.00061485
1.89328	6.06471	1.64972	5.36241	5.36241		1.87115	8.47518	0.542545	9.05531	9.05531	1.87115	0.847518	0.0542545	0.905531	0.905531		1.86286	7.16652	0.378545	7.02155	7.02155		1.86286	0.0716652	0.00378545	0.0702155	0.0702155		1.88498	8.05488	1.46121	6.45086	6.45086	1.88498	0.00805488	0.00146121	0.00645086	0.00645086		1.88222	5.82245	0.434426	6.13575	6.13575	1.88222	0.000582245	4.34426e-05	0.000613575	0.000613575
1.89604	6.17546	1.64036	5.34892	5.34892		1.87392	9.45385	0.535159	9.04212	9.04212	1.87392	0.945385	0.0535159	0.904212	0.904212		1.86562	7.03048	0.37654	7.00811	7.00811		1.86562	0.0703048	0.0037654	0.0700811	0.0700811		1.88775	5.93493	1.44911	6.43762	6.43762	1.88775	0.00593493	0.00144911	0.00643762	0.00643762		1.88498	6.10612	0.438661	6.12308	6.12308	1.88498	0.000610612	4.38661e-05	0.000612308	0.000612308
1.89881	4.06669	1.64321	5.33541	5.33541		1.87668	8.63613	0.537325	9.02901	9.02901	1.87668	0.863613	0.0537325	0.902901	0.902901		1.86839	7.61649	0.37708	6.99469	6.99469		1.86839	0.0761649	0.0037708	0.0699469	0.0699469		1.89051	6.26166	1.45017	6.42448	6.42448	1.89051	0.00626166	0.00145017	0.00642448	0.00642448		1.88775	6.30959	0.435776	6.1104	6.1104	1.88775	0.000630959	4.35776e-05	0.00061104	0.00061104
1.90158	4.71116	1.63872	5.32194	5.32194		1.87945	8.65542	0.533956	9.01589	9.01589	1.87945	0.865542	0.0533956	0.901589	0.901589		1.87115	7.23377	0.379413	6.98137	6.98137		1.87115	0.0723377	0.00379413	0.0698137	0.0698137		1.89328	5.98561	1.44682	6.41134	6.41134	1.89328	0.00598561	0.00144682	0.00641134	0.00641134		1.89051	5.9676	0.437013	6.09781	6.09781	1.89051	0.00059676	4.37013e-05	0.000609781	0.000609781
1.90434	7.43769	1.64777	5.30856	5.30856		1.88222	8.89668	0.533216	9.0028	9.0028	1.88222	0.889668	0.0533216	0.90028	0.90028		1.87392	6.7099	0.372875	6.96805	6.96805		1.87392	0.067099	0.00372875	0.0696805	0.0696805		1.89604	5.31605	1.43477	6.3983	6.3983	1.89604	0.00531605	0.00143477	0.0063983	0.0063983		1.89328	6.45447	0.437353	6.08521	6.08521	1.89328	0.000645447	4.37353e-05	0.000608521	0.000608521
1.90711	8.77033	1.64671	5.29517	5.29517		1.88498	7.98196	0.536736	8.98979	8.98979	1.88498	0.798196	0.0536736	0.898979	0.898979		1.87668	7.73182	0.378022	6.95482	6.95482		1.87668	0.0773182	0.00378022	0.0695482	0.0695482		1.89881	6.05195	1.45108	6.38527	6.38527	1.89881	0.00605195	0.00145108	0.00638527	0.00638527		1.89604	5.45196	0.430342	6.0727	6.0727	1.89604	0.000545196	4.30342e-05	0.00060727	0.00060727
1.90987	6.07025	1.63525	5.28186	5.28186		1.88775	8.37722	0.532282	8.97677	8.97677	1.88775	0.837722	0.0532282	0.897677	0.897677		1.87945	6.48907	0.372314	6.94159	6.94159		1.87945	0.0648907	0.00372314	0.0694159	0.0694159		1.90158	7.31907	1.43942	6.37229	6.37229	1.90158	0.00731907	0.00143942	0.00637229	0.00637229		1.89881	6.04479	0.435573	6.06018	6.06018	1.89881	0.000604479	4.35573e-05	0.000606018	0.000606018
1.91264	6.77769	1.64471	5.26855	5.26855		1.89051	9.90016	0.537165	8.96383	8.96383	1.89051	0.990016	0.0537165	0.896383	0.896383		1.88222	6.48537	0.371054	6.92841	6.92841		1.88222	0.0648537	0.00371054	0.0692841	0.0692841		1.90434	6.19332	1.44308	6.35941	6.35941	1.90434	0.00619332	0.00144308	0.00635941	0.00635941		1.90158	6.59976	0.434075	6.0477	6.0477	1.90158	0.000659976	4.34075e-05	0.00060477	0.00060477
1.9154	4.64215	1.62634	5.25532	5.25532		1.89328	9.90136	0.535345	8.95087	8.95087	1.89328	0.990136	0.0535345	0.895087	0.895087		1.88498	6.61924	0.374544	6.91533	6.91533		1.88498	0.0661924	0.00374544	0.0691533	0.0691533		1.90711	8.11458	1.44553	6.34653	6.34653	1.90711	0.00811458	0.00144553	0.00634653	0.00634653		1.90434	5.33439	0.432144	6.0353	6.0353	1.90434	0.000533439	4.32144e-05	0.00060353	0.00060353
1.91817	6.0438	1.64115	5.24209	5.24209		1.89604	8.94251	0.531833	8.93799	8.93799	1.89604	0.894251	0.0531833	0.893799	0.893799		1.88775	6.6577	0.372324	6.90224	6.90224		1.88775	0.066577	0.00372324	0.0690224	0.0690224		1.90987	5.54941	1.43156	6.33375	6.33375	1.90987	0.00554941	0.00143156	0.00633375	0.00633375		1.90711	6.87246	0.435388	6.0229	6.0229	1.90711	0.000687246	4.35388e-05	0.00060229	0.00060229
1.92094	4.85521	1.63186	5.22889	5.22889		1.89881	9.29157	0.53498	8.9251	8.9251	1.89881	0.929157	0.053498	0.89251	0.89251		1.89051	6.85514	0.374514	6.88925	6.88925		1.89051	0.0685514	0.00374514	0.0688925	0.0688925		1.91264	8.57107	1.45286	6.32098	6.32098	1.91264	0.00857107	0.00145286	0.00632098	0.00632098		1.90987	5.39317	0.429052	6.01057	6.01057	1.90987	0.000539317	4.29052e-05	0.000601057	0.000601057
1.9237	5.45785	1.63828	5.21578	5.21578		1.90158	8.69764	0.530515	8.91224	8.91224	1.90158	0.869764	0.0530515	0.891224	0.891224		1.89328	5.99174	0.37007	6.87626	6.87626		1.89328	0.0599174	0.0037007	0.0687626	0.0687626		1.9154	5.70346	1.43137	6.3083	6.3083	1.9154	0.00570346	0.00143137	0.0063083	0.0063083		1.91264	6.37372	0.435407	5.99825	5.99825	1.91264	0.000637372	4.35407e-05	0.000599825	0.000599825
1.92647	7.57603	1.63098	5.20267	5.20267		1.90434	9.25665	0.534813	8.89945	8.89945	1.90434	0.925665	0.0534813	0.889945	0.889945		1.89604	6.35945	0.37048	6.86336	6.86336		1.89604	0.0635945	0.0037048	0.0686336	0.0686336		1.91817	4.1398	1.42696	6.29563	6.29563	1.91817	0.0041398	0.00142696	0.00629563	0.00629563		1.9154	5.72407	0.428948	5.986	5.986	1.9154	0.000572407	4.28948e-05	0.0005986	0.0005986
1.92923	3.98025	1.61912	5.18964	5.18964		1.90711	9.0394	0.530201	8.88665	8.88665	1.90711	0.90394	0.0530201	0.888665	0.888665		1.89881	8.12791	0.377248	6.85046	6.85046		1.89881	0.0812791	0.00377248	0.0685046	0.0685046		1.92094	5.00619	1.42739	6.28301	6.28301	1.92094	0.00500619	0.00142739	0.00628301	0.00628301		1.91817	5.75401	0.43212	5.97375	5.97375	1.91817	0.000575401	4.3212e-05	0.000597375	0.000597375
1.932	5.77612	1.62603	5.1766	5.1766		1.90987	8.66244	0.527756	8.87393	8.87393	1.90987	0.866244	0.0527756	0.887393	0.887393		1.90158	7.60649	0.373479	6.8376	6.8376		1.90158	0.0760649	0.00373479	0.068376	0.068376		1.9237	5.64166	1.43722	6.27049	6.27049	1.9237	0.00564166	0.00143722	0.00627049	0.00627049		1.92094	5.38606	0.427936	5.96153	5.96153	1.92094	0.000538606	4.27936e-05	0.000596153	0.000596153
1.93476	5.4362	1.62378	5.16365	5.16365		1.91264	9.66118	0.53196	8.8612	8.8612	1.91264	0.966118	0.053196	0.88612	0.88612		1.90434	6.3068	0.371225	6.82484	6.82484		1.90434	0.063068	0.00371225	0.0682484	0.0682484		1.92647	6.94512	1.43524	6.25798	6.25798	1.92647	0.00694512	0.00143524	0.00625798	0.00625798		1.9237	5.84991	0.429121	5.94939	5.94939	1.9237	0.000584991	4.29121e-05	0.000594939	0.000594939
1.93753	4.36702	1.63117	5.1507	5.1507		1.9154	8.84853	0.527905	8.84853	8.84853	1.9154	0.884853	0.0527905	0.884853	0.884853		1.90711	6.8957	0.370784	6.81207	6.81207		1.90711	0.068957	0.00370784	0.0681207	0.0681207		1.92923	7.09532	1.42808	6.24557	6.24557	1.92923	0.00709532	0.00142808	0.00624557	0.00624557		1.92647	6.56299	0.432793	5.93725	5.93725	1.92647	0.000656299	4.32793e-05	0.000593725	0.000593725
1.94029	4.85421	1.62022	5.13783	5.13783		1.91817	8.93544	0.529868	8.83586	8.83586	1.91817	0.893544	0.0529868	0.883586	0.883586		1.90987	6.30805	0.36763	6.7994	6.7994		1.90987	0.0630805	0.0036763	0.067994	0.067994		1.932	4.78566	1.42278	6.23316	6.23316	1.932	0.00478566	0.00142278	0.00623316	0.00623316		1.92923	6.17904	0.429482	5.92519	5.92519	1.92923	0.000617904	4.29482e-05	0.000592519	0.000592519
1.94306	4.94364	1.62484	5.12496	5.12496		1.92094	8.07974	0.526476	8.82321	8.82321	1.92094	0.807974	0.0526476	0.882321	0.882321		1.91264	5.99736	0.368752	6.78672	6.78672		1.91264	0.0599736	0.00368752	0.0678672	0.0678672		1.93476	6.18581	1.42467	6.22084	6.22084	1.93476	0.00618581	0.00142467	0.00622084	0.00622084		1.932	6.44748	0.431331	5.91313	5.91313	1.932	0.000644748	4.31331e-05	0.000591313	0.000591313
1.94583	7.60165	1.6218	5.11214	5.11214		1.9237	8.96202	0.531259	8.81064	8.81064	1.9237	0.896202	0.0531259	0.881064	0.881064		1.9154	6.60269	0.36841	6.77413	6.77413		1.9154	0.0660269	0.0036841	0.0677413	0.0677413		1.93753	5.86981	1.43164	6.20854	6.20854	1.93753	0.00586981	0.00143164	0.00620854	0.00620854		1.93476	6.54415	0.430547	5.90114	5.90114	1.93476	0.000654415	4.30547e-05	0.000590114	0.000590114
1.94859	5.27628	1.62681	5.09939	5.09939		1.92647	8.29581	0.527393	8.79805	8.79805	1.92647	0.829581	0.0527393	0.879805	0.879805		1.91817	6.55894	0.36997	6.76154	6.76154		1.91817	0.0655894	0.0036997	0.0676154	0.0676154		1.94029	4.12668	1.41691	6.19633	6.19633	1.94029	0.00412668	0.00141691	0.00619633	0.00619633		1.93753	5.36034	0.429548	5.88914	5.88914	1.93753	0.000536034	4.29548e-05	0.000588914	0.000588914
1.95136	6.06281	1.62022	5.08665	5.08665		1.92923	8.71228	0.526038	8.78554	8.78554	1.92923	0.871228	0.0526038	0.878554	0.878554		1.92094	6.8218	0.368786	6.749	6.749		1.92094	0.068218	0.00368786	0.06749	0.06749		1.94306	5.66034	1.42189	6.18413	6.18413	1.94306	0.00566034	0.00142189	0.00618413	0.00618413		1.94029	6.07069	0.429149	5.87723	5.87723	1.94029	0.000607069	4.29149e-05	0.000587723	0.000587723
1.95412	4.04124	1.61511	5.07399	5.07399		1.932	7.70031	0.52501	8.77301	8.77301	1.932	0.770031	0.052501	0.877301	0.877301		1.9237	6.57129	0.368644	6.73654	6.73654		1.9237	0.0657129	0.00368644	0.0673654	0.0673654		1.94583	4.88712	1.41906	6.17198	6.17198	1.94583	0.00488712	0.00141906	0.00617198	0.00617198		1.94306	6.11423	0.42846	5.86531	5.86531	1.94306	0.000611423	4.2846e-05	0.000586531	0.000586531
1.95689	6.69868	1.61875	5.06133	5.06133		1.93476	9.13733	0.528613	8.76057	8.76057	1.93476	0.913733	0.0528613	0.876057	0.876057		1.92647	7.20174	0.369947	6.72408	6.72408		1.92647	0.0720174	0.00369947	0.0672408	0.0672408		1.94859	5.51083	1.42551	6.15992	6.15992	1.94859	0.00551083	0.00142551	0.00615992	0.00615992		1.94583	5.38625	0.425136	5.85343	5.85343	1.94583	0.000538625	4.25136e-05	0.000585343	0.000585343
1.95965	4.60074	1.61628	5.04876	5.04876		1.93753	8.66948	0.52771	8.7481	8.7481	1.93753	0.866948	0.052771	0.87481	0.87481		1.92923	6.47177	0.367526	6.7117	6.7117		1.92923	0.0647177	0.00367526	0.067117	0.067117		1.95136	7.38302	1.43057	6.14788	6.14788	1.95136	0.00738302	0.00143057	0.00614788	0.00614788		1.94859	5.99656	0.427121	5.84162	5.84162	1.94859	0.000599656	4.27121e-05	0.000584162	0.000584162
1.96242	5.93917	1.61671	5.03619	5.03619		1.94029	8.67183	0.524781	8.73572	8.73572	1.94029	0.867183	0.0524781	0.873572	0.873572		1.932	6.93035	0.3679	6.69933	6.69933		1.932	0.0693035	0.003679	0.0669933	0.0669933		1.95412	7.59068	1.42394	6.13593	6.13593	1.95412	0.00759068	0.00142394	0.00613593	0.00613593		1.95136	6.14226	0.429294	5.82981	5.82981	1.95136	0.000614226	4.29294e-05	0.000582981	0.000582981
1.96519	2.82289	1.60856	5.02366	5.02366		1.94306	9.83565	0.52787	8.72328	8.72328	1.94306	0.983565	0.052787	0.872328	0.872328		1.93476	6.77795	0.366308	6.68704	6.68704		1.93476	0.0677795	0.00366308	0.0668704	0.0668704		1.95689	8.29824	1.42886	6.12398	6.12398	1.95689	0.00829824	0.00142886	0.00612398	0.00612398		1.95412	5.12016	0.424664	5.81808	5.81808	1.95412	0.000512016	4.24664e-05	0.000581808	0.000581808
1.96795	4.30207	1.61335	5.01122	5.01122		1.94583	8.76102	0.522275	8.7109	8.7109	1.94583	0.876102	0.0522275	0.87109	0.87109		1.93753	7.0967	0.370401	6.67475	6.67475		1.93753	0.070967	0.00370401	0.0667475	0.0667475		1.95965	5.22868	1.4163	6.11214	6.11214	1.95965	0.00522868	0.0014163	0.00611214	0.00611214		1.95689	5.38071	0.424796	5.80634	5.80634	1.95689	0.000538071	4.24796e-05	0.000580634	0.000580634
1.97072	5.08901	1.60851	4.99878	4.99878		1.94859	8.29521	0.524963	8.69859	8.69859	1.94859	0.829521	0.0524963	0.869859	0.869859		1.94029	6.60811	0.367041	6.66254	6.66254		1.94029	0.0660811	0.00367041	0.0666254	0.0666254		1.96242	5.68463	1.42412	6.1003	6.1003	1.96242	0.00568463	0.00142412	0.0061003	0.0061003		1.95965	6.00463	0.42716	5.79467	5.79467	1.95965	0.000600463	4.2716e-05	0.000579467	0.000579467
1.97348	4.41116	1.61386	4.98642	4.98642		1.95136	9.3928	0.526289	8.68626	8.68626	1.95136	0.93928	0.0526289	0.868626	0.868626		1.94306	6.82285	0.367966	6.65033	6.65033		1.94306	0.0682285	0.00367966	0.0665033	0.0665033		1.96519	4.19468	1.40791	6.08851	6.08851	1.96519	0.00419468	0.00140791	0.00608851	0.00608851		1.96242	5.22177	0.425147	5.78301	5.78301	1.96242	0.000522177	4.25147e-05	0.000578301	0.000578301
1.97625	3.0005	1.61657	4.97407	4.97407		1.95412	9.50037	0.524742	8.67401	8.67401	1.95412	0.950037	0.0524742	0.867401	0.867401		1.94583	6.32048	0.363606	6.63816	6.63816		1.94583	0.0632048	0.00363606	0.0663816	0.0663816		1.96795	5.26907	1.41754	6.07682	6.07682	1.96795	0.00526907	0.00141754	0.00607682	0.00607682		1.96519	6.02549	0.426051	5.77137	5.77137	1.96519	0.000602549	4.26051e-05	0.000577137	0.000577137
1.97901	5.14339	1.61546	4.9618	4.9618		1.95689	8.49552	0.52286	8.66174	8.66174	1.95689	0.849552	0.052286	0.866174	0.866174		1.94859	6.21849	0.365128	6.62608	6.62608		1.94859	0.0621849	0.00365128	0.0662608	0.0662608		1.97072	7.1339	1.42407	6.06513	6.06513	1.97072	0.0071339	0.00142407	0.00606513	0.00606513		1.96795	5.54723	0.424647	5.75982	5.75982	1.96795	0.000554723	4.24647e-05	0.000575982	0.000575982
1.98178	2.52777	1.62596	4.94954	4.94954		1.95965	7.96597	0.522829	8.64954	8.64954	1.95965	0.796597	0.0522829	0.864954	0.864954		1.95136	6.56368	0.365791	6.61399	6.61399		1.95136	0.0656368	0.00365791	0.0661399	0.0661399		1.97348	6.87161	1.41752	6.05354	6.05354	1.97348	0.00687161	0.00141752	0.00605354	0.00605354		1.97072	5.39891	0.423628	5.74826	5.74826	1.97072	0.000539891	4.23628e-05	0.000574826	0.000574826
1.98455	6.26818	1.65762	4.93732	4.93732		1.96242	7.58063	0.52234	8.63732	8.63732	1.96242	0.758063	0.052234	0.863732	0.863732		1.95412	6.4782	0.36448	6.60199	6.60199		1.95412	0.064782	0.0036448	0.0660199	0.0660199		1.97625	6.27332	1.42324	6.04196	6.04196	1.97625	0.00627332	0.00142324	0.00604196	0.00604196		1.97348	5.42037	0.423334	5.73678	5.73678	1.97348	0.000542037	4.23334e-05	0.000573678	0.000573678
1.98731	4.73091	1.65684	4.92519	4.92519		1.96519	8.52537	0.521269	8.62513	8.62513	1.96519	0.852537	0.0521269	0.862513	0.862513		1.95689	6.12591	0.362798	6.58998	6.58998		1.95689	0.0612591	0.00362798	0.0658998	0.0658998		1.97901	5.64137	1.41253	6.03047	6.03047	1.97901	0.00564137	0.00141253	0.00603047	0.00603047		1.97625	6.57307	0.428007	5.72529	5.72529	1.97625	0.000657307	4.28007e-05	0.000572529	0.000572529
1.99008	5.00884	1.66689	4.91306	4.91306		1.96795	8.15526	0.522333	8.61302	8.61302	1.96795	0.815526	0.0522333	0.861302	0.861302		1.95965	6.30867	0.365146	6.57805	6.57805		1.95965	0.0630867	0.00365146	0.0657805	0.0657805		1.98178	6.69327	1.43293	6.01901	6.01901	1.98178	0.00669327	0.00143293	0.00601901	0.00601901		1.97901	5.76407	0.42416	5.71387	5.71387	1.97901	0.000576407	4.2416e-05	0.000571387	0.000571387
1.99284	2.86074	1.66164	4.90103	4.90103		1.97072	8.95791	0.521316	8.60088	8.60088	1.97072	0.895791	0.0521316	0.860088	0.860088		1.96242	6.55328	0.36565	6.56613	6.56613		1.96242	0.0655328	0.0036565	0.0656613	0.0656613		1.98455	4.41912	1.44926	6.00757	6.00757	1.98455	0.00441912	0.00144926	0.00600757	0.00600757		1.98178	5.98029	0.430934	5.70246	5.70246	1.98178	0.000598029	4.30934e-05	0.000570246	0.000570246
1.99561	4.75992	1.6778	4.88899	4.88899		1.97348	9.06974	0.522678	8.58882	8.58882	1.97348	0.906974	0.0522678	0.858882	0.858882		1.96519	6.39471	0.363226	6.55424	6.55424		1.96519	0.0639471	0.00363226	0.0655424	0.0655424		1.98731	6.1319	1.45736	5.99623	5.99623	1.98731	0.0061319	0.00145736	0.00599623	0.00599623		1.98455	6.12687	0.43746	5.69107	5.69107	1.98455	0.000612687	4.3746e-05	0.000569107	0.000569107
1.99837	6.29529	1.68142	4.87703	4.87703		1.97625	8.62186	0.522824	8.57674	8.57674	1.97625	0.862186	0.0522824	0.857674	0.857674		1.96795	6.43501	0.364851	6.54243	6.54243		1.96795	0.0643501	0.00364851	0.0654243	0.0654243		1.99008	5.97156	1.46306	5.98491	5.98491	1.99008	0.00597156	0.00146306	0.00598491	0.00598491		1.98731	4.94099	0.433467	5.67976	5.67976	1.98731	0.000494099	4.33467e-05	0.000567976	0.000567976
2.00114	6.57141	1.69202	4.86509	4.86509		1.97901	9.29105	0.522252	8.56474	8.56474	1.97901	0.929105	0.0522252	0.856474	0.856474		1.97072	6.74363	0.364261	6.53062	6.53062		1.97072	0.0674363	0.00364261	0.0653062	0.0653062		1.99284	6.30683	1.46371	5.97368	5.97368	1.99284	0.00630683	0.00146371	0.00597368	0.00597368		1.99008	6.03383	0.439177	5.66847	5.66847	1.99008	0.000603383	4.39177e-05	0.000566847	0.000566847
2.0039	5.64694	1.68807	4.85323	4.85323		1.98178	9.14662	0.527127	8.55271	8.55271	1.98178	0.914662	0.0527127	0.855271	0.855271		1.97348	6.30002	0.363057	6.51889	6.51889		1.97348	0.0630002	0.00363057	0.0651889	0.0651889		1.99561	8.26166	1.48261	5.96246	5.96246	1.99561	0.00826166	0.00148261	0.00596246	0.00596246		1.99284	6.01262	0.441088	5.65722	5.65722	1.99284	0.000601262	4.41088e-05	0.000565722	0.000565722
2.00667	5.46859	1.70774	4.84138	4.84138		1.98455	8.81785	0.535813	8.54072	8.54072	1.98455	0.881785	0.0535813	0.854072	0.854072		1.97625	6.34465	0.364243	6.50716	6.50716		1.97625	0.0634465	0.00364243	0.0650716	0.0650716		1.99837	3.9139	1.46758	5.95133	5.95133	1.99837	0.0039139	0.00146758	0.00595133	0.00595133		1.99561	5.50409	0.440838	5.64599	5.64599	1.99561	0.000550409	4.40838e-05	0.000564599	0.000564599
2.00944	1.44331	1.6939	4.82958	4.82958		1.98731	8.79207	0.535314	8.52879	8.52879	1.98731	0.879207	0.0535314	0.852879	0.852879		1.97901	7.39677	0.36621	6.4955	6.4955		1.97901	0.0739677	0.0036621	0.064955	0.064955		2.00114	5.96298	1.48405	5.94021	5.94021	2.00114	0.00596298	0.00148405	0.00594021	0.00594021		1.99837	5.43833	0.442299	5.63481	5.63481	1.99837	0.000543833	4.42299e-05	0.000563481	0.000563481
2.0122	5.41512	1.71869	4.81786	4.81786		1.99008	8.39162	0.539525	8.51684	8.51684	1.99008	0.839162	0.0539525	0.851684	0.851684		1.98178	6.2003	0.36698	6.48385	6.48385		1.98178	0.062003	0.0036698	0.0648385	0.0648385		2.0039	6.05156	1.48721	5.92918	5.92918	2.0039	0.00605156	0.00148721	0.00592918	0.00592918		2.00114	6.22653	0.445715	5.62364	5.62364	2.00114	0.000622653	4.45715e-05	0.000562364	0.000562364
2.01497	3.51463	1.70582	4.80615	4.80615		1.99284	9.34304	0.540685	8.50497	8.50497	1.99284	0.934304	0.0540685	0.850497	0.850497		1.98455	6.55214	0.37385	6.47223	6.47223		1.98455	0.0655214	0.0037385	0.0647223	0.0647223		2.00667	5.19507	1.49831	5.91816	5.91816	2.00667	0.00519507	0.00149831	0.00591816	0.00591816		2.0039	5.28768	0.44434	5.61255	5.61255	2.0039	0.000528768	4.4434e-05	0.000561255	0.000561255
2.01773	4.83066	1.7271	4.79453	4.79453		1.99561	8.45524	0.542749	8.49308	8.49308	1.99561	0.845524	0.0542749	0.849308	0.849308		1.98731	6.46164	0.373624	6.46069	6.46069		1.98731	0.0646164	0.00373624	0.0646069	0.0646069		2.00944	8.34273	1.50791	5.9072	5.9072	2.00944	0.00834273	0.00150791	0.0059072	0.0059072		2.00667	6.19056	0.451641	5.60145	5.60145	2.00667	0.000619056	4.51641e-05	0.000560145	0.000560145
2.0205	4.59711	1.72353	4.78291	4.78291		1.99837	8.05131	0.543468	8.48126	8.48126	1.99837	0.805131	0.0543468	0.848126	0.848126		1.99008	7.16776	0.379877	6.44914	6.44914		1.99008	0.0716776	0.00379877	0.0644914	0.0644914		2.0122	5.63083	1.50302	5.89632	5.89632	2.0122	0.00563083	0.00150302	0.00589632	0.00589632		2.00944	5.57709	0.447497	5.59038	5.59038	2.00944	0.000557709	4.47497e-05	0.000559038	0.000559038
2.02326	5.19967	1.72833	4.77138	4.77138		2.00114	8.33908	0.54677	8.46942	8.46942	2.00114	0.833908	0.054677	0.846942	0.846942		1.99284	6.03731	0.37363	6.43768	6.43768		1.99284	0.0603731	0.0037363	0.0643768	0.0643768		2.01497	5.30473	1.50371	5.88546	5.88546	2.01497	0.00530473	0.00150371	0.00588546	0.00588546		2.0122	5.42463	0.451766	5.5794	5.5794	2.0122	0.000542463	4.51766e-05	0.00055794	0.00055794
2.02603	4.86091	1.74258	4.75986	4.75986		2.0039	8.32395	0.54522	8.45766	8.45766	2.0039	0.832395	0.054522	0.845766	0.845766		1.99561	6.57129	0.378843	6.42621	6.42621		1.99561	0.0657129	0.00378843	0.0642621	0.0642621		2.01773	7.04385	1.52049	5.87469	5.87469	2.01773	0.00704385	0.00152049	0.00587469	0.00587469		2.01497	4.80174	0.447647	5.5684	5.5684	2.01497	0.000480174	4.47647e-05	0.00055684	0.00055684
2.0288	3.75711	1.70724	4.74839	4.74839		2.00667	8.13081	0.550875	8.44587	8.44587	2.00667	0.813081	0.0550875	0.844587	0.844587		1.99837	6.83554	0.380715	6.41481	6.41481		1.99837	0.0683554	0.00380715	0.0641481	0.0641481		2.0205	4.25044	1.50529	5.86392	5.86392	2.0205	0.00425044	0.00150529	0.00586392	0.00586392		2.01773	5.19926	0.453786	5.55748	5.55748	2.01773	0.000519926	4.53786e-05	0.000555748	0.000555748
2.03156	5.39645	1.70029	4.73701	4.73701		2.00944	7.4105	0.548486	8.43411	8.43411	2.00944	0.74105	0.0548486	0.843411	0.843411		2.00114	6.35841	0.380288	6.40341	6.40341		2.00114	0.0635841	0.00380288	0.0640341	0.0640341		2.02326	6.80107	1.52525	5.85325	5.85325	2.02326	0.00680107	0.00152525	0.00585325	0.00585325		2.0205	5.17861	0.452867	5.54656	5.54656	2.0205	0.000517861	4.52867e-05	0.000554656	0.000554656
2.03433	2.78008	1.68088	4.72563	4.72563		2.0122	8.97835	0.555931	8.42243	8.42243	2.0122	0.897835	0.0555931	0.842243	0.842243		2.0039	6.08892	0.379913	6.39209	6.39209		2.0039	0.0608892	0.00379913	0.0639209	0.0639209		2.02603	6.64288	1.52685	5.84259	5.84259	2.02603	0.00664288	0.00152685	0.00584259	0.00584259		2.02326	5.88755	0.456538	5.53571	5.53571	2.02326	0.000588755	4.56538e-05	0.000553571	0.000553571
2.03709	5.62066	1.68062	4.71434	4.71434		2.01497	9.3855	0.553879	8.41072	8.41072	2.01497	0.93855	0.0553879	0.841072	0.841072		2.00667	6.36673	0.385489	6.38077	6.38077		2.00667	0.0636673	0.00385489	0.0638077	0.0638077		2.0288	8.42122	1.50614	5.83198	5.83198	2.0288	0.00842122	0.00150614	0.00583198	0.00583198		2.02603	5.41662	0.457409	5.52486	5.52486	2.02603	0.000541662	4.57409e-05	0.000552486	0.000552486
2.03986	3.27388	1.66846	4.70306	4.70306		2.01773	7.68356	0.556571	8.39909	8.39909	2.01773	0.768356	0.0556571	0.839909	0.839909		2.00944	6.01209	0.382546	6.36948	6.36948		2.00944	0.0601209	0.00382546	0.0636948	0.0636948		2.03156	6.4138	1.49657	5.82146	5.82146	2.03156	0.0064138	0.00149657	0.00582146	0.00582146		2.0288	5.9409	0.451377	5.51404	5.51404	2.0288	0.00059409	4.51377e-05	0.000551404	0.000551404
2.04262	3.79231	1.65978	4.69187	4.69187		2.0205	8.55102	0.55727	8.38743	8.38743	2.0205	0.855102	0.055727	0.838743	0.838743		2.0122	6.05142	0.386114	6.35827	6.35827		2.0122	0.0605142	0.00386114	0.0635827	0.0635827		2.03433	5.79971	1.48169	5.81096	5.81096	2.03433	0.00579971	0.00148169	0.00581096	0.00581096		2.03156	5.5481	0.447131	5.50329	5.50329	2.03156	0.00055481	4.47131e-05	0.000550329	0.000550329
2.04539	8.51653	1.66821	4.68069	4.68069		2.02326	8.62011	0.559072	8.37585	8.37585	2.02326	0.862011	0.0559072	0.837585	0.837585		2.01497	6.34891	0.385054	6.34705	6.34705		2.01497	0.0634891	0.00385054	0.0634705	0.0634705		2.03709	5.70019	1.47718	5.80054	5.80054	2.03709	0.00570019	0.00147718	0.00580054	0.00580054		2.03433	5.47367	0.444283	5.49255	5.49255	2.03433	0.000547367	4.44283e-05	0.000549255	0.000549255
2.04816	2.57893	1.64507	4.66956	4.66956		2.02603	8.79992	0.564446	8.36425	8.36425	2.02603	0.879992	0.0564446	0.836425	0.836425		2.01773	6.33029	0.387646	6.33591	6.33591		2.01773	0.0633029	0.00387646	0.0633591	0.0633591		2.03986	4.17961	1.45743	5.79013	5.79013	2.03986	0.00417961	0.00145743	0.00579013	0.00579013		2.03709	5.26466	0.440894	5.48187	5.48187	2.03709	0.000526466	4.40894e-05	0.000548187	0.000548187
2.05092	5.74984	1.6576	4.65852	4.65852		2.0288	7.93126	0.550299	8.35268	8.35268	2.0288	0.793126	0.0550299	0.835268	0.835268		2.0205	6.21202	0.388067	6.32476	6.32476		2.0205	0.0621202	0.00388067	0.0632476	0.0632476		2.04262	4.73658	1.4548	5.77981	5.77981	2.04262	0.00473658	0.0014548	0.00577981	0.00577981		2.03986	4.84816	0.435659	5.4712	5.4712	2.03986	0.000484816	4.35659e-05	0.00054712	0.00054712
2.05369	5.87008	1.64631	4.64748	4.64748		2.03156	8.565	0.550295	8.34117	8.34117	2.03156	0.8565	0.0550295	0.834117	0.834117		2.02326	5.49139	0.386353	6.31369	6.31369		2.02326	0.0549139	0.00386353	0.0631369	0.0631369		2.04539	3.75181	1.45145	5.76951	5.76951	2.04539	0.00375181	0.00145145	0.00576951	0.00576951		2.04262	5.5706	0.438971	5.46059	5.46059	2.04262	0.00055706	4.38971e-05	0.000546059	0.000546059
2.05645	4.99843	1.64713	4.63654	4.63654		2.03433	7.71976	0.545008	8.32965	8.32965	2.03433	0.771976	0.0545008	0.832965	0.832965		2.02603	6.46578	0.390769	6.30261	6.30261		2.02603	0.0646578	0.00390769	0.0630261	0.0630261		2.04816	3.30722	1.43878	5.75925	5.75925	2.04816	0.00330722	0.00143878	0.00575925	0.00575925		2.04539	5.87413	0.439835	5.44999	5.44999	2.04539	0.000587413	4.39835e-05	0.000544999	0.000544999
2.05922	6.41215	1.65461	4.6256	4.6256		2.03709	8.3462	0.542602	8.3182	8.3182	2.03709	0.83462	0.0542602	0.83182	0.83182		2.0288	6.00642	0.384494	6.29157	6.29157		2.0288	0.0600642	0.00384494	0.0629157	0.0629157		2.05092	5.4139	1.45352	5.74909	5.74909	2.05092	0.0054139	0.00145352	0.00574909	0.00574909		2.04816	5.31153	0.432125	5.43941	5.43941	2.04816	0.000531153	4.32125e-05	0.000543941	0.000543941
2.06198	5.02752	1.63636	4.61475	4.61475		2.03986	7.65254	0.538422	8.30673	8.30673	2.03986	0.765254	0.0538422	0.830673	0.830673		2.03156	5.98975	0.382081	6.2806	6.2806		2.03156	0.0598975	0.00382081	0.062806	0.062806		2.05369	7.502	1.4547	5.73893	5.73893	2.05369	0.007502	0.0014547	0.00573893	0.00573893		2.05092	5.40537	0.435649	5.42892	5.42892	2.05092	0.000540537	4.35649e-05	0.000542892	0.000542892
2.06475	3.83752	1.63931	4.60392	4.60392		2.04262	7.53859	0.538505	8.29532	8.29532	2.04262	0.753859	0.0538505	0.829532	0.829532		2.03433	6.72603	0.38013	6.26963	6.26963		2.03433	0.0672603	0.0038013	0.0626963	0.0626963		2.05645	5.49585	1.44253	5.72887	5.72887	2.05645	0.00549585	0.00144253	0.00572887	0.00572887		2.05369	5.06442	0.433077	5.41842	5.41842	2.05369	0.000506442	4.33077e-05	0.000541842	0.000541842
2.06752	4.12149	1.634	4.59313	4.59313		2.04539	8.66343	0.538079	8.28391	8.28391	2.04539	0.866343	0.0538079	0.828391	0.828391		2.03709	6.44935	0.378934	6.25873	6.25873		2.03709	0.0644935	0.00378934	0.0625873	0.0625873		2.05922	2.78771	1.43872	5.71881	5.71881	2.05922	0.00278771	0.00143872	0.00571881	0.00571881		2.05645	5.54658	0.431431	5.40799	5.40799	2.05645	0.000554658	4.31431e-05	0.000540799	0.000540799
2.07028	5.06273	1.63622	4.58243	4.58243		2.04816	9.24702	0.534305	8.27252	8.27252	2.04816	0.924702	0.0534305	0.827252	0.827252		2.03986	6.79938	0.376589	6.24782	6.24782		2.03986	0.0679938	0.00376589	0.0624782	0.0624782		2.06198	3.5159	1.4271	5.70885	5.70885	2.06198	0.0035159	0.0014271	0.00570885	0.00570885		2.05922	5.41854	0.433068	5.39756	5.39756	2.05922	0.000541854	4.33068e-05	0.000539756	0.000539756
2.07305	5.74413	1.63558	4.57175	4.57175		2.05092	8.63657	0.536518	8.26119	8.26119	2.05092	0.863657	0.0536518	0.826119	0.826119		2.04262	6.26112	0.373479	6.23699	6.23699		2.04262	0.0626112	0.00373479	0.0623699	0.0623699		2.06475	5.62737	1.43531	5.6989	5.6989	2.06475	0.00562737	0.00143531	0.0056989	0.0056989		2.06198	5.35711	0.42736	5.3872	5.3872	2.06198	0.000535711	4.2736e-05	0.00053872	0.00053872
2.07581	4.14463	1.62273	4.56115	4.56115		2.05369	7.37859	0.531689	8.24985	8.24985	2.05369	0.737859	0.0531689	0.824985	0.824985		2.04539	6.81491	0.376239	6.22615	6.22615		2.04539	0.0681491	0.00376239	0.0622615	0.0622615		2.06752	7.10112	1.44566	5.68899	5.68899	2.06752	0.00710112	0.00144566	0.00568899	0.00568899		2.06475	5.71925	0.431766	5.37684	5.37684	2.06475	0.000571925	4.31766e-05	0.000537684	0.000537684
2.07858	2.65735	1.62705	4.55056	4.55056		2.05645	8.25772	0.530711	8.23858	8.23858	2.05645	0.825772	0.0530711	0.823858	0.823858		2.04816	6.11026	0.369804	6.21535	6.21535		2.04816	0.0611026	0.00369804	0.0621535	0.0621535		2.07028	5.56732	1.43228	5.67918	5.67918	2.07028	0.00556732	0.00143228	0.00567918	0.00567918		2.06752	6.22313	0.433044	5.36652	5.36652	2.06752	0.000622313	4.33044e-05	0.000536652	0.000536652
2.08134	6.1862	1.63634	4.54006	4.54006		2.05922	8.35092	0.532661	8.22729	8.22729	2.05922	0.835092	0.0532661	0.822729	0.822729		2.05092	6.84854	0.374473	6.20461	6.20461		2.05092	0.0684854	0.00374473	0.0620461	0.0620461		2.07305	4.61649	1.4289	5.66938	5.66938	2.07305	0.00461649	0.0014289	0.00566938	0.00566938		2.07028	5.1685	0.430596	5.35627	5.35627	2.07028	0.00051685	4.30596e-05	0.000535627	0.000535627
2.08411	4.90826	1.62364	4.52957	4.52957		2.06198	7.65348	0.527869	8.21607	8.21607	2.06198	0.765348	0.0527869	0.821607	0.821607		2.05369	6.22898	0.370585	6.19387	6.19387		2.05369	0.0622898	0.00370585	0.0619387	0.0619387		2.07581	7.57668	1.42934	5.65966	5.65966	2.07581	0.00757668	0.00142934	0.00565966	0.00565966		2.07305	4.65226	0.426683	5.34601	5.34601	2.07305	0.000465226	4.26683e-05	0.000534601	0.000534601
2.08687	2.78909	1.62415	4.51917	4.51917		2.06475	9.0289	0.531371	8.20484	8.20484	2.06475	0.90289	0.0531371	0.820484	0.820484		2.05645	6.62264	0.369696	6.18321	6.18321		2.05645	0.0662264	0.00369696	0.0618321	0.0618321		2.07858	5.94083	1.43637	5.64996	5.64996	2.07858	0.00594083	0.00143637	0.00564996	0.00564996		2.07581	4.33976	0.422254	5.33583	5.33583	2.07581	0.000433976	4.22254e-05	0.000533583	0.000533583
2.08964	4.34967	1.6218	4.50879	4.50879		2.06752	7.82353	0.528558	8.19363	8.19363	2.06752	0.782353	0.0528558	0.819363	0.819363		2.05922	6.64861	0.373437	6.17254	6.17254		2.05922	0.0664861	0.00373437	0.0617254	0.0617254		2.08134	3.47829	1.42524	5.64034	5.64034	2.08134	0.00347829	0.00142524	0.00564034	0.00564034		2.07858	5.87295	0.43079	5.32565	5.32565	2.07858	0.000587295	4.3079e-05	0.000532565	0.000532565
2.09241	3.54149	1.62377	4.49845	4.49845		2.07028	9.48259	0.530681	8.18249	8.18249	2.07028	0.948259	0.0530681	0.818249	0.818249		2.06198	6.00786	0.368144	6.16193	6.16193		2.06198	0.0600786	0.00368144	0.0616193	0.0616193		2.08411	5.2058	1.42563	5.63074	5.63074	2.08411	0.0052058	0.00142563	0.00563074	0.00563074		2.08134	4.78472	0.426138	5.31554	5.31554	2.08134	0.000478472	4.26138e-05	0.000531554	0.000531554
2.09517	4.08893	1.61848	4.4882	4.4882		2.07305	7.93924	0.527437	8.17133	8.17133	2.07305	0.793924	0.0527437	0.817133	0.817133		2.06475	5.75128	0.367502	6.15133	6.15133		2.06475	0.0575128	0.00367502	0.0615133	0.0615133		2.08687	5.85619	1.42891	5.62122	5.62122	2.08687	0.00585619	0.00142891	0.00562122	0.00562122		2.08411	5.83161	0.428695	5.30543	5.30543	2.08411	0.000583161	4.28695e-05	0.000530543	0.000530543
2.09794	4.68231	1.61119	4.47797	4.47797		2.07581	9.1716	0.527285	8.16024	8.16024	2.07581	0.91716	0.0527285	0.816024	0.816024		2.06752	5.93316	0.367842	6.14075	6.14075		2.06752	0.0593316	0.00367842	0.0614075	0.0614075		2.08964	5.63956	1.4244	5.61172	5.61172	2.08964	0.00563956	0.0014244	0.00561172	0.00561172		2.08687	5.80724	0.429103	5.29539	5.29539	2.08687	0.000580724	4.29103e-05	0.000529539	0.000529539
2.1007	5.39281	1.6184	4.46782	4.46782		2.07858	8.30665	0.527881	8.14913	8.14913	2.07858	0.830665	0.0527881	0.814913	0.814913		2.07028	6.00133	0.367625	6.13025	6.13025		2.07028	0.0600133	0.00367625	0.0613025	0.0613025		2.09241	5.74054	1.42258	5.60228	5.60228	2.09241	0.00574054	0.00142258	0.00560228	0.00560228		2.08964	5.69339	0.427021	5.28535	5.28535	2.08964	0.000569339	4.27021e-05	0.000528535	0.000528535
2.10347	4.97826	1.61324	4.45768	4.45768		2.08134	8.79961	0.528319	8.13809	8.13809	2.08134	0.879961	0.0528319	0.813809	0.813809		2.07305	6.20291	0.367632	6.11974	6.11974		2.07305	0.0620291	0.00367632	0.0611974	0.0611974		2.09517	7.22507	1.43037	5.59291	5.59291	2.09517	0.00722507	0.00143037	0.00559291	0.00559291		2.09241	5.52935	0.426728	5.27535	5.27535	2.09241	0.000552935	4.26728e-05	0.000527535	0.000527535
2.10623	1.76297	1.6063	4.44763	4.44763		2.08411	7.58309	0.52376	8.12704	8.12704	2.08411	0.758309	0.052376	0.812704	0.812704		2.07581	6.34984	0.365172	6.1093	6.1093		2.07581	0.0634984	0.00365172	0.061093	0.061093		2.09794	7.18483	1.419	5.58355	5.58355	2.09794	0.00718483	0.001419	0.00558355	0.00558355		2.09517	5.0433	0.426269	5.26541	5.26541	2.09517	0.00050433	4.26269e-05	0.000526541	0.000526541
2.109	5.33008	1.60972	4.4376	4.4376		2.08687	8.17131	0.524517	8.11605	8.11605	2.08687	0.817131	0.0524517	0.811605	0.811605		2.07858	6.8803	0.369793	6.09885	6.09885		2.07858	0.068803	0.00369793	0.0609885	0.0609885		2.1007	5.93249	1.42369	5.57428	5.57428	2.1007	0.00593249	0.00142369	0.00557428	0.00557428		2.09794	5.23164	0.422999	5.25548	5.25548	2.09794	0.000523164	4.22999e-05	0.000525548	0.000525548
2.11177	6.5438	1.61142	4.42761	4.42761		2.08964	8.10725	0.524525	8.10505	8.10505	2.08964	0.810725	0.0524525	0.810505	0.810505		2.08134	6.58716	0.367576	6.08847	6.08847		2.08134	0.0658716	0.00367576	0.0608847	0.0608847		2.10347	6.00254	1.42086	5.56502	5.56502	2.10347	0.00600254	0.00142086	0.00556502	0.00556502		2.1007	5.22022	0.425716	5.24562	5.24562	2.1007	0.000522022	4.25716e-05	0.000524562	0.000524562
2.11453	4.49107	1.61151	4.41772	4.41772		2.09241	8.44288	0.525029	8.09408	8.09408	2.09241	0.844288	0.0525029	0.809408	0.809408		2.08411	6.29465	0.36662	6.07809	6.07809		2.08411	0.0629465	0.0036662	0.0607809	0.0607809		2.10623	5.47395	1.41053	5.55585	5.55585	2.10623	0.00547395	0.00141053	0.00555585	0.00555585		2.10347	5.66021	0.424519	5.23575	5.23575	2.10347	0.000566021	4.24519e-05	0.000523575	0.000523575
2.1173	7.54678	1.61378	4.40783	4.40783		2.09517	7.79385	0.524207	8.08317	8.08317	2.09517	0.779385	0.0524207	0.808317	0.808317		2.08687	6.35254	0.366651	6.06777	6.06777		2.08687	0.0635254	0.00366651	0.0606777	0.0606777		2.109	3.73688	1.41202	5.5467	5.5467	2.109	0.00373688	0.00141202	0.0055467	0.0055467		2.10623	4.92103	0.422136	5.22596	5.22596	2.10623	0.000492103	4.22136e-05	0.000522596	0.000522596
2.12006	5.18752	1.60813	4.39803	4.39803		2.09794	8.39929	0.520583	8.07224	8.07224	2.09794	0.839929	0.0520583	0.807224	0.807224		2.08964	5.95412	0.363848	6.05745	6.05745		2.08964	0.0595412	0.00363848	0.0605745	0.0605745		2.11177	3.79283	1.41115	5.53759	5.53759	2.11177	0.00379283	0.00141115	0.00553759	0.00553759		2.109	5.52499	0.424239	5.21617	5.21617	2.109	0.000552499	4.24239e-05	0.000521617	0.000521617
2.12283	2.2905	1.60682	4.38825	4.38825		2.1007	8.36927	0.521991	8.06139	8.06139	2.1007	0.836927	0.0521991	0.806139	0.806139		2.09241	6.09897	0.365031	6.04716	6.04716		2.09241	0.0609897	0.00365031	0.0604716	0.0604716		2.11453	6.80717	1.41497	5.52857	5.52857	2.11453	0.00680717	0.00141497	0.00552857	0.00552857		2.11177	4.99062	0.421871	5.20642	5.20642	2.11177	0.000499062	4.21871e-05	0.000520642	0.000520642
2.12559	6.25694	1.6038	4.37856	4.37856		2.10347	7.96288	0.52257	8.05051	8.05051	2.10347	0.796288	0.052257	0.805051	0.805051		2.09517	6.14602	0.365874	6.03694	6.03694		2.09517	0.0614602	0.00365874	0.0603694	0.0603694		2.1173	5.95805	1.4134	5.51956	5.51956	2.1173	0.00595805	0.0014134	0.00551956	0.00551956		2.11453	5.37181	0.422736	5.19673	5.19673	2.11453	0.000537181	4.22736e-05	0.000519673	0.000519673
2.12836	4.5238	1.59999	4.36887	4.36887		2.10623	8.34725	0.518918	8.03971	8.03971	2.10623	0.834725	0.0518918	0.803971	0.803971		2.09794	5.97122	0.361874	6.02671	6.02671		2.09794	0.0597122	0.00361874	0.0602671	0.0602671		2.12006	6.48737	1.41269	5.51063	5.51063	2.12006	0.00648737	0.00141269	0.00551063	0.00551063		2.1173	4.62546	0.420577	5.18705	5.18705	2.1173	0.000462546	4.20577e-05	0.000518705	0.000518705
2.13113	4.66529	1.60818	4.35924	4.35924		2.109	8.78081	0.521337	8.02889	8.02889	2.109	0.878081	0.0521337	0.802889	0.802889		2.1007	6.52045	0.365409	6.01655	6.01655		2.1007	0.0652045	0.00365409	0.0601655	0.0601655		2.12283	3.48459	1.40345	5.50172	5.50172	2.12283	0.00348459	0.00140345	0.00550172	0.00550172		2.12006	4.96164	0.419994	5.17744	5.17744	2.12006	0.000496164	4.19994e-05	0.000517744	0.000517744
2.13389	2.87107	1.59081	4.34969	4.34969		2.11177	8.12579	0.5206	8.01809	8.01809	2.11177	0.812579	0.05206	0.801809	0.801809		2.10347	6.07412	0.362403	6.00638	6.00638		2.10347	0.0607412	0.00362403	0.0600638	0.0600638		2.12559	6.88581	1.40819	5.49289	5.49289	2.12559	0.00688581	0.00140819	0.00549289	0.00549289		2.12283	5.79622	0.424659	5.16782	5.16782	2.12283	0.000579622	4.24659e-05	0.000516782	0.000516782
2.13666	3.63612	1.60436	4.34015	4.34015		2.11453	8.03866	0.520382	8.00736	8.00736	2.11453	0.803866	0.0520382	0.800736	0.800736		2.10623	5.88999	0.362133	5.99628	5.99628		2.10623	0.0588999	0.00362133	0.0599628	0.0599628		2.12836	6.34478	1.41023	5.48408	5.48408	2.12836	0.00634478	0.00141023	0.00548408	0.00548408		2.12559	5.52565	0.422203	5.15828	5.15828	2.12559	0.000552565	4.22203e-05	0.000515828	0.000515828
2.13942	3.59025	1.59773	4.33071	4.33071		2.1173	8.26571	0.520049	7.99662	7.99662	2.1173	0.826571	0.0520049	0.799662	0.799662		2.109	6.24141	0.363759	5.98617	5.98617		2.109	0.0624141	0.00363759	0.0598617	0.0598617		2.13113	5.68546	1.4057	5.47532	5.47532	2.13113	0.00568546	0.0014057	0.00547532	0.00547532		2.12836	5.37765	0.421492	5.14874	5.14874	2.12836	0.000537765	4.21492e-05	0.000514874	0.000514874
2.14219	6.49116	1.59703	4.32127	4.32127		2.12006	7.88725	0.517534	7.98594	7.98594	2.12006	0.788725	0.0517534	0.798594	0.798594		2.11177	5.60276	0.360095	5.9761	5.9761		2.11177	0.0560276	0.00360095	0.059761	0.059761		2.13389	5.29059	1.39467	5.46663	5.46663	2.13389	0.00529059	0.00139467	0.00546663	0.00546663		2.13113	4.77724	0.419596	5.13923	5.13923	2.13113	0.000477724	4.19596e-05	0.000513923	0.000513923
2.14495	6.78984	1.6001	4.31192	4.31192		2.12283	7.38505	0.516693	7.97526	7.97526	2.12283	0.738505	0.0516693	0.797526	0.797526		2.11453	5.4724	0.358352	5.96609	5.96609		2.11453	0.054724	0.00358352	0.0596609	0.0596609		2.13666	8.30834	1.41662	5.45796	5.45796	2.13666	0.00830834	0.00141662	0.00545796	0.00545796		2.13389	4.30553	0.414926	5.1298	5.1298	2.13389	0.000430553	4.14926e-05	0.00051298	0.00051298
2.14772	3.38413	1.58581	4.30259	4.30259		2.12559	7.14364	0.515587	7.96463	7.96463	2.12559	0.714364	0.0515587	0.796463	0.796463		2.1173	6.08461	0.361474	5.95607	5.95607		2.1173	0.0608461	0.00361474	0.0595607	0.0595607		2.13942	4.5299	1.39808	5.44938	5.44938	2.13942	0.0045299	0.00139808	0.00544938	0.00544938		2.13666	4.65546	0.418678	5.12036	5.12036	2.13666	0.000465546	4.18678e-05	0.000512036	0.000512036
2.15048	3.38876	1.60011	4.29334	4.29334		2.12836	7.76097	0.518083	7.95399	7.95399	2.12836	0.776097	0.0518083	0.795399	0.795399		2.12006	5.86689	0.360018	5.94611	5.94611		2.12006	0.0586689	0.00360018	0.0594611	0.0594611		2.14219	6.36683	1.40416	5.44081	5.44081	2.14219	0.00636683	0.00140416	0.00544081	0.00544081		2.13942	5.60947	0.420876	5.111	5.111	2.13942	0.000560947	4.20876e-05	0.0005111	0.0005111
2.15325	4.91124	1.58749	4.2841	4.2841		2.13113	7.85764	0.516981	7.94338	7.94338	2.13113	0.785764	0.0516981	0.794338	0.794338		2.12283	6.10185	0.361627	5.93615	5.93615		2.12283	0.0610185	0.00361627	0.0593615	0.0593615		2.14495	6.15893	1.40502	5.43231	5.43231	2.14495	0.00615893	0.00140502	0.00543231	0.00543231		2.14219	5.16034	0.418581	5.10164	5.10164	2.14219	0.000516034	4.18581e-05	0.000510164	0.000510164
2.15602	3.04331	1.57687	4.27492	4.27492		2.13389	8.60524	0.513598	7.93283	7.93283	2.13389	0.860524	0.0513598	0.793283	0.793283		2.12559	6.75682	0.361538	5.92628	5.92628		2.12559	0.0675682	0.00361538	0.0592628	0.0592628		2.14772	4.54839	1.39555	5.42384	5.42384	2.14772	0.00454839	0.00139555	0.00542384	0.00542384		2.14495	5.09569	0.419243	5.09235	5.09235	2.14495	0.000509569	4.19243e-05	0.000509235	0.000509235
2.15878	2.71339	1.5949	4.26581	4.26581		2.13666	8.54903	0.518619	7.92227	7.92227	2.13666	0.854903	0.0518619	0.792227	0.792227		2.12836	5.96303	0.358754	5.91637	5.91637		2.12836	0.0596303	0.00358754	0.0591637	0.0591637		2.15048	3.50229	1.39643	5.41544	5.41544	2.15048	0.00350229	0.00139643	0.00541544	0.00541544		2.14772	5.05591	0.416303	5.08305	5.08305	2.14772	0.000505591	4.16303e-05	0.000508305	0.000508305
2.16155	3.23843	1.57887	4.25673	4.25673		2.13942	7.50822	0.514064	7.91178	7.91178	2.13942	0.750822	0.0514064	0.791178	0.791178		2.13113	6.23087	0.360532	5.90649	5.90649		2.13113	0.0623087	0.00360532	0.0590649	0.0590649		2.15325	5.5202	1.38959	5.40706	5.40706	2.15325	0.0055202	0.00138959	0.00540706	0.00540706		2.15048	5.0742	0.419069	5.07383	5.07383	2.15048	0.00050742	4.19069e-05	0.000507383	0.000507383
2.16431	5.11727	1.60063	4.24772	4.24772		2.14219	7.22798	0.513865	7.90127	7.90127	2.14219	0.722798	0.0513865	0.790127	0.790127		2.13389	6.08848	0.357728	5.89669	5.89669		2.13389	0.0608848	0.00357728	0.0589669	0.0589669		2.15602	5.47937	1.3909	5.39873	5.39873	2.15602	0.00547937	0.0013909	0.00539873	0.00539873		2.15325	5.65552	0.417674	5.06461	5.06461	2.15325	0.000565552	4.17674e-05	0.000506461	0.000506461
2.16708	3.48322	1.57278	4.23873	4.23873		2.14495	7.90338	0.516808	7.89082	7.89082	2.14495	0.790338	0.0516808	0.789082	0.789082		2.13666	6.38874	0.361957	5.88687	5.88687		2.13666	0.0638874	0.00361957	0.0588687	0.0588687		2.15878	4.99907	1.3963	5.39048	5.39048	2.15878	0.00499907	0.0013963	0.00539048	0.00539048		2.15602	5.105	0.414635	5.05543	5.05543	2.15602	0.0005105	4.14635e-05	0.000505543	0.000505543
2.16984	5.26826	1.57963	4.22982	4.22982		2.14772	7.84102	0.514488	7.88037	7.88037	2.14772	0.784102	0.0514488	0.788037	0.788037		2.13942	5.89005	0.358274	5.87713	5.87713		2.13942	0.0589005	0.00358274	0.0587713	0.0587713		2.16155	6.38146	1.39339	5.38224	5.38224	2.16155	0.00638146	0.00139339	0.00538224	0.00538224		2.15878	5.46369	0.419535	5.04631	5.04631	2.15878	0.000546369	4.19535e-05	0.000504631	0.000504631
2.17261	7.26355	1.59539	4.22093	4.22093		2.15048	8.77788	0.51591	7.86997	7.86997	2.15048	0.877788	0.051591	0.786997	0.786997		2.14219	5.83413	0.356954	5.86737	5.86737		2.14219	0.0583413	0.00356954	0.0586737	0.0586737		2.16431	7.34546	1.40742	5.37408	5.37408	2.16431	0.00734546	0.00140742	0.00537408	0.00537408		2.16155	4.26386	0.41283	5.0372	5.0372	2.16155	0.000426386	4.1283e-05	0.00050372	0.00050372
2.17538	2.8119	1.57564	4.21209	4.21209		2.15325	7.32997	0.512559	7.85957	7.85957	2.15325	0.732997	0.0512559	0.785957	0.785957		2.14495	6.38591	0.359354	5.85768	5.85768		2.14495	0.0638591	0.00359354	0.0585768	0.0585768		2.16708	6.42293	1.39043	5.36594	5.36594	2.16708	0.00642293	0.00139043	0.00536594	0.00536594		2.16431	4.80602	0.418105	5.02815	5.02815	2.16431	0.000480602	4.18105e-05	0.000502815	0.000502815
2.17814	5.2395	1.58648	4.20333	4.20333		2.15602	7.43427	0.510047	7.84919	7.84919	2.15602	0.743427	0.0510047	0.784919	0.784919		2.14772	6.08555	0.359109	5.84798	5.84798		2.14772	0.0608555	0.00359109	0.0584798	0.0584798		2.16984	5.36132	1.38961	5.35787	5.35787	2.16984	0.00536132	0.00138961	0.00535787	0.00535787		2.16708	5.33897	0.413835	5.01911	5.01911	2.16708	0.000533897	4.13835e-05	0.000501911	0.000501911
2.18091	2.57132	1.57756	4.19458	4.19458		2.15878	7.66707	0.514558	7.83887	7.83887	2.15878	0.766707	0.0514558	0.783887	0.783887		2.15048	6.18695	0.360918	5.83834	5.83834		2.15048	0.0618695	0.00360918	0.0583834	0.0583834		2.17261	5.01829	1.3894	5.34982	5.34982	2.17261	0.00501829	0.0013894	0.00534982	0.00534982		2.16984	5.14293	0.413875	5.01014	5.01014	2.16984	0.000514293	4.13875e-05	0.000501014	0.000501014
2.18367	1.86174	1.57638	4.18591	4.18591		2.16155	8.35152	0.511946	7.82855	7.82855	2.16155	0.835152	0.0511946	0.782855	0.782855		2.15325	6.14631	0.356967	5.8287	5.8287		2.15325	0.0614631	0.00356967	0.058287	0.058287		2.17538	5.35259	1.38213	5.34182	5.34182	2.17538	0.00535259	0.00138213	0.00534182	0.00534182		2.17261	5.28808	0.416889	5.00117	5.00117	2.17261	0.000528808	4.16889e-05	0.000500117	0.000500117
2.18644	5.29033	1.58592	4.17726	4.17726		2.16431	8.53157	0.516287	7.81828	7.81828	2.16431	0.853157	0.0516287	0.781828	0.781828		2.15602	6.08765	0.355904	5.81909	5.81909		2.15602	0.0608765	0.00355904	0.0581909	0.0581909		2.17814	3.71615	1.3838	5.33389	5.33389	2.17814	0.00371615	0.0013838	0.00533389	0.00533389		2.17538	5.13832	0.414411	4.99223	4.99223	2.17538	0.000513832	4.14411e-05	0.000499223	0.000499223
2.1892	5.43826	1.56766	4.16869	4.16869		2.16708	7.98641	0.511104	7.80801	7.80801	2.16708	0.798641	0.0511104	0.780801	0.780801		2.15878	6.23423	0.358952	5.80953	5.80953		2.15878	0.0623423	0.00358952	0.0580953	0.0580953		2.18091	6.71312	1.38826	5.32598	5.32598	2.18091	0.00671312	0.00138826	0.00532598	0.00532598		2.17814	4.72425	0.414079	4.98336	4.98336	2.17814	0.000472425	4.14079e-05	0.000498336	0.000498336
2.19197	6.4295	1.57862	4.16013	4.16013		2.16984	7.43047	0.509936	7.79779	7.79779	2.16984	0.743047	0.0509936	0.779779	0.779779		2.16155	5.93704	0.356008	5.79998	5.79998		2.16155	0.0593704	0.00356008	0.0579998	0.0579998		2.18367	8.01654	1.39294	5.31814	5.31814	2.18367	0.00801654	0.00139294	0.00531814	0.00531814		2.18091	4.57507	0.41131	4.9745	4.9745	2.18091	0.000457507	4.1131e-05	0.00049745	0.00049745
2.19474	6.92124	1.57272	4.15162	4.15162		2.17261	7.30814	0.510657	7.78757	7.78757	2.17261	0.730814	0.0510657	0.778757	0.778757		2.16431	5.98762	0.35841	5.79048	5.79048		2.16431	0.0598762	0.0035841	0.0579048	0.0579048		2.18644	7.44376	1.39006	5.31032	5.31032	2.18644	0.00744376	0.00139006	0.00531032	0.00531032		2.18367	5.11572	0.413761	4.9657	4.9657	2.18367	0.000511572	4.13761e-05	0.00049657	0.00049657
2.1975	5.33446	1.57381	4.14319	4.14319		2.17538	7.78031	0.509473	7.77737	7.77737	2.17538	0.778031	0.0509473	0.777737	0.777737		2.16708	5.7466	0.354253	5.78097	5.78097		2.16708	0.057466	0.00354253	0.0578097	0.0578097		2.1892	3.92527	1.3694	5.30257	5.30257	2.1892	0.00392527	0.0013694	0.00530257	0.00530257		2.18644	4.30649	0.412077	4.95691	4.95691	2.18644	0.000430649	4.12077e-05	0.000495691	0.000495691
2.20027	5.91628	1.57258	4.13478	4.13478		2.17814	8.15107	0.51133	7.76724	7.76724	2.17814	0.815107	0.051133	0.776724	0.776724		2.16984	5.72637	0.353855	5.77153	5.77153		2.16984	0.0572637	0.00353855	0.0577153	0.0577153		2.19197	4.99371	1.38157	5.29484	5.29484	2.19197	0.00499371	0.00138157	0.00529484	0.00529484		2.1892	5.34347	0.41084	4.94818	4.94818	2.1892	0.000534347	4.1084e-05	0.000494818	0.000494818
2.20303	1.06314	1.5587	4.12644	4.12644		2.18091	7.63419	0.508806	7.75709	7.75709	2.18091	0.763419	0.0508806	0.775709	0.775709		2.17261	5.84759	0.355395	5.76208	5.76208		2.17261	0.0584759	0.00355395	0.0576208	0.0576208		2.19474	5.48976	1.37906	5.28716	5.28716	2.19474	0.00548976	0.00137906	0.00528716	0.00528716		2.19197	6.39644	0.416394	4.93946	4.93946	2.19197	0.000639644	4.16394e-05	0.000493946	0.000493946
2.2058	3.04917	1.56932	4.11812	4.11812		2.18367	7.7961	0.508967	7.74701	7.74701	2.18367	0.77961	0.0508967	0.774701	0.774701		2.17538	6.13026	0.354734	5.75266	5.75266		2.17538	0.0613026	0.00354734	0.0575266	0.0575266		2.1975	5.40985	1.38165	5.27955	5.27955	2.1975	0.00540985	0.00138165	0.00527955	0.00527955		2.19474	4.57904	0.409967	4.93077	4.93077	2.19474	0.000457904	4.09967e-05	0.000493077	0.000493077
2.20856	3.8686	1.56523	4.10987	4.10987		2.18644	8.18709	0.511326	7.73691	7.73691	2.18644	0.818709	0.0511326	0.773691	0.773691		2.17814	5.13184	0.353303	5.74329	5.74329		2.17814	0.0513184	0.00353303	0.0574329	0.0574329		2.20027	3.48132	1.36889	5.27196	5.27196	2.20027	0.00348132	0.00136889	0.00527196	0.00527196		2.1975	5.05792	0.410667	4.92215	4.92215	2.1975	0.000505792	4.10667e-05	0.000492215	0.000492215
2.21133	3.13512	1.56303	4.10165	4.10165		2.1892	6.93484	0.503729	7.72688	7.72688	2.1892	0.693484	0.0503729	0.772688	0.772688		2.18091	5.43735	0.35226	5.73393	5.73393		2.18091	0.0543735	0.0035226	0.0573393	0.0573393		2.20303	6.69766	1.37684	5.26444	5.26444	2.20303	0.00669766	0.00137684	0.00526444	0.00526444		2.20027	5.15987	0.412661	4.91353	4.91353	2.20027	0.000515987	4.12661e-05	0.000491353	0.000491353
2.21409	3.25256	1.56469	4.09349	4.09349		2.19197	7.78456	0.508521	7.71684	7.71684	2.19197	0.778456	0.0508521	0.771684	0.771684		2.18367	5.85454	0.353085	5.72462	5.72462		2.18367	0.0585454	0.00353085	0.0572462	0.0572462		2.2058	6.61268	1.38101	5.25694	5.25694	2.2058	0.00661268	0.00138101	0.00525694	0.00525694		2.20303	5.12236	0.408674	4.90498	4.90498	2.20303	0.000512236	4.08674e-05	0.000490498	0.000490498
2.21686	4.88182	1.56546	4.08536	4.08536		2.19474	7.3955	0.507836	7.70682	7.70682	2.19474	0.73955	0.0507836	0.770682	0.770682		2.18644	5.73027	0.355419	5.7153	5.7153		2.18644	0.0573027	0.00355419	0.057153	0.057153		2.20856	4.04181	1.36996	5.24949	5.24949	2.20856	0.00404181	0.00136996	0.00524949	0.00524949		2.2058	5.4604	0.412866	4.89643	4.89643	2.2058	0.00054604	4.12866e-05	0.000489643	0.000489643
2.21963	3.06818	1.55545	4.07726	4.07726		2.1975	8.1151	0.508636	7.69686	7.69686	2.1975	0.81151	0.0508636	0.769686	0.769686		2.1892	5.34797	0.349708	5.70604	5.70604		2.1892	0.0534797	0.00349708	0.0570604	0.0570604		2.21133	5.74658	1.37506	5.24207	5.24207	2.21133	0.00574658	0.00137506	0.00524207	0.00524207		2.20856	4.77951	0.409205	4.88794	4.88794	2.20856	0.000477951	4.09205e-05	0.000488794	0.000488794
2.22239	6.57694	1.56423	4.06925	4.06925		2.20027	7.2111	0.505007	7.6869	7.6869	2.20027	0.72111	0.0505007	0.76869	0.76869		2.19197	6.49272	0.355556	5.69678	5.69678		2.19197	0.0649272	0.00355556	0.0569678	0.0569678		2.21409	3.72902	1.36275	5.23473	5.23473	2.21409	0.00372902	0.00136275	0.00523473	0.00523473		2.21133	4.5628	0.408782	4.87946	4.87946	2.21133	0.00045628	4.08782e-05	0.000487946	0.000487946
2.22516	5.54661	1.56348	4.06125	4.06125		2.20303	8.57194	0.504708	7.67699	7.67699	2.20303	0.857194	0.0504708	0.767699	0.767699		2.19474	5.65524	0.352927	5.68754	5.68754		2.19474	0.0565524	0.00352927	0.0568754	0.0568754		2.21686	4.11239	1.36978	5.2274	5.2274	2.21686	0.00411239	0.00136978	0.0052274	0.0052274		2.21409	4.77718	0.408516	4.87105	4.87105	2.21409	0.000477718	4.08516e-05	0.000487105	0.000487105
2.22792	1.74744	1.55946	4.05332	4.05332		2.2058	7.24115	0.505379	7.66707	7.66707	2.2058	0.724115	0.0505379	0.766707	0.766707		2.1975	5.78239	0.354225	5.67837	5.67837		2.1975	0.0578239	0.00354225	0.0567837	0.0567837		2.21963	5.85088	1.37518	5.22011	5.22011	2.21963	0.00585088	0.00137518	0.00522011	0.00522011		2.21686	5.04108	0.409604	4.86264	4.86264	2.21686	0.000504108	4.09604e-05	0.000486264	0.000486264
2.23069	3.38397	1.56781	4.04541	4.04541		2.20856	7.70442	0.505285	7.65722	7.65722	2.20856	0.770442	0.0505285	0.765722	0.765722		2.20027	5.42067	0.35093	5.66918	5.66918		2.20027	0.0542067	0.0035093	0.0566918	0.0566918		2.22239	4.68873	1.36614	5.21289	5.21289	2.22239	0.00468873	0.00136614	0.00521289	0.00521289		2.21963	5.13055	0.408884	4.85427	4.85427	2.21963	0.000513055	4.08884e-05	0.000485427	0.000485427
2.23345	1.27736	1.55504	4.03757	4.03757		2.21133	8.12565	0.50465	7.64737	7.64737	2.21133	0.812565	0.050465	0.764737	0.764737		2.20303	5.94249	0.351258	5.66005	5.66005		2.20303	0.0594249	0.00351258	0.0566005	0.0566005		2.22516	6.16234	1.37075	5.20569	5.20569	2.22516	0.00616234	0.00137075	0.00520569	0.00520569		2.22239	4.96019	0.408096	4.84595	4.84595	2.22239	0.000496019	4.08096e-05	0.000484595	0.000484595
2.23622	5.37388	1.55265	4.02974	4.02974		2.21409	8.31461	0.505559	7.63756	7.63756	2.21409	0.831461	0.0505559	0.763756	0.763756		2.2058	5.94731	0.352866	5.65092	5.65092		2.2058	0.0594731	0.00352866	0.0565092	0.0565092		2.22792	6.11049	1.37508	5.19855	5.19855	2.22792	0.00611049	0.00137508	0.00519855	0.00519855		2.22516	4.73025	0.407819	4.83765	4.83765	2.22516	0.000473025	4.07819e-05	0.000483765	0.000483765
2.23899	2.70826	1.55795	4.02196	4.02196		2.21686	8.59696	0.506469	7.62775	7.62775	2.21686	0.859696	0.0506469	0.762775	0.762775		2.20856	6.06136	0.351555	5.64184	5.64184		2.20856	0.0606136	0.00351555	0.0564184	0.0564184		2.23069	2.94859	1.367	5.19143	5.19143	2.23069	0.00294859	0.001367	0.00519143	0.00519143		2.22792	5.11827	0.40879	4.8294	4.8294	2.22792	0.000511827	4.0879e-05	0.00048294	0.00048294
2.24175	3.64595	1.56368	4.01426	4.01426		2.21963	7.50427	0.504444	7.61795	7.61795	2.21963	0.750427	0.0504444	0.761795	0.761795		2.21133	5.44807	0.349393	5.63276	5.63276		2.21133	0.0544807	0.00349393	0.0563276	0.0563276		2.23345	5.56293	1.37003	5.18438	5.18438	2.23345	0.00556293	0.00137003	0.00518438	0.00518438		2.23069	4.86285	0.409726	4.82117	4.82117	2.23069	0.000486285	4.09726e-05	0.000482117	0.000482117
2.24452	0.360496	1.55842	4.00656	4.00656		2.22239	7.30626	0.501501	7.60822	7.60822	2.22239	0.730626	0.0501501	0.760822	0.760822		2.21409	4.93316	0.347279	5.62374	5.62374		2.21409	0.0493316	0.00347279	0.0562374	0.0562374		2.23622	3.99532	1.36027	5.17734	5.17734	2.23622	0.00399532	0.00136027	0.00517734	0.00517734		2.23345	4.77353	0.407578	4.81299	4.81299	2.23345	0.000477353	4.07578e-05	0.000481299	0.000481299
2.24728	5.80174	1.55836	3.99894	3.99894		2.22516	7.70071	0.503918	7.59849	7.59849	2.22516	0.770071	0.0503918	0.759849	0.759849		2.21686	6.13617	0.352236	5.61471	5.61471		2.21686	0.0613617	0.00352236	0.0561471	0.0561471		2.23899	6.41337	1.37441	5.17034	5.17034	2.23899	0.00641337	0.00137441	0.00517034	0.00517034		2.23622	5.18833	0.407063	4.80482	4.80482	2.23622	0.000518833	4.07063e-05	0.000480482	0.000480482
2.25005	2.79802	1.54598	3.99134	3.99134		2.22792	5.9066	0.502092	7.58881	7.58881	2.22792	0.59066	0.0502092	0.758881	0.758881		2.21963	5.85567	0.350393	5.6057	5.6057		2.21963	0.0585567	0.00350393	0.056057	0.056057		2.24175	6.15049	1.37587	5.16341	5.16341	2.24175	0.00615049	0.00137587	0.00516341	0.00516341		2.23899	4.63861	0.406712	4.79668	4.79668	2.23899	0.000463861	4.06712e-05	0.000479668	0.000479668
2.25281	2.51215	1.5484	3.9838	3.9838		2.23069	7.0872	0.503765	7.57912	7.57912	2.23069	0.70872	0.0503765	0.757912	0.757912		2.22239	5.1596	0.34716	5.59675	5.59675		2.22239	0.051596	0.0034716	0.0559675	0.0559675		2.24452	3.46571	1.36519	5.1565	5.1565	2.24452	0.00346571	0.00136519	0.0051565	0.0051565		2.24175	4.42972	0.408584	4.78861	4.78861	2.24175	0.000442972	4.08584e-05	0.000478861	0.000478861
2.25558	2.50959	1.547	3.97628	3.97628		2.23345	8.4444	0.504701	7.5695	7.5695	2.23345	0.84444	0.0504701	0.75695	0.75695		2.22516	5.13882	0.348019	5.58779	5.58779		2.22516	0.0513882	0.00348019	0.0558779	0.0558779		2.24728	4.67873	1.36073	5.14965	5.14965	2.24728	0.00467873	0.00136073	0.00514965	0.00514965		2.24452	4.5467	0.407643	4.78054	4.78054	2.24452	0.00045467	4.07643e-05	0.000478054	0.000478054
2.25835	3.44785	1.5555	3.9688	3.9688		2.23622	7.90503	0.500981	7.55986	7.55986	2.23622	0.790503	0.0500981	0.755986	0.755986		2.22792	5.57673	0.349643	5.57889	5.57889		2.22792	0.0557673	0.00349643	0.0557889	0.0557889		2.25005	5.72312	1.36565	5.14281	5.14281	2.25005	0.00572312	0.00136565	0.00514281	0.00514281		2.24728	4.96917	0.40694	4.77253	4.77253	2.24728	0.000496917	4.0694e-05	0.000477253	0.000477253
2.26111	1.88678	1.54007	3.96139	3.96139		2.23899	7.20539	0.503047	7.55025	7.55025	2.23899	0.720539	0.0503047	0.755025	0.755025		2.23069	5.80352	0.351313	5.56998	5.56998		2.23069	0.0580352	0.00351313	0.0556998	0.0556998		2.25281	5.01459	1.3598	5.13604	5.13604	2.25281	0.00501459	0.0013598	0.00513604	0.00513604		2.25005	4.12432	0.403864	4.76453	4.76453	2.25005	0.000412432	4.03864e-05	0.000476453	0.000476453
2.26388	4.59992	1.55595	3.95399	3.95399		2.24175	6.11872	0.501908	7.5407	7.5407	2.24175	0.611872	0.0501908	0.75407	0.75407		2.23345	5.15138	0.347474	5.56113	5.56113		2.23345	0.0515138	0.00347474	0.0556113	0.0556113		2.25558	6.06341	1.36622	5.12928	5.12928	2.25558	0.00606341	0.00136622	0.00512928	0.00512928		2.25281	4.98274	0.405678	4.75659	4.75659	2.25281	0.000498274	4.05678e-05	0.000475659	0.000475659
2.26664	2.70917	1.54232	3.94666	3.94666		2.24452	7.79139	0.505078	7.53114	7.53114	2.24452	0.779139	0.0505078	0.753114	0.753114		2.23622	5.20076	0.346235	5.55227	5.55227		2.23622	0.0520076	0.00346235	0.0555227	0.0555227		2.25835	3.43751	1.35908	5.12256	5.12256	2.25835	0.00343751	0.00135908	0.00512256	0.00512256		2.25558	4.99985	0.408139	4.74866	4.74866	2.25558	0.000499985	4.08139e-05	0.000474866	0.000474866
2.26941	3.77083	1.55458	3.93935	3.93935		2.24728	8.06369	0.502425	7.52163	7.52163	2.24728	0.806369	0.0502425	0.752163	0.752163		2.23899	5.04952	0.347589	5.54343	5.54343		2.23899	0.0504952	0.00347589	0.0554343	0.0554343		2.26111	4.98746	1.3538	5.11591	5.11591	2.26111	0.00498746	0.0013538	0.00511591	0.00511591		2.25835	4.64869	0.405728	4.74075	4.74075	2.25835	0.000464869	4.05728e-05	0.000474075	0.000474075
2.27217	1.99372	1.54455	3.9321	3.9321		2.25005	7.08241	0.499334	7.51212	7.51212	2.25005	0.708241	0.0499334	0.751212	0.751212		2.24175	5.4639	0.349631	5.53465	5.53465		2.24175	0.054639	0.00349631	0.0553465	0.0553465		2.26388	4.07419	1.36399	5.10926	5.10926	2.26388	0.00407419	0.00136399	0.00510926	0.00510926		2.26111	4.27441	0.402715	4.73291	4.73291	2.26111	0.000427441	4.02715e-05	0.000473291	0.000473291
2.27494	3.61769	1.54229	3.92486	3.92486		2.25281	7.61503	0.499248	7.50267	7.50267	2.25281	0.761503	0.0499248	0.750267	0.750267		2.24452	5.51307	0.349668	5.52586	5.52586		2.24452	0.0551307	0.00349668	0.0552586	0.0552586		2.26664	4.91317	1.36141	5.10268	5.10268	2.26664	0.00491317	0.00136141	0.00510268	0.00510268		2.26388	4.21742	0.405303	4.72507	4.72507	2.26388	0.000421742	4.05303e-05	0.000472507	0.000472507
2.27771	1.82149	1.55064	3.91767	3.91767		2.25558	7.16018	0.500356	7.49321	7.49321	2.25558	0.716018	0.0500356	0.749321	0.749321		2.24728	5.17762	0.346314	5.51713	5.51713		2.24728	0.0517762	0.00346314	0.0551713	0.0551713		2.26941	3.57444	1.35707	5.09611	5.09611	2.26941	0.00357444	0.00135707	0.00509611	0.00509611		2.26664	4.90116	0.405255	4.71729	4.71729	2.26664	0.000490116	4.05255e-05	0.000471729	0.000471729
2.28047	3.92339	1.54156	3.91054	3.91054		2.25835	8.39128	0.50277	7.48377	7.48377	2.25835	0.839128	0.050277	0.748377	0.748377		2.25005	5.24348	0.345562	5.50839	5.50839		2.25005	0.0524348	0.00345562	0.0550839	0.0550839		2.27217	6.37215	1.35682	5.0896	5.0896	2.27217	0.00637215	0.00135682	0.0050896	0.0050896		2.26941	4.64243	0.406049	4.70952	4.70952	2.26941	0.000464243	4.06049e-05	0.000470952	0.000470952
2.28324	3.21735	1.54609	3.90343	3.90343		2.26111	6.61322	0.497367	7.47439	7.47439	2.26111	0.661322	0.0497367	0.747439	0.747439		2.25281	4.98781	0.344868	5.49971	5.49971		2.25281	0.0498781	0.00344868	0.0549971	0.0549971		2.27494	5.29707	1.35589	5.0831	5.0831	2.27494	0.00529707	0.00135589	0.0050831	0.0050831		2.27217	4.48832	0.403251	4.7018	4.7018	2.27217	0.000448832	4.03251e-05	0.00047018	0.00047018
2.286	0.986694	1.53045	3.89638	3.89638		2.26388	6.0189	0.499506	7.46501	7.46501	2.26388	0.60189	0.0499506	0.746501	0.746501		2.25558	5.51928	0.347639	5.49101	5.49101		2.25558	0.0551928	0.00347639	0.0549101	0.0549101		2.27771	6.61307	1.36336	5.07664	5.07664	2.27771	0.00661307	0.00136336	0.00507664	0.00507664		2.27494	4.82024	0.402985	4.69411	4.69411	2.27494	0.000482024	4.02985e-05	0.000469411	0.000469411
2.28877	2.73223	1.53459	3.88934	3.88934		2.26664	7.33529	0.499129	7.45568	7.45568	2.26664	0.733529	0.0499129	0.745568	0.745568		2.25835	5.90137	0.348378	5.48235	5.48235		2.25835	0.0590137	0.00348378	0.0548235	0.0548235		2.28047	3.01595	1.34946	5.07024	5.07024	2.28047	0.00301595	0.00134946	0.00507024	0.00507024		2.27771	5.14884	0.40622	4.68643	4.68643	2.27771	0.000514884	4.0622e-05	0.000468643	0.000468643
2.29153	5.81752	1.54455	3.88237	3.88237		2.26941	7.07707	0.499751	7.44634	7.44634	2.26941	0.707707	0.0499751	0.744634	0.744634		2.26111	5.82837	0.346364	5.47373	5.47373		2.26111	0.0582837	0.00346364	0.0547373	0.0547373		2.28324	3.41863	1.35241	5.06385	5.06385	2.28324	0.00341863	0.00135241	0.00506385	0.00506385		2.28047	4.27211	0.402608	4.67882	4.67882	2.28047	0.000427211	4.02608e-05	0.000467882	0.000467882
2.2943	3.45165	1.5249	3.87541	3.87541		2.27217	7.62173	0.499393	7.43706	7.43706	2.27217	0.762173	0.0499393	0.743706	0.743706		2.26388	5.44032	0.348404	5.46511	5.46511		2.26388	0.0544032	0.00348404	0.0546511	0.0546511		2.286	5.39098	1.34946	5.05751	5.05751	2.286	0.00539098	0.00134946	0.00505751	0.00505751		2.28324	4.42298	0.404035	4.67119	4.67119	2.28324	0.000442298	4.04035e-05	0.000467119	0.000467119
2.29706	2.1386	1.53201	3.86851	3.86851		2.27494	7.2339	0.496731	7.42777	7.42777	2.27494	0.72339	0.0496731	0.742777	0.742777		2.26664	4.95965	0.344303	5.45654	5.45654		2.26664	0.0495965	0.00344303	0.0545654	0.0545654		2.28877	5.44015	1.35185	5.05119	5.05119	2.28877	0.00544015	0.00135185	0.00505119	0.00505119		2.286	4.0931	0.39914	4.66364	4.66364	2.286	0.00040931	3.9914e-05	0.000466364	0.000466364
2.29983	4.73653	1.54455	3.86163	3.86163		2.27771	7.41416	0.500651	7.4185	7.4185	2.27771	0.741416	0.0500651	0.74185	0.74185		2.26941	5.18367	0.346484	5.44796	5.44796		2.26941	0.0518367	0.00346484	0.0544796	0.0544796		2.29153	4.69341	1.3528	5.04493	5.04493	2.29153	0.00469341	0.0013528	0.00504493	0.00504493		2.28877	4.80528	0.402106	4.65609	4.65609	2.28877	0.000480528	4.02106e-05	0.000465609	0.000465609
2.3026	5.34967	1.53737	3.85478	3.85478		2.28047	7.48589	0.497176	7.40929	7.40929	2.28047	0.748589	0.0497176	0.740929	0.740929		2.27217	5.55557	0.344887	5.43944	5.43944		2.27217	0.0555557	0.00344887	0.0543944	0.0543944		2.2943	7.98502	1.35977	5.03867	5.03867	2.2943	0.00798502	0.00135977	0.00503867	0.00503867		2.29153	5.10659	0.404923	4.6486	4.6486	2.29153	0.000510659	4.04923e-05	0.00046486	0.00046486
2.30536	4.00504	1.54776	3.848	3.848		2.28324	8.63296	0.499872	7.40008	7.40008	2.28324	0.863296	0.0499872	0.740008	0.740008		2.27494	5.18046	0.344544	5.43091	5.43091		2.27494	0.0518046	0.00344544	0.0543091	0.0543091		2.29706	5.64673	1.35426	5.03247	5.03247	2.29706	0.00564673	0.00135426	0.00503247	0.00503247		2.2943	3.92965	0.397661	4.64111	4.64111	2.2943	0.000392965	3.97661e-05	0.000464111	0.000464111
2.30813	5.28033	1.53553	3.84122	3.84122		2.286	6.83202	0.494407	7.39092	7.39092	2.286	0.683202	0.0494407	0.739092	0.739092		2.27771	5.58932	0.347825	5.4224	5.4224		2.27771	0.0558932	0.00347825	0.054224	0.054224		2.29983	4.59639	1.35369	5.02628	5.02628	2.29983	0.00459639	0.00135369	0.00502628	0.00502628		2.29706	3.8277	0.398691	4.63368	4.63368	2.29706	0.00038277	3.98691e-05	0.000463368	0.000463368
2.31089	3.36942	1.54788	3.83451	3.83451		2.28877	7.82976	0.497158	7.38175	7.38175	2.28877	0.782976	0.0497158	0.738175	0.738175		2.28047	5.13465	0.345108	5.41394	5.41394		2.28047	0.0513465	0.00345108	0.0541394	0.0541394		2.3026	3.15517	1.34375	5.02012	5.02012	2.3026	0.00315517	0.00134375	0.00502012	0.00502012		2.29983	4.19855	0.401294	4.62626	4.62626	2.29983	0.000419855	4.01294e-05	0.000462626	0.000462626
2.31366	5.67256	1.54817	3.82781	3.82781		2.29153	7.84497	0.498211	7.37264	7.37264	2.29153	0.784497	0.0498211	0.737264	0.737264		2.28324	5.09667	0.343519	5.40548	5.40548		2.28324	0.0509667	0.00343519	0.0540548	0.0540548		2.30536	4.50063	1.35274	5.01401	5.01401	2.30536	0.00450063	0.00135274	0.00501401	0.00501401		2.3026	3.83527	0.399316	4.61886	4.61886	2.3026	0.000383527	3.99316e-05	0.000461886	0.000461886
2.31642	3.26124	1.54514	3.82116	3.82116		2.2943	7.17791	0.494531	7.36352	7.36352	2.2943	0.717791	0.0494531	0.736352	0.736352		2.286	5.41606	0.3431	5.39707	5.39707		2.286	0.0541606	0.003431	0.0539707	0.0539707		2.30813	3.19785	1.34167	5.00791	5.00791	2.30813	0.00319785	0.00134167	0.00500791	0.00500791		2.30536	4.08723	0.401373	4.61152	4.61152	2.30536	0.000408723	4.01373e-05	0.000461152	0.000461152
2.31919	4.52165	1.55402	3.81453	3.81453		2.29706	6.76254	0.495149	7.35446	7.35446	2.29706	0.676254	0.0495149	0.735446	0.735446		2.28877	5.71078	0.345003	5.38865	5.38865		2.28877	0.0571078	0.00345003	0.0538865	0.0538865		2.31089	4.14927	1.35567	5.00187	5.00187	2.31089	0.00414927	0.00135567	0.00500187	0.00500187		2.30813	4.38903	0.40098	4.60419	4.60419	2.30813	0.000438903	4.0098e-05	0.000460419	0.000460419
2.32196	4.2314	1.54307	3.80794	3.80794		2.29983	7.80874	0.497805	7.34538	7.34538	2.29983	0.780874	0.0497805	0.734538	0.734538		2.29153	5.63626	0.345231	5.38028	5.38028		2.29153	0.0563626	0.00345231	0.0538028	0.0538028		2.31366	7.08673	1.36786	4.99583	4.99583	2.31366	0.00708673	0.00136786	0.00499583	0.00499583		2.31089	4.61616	0.40362	4.59691	4.59691	2.31089	0.000461616	4.0362e-05	0.000459691	0.000459691
2.32472	2.16289	1.55828	3.8014	3.8014		2.3026	7.36435	0.495975	7.33634	7.33634	2.3026	0.736435	0.0495975	0.733634	0.733634		2.2943	5.45566	0.342308	5.3719	5.3719		2.2943	0.0545566	0.00342308	0.053719	0.053719		2.31642	6.2139	1.36266	4.98985	4.98985	2.31642	0.0062139	0.00136266	0.00498985	0.00498985		2.31366	4.53767	0.403547	4.58963	4.58963	2.31366	0.000453767	4.03547e-05	0.000458963	0.000458963
2.32749	4.57405	1.54799	3.79488	3.79488		2.30536	6.74238	0.495652	7.32734	7.32734	2.30536	0.674238	0.0495652	0.732734	0.732734		2.29706	5.32715	0.343172	5.36358	5.36358		2.29706	0.0532715	0.00343172	0.0536358	0.0536358		2.31919	4.20015	1.35954	4.98387	4.98387	2.31919	0.00420015	0.00135954	0.00498387	0.00498387		2.31642	4.45329	0.403323	4.58241	4.58241	2.31642	0.000445329	4.03323e-05	0.000458241	0.000458241
2.33025	5.6057	1.54645	3.78841	3.78841		2.30813	7.7099	0.495726	7.31834	7.31834	2.30813	0.77099	0.0495726	0.731834	0.731834		2.29983	5.32261	0.344936	5.35525	5.35525		2.29983	0.0532261	0.00344936	0.0535525	0.0535525		2.32196	5.31761	1.34976	4.97792	4.97792	2.32196	0.00531761	0.00134976	0.00497792	0.00497792		2.31919	4.65035	0.405305	4.5752	4.5752	2.31919	0.000465035	4.05305e-05	0.00045752	0.00045752
2.33302	3.82735	1.54886	3.78195	3.78195		2.31089	7.73689	0.500886	7.3094	7.3094	2.31089	0.773689	0.0500886	0.73094	0.73094		2.3026	5.03269	0.341283	5.34693	5.34693		2.3026	0.0503269	0.00341283	0.0534693	0.0534693		2.32472	4.73156	1.36704	4.97201	4.97201	2.32472	0.00473156	0.00136704	0.00497201	0.00497201		2.32196	4.26124	0.401313	4.56801	4.56801	2.32196	0.000426124	4.01313e-05	0.000456801	0.000456801
2.33578	5.11033	1.54464	3.77555	3.77555		2.31366	7.53416	0.498617	7.30044	7.30044	2.31366	0.753416	0.0498617	0.730044	0.730044		2.30536	5.18893	0.344517	5.33868	5.33868		2.30536	0.0518893	0.00344517	0.0533868	0.0533868		2.32749	4.02205	1.3541	4.96612	4.96612	2.32749	0.00402205	0.0013541	0.00496612	0.00496612		2.32472	5.27257	0.409985	4.56088	4.56088	2.32472	0.000527257	4.09985e-05	0.000456088	0.000456088
2.33855	2.94496	1.54627	3.76915	3.76915		2.31642	7.59031	0.499318	7.29155	7.29155	2.31642	0.759031	0.0499318	0.729155	0.729155		2.30813	5.26197	0.341707	5.33041	5.33041		2.30813	0.0526197	0.00341707	0.0533041	0.0533041		2.33025	7.46337	1.3664	4.96027	4.96027	2.33025	0.00746337	0.0013664	0.00496027	0.00496027		2.32749	4.96199	0.406677	4.55374	4.55374	2.32749	0.000496199	4.06677e-05	0.000455374	0.000455374
2.34132	3.77438	1.53781	3.76279	3.76279		2.31919	7.80633	0.501247	7.28264	7.28264	2.31919	0.780633	0.0501247	0.728264	0.728264		2.31089	6.00113	0.347808	5.32219	5.32219		2.31089	0.0600113	0.00347808	0.0532219	0.0532219		2.33302	5.5602	1.36607	4.95443	4.95443	2.33302	0.0055602	0.00136607	0.00495443	0.00495443		2.33025	4.06236	0.402242	4.54667	4.54667	2.33025	0.000406236	4.02242e-05	0.000454667	0.000454667
2.34408	3.18926	1.53414	3.75649	3.75649		2.32196	7.42175	0.495814	7.27376	7.27376	2.32196	0.742175	0.0495814	0.727376	0.727376		2.31366	5.19815	0.34561	5.31396	5.31396		2.31366	0.0519815	0.0034561	0.0531396	0.0531396		2.33578	5.15732	1.35514	4.94863	4.94863	2.33578	0.00515732	0.00135514	0.00494863	0.00494863		2.33302	4.30788	0.403074	4.5396	4.5396	2.33302	0.000430788	4.03074e-05	0.00045396	0.00045396
2.34685	4.98165	1.54554	3.7502	3.7502		2.32472	7.03859	0.501788	7.26493	7.26493	2.32472	0.703859	0.0501788	0.726493	0.726493		2.31642	5.41088	0.34566	5.30579	5.30579		2.31642	0.0541088	0.0034566	0.0530579	0.0530579		2.33855	3.93771	1.35313	4.94284	4.94284	2.33855	0.00393771	0.00135313	0.00494284	0.00494284		2.33578	4.2504	0.403166	4.53258	4.53258	2.33578	0.00042504	4.03166e-05	0.000453258	0.000453258
2.34961	1.78025	1.53396	3.74396	3.74396		2.32749	8.29204	0.499206	7.25609	7.25609	2.32749	0.829204	0.0499206	0.725609	0.725609		2.31919	5.3004	0.346597	5.2976	5.2976		2.31919	0.053004	0.00346597	0.052976	0.052976		2.34132	7.37829	1.36055	4.93707	4.93707	2.34132	0.00737829	0.00136055	0.00493707	0.00493707		2.33855	4.69375	0.404719	4.52556	4.52556	2.33855	0.000469375	4.04719e-05	0.000452556	0.000452556
2.35238	2.74008	1.54089	3.73772	3.73772		2.33025	8.2639	0.499469	7.24731	7.24731	2.33025	0.82639	0.0499469	0.724731	0.724731		2.32196	5.1525	0.342924	5.28944	5.28944		2.32196	0.051525	0.00342924	0.0528944	0.0528944		2.34408	4.16795	1.34312	4.93135	4.93135	2.34408	0.00416795	0.00134312	0.00493135	0.00493135		2.34132	4.83097	0.402996	4.51857	4.51857	2.34132	0.000483097	4.02996e-05	0.000451857	0.000451857
2.35514	5.67182	1.52744	3.73155	3.73155		2.33302	7.39801	0.498821	7.23852	7.23852	2.33302	0.739801	0.0498821	0.723852	0.723852		2.32472	4.99966	0.345892	5.28132	5.28132		2.32472	0.0499966	0.00345892	0.0528132	0.0528132		2.34685	5.4341	1.358	4.92563	4.92563	2.34685	0.0054341	0.001358	0.00492563	0.00492563		2.34408	3.85597	0.399601	4.51163	4.51163	2.34408	0.000385597	3.99601e-05	0.000451163	0.000451163
2.35791	2.64364	1.53237	3.72538	3.72538		2.33578	7.40285	0.497932	7.22978	7.22978	2.33578	0.740285	0.0497932	0.722978	0.722978		2.32749	5.57262	0.345149	5.2732	5.2732		2.32749	0.0557262	0.00345149	0.052732	0.052732		2.34961	2.94551	1.34294	4.91995	4.91995	2.34961	0.00294551	0.00134294	0.00491995	0.00491995		2.34685	5.09791	0.405482	4.5047	4.5047	2.34685	0.000509791	4.05482e-05	0.00045047	0.00045047
2.36067	3.9995	1.53629	3.71926	3.71926		2.33855	6.7884	0.496985	7.22104	7.22104	2.33855	0.67884	0.0496985	0.722104	0.722104		2.33025	5.14091	0.3451	5.26513	5.26513		2.33025	0.0514091	0.003451	0.0526513	0.0526513		2.35238	2.05073	1.34481	4.91428	4.91428	2.35238	0.00205073	0.00134481	0.00491428	0.00491428		2.34961	4.35577	0.399214	4.49781	4.49781	2.34961	0.000435577	3.99214e-05	0.000449781	0.000449781
2.36344	2.40066	1.53052	3.71315	3.71315		2.34132	6.63463	0.496587	7.21232	7.21232	2.34132	0.663463	0.0496587	0.721232	0.721232		2.33302	5.50572	0.345892	5.25705	5.25705		2.33302	0.0550572	0.00345892	0.0525705	0.0525705		2.35514	6.57142	1.3481	4.90865	4.90865	2.35514	0.00657142	0.0013481	0.00490865	0.00490865		2.35238	4.20827	0.400433	4.49093	4.49093	2.35238	0.000420827	4.00433e-05	0.000449093	0.000449093
2.36621	1.88099	1.52977	3.70707	3.70707		2.34408	7.04623	0.494123	7.20365	7.20365	2.34408	0.704623	0.0494123	0.720365	0.720365		2.33578	5.52637	0.345226	5.24901	5.24901		2.33578	0.0552637	0.00345226	0.0524901	0.0524901		2.35791	5.9981	1.35435	4.90301	4.90301	2.35791	0.0059981	0.00135435	0.00490301	0.00490301		2.35514	4.92115	0.399722	4.4841	4.4841	2.35514	0.000492115	3.99722e-05	0.00044841	0.00044841
2.36897	4.3514	1.53267	3.70104	3.70104		2.34685	6.70175	0.496743	7.19498	7.19498	2.34685	0.670175	0.0496743	0.719498	0.719498		2.33855	5.77225	0.346075	5.24097	5.24097		2.33855	0.0577225	0.00346075	0.0524097	0.0524097		2.36067	6.29678	1.35474	4.89742	4.89742	2.36067	0.00629678	0.00135474	0.00489742	0.00489742		2.35791	3.98602	0.400761	4.47727	4.47727	2.35791	0.000398602	4.00761e-05	0.000447727	0.000447727
2.37174	4.82297	1.53412	3.69502	3.69502		2.34961	7.03838	0.495815	7.18635	7.18635	2.34961	0.703838	0.0495815	0.718635	0.718635		2.34132	4.6031	0.342135	5.23295	5.23295		2.34132	0.046031	0.00342135	0.0523295	0.0523295		2.36344	5.51332	1.34352	4.89183	4.89183	2.36344	0.00551332	0.00134352	0.00489183	0.00489183		2.36067	4.76413	0.401726	4.47049	4.47049	2.36067	0.000476413	4.01726e-05	0.000447049	0.000447049
2.3745	3.47107	1.52804	3.68905	3.68905		2.35238	7.77264	0.49585	7.17773	7.17773	2.35238	0.777264	0.049585	0.717773	0.717773		2.34408	4.96326	0.342175	5.22498	5.22498		2.34408	0.0496326	0.00342175	0.0522498	0.0522498		2.36621	3.71507	1.34058	4.88626	4.88626	2.36621	0.00371507	0.00134058	0.00488626	0.00488626		2.36344	4.90709	0.400972	4.46372	4.46372	2.36344	0.000490709	4.00972e-05	0.000446372	0.000446372
2.37727	2.56942	1.52457	3.68309	3.68309		2.35514	6.45744	0.490914	7.16915	7.16915	2.35514	0.645744	0.0490914	0.716915	0.716915		2.34685	5.09359	0.343924	5.21699	5.21699		2.34685	0.0509359	0.00343924	0.0521699	0.0521699		2.36897	5.17058	1.34801	4.88073	4.88073	2.36897	0.00517058	0.00134801	0.00488073	0.00488073		2.36621	4.12631	0.397887	4.45697	4.45697	2.36621	0.000412631	3.97887e-05	0.000445697	0.000445697
2.38003	5.48256	1.52505	3.67718	3.67718		2.35791	6.35987	0.493543	7.16056	7.16056	2.35791	0.635987	0.0493543	0.716056	0.716056		2.34961	5.12796	0.342903	5.20906	5.20906		2.34961	0.0512796	0.00342903	0.0520906	0.0520906		2.37174	5.36576	1.34685	4.8752	4.8752	2.37174	0.00536576	0.00134685	0.0048752	0.0048752		2.36897	4.10892	0.397946	4.45026	4.45026	2.36897	0.000410892	3.97946e-05	0.000445026	0.000445026
2.3828	4.83752	1.52824	3.67127	3.67127		2.36067	6.2256	0.493996	7.15203	7.15203	2.36067	0.62256	0.0493996	0.715203	0.715203		2.35238	5.33364	0.344598	5.20112	5.20112		2.35238	0.0533364	0.00344598	0.0520112	0.0520112		2.3745	5.96254	1.34625	4.8697	4.8697	2.3745	0.00596254	0.00134625	0.0048697	0.0048697		2.37174	4.41498	0.399399	4.44356	4.44356	2.37174	0.000441498	3.99399e-05	0.000444356	0.000444356
2.38557	1.9724	1.52279	3.66539	3.66539		2.36344	7.57662	0.49277	7.14349	7.14349	2.36344	0.757662	0.049277	0.714349	0.714349		2.35514	5.51654	0.341285	5.19322	5.19322		2.35514	0.0551654	0.00341285	0.0519322	0.0519322		2.37727	6.80761	1.34687	4.8642	4.8642	2.37727	0.00680761	0.00134687	0.0048642	0.0048642		2.3745	4.81426	0.399803	4.43691	4.43691	2.3745	0.000481426	3.99803e-05	0.000443691	0.000443691
2.38833	1.15686	1.52112	3.65955	3.65955		2.36621	6.86867	0.492814	7.13497	7.13497	2.36621	0.686867	0.0492814	0.713497	0.713497		2.35791	5.36647	0.344317	5.18532	5.18532		2.35791	0.0536647	0.00344317	0.0518532	0.0518532		2.38003	4.58112	1.34037	4.85874	4.85874	2.38003	0.00458112	0.00134037	0.00485874	0.00485874		2.37727	4.3592	0.396621	4.43026	4.43026	2.37727	0.00043592	3.96621e-05	0.000443026	0.000443026
2.3911	2.61793	1.51613	3.65374	3.65374		2.36897	7.28503	0.492777	7.12651	7.12651	2.36897	0.728503	0.0492777	0.712651	0.712651		2.36067	5.36147	0.342631	5.17746	5.17746		2.36067	0.0536147	0.00342631	0.0517746	0.0517746		2.3828	3.69873	1.33197	4.85327	4.85327	2.3828	0.00369873	0.00133197	0.00485327	0.00485327		2.38003	4.08205	0.397701	4.42366	4.42366	2.38003	0.000408205	3.97701e-05	0.000442366	0.000442366
2.39386	1.87008	1.52354	3.64795	3.64795		2.37174	6.46963	0.492642	7.11803	7.11803	2.37174	0.646963	0.0492642	0.711803	0.711803		2.36344	5.34626	0.342058	5.16959	5.16959		2.36344	0.0534626	0.00342058	0.0516959	0.0516959		2.38557	4.29527	1.33944	4.84782	4.84782	2.38557	0.00429527	0.00133944	0.00484782	0.00484782		2.3828	4.28448	0.397633	4.41706	4.41706	2.3828	0.000428448	3.97633e-05	0.000441706	0.000441706
2.39663	4.23223	1.52235	3.6422	3.6422		2.3745	7.76254	0.494037	7.10961	7.10961	2.3745	0.776254	0.0494037	0.710961	0.710961		2.36621	4.72271	0.339423	5.16174	5.16174		2.36621	0.0472271	0.00339423	0.0516174	0.0516174		2.38833	3.19912	1.33023	4.84241	4.84241	2.38833	0.00319912	0.00133023	0.00484241	0.00484241		2.38557	4.60096	0.399977	4.41048	4.41048	2.38557	0.000460096	3.99977e-05	0.000441048	0.000441048
2.39939	2.54256	1.51417	3.63645	3.63645		2.37727	7.12186	0.491588	7.10118	7.10118	2.37727	0.712186	0.0491588	0.710118	0.710118		2.36897	5.80179	0.343189	5.15394	5.15394		2.36897	0.0580179	0.00343189	0.0515394	0.0515394		2.3911	6.99917	1.33817	4.83699	4.83699	2.3911	0.00699917	0.00133817	0.00483699	0.00483699		2.38833	4.79569	0.39841	4.40395	4.40395	2.38833	0.000479569	3.9841e-05	0.000440395	0.000440395
2.40216	4.5676	1.5246	3.63073	3.63073		2.38003	6.76071	0.490687	7.09281	7.09281	2.38003	0.676071	0.0490687	0.709281	0.709281		2.37174	5.75699	0.342838	5.14613	5.14613		2.37174	0.0575699	0.00342838	0.0514613	0.0514613		2.39386	5.33219	1.34044	4.8316	4.8316	2.39386	0.00533219	0.00134044	0.0048316	0.0048316		2.3911	4.23277	0.395582	4.39741	4.39741	2.3911	0.000423277	3.95582e-05	0.000439741	0.000439741
2.40493	4.34694	1.52391	3.62504	3.62504		2.3828	6.80044	0.492422	7.08442	7.08442	2.3828	0.680044	0.0492422	0.708442	0.708442		2.3745	4.95583	0.340886	5.13837	5.13837		2.3745	0.0495583	0.00340886	0.0513837	0.0513837		2.39663	4.83312	1.33714	4.82621	4.82621	2.39663	0.00483312	0.00133714	0.00482621	0.00482621		2.39386	4.32979	0.397735	4.39093	4.39093	2.39386	0.000432979	3.97735e-05	0.000439093	0.000439093
2.40769	3.31091	1.51364	3.61939	3.61939		2.38557	6.71461	0.493491	7.07606	7.07606	2.38557	0.671461	0.0493491	0.707606	0.707606		2.37727	4.44109	0.337516	5.1306	5.1306		2.37727	0.0444109	0.00337516	0.051306	0.051306		2.39939	3.55024	1.33116	4.82084	4.82084	2.39939	0.00355024	0.00133116	0.00482084	0.00482084		2.39663	3.99841	0.395198	4.38444	4.38444	2.39663	0.000399841	3.95198e-05	0.000438444	0.000438444
2.41046	5.12289	1.52393	3.61374	3.61374		2.38833	7.18948	0.491009	7.06775	7.06775	2.38833	0.718948	0.0491009	0.706775	0.706775		2.38003	5.07626	0.340412	5.12287	5.12287		2.38003	0.0507626	0.00340412	0.0512287	0.0512287		2.40216	4.61946	1.33305	4.81548	4.81548	2.40216	0.00461946	0.00133305	0.00481548	0.00481548		2.39939	4.79892	0.397688	4.378	4.378	2.39939	0.000479892	3.97688e-05	0.0004378	0.0004378
2.41322	3.47612	1.50922	3.60814	3.60814		2.3911	6.91953	0.488566	7.05943	7.05943	2.3911	0.691953	0.0488566	0.705943	0.705943		2.3828	5.03685	0.340228	5.11513	5.11513		2.3828	0.0503685	0.00340228	0.0511513	0.0511513		2.40493	4.21863	1.32895	4.81012	4.81012	2.40493	0.00421863	0.00132895	0.00481012	0.00481012		2.40216	5.19746	0.399782	4.37156	4.37156	2.40216	0.000519746	3.99782e-05	0.000437156	0.000437156
2.41599	4.74405	1.52085	3.60254	3.60254		2.39386	6.25901	0.491031	7.05116	7.05116	2.39386	0.625901	0.0491031	0.705116	0.705116		2.38557	5.42874	0.34174	5.10742	5.10742		2.38557	0.0542874	0.0034174	0.0510742	0.0510742		2.40769	5.18278	1.33055	4.80479	4.80479	2.40769	0.00518278	0.00133055	0.00480479	0.00480479		2.40493	4.7051	0.397091	4.36514	4.36514	2.40493	0.00047051	3.97091e-05	0.000436514	0.000436514
2.41875	3.80388	1.51071	3.59699	3.59699		2.39663	6.81408	0.48826	7.04288	7.04288	2.39663	0.681408	0.048826	0.704288	0.704288		2.38833	4.95359	0.339104	5.09974	5.09974		2.38833	0.0495359	0.00339104	0.0509974	0.0509974		2.41046	3.64463	1.33157	4.79945	4.79945	2.41046	0.00364463	0.00133157	0.00479945	0.00479945		2.40769	4.3505	0.393495	4.35877	4.35877	2.40769	0.00043505	3.93495e-05	0.000435877	0.000435877
2.42152	3.74504	1.51299	3.59144	3.59144		2.39939	6.58173	0.488801	7.03466	7.03466	2.39939	0.658173	0.0488801	0.703466	0.703466		2.3911	4.83728	0.337461	5.09207	5.09207		2.3911	0.0483728	0.00337461	0.0509207	0.0509207		2.41322	6.536	1.32603	4.79415	4.79415	2.41322	0.006536	0.00132603	0.00479415	0.00479415		2.41046	4.13404	0.395852	4.3524	4.3524	2.41046	0.000413404	3.95852e-05	0.00043524	0.00043524
2.42429	5.06165	1.51637	3.58591	3.58591		2.40216	8.21419	0.489707	7.02642	7.02642	2.40216	0.821419	0.0489707	0.702642	0.702642		2.39386	5.22735	0.339249	5.08443	5.08443		2.39386	0.0522735	0.00339249	0.0508443	0.0508443		2.41599	7.60644	1.34475	4.78883	4.78883	2.41599	0.00760644	0.00134475	0.00478883	0.00478883		2.41322	4.61664	0.392662	4.34607	4.34607	2.41322	0.000461664	3.92662e-05	0.000434607	0.000434607
2.42705	3.8805	1.51199	3.58042	3.58042		2.40493	7.30594	0.491203	7.01821	7.01821	2.40493	0.730594	0.0491203	0.701821	0.701821		2.39663	5.19107	0.339575	5.07681	5.07681		2.39663	0.0519107	0.00339575	0.0507681	0.0507681		2.41875	4.17268	1.32711	4.78354	4.78354	2.41875	0.00417268	0.00132711	0.00478354	0.00478354		2.41599	4.04327	0.395612	4.33973	4.33973	2.41599	0.000404327	3.95612e-05	0.000433973	0.000433973
2.42982	3.31727	1.50865	3.57494	3.57494		2.40769	6.74838	0.488126	7.01005	7.01005	2.40769	0.674838	0.0488126	0.701005	0.701005		2.39939	4.57833	0.336894	5.06918	5.06918		2.39939	0.0457833	0.00336894	0.0506918	0.0506918		2.42152	4.72122	1.32435	4.77826	4.77826	2.42152	0.00472122	0.00132435	0.00477826	0.00477826		2.41875	4.39951	0.393925	4.33344	4.33344	2.41875	0.000439951	3.93925e-05	0.000433344	0.000433344
2.43258	3.93488	1.51103	3.5695	3.5695		2.41046	7.01969	0.489884	7.00188	7.00188	2.41046	0.701969	0.0489884	0.700188	0.700188		2.40216	5.05905	0.339699	5.06157	5.06157		2.40216	0.0505905	0.00339699	0.0506157	0.0506157		2.42429	2.66605	1.32043	4.77294	4.77294	2.42429	0.00266605	0.00132043	0.00477294	0.00477294		2.42152	5.11925	0.394923	4.32715	4.32715	2.42152	0.000511925	3.94923e-05	0.000432715	0.000432715
2.43535	4.16207	1.49746	3.56406	3.56406		2.41322	7.11736	0.486342	6.99376	6.99376	2.41322	0.711736	0.0486342	0.699376	0.699376		2.40493	5.13386	0.338948	5.05398	5.05398		2.40493	0.0513386	0.00338948	0.0505398	0.0505398		2.42705	3.36098	1.31813	4.76769	4.76769	2.42705	0.00336098	0.00131813	0.00476769	0.00476769		2.42429	4.09037	0.393882	4.32088	4.32088	2.42429	0.000409037	3.93882e-05	0.000432088	0.000432088
2.43811	6.63248	1.50967	3.55866	3.55866		2.41599	7.04738	0.487764	6.98563	6.98563	2.41599	0.704738	0.0487764	0.698563	0.698563		2.40769	4.67193	0.33556	5.04643	5.04643		2.40769	0.0467193	0.0033556	0.0504643	0.0504643		2.42982	5.9082	1.32962	4.76239	4.76239	2.42982	0.0059082	0.00132962	0.00476239	0.00476239		2.42705	4.91709	0.395987	4.31466	4.31466	2.42705	0.000491709	3.95987e-05	0.000431466	0.000431466
2.44088	2.14579	1.49763	3.55327	3.55327		2.41875	7.60482	0.487401	6.97756	6.97756	2.41875	0.760482	0.0487401	0.697756	0.697756		2.41046	4.93516	0.338311	5.03888	5.03888		2.41046	0.0493516	0.00338311	0.0503888	0.0503888		2.43258	4.13073	1.3207	4.75714	4.75714	2.43258	0.00413073	0.0013207	0.00475714	0.00475714		2.42982	4.68111	0.394751	4.30843	4.30843	2.42982	0.000468111	3.94751e-05	0.000430843	0.000430843
2.44364	3.31256	1.49603	3.54791	3.54791		2.42152	6.37382	0.485447	6.96947	6.96947	2.42152	0.637382	0.0485447	0.696947	0.696947		2.41322	4.76809	0.334194	5.03136	5.03136		2.41322	0.0476809	0.00334194	0.0503136	0.0503136		2.43535	4.81366	1.31913	4.75187	4.75187	2.43535	0.00481366	0.00131913	0.00475187	0.00475187		2.43258	3.32021	0.390153	4.30224	4.30224	2.43258	0.000332021	3.90153e-05	0.000430224	0.000430224
2.44641	5.03347	1.50407	3.54256	3.54256		2.42429	6.39272	0.486385	6.96141	6.96141	2.42429	0.639272	0.0486385	0.696141	0.696141		2.41599	4.93351	0.337716	5.02384	5.02384		2.41599	0.0493351	0.00337716	0.0502384	0.0502384		2.43811	5.14288	1.32243	4.74663	4.74663	2.43811	0.00514288	0.00132243	0.00474663	0.00474663		2.43535	4.4191	0.392154	4.29605	4.29605	2.43535	0.00044191	3.92154e-05	0.000429605	0.000429605
2.44918	1.92107	1.49667	3.53722	3.53722		2.42705	6.77754	0.486035	6.9534	6.9534	2.42705	0.677754	0.0486035	0.69534	0.69534		2.41875	5.01425	0.33615	5.01636	5.01636		2.41875	0.0501425	0.0033615	0.0501636	0.0501636		2.44088	2.75678	1.30926	4.74137	4.74137	2.44088	0.00275678	0.00130926	0.00474137	0.00474137		2.43811	4.02116	0.391556	4.2899	4.2899	2.43811	0.000402116	3.91556e-05	0.00042899	0.00042899
2.45194	0.576777	1.50202	3.53193	3.53193		2.42982	7.14	0.48783	6.94538	6.94538	2.42982	0.714	0.048783	0.694538	0.694538		2.42152	5.19794	0.336981	5.00887	5.00887		2.42152	0.0519794	0.00336981	0.0500887	0.0500887		2.44364	9.06215	1.32645	4.73613	4.73613	2.44364	0.00906215	0.00132645	0.00473613	0.00473613		2.44088	4.15699	0.390321	4.28374	4.28374	2.44088	0.000415699	3.90321e-05	0.000428374	0.000428374
2.45471	5.68876	1.49457	3.52663	3.52663		2.43258	6.63063	0.48591	6.9374	6.9374	2.43258	0.663063	0.048591	0.69374	0.69374		2.42429	4.41424	0.335595	5.0014	5.0014		2.42429	0.0441424	0.00335595	0.050014	0.050014		2.44641	4.55868	1.32184	4.73087	4.73087	2.44641	0.00455868	0.00132184	0.00473087	0.00473087		2.44364	3.6782	0.388197	4.27763	4.27763	2.44364	0.00036782	3.88197e-05	0.000427763	0.000427763
2.45747	1.34835	1.49865	3.52138	3.52138		2.43535	7.31623	0.484175	6.92942	6.92942	2.43535	0.731623	0.0484175	0.692942	0.692942		2.42705	5.02607	0.335647	4.99397	4.99397		2.42705	0.0502607	0.00335647	0.0499397	0.0499397		2.44918	2.44512	1.30173	4.72562	4.72562	2.44918	0.00244512	0.00130173	0.00472562	0.00472562		2.44641	3.71273	0.389662	4.27151	4.27151	2.44641	0.000371273	3.89662e-05	0.000427151	0.000427151
2.46024	2.66347	1.4977	3.51613	3.51613		2.43811	6.89503	0.485401	6.92149	6.92149	2.43811	0.689503	0.0485401	0.692149	0.692149		2.42982	4.91228	0.335085	4.98653	4.98653		2.42982	0.0491228	0.00335085	0.0498653	0.0498653		2.45194	5.18893	1.32618	4.72039	4.72039	2.45194	0.00518893	0.00132618	0.00472039	0.00472039		2.44918	4.41742	0.389643	4.26541	4.26541	2.44918	0.000441742	3.89643e-05	0.000426541	0.000426541
2.463	3.32413	1.48738	3.51091	3.51091		2.44088	7.28636	0.482948	6.91356	6.91356	2.44088	0.728636	0.0482948	0.691356	0.691356		2.43258	4.91453	0.335317	4.97914	4.97914		2.43258	0.0491453	0.00335317	0.0497914	0.0497914		2.45471	3.28571	1.30235	4.71514	4.71514	2.45471	0.00328571	0.00130235	0.00471514	0.00471514		2.45194	4.00884	0.390693	4.25936	4.25936	2.45194	0.000400884	3.90693e-05	0.000425936	0.000425936
2.46577	4.02512	1.49782	3.50569	3.50569		2.44364	6.96382	0.481736	6.90567	6.90567	2.44364	0.696382	0.0481736	0.690567	0.690567		2.43535	4.95279	0.333885	4.97173	4.97173		2.43535	0.0495279	0.00333885	0.0497173	0.0497173		2.45747	3.96542	1.31405	4.70991	4.70991	2.45747	0.00396542	0.00131405	0.00470991	0.00470991		2.45471	3.76425	0.38516	4.25329	4.25329	2.45471	0.000376425	3.8516e-05	0.000425329	0.000425329
2.46854	3.64496	1.49549	3.50049	3.50049		2.44641	7.27272	0.483853	6.89777	6.89777	2.44641	0.727272	0.0483853	0.689777	0.689777		2.43811	4.76236	0.335437	4.96437	4.96437		2.43811	0.0476236	0.00335437	0.0496437	0.0496437		2.46024	4.28658	1.31789	4.70467	4.70467	2.46024	0.00428658	0.00131789	0.00470467	0.00470467		2.45747	4.14206	0.39001	4.24727	4.24727	2.45747	0.000414206	3.9001e-05	0.000424727	0.000424727
2.4713	4.2343	1.50203	3.49533	3.49533		2.44918	6.84448	0.480246	6.88989	6.88989	2.44918	0.684448	0.0480246	0.688989	0.688989		2.44088	4.83624	0.333545	4.95699	4.95699		2.44088	0.0483624	0.00333545	0.0495699	0.0495699		2.463	2.87995	1.30062	4.69944	4.69944	2.463	0.00287995	0.00130062	0.00469944	0.00469944		2.46024	5.0491	0.393696	4.24124	4.24124	2.46024	0.00050491	3.93696e-05	0.000424124	0.000424124
2.47407	2.81479	1.49209	3.49017	3.49017		2.45194	6.58374	0.484437	6.88207	6.88207	2.45194	0.658374	0.0484437	0.688207	0.688207		2.44364	4.80405	0.331999	4.94966	4.94966		2.44364	0.0480405	0.00331999	0.0494966	0.0494966		2.46577	4.19029	1.31656	4.69419	4.69419	2.46577	0.00419029	0.00131656	0.00469419	0.00469419		2.463	4.77234	0.39044	4.23525	4.23525	2.463	0.000477234	3.9044e-05	0.000423525	0.000423525
2.47683	3.02868	1.49064	3.48504	3.48504		2.45471	7.08254	0.479935	6.87423	6.87423	2.45471	0.708254	0.0479935	0.687423	0.687423		2.44641	4.54872	0.333121	4.94232	4.94232		2.44641	0.0454872	0.00333121	0.0494232	0.0494232		2.46854	4.38132	1.30978	4.68894	4.68894	2.46854	0.00438132	0.00130978	0.00468894	0.00468894		2.46577	4.04702	0.390292	4.22925	4.22925	2.46577	0.000404702	3.90292e-05	0.000422925	0.000422925
2.4796	1.05512	1.49444	3.47991	3.47991		2.45747	6.95592	0.481951	6.86645	6.86645	2.45747	0.695592	0.0481951	0.686645	0.686645		2.44918	4.5795	0.329914	4.935	4.935		2.44918	0.045795	0.00329914	0.04935	0.04935		2.4713	4.32381	1.31516	4.68371	4.68371	2.4713	0.00432381	0.00131516	0.00468371	0.00468371		2.46854	3.85943	0.388657	4.22327	4.22327	2.46854	0.000385943	3.88657e-05	0.000422327	0.000422327
2.48236	3.83083	1.48843	3.47482	3.47482		2.46024	6.99301	0.483941	6.85865	6.85865	2.46024	0.699301	0.0483941	0.685865	0.685865		2.45194	4.74382	0.334786	4.92772	4.92772		2.45194	0.0474382	0.00334786	0.0492772	0.0492772		2.47407	4.38844	1.31046	4.67846	4.67846	2.47407	0.00438844	0.00131046	0.00467846	0.00467846		2.4713	3.95702	0.389537	4.21733	4.21733	2.4713	0.000395702	3.89537e-05	0.000421733	0.000421733
2.48513	0.996446	1.49213	3.46973	3.46973		2.463	6.44249	0.480563	6.85091	6.85091	2.463	0.644249	0.0480563	0.685091	0.685091		2.45471	4.73852	0.330635	4.92043	4.92043		2.45471	0.0473852	0.00330635	0.0492043	0.0492043		2.47683	4.14093	1.30429	4.67322	4.67322	2.47683	0.00414093	0.00130429	0.00467322	0.00467322		2.47407	3.48968	0.386497	4.21139	4.21139	2.47407	0.000348968	3.86497e-05	0.000421139	0.000421139
2.4879	2.20884	1.49288	3.46465	3.46465		2.46577	5.84411	0.482437	6.84315	6.84315	2.46577	0.584411	0.0482437	0.684315	0.684315		2.45747	5.431	0.335354	4.91317	4.91317		2.45747	0.05431	0.00335354	0.0491317	0.0491317		2.4796	4.24259	1.31183	4.66796	4.66796	2.4796	0.00424259	0.00131183	0.00466796	0.00466796		2.47683	4.54246	0.389091	4.20547	4.20547	2.47683	0.000454246	3.89091e-05	0.000420547	0.000420547
2.49066	5.82207	1.4876	3.4596	3.4596		2.46854	6.25411	0.480907	6.83542	6.83542	2.46854	0.625411	0.0480907	0.683542	0.683542		2.46024	4.83847	0.333314	4.90591	4.90591		2.46024	0.0483847	0.00333314	0.0490591	0.0490591		2.48236	5.27722	1.30496	4.66272	4.66272	2.48236	0.00527722	0.00130496	0.00466272	0.00466272		2.4796	4.72156	0.392188	4.19956	4.19956	2.4796	0.000472156	3.92188e-05	0.000419956	0.000419956
2.49343	4.30934	1.49039	3.45456	3.45456		2.4713	7.01058	0.48331	6.82774	6.82774	2.4713	0.701058	0.048331	0.682774	0.682774		2.463	4.32744	0.329885	4.8987	4.8987		2.463	0.0432744	0.00329885	0.048987	0.048987		2.48513	4.82605	1.31256	4.65745	4.65745	2.48513	0.00482605	0.00131256	0.00465745	0.00465745		2.48236	4.67081	0.388637	4.19368	4.19368	2.48236	0.000467081	3.88637e-05	0.000419368	0.000419368
2.49619	1.50984	1.47772	3.44955	3.44955		2.47407	7.25374	0.47974	6.82004	6.82004	2.47407	0.725374	0.047974	0.682004	0.682004		2.46577	5.20996	0.33489	4.89147	4.89147		2.46577	0.0520996	0.0033489	0.0489147	0.0489147		2.4879	3.74644	1.30539	4.65218	4.65218	2.4879	0.00374644	0.00130539	0.00465218	0.00465218		2.48513	4.58885	0.390175	4.18779	4.18779	2.48513	0.000458885	3.90175e-05	0.000418779	0.000418779
2.49896	1.34802	1.48555	3.44454	3.44454		2.47683	6.27448	0.478626	6.8124	6.8124	2.47683	0.627448	0.0478626	0.68124	0.68124		2.46854	4.93282	0.332184	4.88425	4.88425		2.46854	0.0493282	0.00332184	0.0488425	0.0488425		2.49066	3.85463	1.30131	4.64693	4.64693	2.49066	0.00385463	0.00130131	0.00464693	0.00464693		2.4879	3.6615	0.386768	4.18192	4.18192	2.4879	0.00036615	3.86768e-05	0.000418192	0.000418192
2.50172	3.05901	1.48765	3.43955	3.43955		2.4796	6.86018	0.481537	6.80475	6.80475	2.4796	0.686018	0.0481537	0.680475	0.680475		2.4713	4.88738	0.333833	4.87708	4.87708		2.4713	0.0488738	0.00333833	0.0487708	0.0487708		2.49343	4.6741	1.30614	4.64164	4.64164	2.49343	0.0046741	0.00130614	0.00464164	0.00464164		2.49066	4.34142	0.387432	4.17608	4.17608	2.49066	0.000434142	3.87432e-05	0.000417608	0.000417608
2.50449	3.93744	1.48659	3.43457	3.43457		2.48236	6.40322	0.479998	6.79714	6.79714	2.48236	0.640322	0.0479998	0.679714	0.679714		2.47407	5.06245	0.33274	4.8699	4.8699		2.47407	0.0506245	0.0033274	0.048699	0.048699		2.49619	7.15585	1.30713	4.63638	4.63638	2.49619	0.00715585	0.00130713	0.00463638	0.00463638		2.49343	3.84794	0.386419	4.17024	4.17024	2.49343	0.000384794	3.86419e-05	0.000417024	0.000417024
2.50725	2.47727	1.48157	3.42962	3.42962		2.48513	6.50626	0.480433	6.78953	6.78953	2.48513	0.650626	0.0480433	0.678953	0.678953		2.47683	4.67796	0.330751	4.86275	4.86275		2.47683	0.0467796	0.00330751	0.0486275	0.0486275		2.49896	3.96698	1.30475	4.63109	4.63109	2.49896	0.00396698	0.00130475	0.00463109	0.00463109		2.49619	3.79718	0.384277	4.16443	4.16443	2.49619	0.000379718	3.84277e-05	0.000416443	0.000416443
2.51002	3.62033	1.48793	3.42467	3.42467		2.4879	6.83319	0.47827	6.78195	6.78195	2.4879	0.683319	0.047827	0.678195	0.678195		2.4796	4.97178	0.334414	4.8556	4.8556		2.4796	0.0497178	0.00334414	0.048556	0.048556		2.50172	4.75351	1.30784	4.6258	4.6258	2.50172	0.00475351	0.00130784	0.0046258	0.0046258		2.49896	3.87242	0.387679	4.15862	4.15862	2.49896	0.000387242	3.87679e-05	0.000415862	0.000415862
2.51279	4.86256	1.47972	3.41973	3.41973		2.49066	6.99445	0.480237	6.7744	6.7744	2.49066	0.699445	0.0480237	0.67744	0.67744		2.48236	4.91713	0.329817	4.84849	4.84849		2.48236	0.0491713	0.00329817	0.0484849	0.0484849		2.50449	4.70117	1.31169	4.6205	4.6205	2.50449	0.00470117	0.00131169	0.0046205	0.0046205		2.50172	4.12121	0.386386	4.15283	4.15283	2.50172	0.000412121	3.86386e-05	0.000415283	0.000415283
2.51555	3.36215	1.48445	3.41482	3.41482		2.49343	7.31704	0.479557	6.76685	6.76685	2.49343	0.731704	0.0479557	0.676685	0.676685		2.48513	5.76159	0.335332	4.84137	4.84137		2.48513	0.0576159	0.00335332	0.0484137	0.0484137		2.50725	2.82888	1.29566	4.6152	4.6152	2.50725	0.00282888	0.00129566	0.0046152	0.0046152		2.50449	4.06109	0.386912	4.14704	4.14704	2.50449	0.000406109	3.86912e-05	0.000414704	0.000414704
2.51832	2.14488	1.48633	3.40991	3.40991		2.49619	7.41319	0.477779	6.75934	6.75934	2.49619	0.741319	0.0477779	0.675934	0.675934		2.4879	4.84374	0.330984	4.83426	4.83426		2.4879	0.0484374	0.00330984	0.0483426	0.0483426		2.51002	2.86161	1.29617	4.60988	4.60988	2.51002	0.00286161	0.00129617	0.00460988	0.00460988		2.50725	4.11077	0.384387	4.14129	4.14129	2.50725	0.000411077	3.84387e-05	0.000414129	0.000414129
2.52108	0.90562	1.47171	3.40503	3.40503		2.49896	6.69613	0.480765	6.75183	6.75183	2.49896	0.669613	0.0480765	0.675183	0.675183		2.49066	4.86782	0.330543	4.82719	4.82719		2.49066	0.0486782	0.00330543	0.0482719	0.0482719		2.51279	5.07732	1.29828	4.60455	4.60455	2.51279	0.00507732	0.00129828	0.00460455	0.00460455		2.51002	4.11381	0.385754	4.13553	4.13553	2.51002	0.000411381	3.85754e-05	0.000413553	0.000413553
2.52385	4.00769	1.48299	3.40014	3.40014		2.50172	7.27712	0.479293	6.74436	6.74436	2.50172	0.727712	0.0479293	0.674436	0.674436		2.49343	4.80103	0.331716	4.82012	4.82012		2.49343	0.0480103	0.00331716	0.0482012	0.0482012		2.51555	4.95517	1.30526	4.59923	4.59923	2.51555	0.00495517	0.00130526	0.00459923	0.00459923		2.51279	3.91506	0.385014	4.12977	4.12977	2.51279	0.000391506	3.85014e-05	0.000412977	0.000412977
2.52661	0.64562	1.47527	3.39529	3.39529		2.50449	7.01827	0.478569	6.73689	6.73689	2.50449	0.701827	0.0478569	0.673689	0.673689		2.49619	5.30053	0.330098	4.81308	4.81308		2.49619	0.0530053	0.00330098	0.0481308	0.0481308		2.51832	3.79298	1.30201	4.59388	4.59388	2.51832	0.00379298	0.00130201	0.00459388	0.00459388		2.51555	3.77388	0.385926	4.12406	4.12406	2.51555	0.000377388	3.85926e-05	0.000412406	0.000412406
2.52938	4.87678	1.48753	3.39043	3.39043		2.50725	6.49835	0.47729	6.72947	6.72947	2.50725	0.649835	0.047729	0.672947	0.672947		2.49896	5.34621	0.332348	4.80603	4.80603		2.49896	0.0534621	0.00332348	0.0480603	0.0480603		2.52108	5.15268	1.30341	4.58854	4.58854	2.52108	0.00515268	0.00130341	0.00458854	0.00458854		2.51832	4.35187	0.388699	4.11833	4.11833	2.51832	0.000435187	3.88699e-05	0.000411833	0.000411833
2.53215	1.69141	1.47577	3.38559	3.38559		2.51002	6.78503	0.478001	6.72203	6.72203	2.51002	0.678503	0.0478001	0.672203	0.672203		2.50172	4.9697	0.331315	4.79902	4.79902		2.50172	0.049697	0.00331315	0.0479902	0.0479902		2.52385	3.20302	1.29529	4.58318	4.58318	2.52385	0.00320302	0.00129529	0.00458318	0.00458318		2.52108	4.25018	0.38346	4.11264	4.11264	2.52108	0.000425018	3.8346e-05	0.000411264	0.000411264
2.53491	5.17546	1.4767	3.38077	3.38077		2.51279	6.47592	0.474463	6.71462	6.71462	2.51279	0.647592	0.0474463	0.671462	0.671462		2.50449	4.67678	0.329838	4.792	4.792		2.50449	0.0467678	0.00329838	0.04792	0.04792		2.52661	3.59127	1.29588	4.57782	4.57782	2.52661	0.00359127	0.00129588	0.00457782	0.00457782		2.52385	4.42504	0.386939	4.10693	4.10693	2.52385	0.000442504	3.86939e-05	0.000410693	0.000410693
2.53768	3.71735	1.48972	3.37595	3.37595		2.51555	6.2639	0.477627	6.70726	6.70726	2.51555	0.62639	0.0477627	0.670726	0.670726		2.50725	5.04137	0.330029	4.78502	4.78502		2.50725	0.0504137	0.00330029	0.0478502	0.0478502		2.52938	3.90312	1.30066	4.57243	4.57243	2.52938	0.00390312	0.00130066	0.00457243	0.00457243		2.52661	3.79478	0.383395	4.10126	4.10126	2.52661	0.000379478	3.83395e-05	0.000410126	0.000410126
2.54044	2.96926	1.47618	3.37116	3.37116		2.51832	6.29427	0.478917	6.69988	6.69988	2.51832	0.629427	0.0478917	0.669988	0.669988		2.51002	4.45993	0.328518	4.77803	4.77803		2.51002	0.0445993	0.00328518	0.0477803	0.0477803		2.53215	7.74941	1.30435	4.56703	4.56703	2.53215	0.00774941	0.00130435	0.00456703	0.00456703		2.52938	3.78519	0.384835	4.09558	4.09558	2.52938	0.000378519	3.84835e-05	0.000409558	0.000409558
2.54321	6.40669	1.47959	3.36637	3.36637		2.52108	6.94647	0.473987	6.69256	6.69256	2.52108	0.694647	0.0473987	0.669256	0.669256		2.51279	4.96812	0.329831	4.77106	4.77106		2.51279	0.0496812	0.00329831	0.0477106	0.0477106		2.53491	4.02142	1.29546	4.56165	4.56165	2.53491	0.00402142	0.00129546	0.00456165	0.00456165		2.53215	3.84121	0.383108	4.08991	4.08991	2.53215	0.000384121	3.83108e-05	0.000408991	0.000408991
2.54597	5.39182	1.4808	3.3616	3.3616		2.52385	6.99997	0.475939	6.68522	6.68522	2.52385	0.699997	0.0475939	0.668522	0.668522		2.51555	5.08424	0.330634	4.76412	4.76412		2.51555	0.0508424	0.00330634	0.0476412	0.0476412		2.53768	7.02839	1.3127	4.55623	4.55623	2.53768	0.00702839	0.0013127	0.00455623	0.00455623		2.53491	4.29978	0.385032	4.08427	4.08427	2.53491	0.000429978	3.85032e-05	0.000408427	0.000408427
2.54874	2.52703	1.47347	3.35683	3.35683		2.52661	6.43408	0.474642	6.67794	6.67794	2.52661	0.643408	0.0474642	0.667794	0.667794		2.51832	5.46694	0.331878	4.75718	4.75718		2.51832	0.0546694	0.00331878	0.0475718	0.0475718		2.54044	3.71532	1.29102	4.55081	4.55081	2.54044	0.00371532	0.00129102	0.00455081	0.00455081		2.53768	4.66363	0.387875	4.07862	4.07862	2.53768	0.000466363	3.87875e-05	0.000407862	0.000407862
2.55151	3.80281	1.47684	3.35207	3.35207		2.52938	6.68709	0.477715	6.67064	6.67064	2.52938	0.668709	0.0477715	0.667064	0.667064		2.52108	4.75386	0.327882	4.75027	4.75027		2.52108	0.0475386	0.00327882	0.0475027	0.0475027		2.54321	4.58132	1.29322	4.54537	4.54537	2.54321	0.00458132	0.00129322	0.00454537	0.00454537		2.54044	4.19823	0.383361	4.07301	4.07301	2.54044	0.000419823	3.83361e-05	0.000407301	0.000407301
2.55427	3.57984	1.47462	3.34733	3.34733		2.53215	5.8738	0.474722	6.66337	6.66337	2.53215	0.58738	0.0474722	0.666337	0.666337		2.52385	4.88489	0.329552	4.74335	4.74335		2.52385	0.0488489	0.00329552	0.0474335	0.0474335		2.54597	4.86293	1.29589	4.53994	4.53994	2.54597	0.00486293	0.00129589	0.00453994	0.00453994		2.54321	4.41708	0.38502	4.06738	4.06738	2.54321	0.000441708	3.8502e-05	0.000406738	0.000406738
2.55704	4.8281	1.46989	3.34259	3.34259		2.53491	6.89649	0.476329	6.65614	6.65614	2.53491	0.689649	0.0476329	0.665614	0.665614		2.52661	4.45331	0.327345	4.73647	4.73647		2.52661	0.0445331	0.00327345	0.0473647	0.0473647		2.54874	3.54244	1.29026	4.53447	4.53447	2.54874	0.00354244	0.00129026	0.00453447	0.00453447		2.54597	3.36025	0.382427	4.06178	4.06178	2.54597	0.000336025	3.82427e-05	0.000406178	0.000406178
2.5598	0.141488	1.46614	3.33788	3.33788		2.53768	6.85435	0.477951	6.6489	6.6489	2.53768	0.685435	0.0477951	0.66489	0.66489		2.52938	4.50046	0.328099	4.72958	4.72958		2.52938	0.0450046	0.00328099	0.0472958	0.0472958		2.55151	3.93415	1.29366	4.52899	4.52899	2.55151	0.00393415	0.00129366	0.00452899	0.00452899		2.54874	4.04622	0.383885	4.05617	4.05617	2.54874	0.000404622	3.83885e-05	0.000405617	0.000405617
2.56257	2.14769	1.47305	3.33317	3.33317		2.54044	6.78702	0.473942	6.64171	6.64171	2.54044	0.678702	0.0473942	0.664171	0.664171		2.53215	4.87249	0.328327	4.7227	4.7227		2.53215	0.0487249	0.00328327	0.047227	0.047227		2.55427	5.55263	1.29889	4.52352	4.52352	2.55427	0.00555263	0.00129889	0.00452352	0.00452352		2.55151	4.39381	0.385892	4.05057	4.05057	2.55151	0.000439381	3.85892e-05	0.000405057	0.000405057
2.56533	3.12149	1.48001	3.32848	3.32848		2.54321	7.22249	0.475162	6.63452	6.63452	2.54321	0.722249	0.0475162	0.663452	0.663452		2.53491	4.83894	0.329186	4.71586	4.71586		2.53491	0.0483894	0.00329186	0.0471586	0.0471586		2.55704	5.94444	1.29542	4.51802	4.51802	2.55704	0.00594444	0.00129542	0.00451802	0.00451802		2.55427	3.74558	0.383333	4.045	4.045	2.55427	0.000374558	3.83333e-05	0.0004045	0.0004045
2.5681	2.04066	1.49185	3.32378	3.32378		2.54597	7.12877	0.475651	6.62736	6.62736	2.54597	0.712877	0.0475651	0.662736	0.662736		2.53768	4.28	0.327767	4.70901	4.70901		2.53768	0.0428	0.00327767	0.0470901	0.0470901		2.5598	4.65341	1.2931	4.51252	4.51252	2.5598	0.00465341	0.0012931	0.00451252	0.00451252		2.55704	3.88398	0.381446	4.03943	4.03943	2.55704	0.000388398	3.81446e-05	0.000403943	0.000403943
2.57086	1.41107	1.50693	3.31911	3.31911		2.54874	6.9095	0.475038	6.62021	6.62021	2.54874	0.69095	0.0475038	0.662021	0.662021		2.54044	4.80888	0.327765	4.7022	4.7022		2.54044	0.0480888	0.00327765	0.047022	0.047022		2.56257	2.13727	1.28798	4.50699	4.50699	2.56257	0.00213727	0.00128798	0.00450699	0.00450699		2.5598	3.9487	0.381797	4.03388	4.03388	2.5598	0.00039487	3.81797e-05	0.000403388	0.000403388
2.57363	2.92231	1.51449	3.31443	3.31443		2.55151	6.34186	0.474774	6.61307	6.61307	2.55151	0.634186	0.0474774	0.661307	0.661307		2.54321	4.71203	0.32815	4.69538	4.69538		2.54321	0.0471203	0.0032815	0.0469538	0.0469538		2.56533	5.57561	1.30343	4.50146	4.50146	2.56533	0.00557561	0.00130343	0.00450146	0.00450146		2.56257	4.5244	0.38393	4.02832	4.02832	2.56257	0.00045244	3.8393e-05	0.000402832	0.000402832
2.5764	3.63289	1.52509	3.30977	3.30977		2.55427	6.44298	0.472081	6.60598	6.60598	2.55427	0.644298	0.0472081	0.660598	0.660598		2.54597	4.35214	0.32593	4.6886	4.6886		2.54597	0.0435214	0.0032593	0.046886	0.046886		2.5681	5.89307	1.31528	4.4959	4.4959	2.5681	0.00589307	0.00131528	0.0044959	0.0044959		2.56533	3.93597	0.383511	4.0228	4.0228	2.56533	0.000393597	3.83511e-05	0.00040228	0.00040228
2.57916	5.37322	1.53482	3.30513	3.30513		2.55704	7.22757	0.474135	6.59888	6.59888	2.55704	0.722757	0.0474135	0.659888	0.659888		2.54874	5.05976	0.329389	4.6818	4.6818		2.54874	0.0505976	0.00329389	0.046818	0.046818		2.57086	4.71907	1.32278	4.49035	4.49035	2.57086	0.00471907	0.00132278	0.00449035	0.00449035		2.5681	4.51645	0.390452	4.01723	4.01723	2.5681	0.000451645	3.90452e-05	0.000401723	0.000401723
2.58193	0.91876	1.53412	3.30048	3.30048		2.5598	7.04874	0.473453	6.59182	6.59182	2.5598	0.704874	0.0473453	0.659182	0.659182		2.55151	4.92864	0.328944	4.67502	4.67502		2.55151	0.0492864	0.00328944	0.0467502	0.0467502		2.57363	4.94073	1.33255	4.48477	4.48477	2.57363	0.00494073	0.00133255	0.00448477	0.00448477		2.57086	4.12587	0.39174	4.01172	4.01172	2.57086	0.000412587	3.9174e-05	0.000401172	0.000401172
2.58469	3.2943	1.54381	3.29586	3.29586		2.56257	6.13788	0.472	6.58476	6.58476	2.56257	0.613788	0.0472	0.658476	0.658476		2.55427	4.38653	0.326098	4.66828	4.66828		2.55427	0.0438653	0.00326098	0.0466828	0.0466828		2.5764	4.53546	1.3356	4.47917	4.47917	2.5764	0.00453546	0.0013356	0.00447917	0.00447917		2.57363	4.51274	0.395473	4.00619	4.00619	2.57363	0.000451274	3.95473e-05	0.000400619	0.000400619
2.58746	4.4343	1.54736	3.29123	3.29123		2.56533	6.30084	0.476396	6.57775	6.57775	2.56533	0.630084	0.0476396	0.657775	0.657775		2.55704	4.54131	0.326009	4.66153	4.66153		2.55704	0.0454131	0.00326009	0.0466153	0.0466153		2.57916	8.04868	1.35618	4.47357	4.47357	2.57916	0.00804868	0.00135618	0.00447357	0.00447357		2.5764	3.87022	0.396017	4.00067	4.00067	2.5764	0.000387022	3.96017e-05	0.000400067	0.000400067
2.59022	5.5595	1.5523	3.28663	3.28663		2.5681	5.93029	0.480267	6.57073	6.57073	2.5681	0.593029	0.0480267	0.657073	0.657073		2.5598	4.93922	0.328023	4.65481	4.65481		2.5598	0.0493922	0.00328023	0.0465481	0.0465481		2.58193	3.35332	1.34444	4.46795	4.46795	2.58193	0.00335332	0.00134444	0.00446795	0.00446795		2.57916	4.71561	0.400286	3.99518	3.99518	2.57916	0.000471561	4.00286e-05	0.000399518	0.000399518
2.59299	5.48686	1.56444	3.28202	3.28202		2.57086	7.4312	0.485475	6.56375	6.56375	2.57086	0.74312	0.0485475	0.656375	0.656375		2.56257	4.96389	0.327436	4.64808	4.64808		2.56257	0.0496389	0.00327436	0.0464808	0.0464808		2.58469	5.22127	1.36006	4.46232	4.46232	2.58469	0.00522127	0.00136006	0.00446232	0.00446232		2.58193	4.31363	0.400491	3.98967	3.98967	2.58193	0.000431363	4.00491e-05	0.000398967	0.000398967
2.59576	3.27264	1.56217	3.27741	3.27741		2.57363	7.85827	0.488164	6.55676	6.55676	2.57363	0.785827	0.0488164	0.655676	0.655676		2.56533	4.97061	0.329724	4.6414	4.6414		2.56533	0.0497061	0.00329724	0.046414	0.046414		2.58746	4.91376	1.36093	4.45667	4.45667	2.58746	0.00491376	0.00136093	0.00445667	0.00445667		2.58469	4.71518	0.404587	3.9842	3.9842	2.58469	0.000471518	4.04587e-05	0.00039842	0.00039842
2.59852	3.47562	1.57361	3.27284	3.27284		2.5764	6.01293	0.488686	6.5498	6.5498	2.5764	0.601293	0.0488686	0.65498	0.65498		2.5681	4.70244	0.330745	4.63469	4.63469		2.5681	0.0470244	0.00330745	0.0463469	0.0463469		2.59022	5.38459	1.36446	4.45102	4.45102	2.59022	0.00538459	0.00136446	0.00445102	0.00445102		2.58746	4.03125	0.40235	3.97871	3.97871	2.58746	0.000403125	4.0235e-05	0.000397871	0.000397871
2.60129	3.51149	1.5615	3.26825	3.26825		2.57916	7.43346	0.493937	6.54288	6.54288	2.57916	0.743346	0.0493937	0.654288	0.654288		2.57086	4.5308	0.334669	4.62803	4.62803		2.57086	0.045308	0.00334669	0.0462803	0.0462803		2.59299	2.68093	1.36332	4.44533	4.44533	2.59299	0.00268093	0.00136332	0.00444533	0.00444533		2.59022	3.53411	0.401435	3.97325	3.97325	2.59022	0.000353411	4.01435e-05	0.000397325	0.000397325
2.60405	5.07719	1.57784	3.26369	3.26369		2.58193	5.63403	0.492624	6.53596	6.53596	2.58193	0.563403	0.0492624	0.653596	0.653596		2.57363	4.9069	0.336881	4.62136	4.62136		2.57363	0.049069	0.00336881	0.0462136	0.0462136		2.59576	3.32893	1.36544	4.43963	4.43963	2.59576	0.00332893	0.00136544	0.00443963	0.00443963		2.59299	4.0035	0.406109	3.96777	3.96777	2.59299	0.00040035	4.06109e-05	0.000396777	0.000396777
2.60682	5.36438	1.5725	3.25912	3.25912		2.58469	6.68537	0.496969	6.52908	6.52908	2.58469	0.668537	0.0496969	0.652908	0.652908		2.5764	4.83169	0.337448	4.6147	4.6147		2.5764	0.0483169	0.00337448	0.046147	0.046147		2.59852	3.00868	1.37389	4.43393	4.43393	2.59852	0.00300868	0.00137389	0.00443393	0.00443393		2.59576	3.70568	0.40431	3.9623	3.9623	2.59576	0.000370568	4.0431e-05	0.00039623	0.00039623
2.60958	3.30554	1.57671	3.25458	3.25458		2.58746	6.17113	0.496854	6.52219	6.52219	2.58746	0.617113	0.0496854	0.652219	0.652219		2.57916	4.87104	0.340081	4.60807	4.60807		2.57916	0.0487104	0.00340081	0.0460807	0.0460807		2.60129	4.29785	1.3666	4.42821	4.42821	2.60129	0.00429785	0.0013666	0.00442821	0.00442821		2.59852	4.22351	0.411663	3.95686	3.95686	2.59852	0.000422351	4.11663e-05	0.000395686	0.000395686
2.61235	4.33686	1.57591	3.25002	3.25002		2.59022	6.3244	0.498537	6.51535	6.51535	2.59022	0.63244	0.0498537	0.651535	0.651535		2.58193	4.72425	0.341288	4.60144	4.60144		2.58193	0.0472425	0.00341288	0.0460144	0.0460144		2.60405	4.12488	1.3842	4.42248	4.42248	2.60405	0.00412488	0.0013842	0.00442248	0.00442248		2.60129	4.52361	0.407109	3.95141	3.95141	2.60129	0.000452361	4.07109e-05	0.000395141	0.000395141
2.61512	5.86562	1.57213	3.24548	3.24548		2.59299	6.64332	0.50106	6.5085	6.5085	2.59299	0.664332	0.050106	0.65085	0.65085		2.58469	4.50101	0.342045	4.59484	4.59484		2.58469	0.0450101	0.00342045	0.0459484	0.0459484		2.60682	3.32912	1.37647	4.41672	4.41672	2.60682	0.00332912	0.00137647	0.00441672	0.00441672		2.60405	3.52332	0.408892	3.94598	3.94598	2.60405	0.000352332	4.08892e-05	0.000394598	0.000394598
2.61788	3.45	1.55553	3.24096	3.24096		2.59576	5.87691	0.50216	6.50167	6.50167	2.59576	0.587691	0.050216	0.650167	0.650167		2.58746	4.75602	0.341989	4.58823	4.58823		2.58746	0.0475602	0.00341989	0.0458823	0.0458823		2.60958	5.37327	1.38626	4.41097	4.41097	2.60958	0.00537327	0.00138626	0.00441097	0.00441097		2.60682	3.86854	0.40819	3.94054	3.94054	2.60682	0.000386854	4.0819e-05	0.000394054	0.000394054
2.62065	2.59752	1.54622	3.23643	3.23643		2.59852	6.23531	0.505414	6.49488	6.49488	2.59852	0.623531	0.0505414	0.649488	0.649488		2.59022	5.31886	0.345521	4.58166	4.58166		2.59022	0.0531886	0.00345521	0.0458166	0.0458166		2.61235	4.59327	1.38617	4.40518	4.40518	2.61235	0.00459327	0.00138617	0.00440518	0.00440518		2.60958	4.13764	0.410213	3.93512	3.93512	2.60958	0.000413764	4.10213e-05	0.000393512	0.000393512
2.62341	4.60281	1.53193	3.23192	3.23192		2.60129	6.32796	0.501468	6.48809	6.48809	2.60129	0.632796	0.0501468	0.648809	0.648809		2.59299	4.1589	0.343002	4.57507	4.57507		2.59299	0.041589	0.00343002	0.0457507	0.0457507		2.61512	3.20493	1.3678	4.39938	4.39938	2.61512	0.00320493	0.0013678	0.00439938	0.00439938		2.61235	3.69822	0.408521	3.92969	3.92969	2.61235	0.000369822	4.08521e-05	0.000392969	0.000392969
2.62618	3.27174	1.53078	3.22741	3.22741		2.60405	6.55175	0.508782	6.48134	6.48134	2.60405	0.655175	0.0508782	0.648134	0.648134		2.59576	4.19995	0.345156	4.5685	4.5685		2.59576	0.0419995	0.00345156	0.045685	0.045685		2.61788	6.07624	1.36901	4.39358	4.39358	2.61788	0.00607624	0.00136901	0.00439358	0.00439358		2.61512	3.71801	0.40589	3.92427	3.92427	2.61512	0.000371801	4.0589e-05	0.000392427	0.000392427
2.62894	3.4286	1.52658	3.22291	3.22291		2.60682	6.68565	0.505857	6.47459	6.47459	2.60682	0.668565	0.0505857	0.647459	0.647459		2.59852	5.02014	0.349749	4.56197	4.56197		2.59852	0.0502014	0.00349749	0.0456197	0.0456197		2.62065	6.19654	1.36166	4.38775	4.38775	2.62065	0.00619654	0.00136166	0.00438775	0.00438775		2.61788	4.17577	0.406189	3.91887	3.91887	2.61788	0.000417577	4.06189e-05	0.000391887	0.000391887
2.63171	3.90636	1.53171	3.21841	3.21841		2.60958	7.80935	0.508469	6.46788	6.46788	2.60958	0.780935	0.0508469	0.646788	0.646788		2.60129	4.33113	0.344762	4.55542	4.55542		2.60129	0.0433113	0.00344762	0.0455542	0.0455542		2.62341	5.11424	1.34846	4.38192	4.38192	2.62341	0.00511424	0.00134846	0.00438192	0.00438192		2.62065	4.40658	0.401987	3.91346	3.91346	2.62065	0.000440658	4.01987e-05	0.000391346	0.000391346
2.63448	0.949422	1.51494	3.21392	3.21392		2.61235	6.04063	0.50698	6.46116	6.46116	2.61235	0.604063	0.050698	0.646116	0.646116		2.60405	4.47869	0.349415	4.54891	4.54891		2.60405	0.0447869	0.00349415	0.0454891	0.0454891		2.62618	4.12932	1.34284	4.37606	4.37606	2.62618	0.00412932	0.00134284	0.00437606	0.00437606		2.62341	4.05267	0.398218	3.90807	3.90807	2.62341	0.000405267	3.98218e-05	0.000390807	0.000390807
2.63724	3.51174	1.50675	3.20945	3.20945		2.61512	7.05683	0.504672	6.45447	6.45447	2.61512	0.705683	0.0504672	0.645447	0.645447		2.60682	4.08662	0.34613	4.54239	4.54239		2.60682	0.0408662	0.0034613	0.0454239	0.0454239		2.62894	3.9539	1.33349	4.3702	4.3702	2.62894	0.0039539	0.00133349	0.0043702	0.0043702		2.62618	3.05885	0.394253	3.90267	3.90267	2.62618	0.000305885	3.94253e-05	0.000390267	0.000390267
2.64001	1.14074	1.51391	3.20497	3.20497		2.61788	6.13699	0.498887	6.44782	6.44782	2.61788	0.613699	0.0498887	0.644782	0.644782		2.60958	4.85632	0.350197	4.53591	4.53591		2.60958	0.0485632	0.00350197	0.0453591	0.0453591		2.63171	7.81834	1.35153	4.36431	4.36431	2.63171	0.00781834	0.00135153	0.00436431	0.00436431		2.62894	4.12752	0.39575	3.8973	3.8973	2.62894	0.000412752	3.9575e-05	0.00038973	0.00038973
2.64277	3.48983	1.51206	3.20051	3.20051		2.62065	6.61717	0.496307	6.44116	6.44116	2.62065	0.661717	0.0496307	0.644116	0.644116		2.61235	4.31784	0.349441	4.52942	4.52942		2.61235	0.0431784	0.00349441	0.0452942	0.0452942		2.63448	4.10156	1.33397	4.35841	4.35841	2.63448	0.00410156	0.00133397	0.00435841	0.00435841		2.63171	4.06232	0.397251	3.89191	3.89191	2.63171	0.000406232	3.97251e-05	0.000389191	0.000389191
2.64554	5.05471	1.51204	3.19604	3.19604		2.62341	7.39503	0.493685	6.43454	6.43454	2.62341	0.739503	0.0493685	0.643454	0.643454		2.61512	5.06508	0.348861	4.52293	4.52293		2.61512	0.0506508	0.00348861	0.0452293	0.0452293		2.63724	6.67	1.32962	4.35251	4.35251	2.63724	0.00667	0.00132962	0.00435251	0.00435251		2.63448	4.42903	0.394421	3.88653	3.88653	2.63448	0.000442903	3.94421e-05	0.000388653	0.000388653
2.6483	6.04612	1.50976	3.1916	3.1916		2.62618	6.56107	0.49293	6.42792	6.42792	2.62618	0.656107	0.049293	0.642792	0.642792		2.61788	4.73395	0.345299	4.51649	4.51649		2.61788	0.0473395	0.00345299	0.0451649	0.0451649		2.64001	4.89678	1.33646	4.34658	4.34658	2.64001	0.00489678	0.00133646	0.00434658	0.00434658		2.63724	4.16282	0.392524	3.88117	3.88117	2.63724	0.000416282	3.92524e-05	0.000388117	0.000388117
2.65107	1.44785	1.49889	3.18714	3.18714		2.62894	6.29746	0.49008	6.42135	6.42135	2.62894	0.629746	0.049008	0.642135	0.642135		2.62065	4.58202	0.342017	4.51003	4.51003		2.62065	0.0458202	0.00342017	0.0451003	0.0451003		2.64277	6.5041	1.32765	4.34066	4.34066	2.64277	0.0065041	0.00132765	0.00434066	0.00434066		2.64001	3.94709	0.39426	3.8758	3.8758	2.64001	0.000394709	3.9426e-05	0.00038758	0.00038758
2.65383	1.90909	1.50463	3.18271	3.18271		2.63171	6.39228	0.492627	6.41476	6.41476	2.63171	0.639228	0.0492627	0.641476	0.641476		2.62341	4.84405	0.339831	4.50361	4.50361		2.62341	0.0484405	0.00339831	0.0450361	0.0450361		2.64554	3.41093	1.32498	4.33469	4.33469	2.64554	0.00341093	0.00132498	0.00433469	0.00433469		2.64277	3.28072	0.389618	3.87045	3.87045	2.64277	0.000328072	3.89618e-05	0.000387045	0.000387045
2.6566	1.7581	1.50367	3.17828	3.17828		2.63448	6.15605	0.489147	6.4082	6.4082	2.63448	0.615605	0.0489147	0.64082	0.64082		2.62618	4.54687	0.339195	4.49718	4.49718		2.62618	0.0454687	0.00339195	0.0449718	0.0449718		2.6483	1.91439	1.31529	4.32876	4.32876	2.6483	0.00191439	0.00131529	0.00432876	0.00432876		2.64554	3.68571	0.391723	3.86508	3.86508	2.64554	0.000368571	3.91723e-05	0.000386508	0.000386508
2.65937	2.44364	1.50085	3.17383	3.17383		2.63724	6.56749	0.484106	6.40167	6.40167	2.63724	0.656749	0.0484106	0.640167	0.640167		2.62894	4.3906	0.337507	4.49078	4.49078		2.62894	0.043906	0.00337507	0.0449078	0.0449078		2.65107	3.71371	1.31906	4.32275	4.32275	2.65107	0.00371371	0.00131906	0.00432275	0.00432275		2.6483	3.55385	0.388878	3.85974	3.85974	2.6483	0.000355385	3.88878e-05	0.000385974	0.000385974
2.66213	4.48347	1.49581	3.16944	3.16944		2.64001	5.93453	0.487391	6.39515	6.39515	2.64001	0.593453	0.0487391	0.639515	0.639515		2.63171	4.4377	0.338001	4.48437	4.48437		2.63171	0.044377	0.00338001	0.0448437	0.0448437		2.65383	2.85629	1.31282	4.31678	4.31678	2.65383	0.00285629	0.00131282	0.00431678	0.00431678		2.65107	4.10885	0.391592	3.85439	3.85439	2.65107	0.000410885	3.91592e-05	0.000385439	0.000385439
2.6649	4.30099	1.50391	3.165	3.165		2.64277	5.09887	0.484337	6.38866	6.38866	2.64277	0.509887	0.0484337	0.638866	0.638866		2.63448	5.19746	0.33775	4.47797	4.47797		2.63448	0.0519746	0.0033775	0.0447797	0.0447797		2.6566	4.33449	1.32205	4.31076	4.31076	2.6566	0.00433449	0.00132205	0.00431076	0.00431076		2.65383	4.10978	0.39003	3.84906	3.84906	2.65383	0.000410978	3.9003e-05	0.000384906	0.000384906
2.66766	2.20546	1.49925	3.1606	3.1606		2.64554	6.45293	0.48605	6.38217	6.38217	2.64554	0.645293	0.048605	0.638217	0.638217		2.63724	5.31884	0.336839	4.47161	4.47161		2.63724	0.0531884	0.00336839	0.0447161	0.0447161		2.65937	3.8399	1.31258	4.30474	4.30474	2.65937	0.0038399	0.00131258	0.00430474	0.00430474		2.6566	4.70414	0.394197	3.84372	3.84372	2.6566	0.000470414	3.94197e-05	0.000384372	0.000384372
2.67043	3.65735	1.49603	3.15619	3.15619		2.6483	6.67345	0.485276	6.37573	6.37573	2.6483	0.667345	0.0485276	0.637573	0.637573		2.64001	4.8647	0.338373	4.46524	4.46524		2.64001	0.048647	0.00338373	0.0446524	0.0446524		2.66213	3.77883	1.31234	4.29872	4.29872	2.66213	0.00377883	0.00131234	0.00429872	0.00429872		2.65937	3.53916	0.388708	3.83838	3.83838	2.65937	0.000353916	3.88708e-05	0.000383838	0.000383838
2.67319	3.29645	1.48576	3.1518	3.1518		2.65107	6.96492	0.484482	6.36927	6.36927	2.65107	0.696492	0.0484482	0.636927	0.636927		2.64277	4.41386	0.332847	4.45891	4.45891		2.64277	0.0441386	0.00332847	0.0445891	0.0445891		2.6649	5.78088	1.32371	4.29267	4.29267	2.6649	0.00578088	0.00132371	0.00429267	0.00429267		2.66213	3.80991	0.389933	3.83306	3.83306	2.66213	0.000380991	3.89933e-05	0.000383306	0.000383306
2.67596	5.47124	1.49378	3.1474	3.1474		2.65383	5.42733	0.48259	6.36286	6.36286	2.65383	0.542733	0.048259	0.636286	0.636286		2.64554	4.39597	0.33499	4.45256	4.45256		2.64554	0.0439597	0.0033499	0.0445256	0.0445256		2.66766	4.46537	1.32354	4.28663	4.28663	2.66766	0.00446537	0.00132354	0.00428663	0.00428663		2.6649	3.33652	0.387941	3.82773	3.82773	2.6649	0.000333652	3.87941e-05	0.000382773	0.000382773
2.67873	1.77628	1.48965	3.143	3.143		2.6566	6.35466	0.4832	6.35645	6.35645	2.6566	0.635466	0.04832	0.635645	0.635645		2.6483	4.7153	0.334915	4.44624	4.44624		2.6483	0.047153	0.00334915	0.0444624	0.0444624		2.67043	5.82854	1.31485	4.28056	4.28056	2.67043	0.00582854	0.00131485	0.00428056	0.00428056		2.66766	4.36557	0.390527	3.82243	3.82243	2.66766	0.000436557	3.90527e-05	0.000382243	0.000382243
2.68149	1.78339	1.48232	3.13863	3.13863		2.65937	6.76455	0.48295	6.35005	6.35005	2.65937	0.676455	0.048295	0.635005	0.635005		2.65107	4.91414	0.335197	4.43992	4.43992		2.65107	0.0491414	0.00335197	0.0443992	0.0443992		2.67319	5.26039	1.30852	4.27449	4.27449	2.67319	0.00526039	0.00130852	0.00427449	0.00427449		2.67043	3.98221	0.389354	3.81711	3.81711	2.67043	0.000398221	3.89354e-05	0.000381711	0.000381711
2.68426	3.05231	1.48535	3.13425	3.13425		2.66213	6.33429	0.481968	6.3437	6.3437	2.66213	0.633429	0.0481968	0.63437	0.63437		2.65383	4.4799	0.33277	4.43363	4.43363		2.65383	0.044799	0.0033277	0.0443363	0.0443363		2.67596	6.08059	1.31618	4.26839	4.26839	2.67596	0.00608059	0.00131618	0.00426839	0.00426839		2.67319	3.64755	0.386389	3.81181	3.81181	2.67319	0.000364755	3.86389e-05	0.000381181	0.000381181
2.68702	5.86537	1.48091	3.12989	3.12989		2.6649	6.28756	0.480992	6.33734	6.33734	2.6649	0.628756	0.0480992	0.633734	0.633734		2.6566	4.01122	0.33165	4.42734	4.42734		2.6566	0.0401122	0.0033165	0.0442734	0.0442734		2.67873	6.91083	1.31795	4.26229	4.26229	2.67873	0.00691083	0.00131795	0.00426229	0.00426229		2.67596	3.77963	0.387782	3.8065	3.8065	2.67596	0.000377963	3.87782e-05	0.00038065	0.00038065
2.68979	3.35017	1.48479	3.12552	3.12552		2.66766	6.16751	0.481221	6.33102	6.33102	2.66766	0.616751	0.0481221	0.633102	0.633102		2.65937	4.46673	0.332598	4.42105	4.42105		2.65937	0.0446673	0.00332598	0.0442105	0.0442105		2.68149	5.38615	1.30393	4.25619	4.25619	2.68149	0.00538615	0.00130393	0.00425619	0.00425619		2.67873	3.50165	0.386925	3.80119	3.80119	2.67873	0.000350165	3.86925e-05	0.000380119	0.000380119
2.69255	4.02793	1.48148	3.12116	3.12116		2.67043	6.50427	0.480387	6.32469	6.32469	2.67043	0.650427	0.0480387	0.632469	0.632469		2.66213	4.48693	0.33089	4.41481	4.41481		2.66213	0.0448693	0.0033089	0.0441481	0.0441481		2.68426	5.33844	1.30089	4.25006	4.25006	2.68426	0.00533844	0.00130089	0.00425006	0.00425006		2.68149	3.72097	0.38505	3.7959	3.7959	2.68149	0.000372097	3.8505e-05	0.00037959	0.00037959
2.69532	3.25934	1.47355	3.1168	3.1168		2.67319	6.81785	0.477441	6.31841	6.31841	2.67319	0.681785	0.0477441	0.631841	0.631841		2.6649	4.21429	0.330036	4.40853	4.40853		2.6649	0.0421429	0.00330036	0.0440853	0.0440853		2.68702	3.28517	1.29484	4.24394	4.24394	2.68702	0.00328517	0.00129484	0.00424394	0.00424394		2.68426	3.63588	0.38542	3.7906	3.7906	2.68426	0.000363588	3.8542e-05	0.00037906	0.00037906
2.69809	1.7795	1.47951	3.11245	3.11245		2.67596	6.65243	0.480375	6.31213	6.31213	2.67596	0.665243	0.0480375	0.631213	0.631213		2.66766	4.06276	0.330704	4.4023	4.4023		2.66766	0.0406276	0.00330704	0.044023	0.044023		2.68979	4.43049	1.30464	4.23779	4.23779	2.68979	0.00443049	0.00130464	0.00423779	0.00423779		2.68702	3.91914	0.384171	3.78533	3.78533	2.68702	0.000391914	3.84171e-05	0.000378533	0.000378533
2.70085	2.73612	1.46195	3.10811	3.10811		2.67873	6.13929	0.480814	6.30586	6.30586	2.67873	0.613929	0.0480814	0.630586	0.630586		2.67043	4.70081	0.331747	4.39606	4.39606		2.67043	0.0470081	0.00331747	0.0439606	0.0439606		2.69255	3.37176	1.3009	4.23165	4.23165	2.69255	0.00337176	0.0013009	0.00423165	0.00423165		2.68979	3.60928	0.384517	3.78003	3.78003	2.68979	0.000360928	3.84517e-05	0.000378003	0.000378003
2.70362	4.00496	1.47674	3.10377	3.10377		2.68149	5.55259	0.47621	6.29963	6.29963	2.68149	0.555259	0.047621	0.629963	0.629963		2.67319	4.51403	0.32862	4.38986	4.38986		2.67319	0.0451403	0.0032862	0.0438986	0.0438986		2.69532	5.0419	1.29183	4.22548	4.22548	2.69532	0.0050419	0.00129183	0.00422548	0.00422548		2.69255	3.5162	0.381678	3.77477	3.77477	2.69255	0.00035162	3.81678e-05	0.000377477	0.000377477
2.70638	3.69265	1.47099	3.09944	3.09944		2.68426	5.86819	0.477068	6.29339	6.29339	2.68426	0.586819	0.0477068	0.629339	0.629339		2.67596	3.68099	0.328481	4.38364	4.38364		2.67596	0.0368099	0.00328481	0.0438364	0.0438364		2.69809	2.15371	1.29848	4.2193	4.2193	2.69809	0.00215371	0.00129848	0.0042193	0.0042193		2.69532	3.69099	0.38095	3.76948	3.76948	2.69532	0.000369099	3.8095e-05	0.000376948	0.000376948
2.70915	0.822727	1.4712	3.09511	3.09511		2.68702	6.37581	0.475396	6.2872	6.2872	2.68702	0.637581	0.0475396	0.62872	0.62872		2.67873	4.54571	0.331579	4.37744	4.37744		2.67873	0.0454571	0.00331579	0.0437744	0.0437744		2.70085	3.41707	1.28303	4.21313	4.21313	2.70085	0.00341707	0.00128303	0.00421313	0.00421313		2.69809	4.15922	0.38578	3.7642	3.7642	2.69809	0.000415922	3.8578e-05	0.00037642	0.00037642
2.71191	4.92463	1.47999	3.09079	3.09079		2.68979	6.98466	0.477131	6.28101	6.28101	2.68979	0.698466	0.0477131	0.628101	0.628101		2.68149	3.72798	0.32613	4.37127	4.37127		2.68149	0.0372798	0.0032613	0.0437127	0.0437127		2.70362	6.662	1.30324	4.20693	4.20693	2.70362	0.006662	0.00130324	0.00420693	0.00420693		2.70085	3.26659	0.37886	3.75895	3.75895	2.70085	0.000326659	3.7886e-05	0.000375895	0.000375895
2.71468	3.04298	1.46248	3.08647	3.08647		2.69255	6.26618	0.475455	6.27485	6.27485	2.69255	0.626618	0.0475455	0.627485	0.627485		2.68426	4.66461	0.33008	4.36509	4.36509		2.68426	0.0466461	0.0033008	0.0436509	0.0436509		2.70638	3.51702	1.28938	4.20075	4.20075	2.70638	0.00351702	0.00128938	0.00420075	0.00420075		2.70362	4.15677	0.384275	3.75368	3.75368	2.70362	0.000415677	3.84275e-05	0.000375368	0.000375368
2.71744	4.20612	1.47846	3.08216	3.08216		2.69532	5.71094	0.471272	6.26869	6.26869	2.69532	0.571094	0.0471272	0.626869	0.626869		2.68702	4.28823	0.327689	4.35894	4.35894		2.68702	0.0428823	0.00327689	0.0435894	0.0435894		2.70915	6.58683	1.29688	4.19454	4.19454	2.70915	0.00658683	0.00129688	0.00419454	0.00419454		2.70638	4.4346	0.383651	3.74843	3.74843	2.70638	0.00044346	3.83651e-05	0.000374843	0.000374843
2.72021	5.05504	1.4702	3.07785	3.07785		2.69809	6.7488	0.476692	6.26254	6.26254	2.69809	0.67488	0.0476692	0.626254	0.626254		2.68979	4.4379	0.328949	4.35279	4.35279		2.68979	0.044379	0.00328949	0.0435279	0.0435279		2.71191	4.28561	1.29788	4.18834	4.18834	2.71191	0.00428561	0.00129788	0.00418834	0.00418834		2.70915	4.50161	0.38447	3.74317	3.74317	2.70915	0.000450161	3.8447e-05	0.000374317	0.000374317
2.72298	1.17083	1.45994	3.07354	3.07354		2.70085	6.87225	0.471849	6.25644	6.25644	2.70085	0.687225	0.0471849	0.625644	0.625644		2.69255	4.75158	0.328517	4.34666	4.34666		2.69255	0.0475158	0.00328517	0.0434666	0.0434666		2.71468	5.47683	1.28777	4.18211	4.18211	2.71468	0.00547683	0.00128777	0.00418211	0.00418211		2.71191	3.92633	0.38464	3.73793	3.73793	2.71191	0.000392633	3.8464e-05	0.000373793	0.000373793
2.72574	2.6343	1.47441	3.06925	3.06925		2.70362	6.2228	0.474439	6.25033	6.25033	2.70362	0.62228	0.0474439	0.625033	0.625033		2.69532	4.06494	0.324147	4.34053	4.34053		2.69532	0.0406494	0.00324147	0.0434053	0.0434053		2.71744	5.05649	1.29221	4.1759	4.1759	2.71744	0.00505649	0.00129221	0.0041759	0.0041759		2.71468	3.20406	0.377186	3.73267	3.73267	2.71468	0.000320406	3.77186e-05	0.000373267	0.000373267
2.72851	3.07025	1.45873	3.06495	3.06495		2.70638	5.73335	0.471266	6.24426	6.24426	2.70638	0.573335	0.0471266	0.624426	0.624426		2.69809	4.47782	0.328186	4.33441	4.33441		2.69809	0.0447782	0.00328186	0.0433441	0.0433441		2.72021	3.734	1.29022	4.16966	4.16966	2.72021	0.003734	0.00129022	0.00416966	0.00416966		2.71744	4.11569	0.382606	3.72744	3.72744	2.71744	0.000411569	3.82606e-05	0.000372744	0.000372744
2.73127	1.44645	1.46449	3.06067	3.06067		2.70915	5.87728	0.470984	6.23819	6.23819	2.70915	0.587728	0.0470984	0.623819	0.623819		2.70085	4.24399	0.323301	4.32832	4.32832		2.70085	0.0424399	0.00323301	0.0432832	0.0432832		2.72298	5.52239	1.29336	4.16341	4.16341	2.72298	0.00552239	0.00129336	0.00416341	0.00416341		2.72021	4.06531	0.383093	3.72219	3.72219	2.72021	0.000406531	3.83093e-05	0.000372219	0.000372219
2.73404	3.38256	1.46901	3.05638	3.05638		2.71191	5.64885	0.474664	6.23215	6.23215	2.71191	0.564885	0.0474664	0.623215	0.623215		2.70362	4.02473	0.326813	4.32222	4.32222		2.70362	0.0402473	0.00326813	0.0432222	0.0432222		2.72574	2.56376	1.29184	4.15718	4.15718	2.72574	0.00256376	0.00129184	0.00415718	0.00415718		2.72298	4.2773	0.382176	3.71695	3.71695	2.72298	0.00042773	3.82176e-05	0.000371695	0.000371695
2.7368	3.41083	1.46541	3.05211	3.05211		2.71468	6.68935	0.469994	6.22611	6.22611	2.71468	0.668935	0.0469994	0.622611	0.622611		2.70638	4.70864	0.326161	4.31615	4.31615		2.70638	0.0470864	0.00326161	0.0431615	0.0431615		2.72851	3.15293	1.27574	4.15092	4.15092	2.72851	0.00315293	0.00127574	0.00415092	0.00415092		2.72574	3.91491	0.383831	3.71173	3.71173	2.72574	0.000391491	3.83831e-05	0.000371173	0.000371173
2.73957	3.26132	1.4701	3.04783	3.04783		2.71744	6.11283	0.473374	6.22011	6.22011	2.71744	0.611283	0.0473374	0.622011	0.622011		2.70915	4.4277	0.325825	4.31008	4.31008		2.70915	0.044277	0.00325825	0.0431008	0.0431008		2.73127	4.39263	1.28749	4.14468	4.14468	2.73127	0.00439263	0.00128749	0.00414468	0.00414468		2.72851	4.66072	0.381342	3.7065	3.7065	2.72851	0.000466072	3.81342e-05	0.00037065	0.00037065
2.74234	2.79603	1.45496	3.04355	3.04355		2.72021	5.86469	0.471667	6.21411	6.21411	2.72021	0.586469	0.0471667	0.621411	0.621411		2.71191	4.42221	0.326279	4.30403	4.30403		2.71191	0.0442221	0.00326279	0.0430403	0.0430403		2.73404	6.416	1.29537	4.13841	4.13841	2.73404	0.006416	0.00129537	0.00413841	0.00413841		2.73127	4.11283	0.382275	3.70128	3.70128	2.73127	0.000411283	3.82275e-05	0.000370128	0.000370128
2.7451	5.32967	1.4689	3.03929	3.03929		2.72298	6.4716	0.470975	6.20812	6.20812	2.72298	0.64716	0.0470975	0.620812	0.620812		2.71468	4.27878	0.323453	4.29798	4.29798		2.71468	0.0427878	0.00323453	0.0429798	0.0429798		2.7368	1.80151	1.27481	4.13216	4.13216	2.7368	0.00180151	0.00127481	0.00413216	0.00413216		2.73404	3.98948	0.382438	3.69606	3.69606	2.73404	0.000398948	3.82438e-05	0.000369606	0.000369606
2.74787	1.75479	1.45857	3.03503	3.03503		2.72574	5.43262	0.473716	6.20217	6.20217	2.72574	0.543262	0.0473716	0.620217	0.620217		2.71744	4.18595	0.324909	4.29196	4.29196		2.71744	0.0418595	0.00324909	0.0429196	0.0429196		2.73957	1.85698	1.28133	4.12588	4.12588	2.73957	0.00185698	0.00128133	0.00412588	0.00412588		2.7368	3.57415	0.378797	3.69085	3.69085	2.7368	0.000357415	3.78797e-05	0.000369085	0.000369085
2.75063	3.17603	1.44994	3.03078	3.03078		2.72851	6.08071	0.46762	6.19622	6.19622	2.72851	0.608071	0.046762	0.619622	0.619622		2.72021	4.43322	0.325429	4.28593	4.28593		2.72021	0.0443322	0.00325429	0.0428593	0.0428593		2.74234	3.71859	1.27033	4.1196	4.1196	2.74234	0.00371859	0.00127033	0.0041196	0.0041196		2.73957	3.48164	0.380076	3.68564	3.68564	2.73957	0.000348164	3.80076e-05	0.000368564	0.000368564
2.7534	1.48959	1.46101	3.02653	3.02653		2.73127	6.0967	0.471106	6.1903	6.1903	2.73127	0.60967	0.0471106	0.61903	0.61903		2.72298	4.73086	0.325374	4.27991	4.27991		2.72298	0.0473086	0.00325374	0.0427991	0.0427991		2.7451	4.34834	1.28835	4.11334	4.11334	2.7451	0.00434834	0.00128835	0.00411334	0.00411334		2.74234	3.96622	0.376594	3.68042	3.68042	2.74234	0.000396622	3.76594e-05	0.000368042	0.000368042
2.75616	3.76281	1.44922	3.02229	3.02229		2.73404	6.58144	0.471544	6.18438	6.18438	2.73404	0.658144	0.0471544	0.618438	0.618438		2.72574	4.01884	0.325272	4.27392	4.27392		2.72574	0.0401884	0.00325272	0.0427392	0.0427392		2.74787	6.82493	1.28963	4.10705	4.10705	2.74787	0.00682493	0.00128963	0.00410705	0.00410705		2.7451	3.06058	0.377526	3.67523	3.67523	2.7451	0.000306058	3.77526e-05	0.000367523	0.000367523
2.75893	5.01777	1.46338	3.01804	3.01804		2.7368	5.76594	0.468349	6.1785	6.1785	2.7368	0.576594	0.0468349	0.61785	0.61785		2.72851	4.95245	0.323853	4.26792	4.26792		2.72851	0.0495245	0.00323853	0.0426792	0.0426792		2.75063	2.18888	1.26632	4.10078	4.10078	2.75063	0.00218888	0.00126632	0.00410078	0.00410078		2.74787	4.3767	0.380515	3.67003	3.67003	2.74787	0.00043767	3.80515e-05	0.000367003	0.000367003
2.7617	0.992149	1.45456	3.0138	3.0138		2.73957	5.27385	0.470871	6.17261	6.17261	2.73957	0.527385	0.0470871	0.617261	0.617261		2.73127	4.10238	0.323962	4.26196	4.26196		2.73127	0.0410238	0.00323962	0.0426196	0.0426196		2.7534	5.69863	1.28731	4.0945	4.0945	2.7534	0.00569863	0.00128731	0.0040945	0.0040945		2.75063	3.86982	0.377074	3.66484	3.66484	2.75063	0.000386982	3.77074e-05	0.000366484	0.000366484
2.76446	4.02289	1.4461	3.00958	3.00958		2.74234	6.30757	0.465607	6.16674	6.16674	2.74234	0.630757	0.0465607	0.616674	0.616674		2.73404	4.14364	0.324298	4.25599	4.25599		2.73404	0.0414364	0.00324298	0.0425599	0.0425599		2.75616	4.78712	1.27428	4.08822	4.08822	2.75616	0.00478712	0.00127428	0.00408822	0.00408822		2.7534	3.66077	0.378233	3.65965	3.65965	2.7534	0.000366077	3.78233e-05	0.000365965	0.000365965
2.76723	4.98074	1.45999	3.00535	3.00535		2.7451	5.78542	0.470444	6.16091	6.16091	2.7451	0.578542	0.0470444	0.616091	0.616091		2.7368	4.38611	0.323246	4.25004	4.25004		2.7368	0.0438611	0.00323246	0.0425004	0.0425004		2.75893	2.95146	1.2758	4.08193	4.08193	2.75893	0.00295146	0.0012758	0.00408193	0.00408193		2.75616	3.27727	0.373838	3.65447	3.65447	2.75616	0.000327727	3.73838e-05	0.000365447	0.000365447
2.76999	6.38669	1.44897	3.00114	3.00114		2.74787	6.08084	0.467463	6.15507	6.15507	2.74787	0.608084	0.0467463	0.615507	0.615507		2.73957	4.69053	0.325832	4.24409	4.24409		2.73957	0.0469053	0.00325832	0.0424409	0.0424409		2.7617	5.21766	1.28109	4.07563	4.07563	2.7617	0.00521766	0.00128109	0.00407563	0.00407563		2.75893	3.83979	0.379229	3.64929	3.64929	2.75893	0.000383979	3.79229e-05	0.000364929	0.000364929
2.77276	1.69355	1.45603	2.99691	2.99691		2.75063	5.73275	0.465761	6.14927	6.14927	2.75063	0.573275	0.0465761	0.614927	0.614927		2.74234	3.75255	0.318415	4.23815	4.23815		2.74234	0.0375255	0.00318415	0.0423815	0.0423815		2.76446	4.52376	1.27462	4.06936	4.06936	2.76446	0.00452376	0.00127462	0.00406936	0.00406936		2.7617	4.00077	0.378241	3.6441	3.6441	2.7617	0.000400077	3.78241e-05	0.00036441	0.00036441
2.77552	0.804711	1.44715	2.99271	2.99271		2.7534	5.58099	0.468224	6.14346	6.14346	2.7534	0.558099	0.0468224	0.614346	0.614346		2.7451	4.84037	0.326009	4.23224	4.23224		2.7451	0.0484037	0.00326009	0.0423224	0.0423224		2.76723	5.06278	1.28418	4.06306	4.06306	2.76723	0.00506278	0.00128418	0.00406306	0.00406306		2.76446	3.55448	0.374768	3.63894	3.63894	2.76446	0.000355448	3.74768e-05	0.000363894	0.000363894
2.77829	2.41207	1.44877	2.9885	2.9885		2.75616	6.01751	0.464989	6.13769	6.13769	2.75616	0.601751	0.0464989	0.613769	0.613769		2.74787	4.73604	0.323742	4.22632	4.22632		2.74787	0.0473604	0.00323742	0.0422632	0.0422632		2.76999	2.85098	1.26331	4.05679	4.05679	2.76999	0.00285098	0.00126331	0.00405679	0.00405679		2.76723	4.11475	0.379225	3.63377	3.63377	2.76723	0.000411475	3.79225e-05	0.000363377	0.000363377
2.78106	4.20347	1.45381	2.98429	2.98429		2.75893	6.17249	0.468312	6.13191	6.13191	2.75893	0.617249	0.0468312	0.613191	0.613191		2.75063	4.75419	0.322088	4.22044	4.22044		2.75063	0.0475419	0.00322088	0.0422044	0.0422044		2.77276	6.26117	1.2827	4.0505	4.0505	2.77276	0.00626117	0.0012827	0.0040505	0.0040505		2.76999	3.67438	0.374741	3.62861	3.62861	2.76999	0.000367438	3.74741e-05	0.000362861	0.000362861
2.78382	3.50314	1.45357	2.9801	2.9801		2.7617	5.48971	0.466817	6.12616	6.12616	2.7617	0.548971	0.0466817	0.612616	0.612616		2.7534	4.00939	0.322035	4.21454	4.21454		2.7534	0.0400939	0.00322035	0.0421454	0.0421454		2.77552	5.19658	1.27927	4.04423	4.04423	2.77552	0.00519658	0.00127927	0.00404423	0.00404423		2.77276	3.85254	0.377796	3.62345	3.62345	2.77276	0.000385254	3.77796e-05	0.000362345	0.000362345
2.78659	0.658347	1.44406	2.97591	2.97591		2.76446	5.87948	0.464426	6.12045	6.12045	2.76446	0.587948	0.0464426	0.612045	0.612045		2.75616	3.92252	0.318238	4.20867	4.20867		2.75616	0.0392252	0.00318238	0.0420867	0.0420867		2.77829	4.4001	1.27185	4.03793	4.03793	2.77829	0.0044001	0.00127185	0.00403793	0.00403793		2.77552	3.71165	0.375952	3.61831	3.61831	2.77552	0.000371165	3.75952e-05	0.000361831	0.000361831
2.78935	4.66578	1.44953	2.97173	2.97173		2.76723	5.93558	0.467603	6.11471	6.11471	2.76723	0.593558	0.0467603	0.611471	0.611471		2.75893	3.70823	0.320745	4.2028	4.2028		2.75893	0.0370823	0.00320745	0.042028	0.042028		2.78106	1.47483	1.26625	4.03164	4.03164	2.78106	0.00147483	0.00126625	0.00403164	0.00403164		2.77829	3.69581	0.375707	3.61315	3.61315	2.77829	0.000369581	3.75707e-05	0.000361315	0.000361315
2.79212	3.17413	1.44844	2.96754	2.96754		2.76999	6.31856	0.464626	6.10902	6.10902	2.76999	0.631856	0.0464626	0.610902	0.610902		2.7617	3.94107	0.321293	4.19694	4.19694		2.7617	0.0394107	0.00321293	0.0419694	0.0419694		2.78382	2.48561	1.26728	4.02538	4.02538	2.78382	0.00248561	0.00126728	0.00402538	0.00402538		2.78106	4.0308	0.377507	3.608	3.608	2.78106	0.00040308	3.77507e-05	0.0003608	0.0003608
2.79488	0.953554	1.44385	2.96337	2.96337		2.77276	5.88662	0.467227	6.10334	6.10334	2.77276	0.588662	0.0467227	0.610334	0.610334		2.76446	4.6273	0.320878	4.1911	4.1911		2.76446	0.046273	0.00320878	0.041911	0.041911		2.78659	3.72615	1.2679	4.01909	4.01909	2.78659	0.00372615	0.0012679	0.00401909	0.00401909		2.78382	4.1858	0.377349	3.60287	3.60287	2.78382	0.00041858	3.77349e-05	0.000360287	0.000360287
2.79765	5.28917	1.44321	2.9592	2.9592		2.77552	6.45979	0.467223	6.09765	6.09765	2.77552	0.645979	0.0467223	0.609765	0.609765		2.76723	3.55998	0.319352	4.18526	4.18526		2.76723	0.0355998	0.00319352	0.0418526	0.0418526		2.78935	3.20239	1.26362	4.01283	4.01283	2.78935	0.00320239	0.00126362	0.00401283	0.00401283		2.78659	2.82198	0.371906	3.59773	3.59773	2.78659	0.000282198	3.71906e-05	0.000359773	0.000359773
[truncated: 1,635 more rows]

## Sheet: Guinier
			fit region
		mutant	start	end
		wt	29	186
		T216ER	21	187
		A221T	18	194
		D224Y	26	179
		R227S	25	195
		K236E	26	197
		K236del	21	196

## Sheet: Kratky
S	J EXP ER	ROR J REG	I REG			S	J EXP ER	ROR J REG	I REG											ROR J REG										S	J EXP ER	ROR J REG	I REG									S	J EXP ER	ROR J REG	I REG
[truncated: 2,633 more rows]

## Sheet: p(r)
R	P(R)	ERROR		R	P(R)	ERROR		R	P(R)	ERROR		R	P(R)	ERROR		R	P(R)	ERROR		R	P(R)	ERROR		R	P(R)	ERROR		R	P(R)	ERROR
[truncated: 257 more rows]

[truncated: 7 more sheets: Gui wt, Gui T216ER, Gui A221T, Gui D224Y, Gui R227S, Gui K236E, Gui K236del]
