# Supplementary material for: Neuropathy-related mutations alter the membrane binding properties of the human myelin protein P0 cytoplasmic tail
Source: PLoS One. 2019 Jun 7;14(6):e0216833. doi: 10.1371/journal.pone.0216833 (PMC6555526; doi:10.1371/journal.pone.0216833)
Supplement: S1 Supplementary Data — (ZIP) [file pone.0216833.s009.zip › numeroarvot/SEC_norm.xlsx]

## Sheet: Taul1
10					10					10					10					10					10					10
170112 Arne P0ct wt S75 small001:10_UV1_280nm					170112 Arne P0ct T216ER S75 small001:10_UV1_280nm					170112 Arne P0ct A221T S75 small001:10_UV1_280nm					180730 Arne D224Y S75small001:10_UV1_280nm					170112 Arne P0ct R227S S75 small001:10_UV1_280nm					170112 Arne P0ct K236E S75 small001:10_UV1_280nm					170112 Arne P0ct K236del S75 small001:10_UV1_280nm
	Wild type		Wild type			T216ER		T216ER			A221T		A221T			D224Y	D224Y	D224Y			R227S		R227S			K236E		K236E			K236del		K236del																D224Y
0	9.372		0		0	0	-3.048	-0.00329168		0	16.456	31.153	0.0389797	-3	-1.5	-173.958	-186.178	-3.58296		0	0.22	5.72	0.00481888		0	1.053	-12.818	-0.0115804		0	-5.746	17.99	0.0161751															-1.5	428.964
0.023	0.256	-0.765	-0.0017943		0.023	2.241	-0.807	-0.000871518		0.025	8.356	23.053	0.0288447	-2.972	-1.472	0.133	-12.087	-0.232612		0.022	-1.389	4.111	0.00346336		0.02	8.99	22.861	0.0206538		0.022	1.701	25.437	0.0228708															-1.47574	0.023
0.047	0.458	-0.563	-0.00132051		0.047	0.089	-2.959	-0.00319556		0.05	-0.33	14.367	0.0179765	-2.943	-1.443	4.211	-8.009	-0.154132		0.043	-3.186	2.314	0.00194946		0.04	-0.369	13.502	0.0121984		0.043	3.434	27.17	0.024429															-1.45148	0.067
0.07	1.691	0.67	0.00157148		0.07	3.03	-0.018	-1.94391e-05		0.075	-0.18	14.517	0.0181642	-2.915	-1.415	8.976	-3.244	-0.0624302		0.065	-4.262	1.238	0.00104297		0.06	-2.141	11.73	0.0105975		0.065	4.542	28.278	0.0254252															-1.42722	0.056
0.093	4.255	3.234	0.00758532		0.093	8.471	5.423	0.00585655		0.1	-0.787	13.91	0.0174047	-2.887	-1.387	5.074	-7.146	-0.137524		0.086	-5.589	-0.089	-7.49791e-05		0.08	-4.036	9.835	0.00888545		0.086	2.646	26.382	0.0237205															-1.40278	0.019
0.116	4.357	3.336	0.00782456		0.116	7.915	4.867	0.0052561		0.125	-3.022	11.675	0.0146082	-2.859	-1.359	2.59	-9.63	-0.185328		0.108	-7.25	-1.75	-0.00147431		0.1	-4.908	8.963	0.00809764		0.108	-2.206	21.53	0.019358															-1.37852	0.006
0.14	2.788	1.767	0.00414448		0.14	4.592	1.544	0.00166744		0.15	-4.292	10.405	0.0130191	-2.83	-1.33	1.465	-10.755	-0.206978		0.129	-8.002	-2.502	-0.00210784		0.12	-5.516	8.355	0.00754834		0.13	-6.231	17.505	0.015739															-1.35426	-0.029
0.163	1.599	0.578	0.00135569		0.163	2.666	-0.382	-0.00041254		0.175	-4.914	9.783	0.0122408	-2.802	-1.302	0.838	-11.382	-0.219045		0.151	-8.234	-2.734	-0.00230329		0.14	-5.604	8.267	0.00746884		0.151	-7.86	15.876	0.0142744															-1.33	-0.04
0.186	0.877	-0.144	-0.000337751		0.186	1.579	-1.469	-0.00158644		0.199	-5.232	9.465	0.0118429	-2.774	-1.274	0.534	-11.686	-0.224895		0.173	-8.272	-2.772	-0.0023353		0.159	-5.597	8.274	0.00747516		0.173	-8.277	15.459	0.0138995															-1.30574	-0.05
0.209	0.415	-0.606	-0.00142137		0.209	0.983	-2.065	-0.00223009		0.224	-5.443	9.254	0.0115789	-2.746	-1.246	0.295	-11.925	-0.229495		0.194	-8.23	-2.73	-0.00229992		0.179	-5.555	8.316	0.0075131		0.194	-8.057	15.679	0.0140973															-1.28148	-0.047
0.233	0.135	-0.886	-0.0020781		0.233	0.609	-2.439	-0.00263399		0.249	-5.616	9.081	0.0113625	-2.717	-1.217	0.089	-12.131	-0.233459		0.216	-8.094	-2.594	-0.00218534		0.199	-5.509	8.362	0.00755466		0.216	-7.635	16.101	0.0144767															-1.25722	-0.061
0.256	-0.043	-1.064	-0.0024956		0.256	0.359	-2.689	-0.00290398		0.274	-5.753	8.944	0.0111911	-2.689	-1.189	-0.09	-12.31	-0.236904		0.237	-7.92	-2.42	-0.00203876		0.219	-5.515	8.356	0.00754924		0.238	-7.297	16.439	0.0147806															-1.23296	-0.063
0.279	-0.18	-1.201	-0.00281693		0.279	0.176	-2.872	-0.00310161		0.299	-5.923	8.774	0.0109783	-2.661	-1.161	-0.196	-12.416	-0.238944		0.259	-7.77	-2.27	-0.00191239		0.239	-5.531	8.34	0.00753479		0.259	-7.059	16.677	0.0149946															-1.20851	-0.092
0.302	-0.323	-1.344	-0.00315234		0.302	0.019	-3.029	-0.00327116		0.324	-6.085	8.612	0.0107756	-2.633	-1.133	-0.305	-12.525	-0.241042		0.281	-7.619	-2.119	-0.00178518		0.259	-5.589	8.282	0.00748239		0.281	-6.905	16.831	0.015133															-1.18425	-0.131
0.326	-0.455	-1.476	-0.00346194		0.326	-0.11	-3.158	-0.00341047		0.349	-6.214	8.483	0.0106142	-2.604	-1.104	-0.402	-12.622	-0.242908		0.302	-7.465	-1.965	-0.00165544		0.279	-5.694	8.177	0.00738752		0.302	-6.859	16.877	0.0151744															-1.15999	-0.154
0.349	-0.551	-1.572	-0.00368711		0.349	-0.225	-3.273	-0.00353467		0.374	-6.397	8.3	0.0103853	-2.576	-1.076	-0.464	-12.684	-0.244101		0.324	-7.355	-1.855	-0.00156277		0.299	-5.821	8.05	0.00727279		0.324	-6.925	16.811	0.0151151															-1.13573	-0.145
0.372	-0.647	-1.668	-0.00391228		0.372	-0.317	-3.365	-0.00363402		0.399	-6.592	8.105	0.0101413	-2.548	-1.048	-0.52	-12.74	-0.245179		0.345	-7.27	-1.77	-0.00149116		0.319	-5.953	7.918	0.00715353		0.346	-7.008	16.728	0.0150404															-1.11147	-0.146
0.395	-0.735	-1.756	-0.00411868		0.395	-0.398	-3.446	-0.0037215		0.424	-6.751	7.946	0.00994232	-2.52	-1.02	-0.518	-12.738	-0.245141		0.367	-7.212	-1.712	-0.00144229		0.339	-6.086	7.785	0.00703337		0.367	-7.152	16.584	0.014911															-1.08721	-0.167
0.419	-0.828	-1.849	-0.00433681		0.419	-0.473	-3.521	-0.00380249		0.449	-6.92	7.777	0.00973086	-2.491	-0.991	-0.552	-12.772	-0.245795		0.388	-7.149	-1.649	-0.00138922		0.359	-6.247	7.624	0.00688792		0.389	-7.382	16.354	0.0147042															-1.06295	-0.172
0.442	-0.892	-1.913	-0.00448692		0.442	-0.542	-3.59	-0.00387701		0.474	-7.092	7.605	0.00951565	-2.463	-0.963	-0.588	-12.808	-0.246488		0.41	-7.058	-1.558	-0.00131255		0.379	-6.429	7.442	0.00672349		0.41	-7.627	16.109	0.0144839															-1.03851	-0.196
0.465	-0.95	-1.971	-0.00462296		0.465	-0.622	-3.67	-0.00396341		0.499	-7.254	7.443	0.00931295	-2.435	-0.935	-0.638	-12.858	-0.24745		0.432	-6.976	-1.476	-0.00124347		0.399	-6.56	7.311	0.00660514		0.432	-7.865	15.871	0.0142699															-1.01425	-0.209
0.488	-1.005	-2.026	-0.00475196		0.488	-0.675	-3.723	-0.00402064		0.524	-7.413	7.284	0.009114	-2.407	-0.907	-0.666	-12.886	-0.247989		0.453	-6.899	-1.399	-0.0011786		0.419	-6.683	7.188	0.00649401		0.453	-8.096	15.64	0.0140622															-0.989989	-0.202
0.512	-1.04	-2.061	-0.00483406		0.512	-0.728	-3.776	-0.00407788		0.548	-7.584	7.113	0.00890004	-2.378	-0.878	-0.672	-12.892	-0.248104		0.475	-6.823	-1.323	-0.00111458		0.439	-6.875	6.996	0.00632055		0.475	-8.334	15.402	0.0138482															-0.965729	-0.21
0.535	-1.086	-2.107	-0.00494195		0.535	-0.762	-3.81	-0.0041146		0.573	-7.747	6.95	0.00869609	-2.35	-0.85	-0.7	-12.92	-0.248643		0.496	-6.772	-1.272	-0.00107161		0.458	-7.009	6.862	0.00619949		0.497	-8.557	15.179	0.0136477															-0.941469	-0.235
0.558	-1.12	-2.141	-0.0050217		0.558	-0.787	-3.835	-0.0041416		0.598	-7.918	6.779	0.00848213	-2.322	-0.822	-0.691	-12.911	-0.24847		0.518	-6.73	-1.23	-0.00103623		0.478	-7.071	6.8	0.00614347		0.518	-8.761	14.975	0.0134643															-0.917208	-0.216
0.581	-1.138	-2.159	-0.00506391		0.581	-0.837	-3.885	-0.0041956		0.623	-8.082	6.615	0.00827692	-2.294	-0.794	-0.715	-12.935	-0.248932		0.54	-6.7	-1.2	-0.00101095		0.498	-7.19	6.681	0.00603596		0.54	-8.962	14.774	0.0132836															-0.892948	-0.239
0.605	-1.157	-2.178	-0.00510848		0.605	-0.87	-3.918	-0.00423123		0.648	-8.242	6.455	0.00807673	-2.265	-0.765	-0.748	-12.968	-0.249567		0.561	-6.682	-1.182	-0.000995789		0.518	-7.341	6.53	0.00589954		0.561	-9.133	14.603	0.0131298															-0.868688	-0.254
0.628	-1.172	-2.193	-0.00514366		0.628	-0.893	-3.941	-0.00425607		0.673	-8.401	6.296	0.00787778	-2.237	-0.737	-0.757	-12.977	-0.24974		0.583	-6.661	-1.161	-0.000978098		0.538	-7.457	6.414	0.00579474		0.583	-9.332	14.404	0.0129509															-0.844245	-0.261
0.651	-1.198	-2.219	-0.00520464		0.651	-0.9	-3.948	-0.00426363		0.698	-8.548	6.149	0.00769385	-2.209	-0.709	-0.742	-12.962	-0.249452		0.604	-6.644	-1.144	-0.000963776		0.558	-7.564	6.307	0.00569807		0.605	-9.539	14.197	0.0127648															-0.819985	-0.239
0.674	-1.225	-2.246	-0.00526797		0.674	-0.921	-3.969	-0.00428631		0.723	-8.699	5.998	0.00750491	-2.181	-0.681	-0.732	-12.952	-0.249259		0.626	-6.636	-1.136	-0.000957036		0.578	-7.688	6.183	0.00558604		0.626	-9.664	14.072	0.0126524															-0.795725	-0.236
0.698	-1.26	-2.281	-0.00535006		0.698	-0.958	-4.006	-0.00432627		0.748	-8.85	5.847	0.00731597	-2.152	-0.652	-0.713	-12.933	-0.248893		0.647	-6.642	-1.142	-0.000962091		0.598	-7.796	6.075	0.00548847		0.648	-9.795	13.941	0.0125346															-0.771465	-0.237
0.721	-1.297	-2.318	-0.00543685		0.721	-0.967	-4.015	-0.00433599		0.773	-8.982	5.715	0.00715081	-2.124	-0.624	-0.703	-12.923	-0.248701		0.669	-6.643	-1.143	-0.000962933		0.618	-7.877	5.994	0.00541529		0.669	-10.003	13.733	0.0123476															-0.747205	-0.245
0.744	-1.317	-2.338	-0.00548376		0.744	-0.974	-4.022	-0.00434355		0.798	-9.123	5.574	0.00697439	-2.096	-0.596	-0.704	-12.924	-0.24872		0.691	-6.661	-1.161	-0.000978098		0.638	-7.959	5.912	0.00534121		0.691	-10.195	13.541	0.0121749															-0.722944	-0.259
0.768	-1.332	-2.353	-0.00551894		0.767	-0.998	-4.046	-0.00436947		0.823	-9.272	5.425	0.00678795	-2.068	-0.568	-0.7	-12.92	-0.248643		0.712	-6.679	-1.179	-0.000993262		0.658	-8.036	5.835	0.00527164		0.713	-10.365	13.371	0.0120221															-0.698684	-0.253
0.791	-1.343	-2.364	-0.00554474		0.791	-1.02	-4.068	-0.00439323		0.848	-9.424	5.273	0.00659777	-2.039	-0.539	-0.7	-12.92	-0.248643		0.734	-6.695	-1.195	-0.00100674		0.678	-8.087	5.784	0.00522556		0.734	-10.54	13.196	0.0118648															-0.674242	-0.271
0.814	-1.354	-2.375	-0.00557054		0.814	-1.05	-4.098	-0.00442562		0.873	-9.582	5.115	0.00640007	-2.011	-0.511	-0.687	-12.907	-0.248393		0.755	-6.721	-1.221	-0.00102865		0.698	-8.12	5.751	0.00519575		0.756	-10.687	13.049	0.0117326															-0.649981	-0.284
0.837	-1.365	-2.386	-0.00559634		0.837	-1.07	-4.118	-0.00444722		0.897	-9.722	4.975	0.0062249	-1.983	-0.483	-0.669	-12.889	-0.248047		0.777	-6.747	-1.247	-0.00105055		0.718	-8.2	5.671	0.00512347		0.777	-10.819	12.917	0.0116139															-0.625721	-0.287
0.861	-1.38	-2.401	-0.00563152		0.86	-1.092	-4.14	-0.00447098		0.922	-9.873	4.824	0.00603596	-1.955	-0.455	-0.637	-12.857	-0.247431		0.799	-6.765	-1.265	-0.00106571		0.738	-8.264	5.607	0.00506565		0.799	-10.958	12.778	0.0114889															-0.601461	-0.305
0.884	-1.371	-2.392	-0.00561041		0.884	-1.118	-4.166	-0.00449906		0.947	-10.008	4.689	0.00586704	-1.926	-0.426	-0.621	-12.841	-0.247123		0.82	-6.795	-1.295	-0.00109099		0.757	-8.261	5.61	0.00506836		0.821	-11.074	12.662	0.0113846															-0.577201	-0.298
0.907	-1.372	-2.393	-0.00561276		0.907	-1.123	-4.171	-0.00450446		0.972	-10.152	4.545	0.00568687	-1.898	-0.398	-0.619	-12.839	-0.247084		0.842	-6.824	-1.324	-0.00111542		0.777	-8.292	5.579	0.00504036		0.842	-11.184	12.552	0.0112857															-0.552941	-0.284
0.93	-1.39	-2.411	-0.00565498		0.93	-1.146	-4.194	-0.0045293		0.997	-10.29	4.407	0.0055142	-1.87	-0.37	-0.599	-12.819	-0.2467		0.863	-6.874	-1.374	-0.00115754		0.797	-8.357	5.514	0.00498163		0.864	-11.307	12.429	0.0111751															-0.528681	-0.309
0.954	-1.397	-2.418	-0.0056714		0.953	-1.173	-4.221	-0.00455846		1.022	-10.429	4.268	0.00534027	-1.842	-0.342	-0.583	-12.803	-0.246392		0.885	-6.95	-1.45	-0.00122157		0.817	-8.415	5.456	0.00492923		0.885	-11.417	12.319	0.0110762															-0.504238	-0.286
0.977	-1.408	-2.429	-0.0056972		0.977	-1.191	-4.239	-0.0045779		1.047	-10.564	4.133	0.00517136	-1.813	-0.313	-0.562	-12.782	-0.245987		0.906	-7.036	-1.536	-0.00129402		0.837	-8.48	5.391	0.00487051		0.907	-11.476	12.26	0.0110232															-0.479978	-0.316
1	-1.424	-2.445	-0.00573472		1	-1.2	-4.248	-0.00458762		1.072	-10.688	4.009	0.0050162	-1.785	-0.285	-0.548	-12.768	-0.245718		0.928	-7.131	-1.631	-0.00137405		0.857	-8.522	5.349	0.00483256		0.929	-11.565	12.171	0.0109432															-0.455718	-0.31
1.023	-1.428	-2.449	-0.00574411		1.023	-1.208	-4.256	-0.00459626		1.097	-10.81	3.887	0.00486355	-1.757	-0.257	-0.549	-12.769	-0.245737		0.95	-7.22	-1.72	-0.00144903		0.877	-8.565	5.306	0.00479371		0.95	-11.686	12.05	0.0108344															-0.431457	-0.345
1.047	-1.409	-2.43	-0.00569954		1.046	-1.238	-4.286	-0.00462865		1.122	-10.921	3.776	0.00472467	-1.729	-0.229	-0.56	-12.78	-0.245949		0.971	-7.33	-1.83	-0.0015417		0.897	-8.619	5.252	0.00474493		0.972	-11.781	11.955	0.0107489															-0.407197	-0.33
1.07	-1.421	-2.442	-0.00572769		1.07	-1.265	-4.313	-0.00465781		1.147	-11.052	3.645	0.00456075	-1.7	-0.2	-0.556	-12.776	-0.245872		0.993	-7.439	-1.939	-0.00163353		0.917	-8.659	5.212	0.00470879		0.993	-11.857	11.879	0.0106806															-0.382937	-0.342
1.093	-1.429	-2.45	-0.00574645		1.093	-1.289	-4.337	-0.00468373		1.172	-11.177	3.52	0.00440435	-1.672	-0.172	-0.548	-12.768	-0.245718		1.014	-7.544	-2.044	-0.00172199		0.937	-8.693	5.178	0.00467807		1.015	-11.945	11.791	0.0106015															-0.358677	-0.349
1.116	-1.431	-2.452	-0.00575114		1.116	-1.325	-4.373	-0.00472261		1.197	-11.279	3.418	0.00427672	-1.644	-0.144	-0.56	-12.78	-0.245949		1.036	-7.664	-2.164	-0.00182309		0.957	-8.706	5.165	0.00466633		1.037	-12.011	11.725	0.0105421															-0.334417	-0.345
1.14	-1.442	-2.463	-0.00577694		1.139	-1.346	-4.394	-0.00474529		1.222	-11.389	3.308	0.00413909	-1.616	-0.116	-0.57	-12.79	-0.246141		1.057	-7.783	-2.283	-0.00192334		0.977	-8.719	5.152	0.00465458		1.058	-12.075	11.661	0.0104846															-0.309974	-0.336
1.163	-1.459	-2.48	-0.00581682		1.163	-1.361	-4.409	-0.00476149		1.246	-11.507	3.19	0.00399144	-1.587	-0.087	-0.576	-12.796	-0.246257		1.079	-7.909	-2.409	-0.00202949		0.997	-8.778	5.093	0.00460128		1.08	-12.144	11.592	0.0104226															-0.285714	-0.336
1.186	-1.472	-2.493	-0.00584731		1.186	-1.38	-4.428	-0.00478201		1.271	-11.622	3.075	0.00384755	-1.559	-0.059	-0.589	-12.809	-0.246507		1.101	-8.051	-2.551	-0.00214912		1.017	-8.788	5.083	0.00459225		1.101	-12.207	11.529	0.0103659															-0.261454	-0.36
1.209	-1.477	-2.498	-0.00585904		1.209	-1.392	-4.44	-0.00479497		1.296	-11.705	2.992	0.0037437	-1.531	-0.031	-0.612	-12.832	-0.24695		1.122	-8.209	-2.709	-0.00228223		1.037	-8.739	5.132	0.00463651		1.123	-12.276	11.46	0.0103039															-0.237194	-0.341
1.233	-1.489	-2.51	-0.00588718		1.232	-1.407	-4.455	-0.00481117		1.321	-11.794	2.903	0.00363234	-1.503	-0.003	-0.647	-12.867	-0.247623		1.144	-8.36	-2.86	-0.00240944		1.056	-8.746	5.125	0.00463019		1.144	-12.353	11.383	0.0102347															-0.212933	-0.361
1.256	-1.502	-2.523	-0.00591767		1.256	-1.448	-4.496	-0.00485544		1.346	-11.9	2.797	0.00349971	-1.474	0.026	-0.668	-12.888	-0.248027		1.165	-8.51	-3.01	-0.00253581		1.076	-8.83	5.041	0.0045543		1.166	-12.426	11.31	0.010169															-0.188673	-0.365
1.279	-1.503	-2.524	-0.00592002		1.279	-1.493	-4.541	-0.00490404		1.371	-12.007	2.69	0.00336582	-1.446	0.054	-0.69	-12.91	-0.248451		1.187	-8.682	-3.182	-0.00268071		1.096	-8.914	4.957	0.00447841		1.188	-12.428	11.308	0.0101672															-0.164413	-0.384
1.302	-1.493	-2.514	-0.00589656		1.302	-1.516	-4.564	-0.00492888		1.396	-12.096	2.601	0.00325446	-1.418	0.082	-0.729	-12.949	-0.249201		1.209	-8.859	-3.359	-0.00282983		1.116	-8.955	4.916	0.00444137		1.209	-12.43	11.306	0.0101654															-0.13997	-0.385
1.326	-1.486	-2.507	-0.00588015		1.325	-1.528	-4.576	-0.00494184		1.421	-12.177	2.52	0.00315311	-1.39	0.11	-0.744	-12.964	-0.24949		1.23	-9.023	-3.523	-0.00296799		1.136	-8.966	4.905	0.00443143		1.231	-12.531	11.205	0.0100746															-0.11571	-0.379
1.349	-1.501	-2.522	-0.00591533		1.349	-1.546	-4.594	-0.00496128		1.446	-12.293	2.404	0.00300797	-1.361	0.139	-0.758	-12.978	-0.249759		1.252	-9.188	-3.688	-0.003107		1.156	-9.008	4.863	0.00439349		1.252	-12.666	11.07	0.00995323															-0.09145	-0.386
1.372	-1.498	-2.519	-0.00590829		1.372	-1.583	-4.631	-0.00500124		1.471	-12.366	2.331	0.00291663	-1.333	0.167	-0.8	-13.02	-0.250568		1.273	-9.362	-3.862	-0.00325359		1.176	-9.06	4.811	0.00434651		1.274	-12.767	10.969	0.00986242															-0.0671898	-0.394
1.395	-1.497	-2.518	-0.00590595		1.395	-1.614	-4.662	-0.00503471		1.496	-12.458	2.239	0.00280152	-1.305	0.195	-0.82	-13.04	-0.250953		1.295	-9.518	-4.018	-0.00338501		1.196	-9.087	4.784	0.00432211		1.296	-12.834	10.902	0.00980218															-0.0429296	-0.386
1.419	-1.506	-2.527	-0.00592706		1.418	-1.647	-4.695	-0.00507035		1.521	-12.575	2.122	0.00265512	-1.277	0.223	-0.813	-13.033	-0.250818		1.316	-9.683	-4.183	-0.00352402		1.216	-9.11	4.761	0.00430133		1.317	-12.896	10.84	0.00974643															-0.0186694	-0.396
1.442	-1.506	-2.527	-0.00592706		1.442	-1.668	-4.716	-0.00509303		1.546	-12.666	2.031	0.00254126	-1.248	0.252	-0.844	-13.064	-0.251414		1.338	-9.85	-4.35	-0.00366471		1.236	-9.125	4.746	0.00428778		1.339	-12.957	10.779	0.00969158															0.00559074	-0.389
1.465	-1.524	-2.545	-0.00596927		1.465	-1.69	-4.738	-0.00511679		1.571	-12.74	1.957	0.00244867	-1.22	0.28	-0.872	-13.092	-0.251953		1.36	-9.996	-4.496	-0.00378771		1.256	-9.134	4.737	0.00427965		1.36	-13.013	10.723	0.00964123															0.0298509	-0.388
1.489	-1.53	-2.551	-0.00598335		1.488	-1.734	-4.782	-0.00516431		1.595	-12.825	1.872	0.00234231	-1.192	0.308	-0.896	-13.116	-0.252415		1.381	-10.162	-4.662	-0.00392756		1.276	-9.16	4.711	0.00425616		1.382	-13.065	10.671	0.00959448															0.0542935	-0.396
1.512	-1.52	-2.541	-0.00595989		1.511	-1.748	-4.796	-0.00517943		1.62	-12.908	1.789	0.00223846	-1.164	0.336	-0.893	-13.113	-0.252357		1.403	-10.347	-4.847	-0.00408341		1.296	-9.161	4.71	0.00425526		1.404	-13.096	10.64	0.00956661															0.0785537	-0.411
1.535	-1.517	-2.538	-0.00595286		1.535	-1.763	-4.811	-0.00519563		1.645	-12.986	1.711	0.00214086	-1.135	0.365	-0.903	-13.123	-0.25255		1.424	-10.49	-4.99	-0.00420388		1.316	-9.132	4.739	0.00428146		1.425	-13.136	10.6	0.00953064															0.102814	-0.435
1.558	-1.525	-2.546	-0.00597162		1.558	-1.806	-4.854	-0.00524206		1.67	-13.051	1.646	0.00205953	-1.107	0.393	-0.898	-13.118	-0.252454		1.446	-10.639	-5.139	-0.00432941		1.336	-9.152	4.719	0.00426339		1.447	-13.2	10.536	0.0094731															0.127074	-0.4
1.582	-1.538	-2.559	-0.00600211		1.581	-1.836	-4.884	-0.00527446		1.695	-13.136	1.561	0.00195318	-1.079	0.421	-0.896	-13.116	-0.252415		1.468	-10.806	-5.306	-0.0044701		1.355	-9.2	4.671	0.00422002		1.468	-13.204	10.532	0.0094695															0.151334	-0.406
1.605	-1.546	-2.567	-0.00602087		1.604	-1.854	-4.902	-0.0052939		1.72	-13.243	1.454	0.0018193	-1.051	0.449	-0.874	-13.094	-0.251992		1.489	-10.951	-5.451	-0.00459226		1.375	-9.225	4.646	0.00419744		1.49	-13.209	10.527	0.00946501															0.175594	-0.43
1.628	-1.548	-2.569	-0.00602557		1.628	-1.881	-4.929	-0.00532306		1.745	-13.314	1.383	0.00173046	-1.022	0.478	-0.89	-13.11	-0.2523		1.511	-11.093	-5.593	-0.00471189		1.395	-9.235	4.636	0.0041884		1.512	-13.277	10.459	0.00940387															0.199855	-0.423
1.651	-1.556	-2.577	-0.00604433		1.651	-1.911	-4.959	-0.00535546		1.77	-13.4	1.297	0.00162285	-0.994	0.506	-0.888	-13.108	-0.252261		1.532	-11.252	-5.752	-0.00484584		1.415	-9.241	4.63	0.00418298		1.533	-13.339	10.397	0.00934812															0.224297	-0.416
1.675	-1.565	-2.586	-0.00606544		1.674	-1.941	-4.989	-0.00538786		1.795	-13.488	1.209	0.00151274	-0.966	0.534	-0.884	-13.104	-0.252184		1.554	-11.394	-5.894	-0.00496547		1.435	-9.259	4.612	0.00416672		1.555	-13.388	10.348	0.00930407															0.248557	-0.419
1.698	-1.559	-2.58	-0.00605137		1.698	-1.969	-5.017	-0.0054181		1.82	-13.57	1.127	0.00141014	-0.938	0.562	-0.871	-13.091	-0.251934		1.575	-11.524	-6.024	-0.00507499		1.455	-9.273	4.598	0.00415407		1.576	-13.443	10.293	0.00925461															0.272818	-0.451
1.721	-1.555	-2.576	-0.00604198		1.721	-2.011	-5.059	-0.00546345		1.845	-13.639	1.058	0.00132381	-0.909	0.591	-0.867	-13.087	-0.251857		1.597	-11.658	-6.158	-0.00518788		1.475	-9.304	4.567	0.00412606		1.598	-13.494	10.242	0.00920876															0.297078	-0.433
1.744	-1.555	-2.576	-0.00604198		1.744	-2.029	-5.077	-0.00548289		1.87	-13.73	0.967	0.00120994	-0.881	0.619	-0.853	-13.073	-0.251588		1.619	-11.798	-6.298	-0.00530582		1.495	-9.325	4.546	0.00410709		1.62	-13.547	10.189	0.00916111															0.321338	-0.447
1.768	-1.562	-2.583	-0.0060584		1.767	-2.047	-5.095	-0.00550233		1.895	-13.811	0.886	0.00110859	-0.853	0.647	-0.844	-13.064	-0.251414		1.64	-11.942	-6.442	-0.00542714		1.515	-9.315	4.556	0.00411613		1.641	-13.599	10.137	0.00911435															0.345598	-0.444
1.791	-1.569	-2.59	-0.00607482		1.791	-2.072	-5.12	-0.00552933		1.92	-13.884	0.813	0.00101725	-0.825	0.675	-0.833	-13.053	-0.251203		1.662	-12.066	-6.566	-0.0055316		1.535	-9.325	4.546	0.00410709		1.663	-13.647	10.089	0.00907119															0.369858	-0.469
1.814	-1.571	-2.592	-0.00607951		1.814	-2.097	-5.145	-0.00555633		1.944	-13.978	0.719	0.000899638	-0.796	0.704	-0.84	-13.06	-0.251338		1.683	-12.183	-6.683	-0.00563017		1.555	-9.369	4.502	0.00406734		1.684	-13.68	10.056	0.00904152															0.394119	-0.452
1.837	-1.563	-2.584	-0.00606075		1.837	-2.134	-5.182	-0.00559629		1.969	-14.051	0.646	0.000808298	-0.768	0.732	-0.854	-13.074	-0.251607		1.705	-12.28	-6.78	-0.00571189		1.575	-9.381	4.49	0.0040565		1.706	-13.733	10.003	0.00899387															0.418561	-0.467
1.861	-1.558	-2.579	-0.00604902		1.86	-2.154	-5.202	-0.00561789		1.994	-14.139	0.558	0.000698189	-0.74	0.76	-0.842	-13.062	-0.251376		1.727	-12.378	-6.878	-0.00579445		1.595	-9.355	4.516	0.00407999		1.728	-13.808	9.928	0.00892644															0.442821	-0.478
1.884	-1.565	-2.586	-0.00606544		1.884	-2.168	-5.216	-0.00563301		2.019	-14.212	0.485	0.000606849	-0.712	0.788	-0.834	-13.054	-0.251222		1.748	-12.503	-7.003	-0.00589976		1.615	-9.342	4.529	0.00409173		1.749	-13.83	9.906	0.00890666															0.467081	-0.49
1.907	-1.573	-2.594	-0.0060842		1.907	-2.193	-5.241	-0.00566		2.044	-14.289	0.408	0.000510504	-0.683	0.817	-0.831	-13.051	-0.251164		1.77	-12.626	-7.126	-0.00600338		1.635	-9.376	4.495	0.00406102		1.771	-13.836	9.9	0.00890126															0.491342	-0.474
1.93	-1.561	-2.582	-0.00605606		1.93	-2.21	-5.258	-0.00567836		2.069	-14.368	0.329	0.000411657	-0.655	0.845	-0.821	-13.041	-0.250972		1.791	-12.754	-7.254	-0.00611122		1.654	-9.426	4.445	0.00401584		1.792	-13.9	9.836	0.00884372															0.515602	-0.477
1.954	-1.568	-2.589	-0.00607248		1.953	-2.242	-5.29	-0.00571292		2.094	-14.437	0.26	0.000325321	-0.627	0.873	-0.83	-13.05	-0.251145		1.813	-12.859	-7.359	-0.00619967		1.674	-9.467	4.404	0.0039788		1.814	-14.001	9.735	0.00875291															0.539862	-0.481
1.977	-1.569	-2.59	-0.00607482		1.977	-2.26	-5.308	-0.00573236		2.119	-14.523	0.174	0.000217715	-0.599	0.901	-0.803	-13.023	-0.250625		1.834	-12.955	-7.455	-0.00628055		1.694	-9.504	4.367	0.00394537		1.835	-14.076	9.66	0.00868547															0.564122	-0.485
2	-1.565	-2.586	-0.00606544		2	-2.303	-5.351	-0.0057788		2.144	-14.607	0.09	0.000112611	-0.57	0.93	-0.814	-13.034	-0.250837		1.856	-13.038	-7.538	-0.00635047		1.714	-9.532	4.339	0.00392008		1.857	-14.133	9.603	0.00863422															0.588565	-0.506
2.023	-1.566	-2.587	-0.00606778		2.023	-2.332	-5.38	-0.00581012		2.169	-14.675	0.022	2.75272e-05	-0.542	0.958	-0.83	-13.05	-0.251145		1.878	-13.115	-7.615	-0.00641534		1.734	-9.539	4.332	0.00391375		1.879	-14.2	9.536	0.00857398															0.612825	-0.487
2.047	-1.57	-2.591	-0.00607717		2.046	-2.337	-5.385	-0.00581552		2.194	-14.748	-0.051	-6.3813e-05	-0.514	0.986	-0.819	-13.039	-0.250933		1.899	-13.202	-7.702	-0.00648864		1.754	-9.576	4.295	0.00388033		1.9	-14.258	9.478	0.00852183															0.637085	-0.49
2.07	-1.566	-2.587	-0.00606778		2.07	-2.355	-5.403	-0.00583496		2.219	-14.823	-0.126	-0.000157656	-0.486	1.014	-0.795	-13.015	-0.250471		1.921	-13.293	-7.793	-0.0065653		1.774	-9.599	4.272	0.00385955		1.922	-14.302	9.434	0.00848227															0.661345	-0.495
2.093	-1.562	-2.583	-0.0060584		2.093	-2.375	-5.423	-0.00585655		2.244	-14.892	-0.195	-0.000243991	-0.457	1.043	-0.803	-13.023	-0.250625		1.942	-13.362	-7.862	-0.00662343		1.794	-9.592	4.279	0.00386587		1.943	-14.344	9.392	0.00844451															0.685606	-0.501
2.116	-1.573	-2.594	-0.0060842		2.116	-2.395	-5.443	-0.00587815		2.269	-14.976	-0.279	-0.000349095	-0.429	1.071	-0.811	-13.031	-0.250779		1.964	-13.437	-7.937	-0.00668662		1.814	-9.576	4.295	0.00388033		1.965	-14.362	9.374	0.00842833															0.709866	-0.515
2.14	-1.589	-2.61	-0.00612173		2.139	-2.415	-5.463	-0.00589975		2.293	-15.065	-0.368	-0.000460455	-0.401	1.099	-0.806	-13.026	-0.250683		1.985	-13.506	-8.006	-0.00674475		1.834	-9.583	4.288	0.003874		1.987	-14.393	9.343	0.00840045															0.734126	-0.515
2.163	-1.58	-2.601	-0.00610062		2.163	-2.429	-5.477	-0.00591487		2.318	-15.144	-0.447	-0.000559302	-0.373	1.127	-0.81	-13.03	-0.25076		2.007	-13.577	-8.077	-0.00680456		1.854	-9.606	4.265	0.00385322		2.008	-14.447	9.289	0.0083519															0.758386	-0.51
2.186	-1.573	-2.594	-0.0060842		2.186	-2.451	-5.499	-0.00593863		2.343	-15.201	-0.504	-0.000630623	-0.344	1.156	-0.796	-13.016	-0.250491		2.029	-13.668	-8.168	-0.00688122		1.874	-9.596	4.275	0.00386226		2.03	-14.446	9.29	0.0083528															0.782829	-0.507
2.21	-1.602	-2.623	-0.00615222		2.209	-2.471	-5.519	-0.00596023		2.368	-15.274	-0.577	-0.000721963	-0.316	1.184	-0.814	-13.034	-0.250837		2.05	-13.747	-8.247	-0.00694778		1.894	-9.583	4.288	0.003874		2.051	-14.433	9.303	0.00836449															0.807089	-0.526
2.233	-1.599	-2.62	-0.00614519		2.232	-2.478	-5.526	-0.00596779		2.393	-15.349	-0.652	-0.000815806	-0.288	1.212	-0.845	-13.065	-0.251434		2.072	-13.811	-8.311	-0.0070017		1.914	-9.611	4.26	0.0038487		2.073	-14.486	9.25	0.00831683															0.831349	-0.526
2.256	-1.59	-2.611	-0.00612408		2.256	-2.502	-5.55	-0.00599371		2.418	-15.42	-0.723	-0.000904643	-0.26	1.24	-0.84	-13.06	-0.251338		2.093	-13.903	-8.403	-0.0070792		1.934	-9.617	4.254	0.00384328		2.095	-14.547	9.189	0.00826199															0.855609	-0.544
2.279	-1.598	-2.619	-0.00614284		2.279	-2.52	-5.568	-0.00601315		2.443	-15.477	-0.78	-0.000975964	-0.231	1.269	-0.847	-13.067	-0.251472		2.115	-13.989	-8.489	-0.00715165		1.954	-9.61	4.261	0.00384961		2.116	-14.6	9.136	0.00821434															0.879869	-0.542
2.303	-1.622	-2.643	-0.00619913		2.302	-2.541	-5.589	-0.00603583		2.468	-15.539	-0.842	-0.00105354	-0.203	1.297	-0.859	-13.079	-0.251703		2.137	-14.064	-8.564	-0.00721484		1.973	-9.642	4.229	0.0038207		2.138	-14.675	9.061	0.0081469															0.90413	-0.554
2.326	-1.615	-2.636	-0.00618271		2.325	-2.565	-5.613	-0.00606174		2.493	-15.614	-0.917	-0.00114738	-0.175	1.325	-0.866	-13.086	-0.251838		2.158	-14.146	-8.646	-0.00728392		1.993	-9.699	4.172	0.0037692		2.159	-14.746	8.99	0.00808306															0.92839	-0.565
2.349	-1.614	-2.635	-0.00618037		2.349	-2.588	-5.636	-0.00608658		2.518	-15.686	-0.989	-0.00123747	-0.147	1.353	-0.869	-13.089	-0.251896		2.18	-14.236	-8.736	-0.00735974		2.013	-9.738	4.133	0.00373397		2.181	-14.811	8.925	0.00802462															0.952832	-0.558
2.372	-1.619	-2.64	-0.0061921		2.372	-2.584	-5.632	-0.00608226		2.543	-15.744	-1.047	-0.00131004	-0.118	1.382	-0.877	-13.097	-0.25205		2.201	-14.307	-8.807	-0.00741956		2.033	-9.757	4.114	0.0037168		2.203	-14.862	8.874	0.00797877															0.977093	-0.554
2.396	-1.615	-2.636	-0.00618271		2.395	-2.591	-5.639	-0.00608982		2.568	-15.82	-1.123	-0.00140514	-0.09	1.41	-0.884	-13.104	-0.252184		2.223	-14.367	-8.867	-0.00747011		2.053	-9.763	4.108	0.00371138		2.224	-14.899	8.837	0.0079455															1.00135	-0.583
2.419	-1.633	-2.654	-0.00622493		2.418	-2.611	-5.659	-0.00611142		2.593	-15.883	-1.186	-0.00148397	-0.062	1.438	-0.905	-13.125	-0.252588		2.244	-14.456	-8.956	-0.00754508		2.073	-9.77	4.101	0.00370506		2.246	-14.945	8.791	0.00790414															1.02561	-0.592
2.442	-1.649	-2.67	-0.00626246		2.442	-2.62	-5.668	-0.00612114		2.618	-15.949	-1.252	-0.00156655	-0.033	1.467	-0.923	-13.143	-0.252935		2.266	-14.519	-9.019	-0.00759816		2.093	-9.798	4.073	0.00367976		2.267	-14.999	8.737	0.00785559															1.04987	-0.59
2.465	-1.655	-2.676	-0.00627653		2.465	-2.632	-5.68	-0.0061341		2.642	-16.034	-1.337	-0.0016729	-0.005	1.495	-0.944	-13.164	-0.253339		2.288	-14.585	-9.085	-0.00765376		2.113	-9.829	4.042	0.00365175		2.289	-15.083	8.653	0.00778006															1.07413	-0.601
2.489	-1.65	-2.671	-0.00626481		2.488	-2.665	-5.713	-0.00616974		2.667	-16.111	-1.414	-0.00176925	0.023	1.523	-0.954	-13.174	-0.253531		2.309	-14.69	-9.19	-0.00774222		2.133	-9.843	4.028	0.0036391		2.311	-15.083	8.653	0.00778006															1.09839	-0.598
2.512	-1.644	-2.665	-0.00625073		2.511	-2.673	-5.721	-0.00617838		2.692	-16.155	-1.458	-0.0018243	0.051	1.551	-0.958	-13.178	-0.253608		2.331	-14.783	-9.283	-0.00782057		2.153	-9.789	4.082	0.00368789		2.332	-15.076	8.66	0.00778636															1.12284	-0.577
2.535	-1.64	-2.661	-0.00624135		2.535	-2.678	-5.726	-0.00618378		2.717	-16.205	-1.508	-0.00188686	0.08	1.58	-0.949	-13.169	-0.253435		2.352	-14.876	-9.376	-0.00789892		2.173	-9.765	4.106	0.00370957		2.354	-15.162	8.574	0.00770903															1.1471	-0.569
2.558	-1.651	-2.672	-0.00626715		2.558	-2.714	-5.762	-0.00622266		2.742	-16.291	-1.594	-0.00199447	0.108	1.608	-0.955	-13.175	-0.253551		2.374	-14.967	-9.467	-0.00797558		2.193	-9.83	4.041	0.00365085		2.375	-15.267	8.469	0.00761462															1.17136	-0.598
2.582	-1.651	-2.672	-0.00626715		2.581	-2.723	-5.771	-0.00623238		2.767	-16.37	-1.673	-0.00209332	0.136	1.636	-0.956	-13.176	-0.25357		2.396	-15.056	-9.556	-0.00805056		2.213	-9.901	3.97	0.0035867		2.397	-15.374	8.362	0.00751842															1.19562	-0.598
2.605	-1.636	-2.657	-0.00623197		2.604	-2.722	-5.77	-0.0062313		2.792	-16.415	-1.718	-0.00214962	0.164	1.664	-0.959	-13.179	-0.253628		2.417	-15.144	-9.644	-0.0081247		2.233	-9.948	3.923	0.00354424		2.419	-15.444	8.292	0.00745548															1.21988	-0.601
2.628	-1.632	-2.653	-0.00622259		2.628	-2.737	-5.785	-0.0062475		2.817	-16.471	-1.774	-0.00221969	0.193	1.693	-0.97	-13.19	-0.253839		2.439	-15.237	-9.737	-0.00820305		2.253	-9.996	3.875	0.00350088		2.44	-15.479	8.257	0.00742401															1.24414	-0.602
2.651	-1.657	-2.678	-0.00628122		2.651	-2.752	-5.8	-0.0062637		2.842	-16.543	-1.846	-0.00230978	0.221	1.721	-0.996	-13.216	-0.25434		2.46	-15.324	-9.824	-0.00827634		2.272	-10.035	3.836	0.00346564		2.462	-15.532	8.204	0.00737636															1.2684	-0.609
2.675	-1.672	-2.693	-0.00631641		2.674	-2.77	-5.818	-0.00628313		2.867	-16.607	-1.91	-0.00238986	0.249	1.749	-1.01	-13.23	-0.254609		2.482	-15.391	-9.891	-0.00833279		2.292	-10.073	3.798	0.00343131		2.483	-15.596	8.14	0.00731881															1.29266	-0.609
2.698	-1.675	-2.696	-0.00632344		2.697	-2.781	-5.829	-0.00629501		2.892	-16.667	-1.97	-0.00246493	0.277	1.777	-1.019	-13.239	-0.254782		2.503	-15.451	-9.951	-0.00838333		2.312	-10.096	3.775	0.00341053		2.505	-15.665	8.071	0.00725678															1.3171	-0.618
2.721	-1.685	-2.706	-0.0063469		2.721	-2.775	-5.823	-0.00628853		2.917	-16.715	-2.018	-0.00252499	0.306	1.806	-1.031	-13.251	-0.255013		2.525	-15.535	-10.035	-0.0084541		2.332	-10.114	3.757	0.00339427		2.526	-15.717	8.019	0.00721002															1.34136	-0.606
2.744	-1.69	-2.711	-0.00635863		2.744	-2.786	-5.834	-0.00630041		2.942	-16.768	-2.071	-0.00259131	0.334	1.834	-1.063	-13.283	-0.255629		2.547	-15.609	-10.109	-0.00851644		2.352	-10.129	3.742	0.00338072		2.548	-15.754	7.982	0.00717675															1.36562	-0.6
2.768	-1.692	-2.713	-0.00636332		2.767	-2.796	-5.844	-0.00631121		2.967	-16.833	-2.136	-0.00267264	0.362	1.862	-1.061	-13.281	-0.255591		2.568	-15.68	-10.18	-0.00857626		2.372	-10.143	3.728	0.00336807		2.57	-15.816	7.92	0.00712101															1.38988	-0.596
2.791	-1.698	-2.719	-0.00637739		2.79	-2.813	-5.861	-0.00632957		2.991	-16.914	-2.217	-0.00277399	0.39	1.89	-1.068	-13.288	-0.255725		2.59	-15.776	-10.276	-0.00865713		2.392	-10.157	3.714	0.00335542		2.591	-15.823	7.913	0.00711471															1.41414	-0.618
2.814	-1.703	-2.724	-0.00638912		2.814	-2.839	-5.887	-0.00635765		3.016	-16.961	-2.264	-0.0028328	0.419	1.919	-1.063	-13.283	-0.255629		2.611	-15.867	-10.367	-0.0087338		2.412	-10.185	3.686	0.00333012		2.613	-15.821	7.915	0.00711651															1.4384	-0.602
2.837	-1.705	-2.726	-0.00639381		2.837	-2.843	-5.891	-0.00636197		3.041	-16.989	-2.292	-0.00286783	0.447	1.947	-1.067	-13.287	-0.255706		2.633	-15.913	-10.413	-0.00877255		2.432	-10.198	3.673	0.00331838		2.634	-15.888	7.848	0.00705627															1.46266	-0.602
2.861	-1.694	-2.715	-0.00636801		2.86	-2.847	-5.895	-0.00636629		3.066	-17.042	-2.345	-0.00293415	0.475	1.975	-1.101	-13.321	-0.25636		2.655	-15.989	-10.489	-0.00883658		2.452	-10.179	3.692	0.00333554		2.656	-15.967	7.769	0.00698524															1.4871	-0.587
2.884	-1.693	-2.714	-0.00636566		2.883	-2.859	-5.907	-0.00637925		3.091	-17.115	-2.418	-0.00302549	0.503	2.003	-1.103	-13.323	-0.256399		2.676	-16.072	-10.572	-0.0089065		2.472	-10.201	3.67	0.00331567		2.678	-16.038	7.698	0.0069214															1.51136	-0.605
2.907	-1.695	-2.716	-0.00637035		2.907	-2.866	-5.914	-0.00638681		3.116	-17.184	-2.487	-0.00311182	0.532	2.032	-1.121	-13.341	-0.256745		2.698	-16.141	-10.641	-0.00896463		2.492	-10.25	3.621	0.0032714		2.699	-16.098	7.638	0.00686746															1.53562	-0.588
2.931	-1.695	-2.716	-0.00637035		2.93	-2.874	-5.922	-0.00639545		3.141	-17.247	-2.55	-0.00319065	0.56	2.06	-1.122	-13.342	-0.256765		2.719	-16.212	-10.712	-0.00902445		2.512	-10.279	3.592	0.0032452		2.721	-16.165	7.571	0.00680722															1.55988	-0.58
2.954	-1.688	-2.709	-0.00635393		2.953	-2.884	-5.932	-0.00640625		3.166	-17.295	-2.598	-0.00325071	0.588	2.088	-1.121	-13.341	-0.256745		2.741	-16.28	-10.78	-0.00908173		2.532	-10.308	3.563	0.003219		2.742	-16.239	7.497	0.00674068															1.58414	-0.584
2.977	-1.701	-2.722	-0.00638443		2.976	-2.896	-5.944	-0.00641921		3.191	-17.344	-2.647	-0.00331202	0.616	2.116	-1.123	-13.343	-0.256784		2.762	-16.36	-10.86	-0.00914913		2.552	-10.341	3.53	0.00318918		2.764	-16.281	7.455	0.00670292															1.6084	-0.595
3	-1.711	-2.732	-0.00640788		3	-2.91	-5.958	-0.00643433		3.216	-17.387	-2.69	-0.00336582	0.645	2.145	-1.127	-13.347	-0.256861		2.784	-16.423	-10.923	-0.00920221		2.571	-10.368	3.503	0.00316479		2.786	-16.32	7.416	0.00666785															1.63266	-0.581
3.024	-1.699	-2.72	-0.00637973		3.023	-2.925	-5.973	-0.00645053		3.241	-17.444	-2.747	-0.00343714	0.673	2.173	-1.122	-13.342	-0.256765		2.806	-16.483	-10.983	-0.00925275		2.591	-10.407	3.464	0.00312956		2.807	-16.363	7.373	0.00662919															1.65692	-0.569
3.047	-1.697	-2.718	-0.00637504		3.046	-2.93	-5.978	-0.00645593		3.266	-17.496	-2.799	-0.00350221	0.701	2.201	-1.137	-13.357	-0.257053		2.827	-16.544	-11.044	-0.00930414		2.611	-10.437	3.434	0.00310245		2.829	-16.417	7.319	0.00658064															1.68137	-0.573
3.07	-1.699	-2.72	-0.00637973		3.069	-2.947	-5.995	-0.00647428		3.291	-17.541	-2.844	-0.00355851	0.729	2.229	-1.138	-13.358	-0.257072		2.849	-16.602	-11.102	-0.00935301		2.631	-10.436	3.435	0.00310336		2.85	-16.492	7.244	0.00651321															1.70563	-0.571
3.093	-1.71	-2.731	-0.00640554		3.093	-2.963	-6.011	-0.00649156		3.316	-17.597	-2.9	-0.00362858	0.758	2.258	-1.136	-13.356	-0.257034		2.87	-16.657	-11.157	-0.00939934		2.651	-10.436	3.435	0.00310336		2.872	-16.467	7.269	0.00653568															1.72989	-0.558
3.117	-1.713	-2.734	-0.00641257		3.116	-2.966	-6.014	-0.0064948		3.34	-17.643	-2.946	-0.00368614	0.786	2.286	-1.15	-13.37	-0.257303		2.892	-16.715	-11.215	-0.0094482		2.671	-10.464	3.407	0.00307806		2.894	-16.427	7.309	0.00657165															1.75415	-0.565
3.14	-1.714	-2.735	-0.00641492		3.139	-2.978	-6.026	-0.00650776		3.365	-17.697	-3	-0.00375371	0.814	2.314	-1.166	-13.386	-0.257611		2.913	-16.781	-11.281	-0.00950381		2.691	-10.514	3.357	0.00303289		2.915	-16.499	7.237	0.00650691															1.77841	-0.576
3.163	-1.699	-2.72	-0.00637973		3.162	-2.996	-6.044	-0.0065272		3.39	-17.761	-3.064	-0.00383379	0.842	2.342	-1.161	-13.381	-0.257515		2.935	-16.853	-11.353	-0.00956446		2.711	-10.499	3.372	0.00304644		2.937	-16.618	7.118	0.00639992															1.80267	-0.572
3.186	-1.696	-2.717	-0.0063727		3.186	-2.997	-6.045	-0.00652828		3.415	-17.792	-3.095	-0.00387257	0.871	2.371	-1.178	-13.398	-0.257842		2.957	-16.912	-11.412	-0.00961417		2.731	-10.462	3.409	0.00307987		2.958	-16.712	7.024	0.0063154															1.82693	-0.557
3.21	-1.696	-2.717	-0.0063727		3.209	-3.007	-6.055	-0.00653908		3.44	-17.829	-3.132	-0.00391887	0.899	2.399	-1.182	-13.402	-0.257919		2.978	-16.956	-11.456	-0.00965124		2.751	-10.495	3.376	0.00305005		2.98	-16.776	6.96	0.00625786															1.85137	-0.568
3.233	-1.705	-2.726	-0.00639381		3.232	-3.014	-6.062	-0.00654664		3.465	-17.894	-3.197	-0.0040002	0.927	2.427	-1.173	-13.393	-0.257746		3	-17.019	-11.519	-0.00970431		2.771	-10.57	3.301	0.00298229		3.002	-16.811	6.925	0.00622639															1.87563	-0.561
3.256	-1.723	-2.744	-0.00643603		3.255	-3.029	-6.077	-0.00656284		3.49	-17.938	-3.241	-0.00405525	0.955	2.455	-1.179	-13.399	-0.257862		3.021	-17.096	-11.596	-0.00976918		2.791	-10.628	3.243	0.00292989		3.023	-16.852	6.884	0.00618952															1.89989	-0.554
3.279	-1.743	-2.764	-0.00648294		3.279	-3.041	-6.089	-0.0065758		3.515	-17.968	-3.271	-0.00409279	0.984	2.484	-1.176	-13.396	-0.257804		3.043	-17.14	-11.64	-0.00980625		2.811	-10.675	3.196	0.00288743		3.045	-16.914	6.822	0.00613378															1.92415	-0.546
3.303	-1.742	-2.763	-0.00648059		3.302	-3.048	-6.096	-0.00658336		3.54	-18.024	-3.327	-0.00416286	1.012	2.512	-1.175	-13.395	-0.257785		3.065	-17.174	-11.674	-0.00983489		2.831	-10.711	3.16	0.00285491		3.066	-16.959	6.777	0.00609332															1.94841	-0.526
3.326	-1.714	-2.735	-0.00641492		3.325	-3.059	-6.107	-0.00659524		3.565	-18.065	-3.368	-0.00421416	1.04	2.54	-1.168	-13.388	-0.25765		3.086	-17.228	-11.728	-0.00988039		2.851	-10.722	3.149	0.00284497		3.088	-16.966	6.77	0.00608702															1.97267	-0.541
3.349	-1.699	-2.72	-0.00637973		3.349	-3.062	-6.11	-0.00659848		3.59	-18.11	-3.413	-0.00427047	1.068	2.568	-1.172	-13.392	-0.257727		3.108	-17.269	-11.769	-0.00991493		2.87	-10.737	3.134	0.00283142		3.11	-16.979	6.757	0.00607534															1.99693	-0.524
3.372	-1.713	-2.734	-0.00641257		3.372	-3.076	-6.124	-0.0066136		3.615	-18.149	-3.452	-0.00431927	1.097	2.597	-1.183	-13.403	-0.257938		3.129	-17.294	-11.794	-0.00993599		2.89	-10.773	3.098	0.00279889		3.131	-17.013	6.723	0.00604477															2.02119	-0.523
3.396	-1.738	-2.759	-0.00647121		3.395	-3.092	-6.14	-0.00663088		3.64	-18.186	-3.489	-0.00436556	1.125	2.625	-1.184	-13.404	-0.257958		3.151	-17.34	-11.84	-0.00997474		2.91	-10.792	3.079	0.00278173		3.153	-17.02	6.716	0.00603847															2.04564	-0.533
3.419	-1.734	-2.755	-0.00646183		3.418	-3.1	-6.148	-0.00663952		3.665	-18.225	-3.528	-0.00441436	1.153	2.653	-1.176	-13.396	-0.257804		3.172	-17.39	-11.89	-0.0100169		2.93	-10.806	3.065	0.00276908		3.174	-17.016	6.72	0.00604207															2.0699	-0.528
3.442	-1.718	-2.739	-0.0064243		3.442	-3.11	-6.158	-0.00665032		3.689	-18.288	-3.591	-0.00449319	1.181	2.681	-1.177	-13.397	-0.257823		3.194	-17.432	-11.932	-0.0100522		2.95	-10.808	3.063	0.00276727		3.196	-17.049	6.687	0.0060124															2.09416	-0.522
3.465	-1.719	-2.74	-0.00642664		3.465	-3.118	-6.166	-0.00665896		3.714	-18.321	-3.624	-0.00453448	1.21	2.71	-1.176	-13.396	-0.257804		3.216	-17.471	-11.971	-0.0100851		2.97	-10.806	3.065	0.00276908		3.217	-17.112	6.624	0.00595575															2.11842	-0.544
3.489	-1.727	-2.748	-0.00644541		3.488	-3.101	-6.149	-0.0066406		3.739	-18.334	-3.637	-0.00455074	1.238	2.738	-1.175	-13.395	-0.257785		3.237	-17.501	-12.001	-0.0101104		2.99	-10.824	3.047	0.00275282		3.239	-17.158	6.578	0.00591439															2.14268	-0.519
3.512	-1.718	-2.739	-0.0064243		3.511	-3.114	-6.162	-0.00665464		3.764	-18.398	-3.701	-0.00463082	1.266	2.766	-1.181	-13.401	-0.2579		3.259	-17.529	-12.029	-0.010134		3.01	-10.822	3.049	0.00275462		3.261	-17.18	6.556	0.00589461															2.16694	-0.534
3.535	-1.726	-2.747	-0.00644306		3.535	-3.145	-6.193	-0.00668811		3.789	-18.445	-3.748	-0.00468963	1.294	2.794	-1.201	-13.421	-0.258285		3.28	-17.573	-12.073	-0.010171		3.03	-10.844	3.027	0.00273475		3.282	-17.204	6.532	0.00587303															2.1912	-0.518
3.558	-1.729	-2.75	-0.0064501		3.558	-3.156	-6.204	-0.00669999		3.814	-18.484	-3.787	-0.00473843	1.323	2.823	-1.19	-13.41	-0.258073		3.302	-17.597	-12.097	-0.0101913		3.05	-10.889	2.982	0.00269409		3.304	-17.249	6.487	0.00583257															2.21564	-0.512
3.582	-1.71	-2.731	-0.00640554		3.581	-3.158	-6.206	-0.00670215		3.839	-18.531	-3.834	-0.00479724	1.351	2.851	-1.194	-13.414	-0.25815		3.324	-17.623	-12.123	-0.0102132		3.07	-10.901	2.97	0.00268325		3.325	-17.288	6.448	0.00579751															2.2399	-0.514
3.605	-1.712	-2.733	-0.00641023		3.604	-3.152	-6.2	-0.00669567		3.864	-18.556	-3.859	-0.00482852	1.379	2.879	-1.194	-13.414	-0.25815		3.345	-17.656	-12.156	-0.010241		3.09	-10.924	2.947	0.00266247		3.347	-17.317	6.419	0.00577143															2.26416	-0.506
3.628	-1.71	-2.731	-0.00640554		3.628	-3.163	-6.211	-0.00670755		3.889	-18.602	-3.905	-0.00488607	1.407	2.907	-1.201	-13.421	-0.258285		3.367	-17.7	-12.2	-0.010278		3.11	-10.953	2.918	0.00263627		3.369	-17.334	6.402	0.00575615															2.28842	-0.499
3.652	-1.743	-2.764	-0.00648294		3.651	-3.185	-6.233	-0.00673131		3.914	-18.651	-3.954	-0.00494739	1.436	2.936	-1.171	-13.391	-0.257708		3.388	-17.741	-12.241	-0.0103126		3.13	-10.983	2.888	0.00260917		3.39	-17.378	6.358	0.00571659															2.31268	-0.496
3.675	-1.762	-2.783	-0.0065275		3.674	-3.195	-6.243	-0.00674211		3.939	-18.675	-3.978	-0.00497742	1.464	2.964	-1.166	-13.386	-0.257611		3.41	-17.775	-12.275	-0.0103412		3.15	-10.996	2.875	0.00259742		3.412	-17.437	6.299	0.00566354															2.33694	-0.508
3.698	-1.764	-2.785	-0.00653219		3.697	-3.203	-6.251	-0.00675075		3.964	-18.712	-4.015	-0.00502371	1.492	2.992	-1.18	-13.4	-0.257881		3.431	-17.816	-12.316	-0.0103758		3.169	-10.997	2.874	0.00259652		3.433	-17.414	6.322	0.00568422															2.3612	-0.5
3.721	-1.763	-2.784	-0.00652985		3.721	-3.221	-6.269	-0.00677019		3.989	-18.741	-4.044	-0.00506	1.52	3.02	-1.185	-13.405	-0.257977		3.453	-17.854	-12.354	-0.0104078		3.189	-11.001	2.87	0.00259291		3.455	-17.367	6.369	0.00572648															2.38564	-0.51
3.745	-1.739	-2.76	-0.00647355		3.744	-3.218	-6.266	-0.00676695		4.014	-18.784	-4.087	-0.0051138	1.549	3.049	-1.168	-13.388	-0.25765		3.475	-17.881	-12.381	-0.0104305		3.209	-11.011	2.86	0.00258387		3.477	-17.419	6.317	0.00567972															2.4099	-0.482
3.768	-1.719	-2.74	-0.00642664		3.767	-3.216	-6.264	-0.00676479		4.038	-18.842	-4.145	-0.00518637	1.577	3.077	-1.163	-13.383	-0.257554		3.496	-17.91	-12.41	-0.0104549		3.229	-11.021	2.85	0.00257484		3.498	-17.497	6.239	0.00560959															2.43416	-0.504
3.791	-1.732	-2.753	-0.00645714		3.79	-3.228	-6.276	-0.00677775		4.063	-18.877	-4.18	-0.00523016	1.605	3.105	-1.166	-13.386	-0.257611		3.518	-17.955	-12.455	-0.0104929		3.249	-11.052	2.819	0.00254683		3.52	-17.563	6.173	0.00555025															2.45842	-0.48
3.814	-1.727	-2.748	-0.00644541		3.814	-3.243	-6.291	-0.00679395		4.088	-18.895	-4.198	-0.00525269	1.633	3.133	-1.179	-13.399	-0.257862		3.539	-17.988	-12.488	-0.0105207		3.269	-11.048	2.823	0.00255044		3.541	-17.629	6.107	0.00549091															2.48268	-0.504
3.838	-1.742	-2.763	-0.00648059		3.837	-3.249	-6.297	-0.00680043		4.113	-18.929	-4.232	-0.00529523	1.662	3.162	-1.186	-13.406	-0.257996		3.561	-18.016	-12.516	-0.0105442		3.289	-11.008	2.863	0.00258658		3.563	-17.665	6.071	0.00545854															2.50694	-0.49
3.861	-1.746	-2.767	-0.00648997		3.86	-3.256	-6.304	-0.00680799		4.138	-18.961	-4.264	-0.00533527	1.69	3.19	-1.184	-13.404	-0.257958		3.583	-18.06	-12.56	-0.0105813		3.309	-11.012	2.859	0.00258297		3.585	-17.697	6.039	0.00542977															2.5312	-0.495
3.884	-1.745	-2.766	-0.00648763		3.883	-3.261	-6.309	-0.00681339		4.163	-18.989	-4.292	-0.0053703	1.718	3.218	-1.169	-13.389	-0.257669		3.604	-18.085	-12.585	-0.0106024		3.329	-11.091	2.78	0.0025116		3.606	-17.736	6	0.0053947															2.55546	-0.489
3.907	-1.737	-2.758	-0.00646886		3.907	-3.263	-6.311	-0.00681555		4.188	-19.032	-4.335	-0.00542411	1.746	3.246	-1.202	-13.422	-0.258304		3.626	-18.084	-12.584	-0.0106015		3.349	-11.162	2.709	0.00244745		3.628	-17.751	5.985	0.00538122															2.57991	-0.492
3.931	-1.747	-2.768	-0.00649232		3.93	-3.267	-6.315	-0.00681987		4.213	-19.069	-4.372	-0.0054704	1.775	3.275	-1.207	-13.427	-0.2584		3.647	-18.1	-12.6	-0.010615		3.369	-11.2	2.671	0.00241312		3.649	-17.764	5.972	0.00536953															2.60417	-0.484
3.954	-1.761	-2.782	-0.00652516		3.953	-3.296	-6.344	-0.00685119		4.238	-19.095	-4.398	-0.00550293	1.803	3.303	-1.203	-13.423	-0.258323		3.669	-18.14	-12.64	-0.0106487		3.389	-11.232	2.639	0.00238421		3.671	-17.794	5.942	0.00534255															2.62843	-0.485
3.977	-1.756	-2.777	-0.00651343		3.976	-3.31	-6.358	-0.00686631		4.263	-19.122	-4.425	-0.00553672	1.831	3.331	-1.212	-13.432	-0.258497		3.69	-18.164	-12.664	-0.0106689		3.409	-11.268	2.603	0.00235168		3.693	-17.832	5.904	0.00530839															2.65269	-0.504
4	-1.755	-2.776	-0.00651108		4	-3.302	-6.35	-0.00685767		4.288	-19.148	-4.451	-0.00556925	1.859	3.359	-1.2	-13.42	-0.258266		3.712	-18.172	-12.672	-0.0106757		3.429	-11.284	2.587	0.00233723		3.714	-17.83	5.906	0.00531019															2.67695	-0.504
4.024	-1.754	-2.775	-0.00650874		4.023	-3.3	-6.348	-0.00685551		4.313	-19.176	-4.479	-0.00560428	1.888	3.388	-1.204	-13.424	-0.258343		3.734	-18.199	-12.699	-0.0106984		3.449	-11.295	2.576	0.00232729		3.736	-17.814	5.922	0.00532457															2.70121	-0.491
4.047	-1.761	-2.782	-0.00652516		4.046	-3.307	-6.355	-0.00686307		4.338	-19.214	-4.517	-0.00565183	1.916	3.416	-1.197	-13.417	-0.258208		3.755	-18.228	-12.728	-0.0107228		3.468	-11.294	2.577	0.0023282		3.757	-17.852	5.884	0.00529041															2.72547	-0.492
4.07	-1.761	-2.782	-0.00652516		4.069	-3.318	-6.366	-0.00687495		4.363	-19.24	-4.543	-0.00568436	1.944	3.444	-1.179	-13.399	-0.257862		3.777	-18.259	-12.759	-0.010749		3.488	-11.282	2.589	0.00233904		3.779	-17.906	5.83	0.00524185															2.74991	-0.487
4.093	-1.759	-2.78	-0.00652046		4.093	-3.325	-6.373	-0.0068825		4.387	-19.266	-4.569	-0.0057169	1.972	3.472	-1.206	-13.426	-0.258381		3.798	-18.287	-12.787	-0.0107726		3.508	-11.274	2.597	0.00234626		3.801	-17.935	5.801	0.00521578															2.77417	-0.478
4.117	-1.749	-2.77	-0.00649701		4.116	-3.33	-6.378	-0.0068879		4.412	-19.307	-4.61	-0.0057682	2.001	3.501	-1.206	-13.426	-0.258381		3.82	-18.301	-12.801	-0.0107843		3.528	-11.295	2.576	0.00232729		3.822	-17.954	5.782	0.0051987															2.79843	-0.497
4.14	-1.747	-2.768	-0.00649232		4.139	-3.342	-6.39	-0.00690086		4.437	-19.344	-4.647	-0.00581449	2.029	3.529	-1.208	-13.428	-0.25842		3.841	-18.321	-12.821	-0.0108012		3.548	-11.314	2.557	0.00231013		3.844	-17.992	5.744	0.00516453															2.82269	-0.474
4.163	-1.761	-2.782	-0.00652516		4.162	-3.349	-6.397	-0.00690842		4.462	-19.382	-4.685	-0.00586204	2.057	3.557	-1.226	-13.446	-0.258766		3.863	-18.345	-12.845	-0.0108214		3.568	-11.291	2.58	0.00233091		3.865	-18.029	5.707	0.00513126															2.84695	-0.483
4.186	-1.769	-2.79	-0.00654392		4.186	-3.348	-6.396	-0.00690734		4.487	-19.401	-4.704	-0.00588581	2.085	3.585	-1.218	-13.438	-0.258612		3.885	-18.365	-12.865	-0.0108383		3.588	-11.288	2.583	0.00233362		3.887	-18.067	5.669	0.0050971															2.87121	-0.481
4.21	-1.779	-2.8	-0.00656737		4.209	-3.365	-6.413	-0.0069257		4.512	-19.416	-4.719	-0.00590458	2.114	3.614	-1.195	-13.415	-0.258169		3.906	-18.364	-12.864	-0.0108374		3.608	-11.326	2.545	0.00229928		3.908	-18.099	5.637	0.00506832															2.89547	-0.49
4.233	-1.781	-2.802	-0.00657207		4.232	-3.366	-6.414	-0.00692678		4.537	-19.438	-4.741	-0.00593211	2.142	3.642	-1.182	-13.402	-0.257919		3.928	-18.377	-12.877	-0.0108484		3.628	-11.35	2.521	0.0022776		3.93	-18.111	5.625	0.00505753															2.91973	-0.491
4.256	-1.762	-2.783	-0.0065275		4.255	-3.37	-6.418	-0.0069311		4.562	-19.461	-4.764	-0.00596089	2.17	3.67	-1.179	-13.399	-0.257862		3.949	-18.399	-12.899	-0.0108669		3.648	-11.343	2.528	0.00228393		3.952	-18.141	5.595	0.00503056															2.94417	-0.485
4.279	-1.757	-2.778	-0.00651577		4.279	-3.388	-6.436	-0.00695054		4.587	-19.506	-4.809	-0.00601719	2.198	3.698	-1.22	-13.44	-0.258651		3.971	-18.408	-12.908	-0.0108745		3.668	-11.361	2.51	0.00226766		3.973	-18.208	5.528	0.00497032															2.96843	-0.487
4.303	-1.762	-2.783	-0.0065275		4.302	-3.38	-6.428	-0.0069419		4.612	-19.516	-4.819	-0.0060297	2.227	3.727	-1.23	-13.45	-0.258843		3.993	-18.425	-12.925	-0.0108888		3.688	-11.383	2.488	0.00224779		3.995	-18.177	5.559	0.00499819															2.99269	-0.497
4.326	-1.784	-2.805	-0.0065791		4.325	-3.384	-6.432	-0.00694622		4.637	-19.522	-4.825	-0.00603721	2.255	3.755	-1.236	-13.456	-0.258958		4.014	-18.449	-12.949	-0.010909		3.708	-11.398	2.473	0.00223424		4.016	-18.114	5.622	0.00505484															3.01695	-0.489
4.349	-1.799	-2.82	-0.00661428		4.348	-3.41	-6.458	-0.0069743		4.662	-19.541	-4.844	-0.00606099	2.283	3.783	-1.235	-13.455	-0.258939		4.036	-18.475	-12.975	-0.0109309		3.728	-11.421	2.45	0.00221346		4.038	-18.16	5.576	0.00501348															3.04121	-0.497
4.372	-1.784	-2.805	-0.0065791		4.372	-3.407	-6.455	-0.00697106		4.687	-19.547	-4.85	-0.00606849	2.311	3.811	-1.227	-13.447	-0.258785		4.057	-18.489	-12.989	-0.0109427		3.748	-11.432	2.439	0.00220352		4.06	-18.256	5.48	0.00492716															3.06547	-0.512
4.396	-1.769	-2.79	-0.00654392		4.395	-3.407	-6.455	-0.00697106		4.712	-19.569	-4.872	-0.00609602	2.34	3.84	-1.214	-13.434	-0.258535		4.079	-18.509	-13.009	-0.0109596		3.767	-11.425	2.446	0.00220984		4.081	-18.334	5.402	0.00485703															3.08974	-0.511
4.419	-1.785	-2.806	-0.00658145		4.418	-3.413	-6.461	-0.00697754		4.736	-19.598	-4.901	-0.00613231	2.368	3.868	-1.223	-13.443	-0.258708		4.1	-18.546	-13.046	-0.0109908		3.787	-11.426	2.445	0.00220894		4.103	-18.378	5.358	0.00481747															3.11418	-0.496
4.442	-1.786	-2.807	-0.00658379		4.441	-3.414	-6.462	-0.00697862		4.761	-19.607	-4.91	-0.00614357	2.396	3.896	-1.232	-13.452	-0.258881		4.122	-18.567	-13.067	-0.0110084		3.807	-11.446	2.425	0.00219087		4.124	-18.42	5.316	0.00477971															3.13844	-0.521
4.466	-1.777	-2.798	-0.00656268		4.465	-3.423	-6.471	-0.00698834		4.786	-19.608	-4.911	-0.00614482	2.424	3.924	-1.221	-13.441	-0.25867		4.144	-18.56	-13.06	-0.0110025		3.827	-11.447	2.424	0.00218997		4.146	-18.451	5.285	0.00475183															3.1627	-0.526
4.489	-1.783	-2.804	-0.00657676		4.488	-3.435	-6.483	-0.0070013		4.811	-19.63	-4.933	-0.00617235	2.453	3.953	-1.241	-13.461	-0.259055		4.165	-18.562	-13.062	-0.0110042		3.847	-11.413	2.458	0.00222068		4.168	-18.488	5.248	0.00471857															3.18696	-0.51
4.512	-1.798	-2.819	-0.00661194		4.511	-3.451	-6.499	-0.00701858		4.836	-19.637	-4.94	-0.0061811	2.481	3.981	-1.241	-13.461	-0.259055		4.187	-18.575	-13.075	-0.0110152		3.867	-11.413	2.458	0.00222068		4.189	-18.513	5.223	0.00469609															3.21122	-0.539
4.535	-1.791	-2.812	-0.00659552		4.534	-3.472	-6.52	-0.00704126		4.861	-19.635	-4.938	-0.0061786	2.509	4.009	-1.242	-13.462	-0.259074		4.208	-18.593	-13.093	-0.0110303		3.887	-11.455	2.416	0.00218274		4.211	-18.522	5.214	0.004688															3.23548	-0.543
4.559	-1.785	-2.806	-0.00658145		4.558	-3.479	-6.527	-0.00704882		4.886	-19.649	-4.952	-0.00619612	2.537	4.037	-1.23	-13.45	-0.258843		4.23	-18.594	-13.094	-0.0110312		3.907	-11.496	2.375	0.0021457		4.232	-18.552	5.184	0.00466102															3.25974	-0.528
4.582	-1.768	-2.789	-0.00654157		4.581	-3.48	-6.528	-0.0070499		4.911	-19.656	-4.959	-0.00620488	2.566	4.066	-1.225	-13.445	-0.258747		4.252	-18.592	-13.092	-0.0110295		3.927	-11.535	2.336	0.00211046		4.254	-18.61	5.126	0.00460888															3.284	-0.532
4.605	-1.767	-2.788	-0.00653923		4.604	-3.472	-6.52	-0.00704126		4.936	-19.655	-4.958	-0.00620363	2.594	4.094	-1.234	-13.454	-0.25892		4.273	-18.609	-13.109	-0.0110438		3.947	-11.575	2.296	0.00207433		4.276	-18.63	5.106	0.00459089															3.30844	-0.528
4.628	-1.773	-2.794	-0.0065533		4.627	-3.48	-6.528	-0.0070499		4.961	-19.651	-4.954	-0.00619862	2.622	4.122	-1.241	-13.461	-0.259055		4.295	-18.64	-13.14	-0.0110699		3.967	-11.602	2.269	0.00204993		4.297	-18.597	5.139	0.00462056															3.3327	-0.528
4.652	-1.776	-2.797	-0.00656034		4.651	-3.491	-6.539	-0.00706178		4.986	-19.67	-4.973	-0.00622239	2.65	4.15	-1.233	-13.453	-0.258901		4.316	-18.642	-13.142	-0.0110716		3.987	-11.633	2.238	0.00202192		4.319	-18.632	5.104	0.00458909															3.35696	-0.543
4.675	-1.794	-2.815	-0.00660256		4.674	-3.489	-6.537	-0.00705962		5.011	-19.678	-4.981	-0.0062324	2.679	4.179	-1.233	-13.453	-0.258901		4.338	-18.628	-13.128	-0.0110598		4.007	-11.64	2.231	0.0020156		4.34	-18.7	5.036	0.00452795															3.38122	-0.533
4.698	-1.787	-2.808	-0.00658614		4.697	-3.493	-6.541	-0.00706394		5.036	-19.676	-4.979	-0.0062299	2.707	4.207	-1.222	-13.442	-0.258689		4.359	-18.636	-13.136	-0.0110666		4.027	-11.636	2.235	0.00201921		4.362	-18.744	4.992	0.00448839															3.40548	-0.54
4.721	-1.794	-2.815	-0.00660256		4.72	-3.504	-6.552	-0.00707582		5.061	-19.676	-4.979	-0.0062299	2.735	4.235	-1.207	-13.427	-0.2584		4.381	-18.642	-13.142	-0.0110716		4.047	-11.641	2.23	0.0020147		4.384	-18.78	4.956	0.00445603															3.42974	-0.538
4.745	-1.8	-2.821	-0.00661663		4.744	-3.513	-6.561	-0.00708554		5.085	-19.679	-4.982	-0.00623366	2.763	4.263	-1.196	-13.416	-0.258189		4.403	-18.655	-13.155	-0.0110826		4.066	-11.641	2.23	0.0020147		4.405	-18.814	4.922	0.00442546															3.454	-0.546
4.768	-1.8	-2.821	-0.00661663		4.767	-3.537	-6.585	-0.00711145		5.11	-19.691	-4.994	-0.00624867	2.792	4.292	-1.219	-13.439	-0.258631		4.424	-18.678	-13.178	-0.011102		4.086	-11.634	2.237	0.00202102		4.427	-18.842	4.894	0.00440028															3.47845	-0.557
4.791	-1.808	-2.829	-0.00663539		4.79	-3.552	-6.6	-0.00712765		5.135	-19.689	-4.992	-0.00624617	2.82	4.32	-1.243	-13.463	-0.259093		4.446	-18.695	-13.195	-0.0111163		4.106	-11.638	2.233	0.00201741		4.448	-18.853	4.883	0.00439039															3.50271	-0.558
4.814	-1.797	-2.818	-0.00660959		4.813	-3.549	-6.597	-0.00712441		5.16	-19.688	-4.991	-0.00624492	2.848	4.348	-1.231	-13.451	-0.258862		4.467	-18.702	-13.202	-0.0111222		4.126	-11.64	2.231	0.0020156		4.47	-18.897	4.839	0.00435083															3.52697	-0.547
4.838	-1.785	-2.806	-0.00658145		4.837	-3.548	-6.596	-0.00712333		5.185	-19.675	-4.978	-0.00622865	2.877	4.377	-1.222	-13.442	-0.258689		4.489	-18.723	-13.223	-0.0111399		4.146	-11.635	2.236	0.00202012		4.492	-18.931	4.805	0.00432026															3.55123	-0.557
4.861	-1.789	-2.81	-0.00659083		4.86	-3.552	-6.6	-0.00712765		5.21	-19.663	-4.966	-0.00621364	2.905	4.405	-1.208	-13.428	-0.25842		4.51	-18.737	-13.237	-0.0111517		4.166	-11.643	2.228	0.00201289		4.513	-18.923	4.813	0.00432745															3.57549	-0.549
4.884	-1.789	-2.81	-0.00659083		4.883	-3.557	-6.605	-0.00713305		5.235	-19.673	-4.976	-0.00622615	2.933	4.433	-1.213	-13.433	-0.258516		4.532	-18.72	-13.22	-0.0111373		4.186	-11.665	2.206	0.00199301		4.535	-18.999	4.737	0.00425912															3.59975	-0.565
4.907	-1.79	-2.811	-0.00659317		4.906	-3.557	-6.605	-0.00713305		5.26	-19.681	-4.984	-0.00623616	2.961	4.461	-1.199	-13.419	-0.258246		4.554	-18.718	-13.218	-0.0111357		4.206	-11.683	2.188	0.00197675		4.556	-19.037	4.699	0.00422495															3.62401	-0.565
4.931	-1.799	-2.82	-0.00661428		4.93	-3.577	-6.625	-0.00715465		5.285	-19.675	-4.978	-0.00622865	2.99	4.49	-1.216	-13.436	-0.258574		4.575	-18.75	-13.25	-0.0111626		4.226	-11.69	2.181	0.00197043		4.578	-18.977	4.759	0.0042789															3.64827	-0.575
4.954	-1.806	-2.827	-0.0066307		4.953	-3.604	-6.652	-0.00718381		5.31	-19.657	-4.96	-0.00620613	3.018	4.518	-1.222	-13.442	-0.258689		4.597	-18.775	-13.275	-0.0111837		4.246	-11.695	2.176	0.00196591		4.599	-18.998	4.738	0.00426002															3.67271	-0.561
4.977	-1.795	-2.816	-0.0066049		4.976	-3.598	-6.646	-0.00717733		5.335	-19.65	-4.953	-0.00619737	3.046	4.546	-1.225	-13.445	-0.258747		4.618	-18.768	-13.268	-0.0111778		4.266	-11.695	2.176	0.00196591		4.621	-19.101	4.635	0.00416741															3.69697	-0.584
5	-1.793	-2.814	-0.00660021		4.999	-3.593	-6.641	-0.00717193		5.36	-19.646	-4.949	-0.00619236	3.074	4.574	-1.211	-13.431	-0.258477		4.64	-18.775	-13.275	-0.0111837		4.286	-11.697	2.174	0.0019641		4.643	-19.155	4.581	0.00411886															3.72123	-0.588
5.024	-1.794	-2.815	-0.00660256		5.023	-3.601	-6.649	-0.00718057		5.385	-19.634	-4.937	-0.00617735	3.103	4.603	-1.216	-13.436	-0.258574		4.662	-18.798	-13.298	-0.0112031		4.306	-11.736	2.135	0.00192887		4.664	-19.187	4.549	0.00409008															3.74549	-0.583
5.047	-1.78	-2.801	-0.00656972		5.046	-3.601	-6.649	-0.00718057		5.41	-19.61	-4.913	-0.00614732	3.131	4.631	-1.216	-13.436	-0.258574		4.683	-18.826	-13.326	-0.0112266		4.326	-11.757	2.114	0.0019099		4.686	-19.226	4.51	0.00405502															3.76975	-0.594
5.07	-1.778	-2.799	-0.00656503		5.069	-3.601	-6.649	-0.00718057		5.434	-19.618	-4.921	-0.00615733	3.159	4.659	-1.214	-13.434	-0.258535		4.705	-18.847	-13.347	-0.0112443		4.346	-11.736	2.135	0.00192887		4.707	-19.257	4.479	0.00402715															3.79401	-0.591
5.093	-1.778	-2.799	-0.00656503		5.093	-3.617	-6.665	-0.00719785		5.459	-19.618	-4.921	-0.00615733	3.187	4.687	-1.23	-13.45	-0.258843		4.726	-18.849	-13.349	-0.011246		4.365	-11.713	2.158	0.00194965		4.729	-19.293	4.443	0.00399478															3.81827	-0.606
5.117	-1.794	-2.815	-0.00660256		5.116	-3.628	-6.676	-0.00720973		5.484	-19.629	-4.932	-0.00617109	3.216	4.716	-1.21	-13.43	-0.258458		4.748	-18.846	-13.346	-0.0112435		4.385	-11.744	2.127	0.00192164		4.751	-19.324	4.412	0.00396691															3.84271	-0.607
5.14	-1.795	-2.816	-0.0066049		5.139	-3.636	-6.684	-0.00721837		5.509	-19.63	-4.933	-0.00617235	3.244	4.744	-1.203	-13.423	-0.258323		4.769	-18.848	-13.348	-0.0112452		4.405	-11.755	2.116	0.0019117		4.772	-19.343	4.393	0.00394982															3.86697	-0.593
5.163	-1.788	-2.809	-0.00658848		5.162	-3.64	-6.688	-0.00722269		5.534	-19.63	-4.933	-0.00617235	3.272	4.772	-1.212	-13.432	-0.258497		4.791	-18.882	-13.382	-0.0112738		4.425	-11.728	2.143	0.0019361		4.794	-19.354	4.382	0.00393993															3.89123	-0.614
5.187	-1.792	-2.813	-0.00659787		5.186	-3.639	-6.687	-0.00722161		5.559	-19.631	-4.934	-0.0061736	3.3	4.8	-1.214	-13.434	-0.258535		4.813	-18.879	-13.379	-0.0112713		4.445	-11.757	2.114	0.0019099		4.815	-19.389	4.347	0.00390846															3.91549	-0.607
5.21	-1.787	-2.808	-0.00658614		5.209	-3.644	-6.692	-0.00722701		5.584	-19.61	-4.913	-0.00614732	3.329	4.829	-1.221	-13.441	-0.25867		4.834	-18.89	-13.39	-0.0112806		4.465	-11.826	2.045	0.00184756		4.837	-19.389	4.347	0.00390846															3.93975	-0.611
5.233	-1.789	-2.81	-0.00659083		5.232	-3.654	-6.702	-0.00723781		5.609	-19.593	-4.896	-0.00612605	3.357	4.857	-1.211	-13.431	-0.258477		4.856	-18.921	-13.421	-0.0113067		4.485	-11.864	2.007	0.00181323		4.859	-19.362	4.374	0.00393274															3.96401	-0.594
5.256	-1.787	-2.808	-0.00658614		5.255	-3.663	-6.711	-0.00724753		5.634	-19.597	-4.9	-0.00613105	3.385	4.885	-1.205	-13.425	-0.258362		4.877	-18.931	-13.431	-0.0113151		4.505	-11.888	1.983	0.00179154		4.88	-19.395	4.341	0.00390307															3.98827	-0.637
5.28	-1.775	-2.796	-0.00655799		5.279	-3.656	-6.704	-0.00723997		5.659	-19.606	-4.909	-0.00614232	3.413	4.913	-1.193	-13.413	-0.258131		4.899	-18.94	-13.44	-0.0113227		4.525	-11.902	1.969	0.0017789		4.902	-19.441	4.295	0.00386171															4.01272	-0.624
5.303	-1.775	-2.796	-0.00655799		5.302	-3.666	-6.714	-0.00725077		5.684	-19.612	-4.915	-0.00614982	3.442	4.942	-1.196	-13.416	-0.258189		4.921	-18.958	-13.458	-0.0113378		4.545	-11.915	1.956	0.00176715		4.923	-19.462	4.274	0.00384283															4.03698	-0.642
5.326	-1.795	-2.816	-0.0066049		5.325	-3.682	-6.73	-0.00726805		5.709	-19.606	-4.909	-0.00614232	3.47	4.97	-1.189	-13.409	-0.258054		4.942	-18.988	-13.488	-0.0113631		4.565	-11.924	1.947	0.00175902		4.945	-19.484	4.252	0.00382305															4.06124	-0.627
5.349	-1.801	-2.822	-0.00661898		5.348	-3.681	-6.729	-0.00726697		5.734	-19.604	-4.907	-0.00613981	3.498	4.998	-1.198	-13.418	-0.258227		4.964	-19.022	-13.522	-0.0113918		4.585	-11.922	1.949	0.00176083		4.967	-19.493	4.243	0.00381495															4.0855	-0.634
5.373	-1.811	-2.832	-0.00664243		5.372	-3.702	-6.75	-0.00728965		5.759	-19.598	-4.901	-0.00613231	3.526	5.026	-1.204	-13.424	-0.258343		4.985	-19.036	-13.536	-0.0114036		4.605	-11.92	1.951	0.00176263		4.988	-19.516	4.22	0.00379427															4.10976	-0.622
5.396	-1.805	-2.826	-0.00662836		5.395	-3.691	-6.739	-0.00727777		5.784	-19.607	-4.91	-0.00614357	3.555	5.055	-1.198	-13.418	-0.258227		5.007	-19.053	-13.553	-0.0114179		4.625	-11.931	1.94	0.0017527		5.01	-19.536	4.2	0.00377629															4.13402	-0.642
5.419	-1.786	-2.807	-0.00658379		5.418	-3.673	-6.721	-0.00725833		5.808	-19.626	-4.929	-0.00616734	3.583	5.083	-1.206	-13.426	-0.258381		5.028	-19.068	-13.568	-0.0114305		4.645	-11.938	1.933	0.00174637		5.031	-19.548	4.188	0.0037655															4.15828	-0.63
5.442	-1.784	-2.805	-0.0065791		5.441	-3.695	-6.743	-0.00728209		5.833	-19.643	-4.946	-0.00618861	3.611	5.111	-1.194	-13.414	-0.25815		5.05	-19.09	-13.59	-0.0114491		4.664	-11.958	1.913	0.0017283		5.053	-19.56	4.176	0.00375471															4.18254	-0.637
5.466	-1.792	-2.813	-0.00659787		5.465	-3.707	-6.755	-0.00729504		5.858	-19.657	-4.96	-0.00620613	3.639	5.139	-1.186	-13.406	-0.257996		5.072	-19.117	-13.617	-0.0114718		4.684	-11.945	1.926	0.00174005		5.075	-19.566	4.17	0.00374932															4.20698	-0.642
5.489	-1.797	-2.818	-0.00660959		5.488	-3.708	-6.756	-0.00729612		5.883	-19.668	-4.971	-0.00621989	3.668	5.168	-1.181	-13.401	-0.2579		5.093	-19.118	-13.618	-0.0114726		4.704	-11.908	1.963	0.00177348		5.096	-19.602	4.134	0.00371695															4.23124	-0.65
5.512	-1.788	-2.809	-0.00658848		5.511	-3.707	-6.755	-0.00729504		5.908	-19.661	-4.964	-0.00621113	3.696	5.196	-1.174	-13.394	-0.257765		5.115	-19.145	-13.645	-0.0114954		4.724	-11.916	1.955	0.00176625		5.118	-19.605	4.131	0.00371425															4.2555	-0.652
5.535	-1.795	-2.816	-0.0066049		5.534	-3.719	-6.767	-0.007308		5.933	-19.681	-4.984	-0.00623616	3.724	5.224	-1.184	-13.404	-0.257958		5.136	-19.185	-13.685	-0.0115291		4.744	-11.954	1.917	0.00173192		5.139	-19.53	4.206	0.00378169															4.27976	-0.653
5.559	-1.801	-2.822	-0.00661898		5.558	-3.737	-6.785	-0.00732744		5.958	-19.712	-5.015	-0.00627495	3.752	5.252	-1.168	-13.388	-0.25765		5.158	-19.226	-13.726	-0.0115636		4.764	-11.981	1.89	0.00170752		5.161	-19.522	4.214	0.00378888															4.30402	-0.661
5.582	-1.809	-2.83	-0.00663774		5.581	-3.724	-6.772	-0.0073134		5.983	-19.725	-5.028	-0.00629121	3.781	5.281	-1.147	-13.367	-0.257246		5.18	-19.253	-13.753	-0.0115864		4.784	-11.99	1.881	0.00169939		5.183	-19.596	4.14	0.00372235															4.32828	-0.663
5.605	-1.81	-2.831	-0.00664008		5.604	-3.731	-6.779	-0.00732096		6.008	-19.734	-5.037	-0.00630247	3.809	5.309	-1.145	-13.365	-0.257207		5.201	-19.266	-13.766	-0.0115973		4.804	-11.997	1.874	0.00169307		5.204	-19.646	4.09	0.00367739															4.35254	-0.654
5.628	-1.817	-2.838	-0.0066565		5.627	-3.736	-6.784	-0.00732636		6.033	-19.748	-5.051	-0.00631999	3.837	5.337	-1.156	-13.376	-0.257419		5.223	-19.287	-13.787	-0.011615		4.824	-12.027	1.844	0.00166596		5.226	-19.665	4.071	0.00366031															4.37698	-0.667
5.652	-1.802	-2.823	-0.00662132		5.651	-3.733	-6.781	-0.00732312		6.058	-19.791	-5.094	-0.00637379	3.865	5.365	-1.138	-13.358	-0.257072		5.244	-19.325	-13.825	-0.011647		4.844	-12.059	1.812	0.00163705		5.247	-19.674	4.062	0.00365221															4.40124	-0.672
5.675	-1.801	-2.822	-0.00661898		5.674	-3.737	-6.785	-0.00732744		6.083	-19.813	-5.116	-0.00640132	3.894	5.394	-1.139	-13.359	-0.257092		5.266	-19.361	-13.861	-0.0116774		4.864	-12.076	1.795	0.0016217		5.269	-19.683	4.053	0.00364412															4.4255	-0.667
5.698	-1.819	-2.84	-0.00666119		5.697	-3.733	-6.781	-0.00732312		6.108	-19.817	-5.12	-0.00640633	3.922	5.422	-1.158	-13.378	-0.257457		5.287	-19.393	-13.893	-0.0117043		4.884	-12.079	1.792	0.00161899		5.29	-19.692	4.044	0.00363603															4.44976	-0.674
5.721	-1.819	-2.84	-0.00666119		5.72	-3.732	-6.78	-0.00732204		6.133	-19.85	-5.153	-0.00644762	3.95	5.45	-1.161	-13.381	-0.257515		5.309	-19.418	-13.918	-0.0117254		4.904	-12.078	1.793	0.00161989		5.312	-19.703	4.033	0.00362614															4.47402	-0.665
5.745	-1.813	-2.834	-0.00664712		5.744	-3.738	-6.786	-0.00732852		6.157	-19.884	-5.187	-0.00649016	3.978	5.478	-1.166	-13.386	-0.257611		5.331	-19.461	-13.961	-0.0117616		4.924	-12.094	1.777	0.00160543		5.334	-19.703	4.033	0.00362614															4.49829	-0.746
5.768	-1.822	-2.843	-0.00666823		5.767	-3.747	-6.795	-0.00733824		6.182	-19.898	-5.201	-0.00650768	4.007	5.507	-1.142	-13.362	-0.257149		5.352	-19.504	-14.004	-0.0117978		4.944	-12.126	1.745	0.00157652		5.355	-19.692	4.044	0.00363603															4.52255	-1.307
5.791	-1.82	-2.841	-0.00666354		5.79	-3.752	-6.8	-0.00734364		6.207	-19.922	-5.225	-0.00653771	4.035	5.535	-1.147	-13.367	-0.257246		5.374	-19.523	-14.023	-0.0118138		4.963	-12.119	1.752	0.00158285		5.377	-19.676	4.06	0.00365042															4.54681	-1.109
5.814	-1.813	-2.834	-0.00664712		5.813	-3.762	-6.81	-0.00735444		6.232	-19.963	-5.266	-0.00658901	4.063	5.563	-1.148	-13.368	-0.257265		5.395	-19.546	-14.046	-0.0118332		4.983	-12.088	1.783	0.00161085		5.398	-19.672	4.064	0.00365401															4.57125	-0.97
5.838	-1.811	-2.832	-0.00664243		5.837	-3.753	-6.801	-0.00734472		6.257	-19.996	-5.299	-0.0066303	4.091	5.591	-1.177	-13.397	-0.257823		5.417	-19.572	-14.072	-0.0118551		5.003	-12.121	1.75	0.00158104		5.42	-19.652	4.084	0.00367199															4.59551	-0.854
5.861	-1.803	-2.824	-0.00662367		5.86	-3.757	-6.805	-0.00734904		6.282	-20.026	-5.329	-0.00666783	4.12	5.62	-1.207	-13.427	-0.2584		5.438	-19.598	-14.098	-0.011877		5.023	-12.183	1.688	0.00152503		5.442	-19.644	4.092	0.00367919															4.61977	-0.838
5.884	-1.807	-2.828	-0.00663305		5.883	-3.76	-6.808	-0.00735228		6.307	-20.053	-5.356	-0.00670162	4.148	5.648	-1.231	-13.451	-0.258862		5.46	-19.625	-14.125	-0.0118998		5.043	-12.216	1.655	0.00149521		5.463	-19.683	4.053	0.00364412															4.64403	-0.816
5.908	-1.795	-2.816	-0.0066049		5.906	-3.77	-6.818	-0.00736308		6.332	-20.084	-5.387	-0.00674041	4.176	5.676	-1.246	-13.466	-0.259151		5.482	-19.671	-14.171	-0.0119385		5.063	-12.259	1.612	0.00145636		5.485	-19.709	4.027	0.00362075															4.66829	-0.855
5.931	-1.796	-2.817	-0.00660725		5.93	-3.78	-6.828	-0.00737388		6.357	-20.114	-5.417	-0.00677794	4.204	5.704	-1.266	-13.486	-0.259536		5.503	-19.701	-14.201	-0.0119638		5.083	-12.301	1.57	0.00141842		5.506	-19.713	4.023	0.00361715															4.69255	-0.858
5.954	-1.8	-2.821	-0.00661663		5.953	-3.8	-6.848	-0.00739548		6.382	-20.123	-5.426	-0.0067892	4.233	5.733	-1.27	-13.49	-0.259613		5.525	-19.73	-14.23	-0.0119882		5.103	-12.335	1.536	0.0013877		5.528	-19.712	4.024	0.00361805															4.71681	-0.816
5.977	-1.801	-2.822	-0.00661898		5.976	-3.812	-6.86	-0.00740844		6.407	-20.147	-5.45	-0.00681923	4.261	5.761	-1.276	-13.496	-0.259728		5.546	-19.768	-14.268	-0.0120202		5.123	-12.359	1.512	0.00136602		5.55	-19.709	4.027	0.00362075															4.74125	-0.811
6.001	-1.808	-2.829	-0.00663539		5.999	-3.807	-6.855	-0.00740304		6.432	-20.193	-5.496	-0.00687679	4.289	5.789	-1.292	-13.512	-0.260036		5.568	-19.813	-14.313	-0.0120582		5.143	-12.383	1.488	0.00134434		5.571	-19.701	4.035	0.00362794															4.76551	-0.791
6.024	-1.817	-2.838	-0.0066565		6.023	-3.795	-6.843	-0.00739008		6.457	-20.22	-5.523	-0.00691057	4.317	5.817	-1.309	-13.529	-0.260363		5.59	-19.862	-14.362	-0.0120994		5.163	-12.411	1.46	0.00131904		5.593	-19.709	4.027	0.00362075															4.78977	-0.78
6.047	-1.817	-2.838	-0.0066565		6.046	-3.812	-6.86	-0.00740844		6.482	-20.239	-5.542	-0.00693435	4.346	5.846	-1.316	-13.536	-0.260498		5.611	-19.906	-14.406	-0.0121365		5.183	-12.438	1.433	0.00129465		5.614	-19.707	4.029	0.00362254															4.81403	-0.755
6.07	-1.805	-2.826	-0.00662836		6.069	-3.807	-6.855	-0.00740304		6.506	-20.289	-5.592	-0.00699691	4.374	5.874	-1.334	-13.554	-0.260844		5.633	-19.922	-14.422	-0.01215		5.203	-12.449	1.422	0.00128471		5.636	-19.699	4.037	0.00362974															4.83829	-0.764
6.094	-1.805	-2.826	-0.00662836		6.092	-3.795	-6.843	-0.00739008		6.531	-20.331	-5.634	-0.00704946	4.402	5.902	-1.319	-13.539	-0.260556		5.654	-19.934	-14.434	-0.0121601		5.223	-12.483	1.388	0.00125399		5.658	-19.72	4.016	0.00361085															4.86255	-0.747
6.117	-1.814	-2.835	-0.00664947		6.116	-3.81	-6.858	-0.00740628		6.556	-20.356	-5.659	-0.00708074	4.43	5.93	-1.329	-13.549	-0.260748		5.676	-19.974	-14.474	-0.0121938		5.243	-12.495	1.376	0.00124315		5.679	-19.716	4.02	0.00361445															4.88681	-0.753
6.14	-1.829	-2.85	-0.00668465		6.139	-3.819	-6.867	-0.007416		6.581	-20.401	-5.704	-0.00713705	4.459	5.959	-1.349	-13.569	-0.261133		5.697	-20.028	-14.528	-0.0122393		5.262	-12.499	1.372	0.00123954		5.701	-19.651	4.085	0.00367289															4.91107	-0.747
6.163	-1.838	-2.859	-0.00670576		6.162	-3.826	-6.874	-0.00742356		6.606	-20.433	-5.736	-0.00717709	4.487	5.987	-1.359	-13.579	-0.261326		5.719	-20.07	-14.57	-0.0122747		5.282	-12.538	1.333	0.0012043		5.722	-19.634	4.102	0.00368818															4.93552	-0.744
6.187	-1.837	-2.858	-0.00670341		6.185	-3.819	-6.867	-0.007416		6.631	-20.472	-5.775	-0.00722589	4.515	6.015	-1.364	-13.584	-0.261422		5.741	-20.102	-14.602	-0.0123016		5.302	-12.597	1.274	0.001151		5.744	-19.692	4.044	0.00363603															4.95978	-0.755
6.21	-1.827	-2.848	-0.00667996		6.209	-3.814	-6.862	-0.0074106		6.656	-20.504	-5.807	-0.00726593	4.543	6.043	-1.349	-13.569	-0.261133		5.762	-20.127	-14.627	-0.0123227		5.322	-12.646	1.225	0.00110673		5.766	-19.728	4.008	0.00360366															4.98404	-0.719
6.233	-1.826	-2.847	-0.00667761		6.232	-3.821	-6.869	-0.00741816		6.681	-20.536	-5.839	-0.00730596	4.572	6.072	-1.352	-13.572	-0.261191		5.784	-20.148	-14.648	-0.0123404		5.342	-12.694	1.177	0.00106336		5.787	-19.746	3.99	0.00358748															5.0083	-0.706
6.256	-1.82	-2.841	-0.00666354		6.255	-3.83	-6.878	-0.00742788		6.706	-20.562	-5.865	-0.0073385	4.6	6.1	-1.316	-13.536	-0.260498		5.805	-20.202	-14.702	-0.0123859		5.362	-12.717	1.154	0.00104258		5.809	-19.763	3.973	0.00357219															5.03256	-0.705
6.28	-1.812	-2.833	-0.00664478		6.278	-3.828	-6.876	-0.00742572		6.731	-20.601	-5.904	-0.00738729	4.628	6.128	-1.326	-13.546	-0.260691		5.827	-20.235	-14.735	-0.0124137		5.382	-12.747	1.124	0.00101548		5.83	-19.769	3.967	0.0035668															5.05682	-0.68
6.303	-1.805	-2.826	-0.00662836		6.302	-3.835	-6.883	-0.00743328		6.756	-20.632	-5.935	-0.00742608	4.656	6.156	-1.329	-13.549	-0.260748		5.849	-20.256	-14.756	-0.0124314		5.402	-12.785	1.086	0.000981149		5.852	-19.776	3.96	0.0035605															5.08108	-0.673
6.326	-1.81	-2.831	-0.00664008		6.325	-3.843	-6.891	-0.00744192		6.781	-20.66	-5.963	-0.00746112	4.685	6.185	-1.323	-13.543	-0.260633		5.87	-20.285	-14.785	-0.0124558		5.422	-12.817	1.054	0.000952238		5.874	-19.78	3.956	0.00355691															5.10552	-0.645
6.349	-1.815	-2.836	-0.00665181		6.348	-3.846	-6.894	-0.00744516		6.806	-20.681	-5.984	-0.00748739	4.713	6.213	-1.317	-13.537	-0.260517		5.892	-20.303	-14.803	-0.012471		5.442	-12.849	1.022	0.000923328		5.895	-19.788	3.948	0.00354971															5.12978	-0.604
6.373	-1.825	-2.846	-0.00667527		6.371	-3.847	-6.895	-0.00744624		6.831	-20.712	-6.015	-0.00752618	4.741	6.241	-1.306	-13.526	-0.260306		5.913	-20.348	-14.848	-0.0125089		5.462	-12.895	0.976	0.000881769		5.917	-19.784	3.952	0.00355331															5.15404	-0.588
6.396	-1.83	-2.851	-0.00668699		6.395	-3.84	-6.888	-0.00743868		6.855	-20.75	-6.053	-0.00757373	4.769	6.269	-1.318	-13.538	-0.260537		5.935	-20.379	-14.879	-0.012535		5.482	-12.94	0.931	0.000841114		5.938	-19.794	3.942	0.00354432															5.1783	-0.556
6.419	-1.834	-2.855	-0.00669638		6.418	-3.843	-6.891	-0.00744192		6.88	-20.786	-6.089	-0.00761877	4.798	6.298	-1.319	-13.539	-0.260556		5.956	-20.394	-14.894	-0.0125476		5.502	-13.001	0.87	0.000786003		5.96	-19.814	3.922	0.00352634															5.20256	-0.51
6.442	-1.826	-2.847	-0.00667761		6.441	-3.854	-6.902	-0.0074538		6.905	-20.808	-6.111	-0.0076463	4.826	6.326	-1.297	-13.517	-0.260132		5.978	-20.433	-14.933	-0.0125805		5.522	-13.043	0.828	0.000748058		5.981	-19.76	3.976	0.00357489															5.22682	-0.478
6.466	-1.821	-2.842	-0.00666588		6.464	-3.86	-6.908	-0.00746028		6.93	-20.839	-6.142	-0.00768509	4.854	6.354	-1.297	-13.517	-0.260132		6	-20.467	-14.967	-0.0126091		5.542	-13.04	0.831	0.000750768		6.003	-19.76	3.976	0.00357489															5.25108	-0.41
6.489	-1.823	-2.844	-0.00667058		6.488	-3.871	-6.919	-0.00747216		6.955	-20.87	-6.173	-0.00772388	4.882	6.382	-1.312	-13.532	-0.260421		6.021	-20.512	-15.012	-0.012647		5.561	-13.089	0.782	0.000706499		6.025	-19.798	3.938	0.00354072															5.27534	-0.376
6.512	-1.814	-2.835	-0.00664947		6.511	-3.855	-6.903	-0.00745488		6.98	-20.877	-6.18	-0.00773264	4.911	6.411	-1.297	-13.517	-0.260132		6.043	-20.542	-15.042	-0.0126723		5.581	-13.178	0.693	0.000626092		6.046	-19.808	3.928	0.00353173															5.29978	-0.303
6.535	-1.805	-2.826	-0.00662836		6.534	-3.863	-6.911	-0.00746352		7.005	-20.902	-6.205	-0.00776392	4.939	6.439	-1.273	-13.493	-0.259671		6.064	-20.586	-15.086	-0.0127094		5.601	-13.254	0.617	0.00055743		6.068	-19.814	3.922	0.00352634															5.32404	-0.2
6.559	-1.81	-2.831	-0.00664008		6.557	-3.881	-6.929	-0.00748296		7.03	-20.931	-6.234	-0.0078002	4.967	6.467	-1.276	-13.496	-0.259728		6.086	-20.635	-15.135	-0.0127507		5.621	-13.319	0.552	0.000498705		6.089	-19.846	3.89	0.00349757															5.3483	-0.138
6.582	-1.82	-2.841	-0.00666354		6.581	-3.879	-6.927	-0.0074808		7.055	-20.951	-6.254	-0.00782523	4.995	6.495	-1.271	-13.491	-0.259632		6.108	-20.66	-15.16	-0.0127717		5.641	-13.383	0.488	0.000440884		6.111	-19.871	3.865	0.00347509															5.37256	-0.025
6.605	-1.832	-2.853	-0.00669169		6.604	-3.874	-6.922	-0.0074754		7.08	-20.968	-6.271	-0.0078465	5.024	6.524	-1.273	-13.493	-0.259671		6.129	-20.661	-15.161	-0.0127726		5.661	-13.43	0.441	0.000398422		6.133	-19.885	3.851	0.0034625															5.39682	0.065
6.629	-1.831	-2.852	-0.00668934		6.627	-3.881	-6.929	-0.00748296		7.105	-20.986	-6.289	-0.00786902	5.052	6.552	-1.268	-13.488	-0.259574		6.151	-20.673	-15.173	-0.0127827		5.681	-13.474	0.397	0.00035867		6.154	-19.899	3.837	0.00344991															5.42108	0.212
6.652	-1.83	-2.851	-0.00668699		6.65	-3.874	-6.922	-0.0074754		7.13	-21.033	-6.336	-0.00792783	5.08	6.58	-1.262	-13.482	-0.259459		6.172	-20.708	-15.208	-0.0128122		5.701	-13.515	0.356	0.000321629		6.176	-19.907	3.829	0.00344272															5.44534	0.366
6.675	-1.827	-2.848	-0.00667996		6.674	-3.879	-6.927	-0.0074808		7.155	-21.06	-6.363	-0.00796161	5.108	6.608	-1.238	-13.458	-0.258997		6.194	-20.74	-15.24	-0.0128391		5.721	-13.545	0.326	0.000294525		6.197	-19.904	3.832	0.00344542															5.46979	0.565
6.698	-1.82	-2.841	-0.00666354		6.697	-3.899	-6.947	-0.00750239		7.18	-21.091	-6.394	-0.0080004	5.137	6.637	-1.211	-13.431	-0.258477		6.215	-20.749	-15.249	-0.0128467		5.741	-13.578	0.293	0.000264711		6.219	-19.936	3.8	0.00341665															5.49405	0.776
6.722	-1.809	-2.83	-0.00663774		6.72	-3.902	-6.95	-0.00750563		7.204	-21.111	-6.414	-0.00802543	5.165	6.665	-1.193	-13.413	-0.258131		6.237	-20.783	-15.283	-0.0128753		5.761	-13.61	0.261	0.000235801		6.241	-19.934	3.802	0.00341844															5.51831	1.021
6.745	-1.809	-2.83	-0.00663774		6.744	-3.897	-6.945	-0.00750023		7.229	-21.142	-6.445	-0.00806421	5.193	6.693	-1.219	-13.439	-0.258631		6.259	-20.826	-15.326	-0.0129116		5.781	-13.65	0.221	0.000199663		6.262	-19.882	3.854	0.0034652															5.54257	1.356
6.768	-1.821	-2.842	-0.00666588		6.767	-3.902	-6.95	-0.00750563		7.254	-21.172	-6.475	-0.00810175	5.221	6.721	-1.199	-13.419	-0.258246		6.28	-20.864	-15.364	-0.0129436		5.801	-13.681	0.19	0.000171656		6.284	-19.883	3.853	0.0034643															5.56683	1.789
6.791	-1.816	-2.837	-0.00665416		6.79	-3.914	-6.962	-0.00751859		7.279	-21.198	-6.501	-0.00813428	5.25	6.75	-1.219	-13.439	-0.258631		6.302	-20.898	-15.398	-0.0129722		5.821	-13.691	0.18	0.000162621		6.305	-19.954	3.782	0.00340046															5.59109	2.231
6.815	-1.8	-2.821	-0.00661663		6.813	-3.923	-6.971	-0.00752831		7.304	-21.201	-6.504	-0.00813804	5.278	6.778	-1.225	-13.445	-0.258747		6.323	-20.922	-15.422	-0.0129924		5.841	-13.735	0.136	0.000122869		6.327	-20.03	3.706	0.00333213															5.61535	2.781
6.838	-1.797	-2.818	-0.00660959		6.837	-3.92	-6.968	-0.00752507		7.329	-21.225	-6.528	-0.00816807	5.306	6.806	-1.197	-13.417	-0.258208		6.345	-20.951	-15.451	-0.0130169		5.861	-13.797	0.074	6.68554e-05		6.349	-20.069	3.667	0.00329706															5.63979	3.518
6.861	-1.817	-2.838	-0.0066565		6.86	-3.923	-6.971	-0.00752831		7.354	-21.266	-6.569	-0.00821937	5.334	6.834	-1.169	-13.389	-0.257669		6.366	-20.983	-15.483	-0.0130438		5.88	-13.825	0.046	4.15588e-05		6.37	-20.079	3.657	0.00328807															5.66405	4.306
6.884	-1.827	-2.848	-0.00667996		6.883	-3.922	-6.97	-0.00752723		7.379	-21.284	-6.587	-0.00824189	5.363	6.863	-1.157	-13.377	-0.257438		6.388	-21.012	-15.512	-0.0130683		5.9	-13.853	0.018	1.62621e-05		6.392	-20.1	3.636	0.00326919															5.68831	5.278
6.908	-1.822	-2.843	-0.00666823		6.906	-3.928	-6.976	-0.00753371		7.404	-21.303	-6.606	-0.00826566	5.391	6.891	-1.162	-13.382	-0.257534		6.41	-21.041	-15.541	-0.0130927		5.92	-13.892	-0.021	-1.89725e-05		6.413	-20.129	3.607	0.00324312															5.71257	6.425
6.931	-1.809	-2.83	-0.00663774		6.93	-3.927	-6.975	-0.00753263		7.429	-21.322	-6.625	-0.00828944	5.419	6.919	-1.165	-13.385	-0.257592		6.431	-21.082	-15.582	-0.0131272		5.94	-13.919	-0.048	-4.33657e-05		6.435	-20.134	3.602	0.00323862															5.73683	7.664
6.954	-1.809	-2.83	-0.00663774		6.953	-3.939	-6.987	-0.00754559		7.454	-21.348	-6.651	-0.00832197	5.447	6.947	-1.163	-13.383	-0.257554		6.453	-21.101	-15.601	-0.0131432		5.96	-13.949	-0.078	-7.04692e-05		6.457	-20.142	3.594	0.00323143															5.76109	9.126
6.977	-1.814	-2.835	-0.00664947		6.976	-3.946	-6.994	-0.00755315		7.479	-21.364	-6.667	-0.00834199	5.476	6.976	-1.166	-13.386	-0.257611		6.474	-21.106	-15.606	-0.0131475		5.98	-13.987	-0.116	-0.0001048		6.478	-20.151	3.585	0.00322334															5.78535	10.835
7.001	-1.817	-2.838	-0.0066565		6.999	-3.961	-7.009	-0.00756935		7.504	-21.391	-6.694	-0.00837577	5.504	7.004	-1.143	-13.363	-0.257169		6.496	-21.117	-15.617	-0.0131567		6	-14	-0.129	-0.000116545		6.5	-20.184	3.552	0.00319366															5.80961	12.701
7.024	-1.811	-2.832	-0.00664243		7.023	-3.957	-7.005	-0.00756503		7.529	-21.407	-6.71	-0.00839579	5.532	7.032	-1.112	-13.332	-0.256572		6.518	-21.142	-15.642	-0.0131778		6.02	-13.996	-0.125	-0.000112931		6.521	-20.22	3.516	0.0031613															5.83405	14.771
7.047	-1.803	-2.824	-0.00662367		7.046	-3.968	-7.016	-0.00757691		7.553	-21.422	-6.725	-0.00841456	5.56	7.06	-1.106	-13.326	-0.256457		6.539	-21.177	-15.677	-0.0132073		6.04	-14.015	-0.144	-0.000130097		6.543	-20.195	3.541	0.00318377															5.85831	17.314
7.07	-1.801	-2.822	-0.00661898		7.069	-3.963	-7.011	-0.00757151		7.578	-21.448	-6.751	-0.00844709	5.589	7.089	-1.107	-13.327	-0.256476		6.561	-21.211	-15.711	-0.0132359		6.06	-14.05	-0.179	-0.000161718		6.565	-20.198	3.538	0.00318108															5.88257	19.98
7.094	-1.801	-2.822	-0.00661898		7.092	-3.943	-6.991	-0.00754991		7.603	-21.47	-6.773	-0.00847462	5.617	7.117	-1.081	-13.301	-0.255976		6.582	-21.228	-15.728	-0.0132502		6.08	-14.069	-0.198	-0.000178883		6.586	-20.237	3.499	0.00314601															5.90684	23.296
7.117	-1.794	-2.815	-0.00660256		7.116	-3.957	-7.005	-0.00756503		7.628	-21.503	-6.806	-0.00851591	5.645	7.145	-1.078	-13.298	-0.255918		6.604	-21.25	-15.75	-0.0132688		6.1	-14.053	-0.182	-0.000164428		6.608	-20.276	3.46	0.00311095															5.9311	26.98
7.14	-1.779	-2.8	-0.00656737		7.139	-3.963	-7.011	-0.00757151		7.653	-21.504	-6.807	-0.00851716	5.673	7.173	-1.052	-13.272	-0.255417		6.625	-21.289	-15.789	-0.0133016		6.12	-14.055	-0.184	-0.000166235		6.629	-20.308	3.428	0.00308217															5.95536	31.098
7.163	-1.782	-2.803	-0.00657441		7.162	-3.962	-7.01	-0.00757043		7.678	-21.509	-6.812	-0.00852342	5.702	7.202	-1.024	-13.244	-0.254879		6.647	-21.32	-15.82	-0.0133277		6.14	-14.104	-0.233	-0.000210504		6.651	-20.328	3.408	0.00306419															5.97962	35.776
7.187	-1.785	-2.806	-0.00658145		7.185	-3.958	-7.006	-0.00756611		7.703	-21.553	-6.856	-0.00857847	5.73	7.23	-1.02	-13.24	-0.254802		6.669	-21.325	-15.825	-0.013332		6.16	-14.146	-0.275	-0.000248449		6.672	-20.378	3.358	0.00301924															6.00406	41.594
7.21	-1.795	-2.816	-0.0066049		7.209	-3.957	-7.005	-0.00756503		7.728	-21.571	-6.874	-0.00860099	5.758	7.258	-1.003	-13.223	-0.254474		6.69	-21.347	-15.847	-0.0133505		6.179	-14.196	-0.325	-0.000293622		6.694	-20.417	3.319	0.00298417															6.02832	47.373
7.233	-1.798	-2.819	-0.00661194		7.232	-3.956	-7.004	-0.00756395		7.753	-21.583	-6.886	-0.00861601	5.787	7.287	-0.984	-13.204	-0.254109		6.712	-21.368	-15.868	-0.0133682		6.199	-14.223	-0.352	-0.000318015		6.716	-20.423	3.313	0.00297878															6.05258	53.764
7.256	-1.792	-2.813	-0.00659787		7.255	-3.976	-7.024	-0.00758555		7.778	-21.604	-6.907	-0.00864228	5.815	7.315	-0.983	-13.203	-0.25409		6.733	-21.378	-15.878	-0.0133766		6.219	-14.239	-0.368	-0.00033247		6.737	-20.444	3.292	0.00295989															6.07684	60.94
7.28	-1.796	-2.817	-0.00660725		7.278	-3.984	-7.032	-0.00759419		7.803	-21.623	-6.926	-0.00866606	5.843	7.343	-0.961	-13.181	-0.253666		6.755	-21.386	-15.886	-0.0133833		6.239	-14.242	-0.371	-0.000335181		6.759	-20.462	3.274	0.00294371															6.1011	68.349
7.303	-1.787	-2.808	-0.00658614		7.302	-3.982	-7.03	-0.00759203		7.828	-21.636	-6.939	-0.00868232	5.871	7.371	-0.942	-13.162	-0.2533		6.777	-21.401	-15.901	-0.013396		6.259	-14.263	-0.392	-0.000354153		6.78	-20.495	3.241	0.00291404															6.12536	76.121
7.326	-1.779	-2.8	-0.00656737		7.325	-3.993	-7.041	-0.00760391		7.853	-21.655	-6.958	-0.0087061	5.9	7.4	-0.921	-13.141	-0.252896		6.798	-21.419	-15.919	-0.0134111		6.279	-14.268	-0.397	-0.00035867		6.802	-20.51	3.226	0.00290055															6.14962	83.723
7.35	-1.777	-2.798	-0.00656268		7.348	-3.984	-7.032	-0.00759419		7.878	-21.678	-6.981	-0.00873488	5.928	7.428	-0.918	-13.138	-0.252839		6.82	-21.448	-15.948	-0.0134356		6.299	-14.248	-0.377	-0.000340601		6.824	-20.458	3.278	0.00294731															6.17388	91.168
7.373	-1.771	-2.792	-0.00654861		7.371	-3.961	-7.009	-0.00756935		7.902	-21.706	-7.009	-0.00876991	5.956	7.456	-0.905	-13.125	-0.252588		6.841	-21.487	-15.987	-0.0134684		6.319	-14.236	-0.365	-0.00032976		6.845	-20.456	3.28	0.0029491															6.19832	98.313
7.396	-1.773	-2.794	-0.0065533		7.395	-3.955	-7.003	-0.00756287		7.927	-21.703	-7.006	-0.00876616	5.984	7.484	-0.869	-13.089	-0.251896		6.863	-21.513	-16.013	-0.0134903		6.339	-14.226	-0.355	-0.000320725		6.867	-20.542	3.194	0.00287178															6.22258	105.689
7.419	-1.78	-2.801	-0.00656972		7.418	-3.98	-7.028	-0.00758987		7.952	-21.7	-7.003	-0.0087624	6.013	7.513	-0.844	-13.064	-0.251414		6.884	-21.549	-16.049	-0.0135207		6.359	-14.215	-0.344	-0.000310787		6.888	-20.623	3.113	0.00279895															6.24684	111.196
7.443	-1.768	-2.789	-0.00654157		7.441	-4.005	-7.053	-0.00761687		7.977	-21.732	-7.035	-0.00880244	6.041	7.541	-0.83	-13.05	-0.251145		6.906	-21.574	-16.074	-0.0135417		6.379	-14.182	-0.311	-0.000280973		6.91	-20.661	3.075	0.00276479															6.2711	116.314
7.466	-1.757	-2.778	-0.00651577		7.464	-4	-7.048	-0.00761147		8.002	-21.753	-7.056	-0.00882872	6.069	7.569	-0.814	-13.034	-0.250837		6.928	-21.594	-16.094	-0.0135586		6.399	-14.161	-0.29	-0.000262001		6.932	-20.684	3.052	0.00274411															6.29536	120.589
7.489	-1.739	-2.76	-0.00647355		7.488	-3.994	-7.042	-0.00760499		8.027	-21.758	-7.061	-0.00883497	6.097	7.597	-0.787	-13.007	-0.250318		6.949	-21.596	-16.096	-0.0135603		6.419	-14.178	-0.307	-0.00027736		6.953	-20.708	3.028	0.00272253															6.31962	124.256
7.512	-1.75	-2.771	-0.00649935		7.511	-3.999	-7.047	-0.00761039		8.052	-21.775	-7.078	-0.00885625	6.126	7.626	-0.77	-12.99	-0.24999		6.971	-21.604	-16.104	-0.013567		6.439	-14.199	-0.328	-0.000296332		6.975	-20.733	3.003	0.00270005															6.34388	126.295
7.536	-1.768	-2.789	-0.00654157		7.534	-3.989	-7.037	-0.00759959		8.077	-21.789	-7.092	-0.00887376	6.154	7.654	-0.74	-12.96	-0.249413		6.992	-21.639	-16.139	-0.0135965		6.459	-14.197	-0.326	-0.000294525		6.996	-20.752	2.984	0.00268297															6.36833	127.57
7.559	-1.749	-2.77	-0.00649701		7.557	-3.988	-7.036	-0.00759851		8.102	-21.818	-7.121	-0.00891005	6.182	7.682	-0.71	-12.93	-0.248836		7.014	-21.661	-16.161	-0.013615		6.478	-14.194	-0.323	-0.000291815		7.018	-20.781	2.955	0.00265689															6.39259	127.778
7.582	-1.739	-2.76	-0.00647355		7.581	-4.003	-7.051	-0.00761471		8.127	-21.838	-7.141	-0.00893507	6.21	7.71	-0.695	-12.915	-0.248547		7.036	-21.68	-16.18	-0.013631		6.498	-14.203	-0.332	-0.000299946		7.04	-20.796	2.94	0.0026434															6.41685	127.426
7.605	-1.759	-2.78	-0.00652046		7.604	-3.999	-7.047	-0.00761039		8.152	-21.851	-7.154	-0.00895134	6.239	7.739	-0.673	-12.893	-0.248124		7.057	-21.704	-16.204	-0.0136512		6.518	-14.215	-0.344	-0.000310787		7.061	-20.801	2.935	0.00263891															6.44111	126.047
7.629	-1.766	-2.787	-0.00653688		7.627	-4.005	-7.053	-0.00761687		8.177	-21.851	-7.154	-0.00895134	6.267	7.767	-0.635	-12.855	-0.247392		7.079	-21.708	-16.208	-0.0136546		6.538	-14.211	-0.34	-0.000307174		7.083	-20.821	2.915	0.00262093															6.46537	123.936
7.652	-1.76	-2.781	-0.00652281		7.65	-4.025	-7.073	-0.00763847		8.202	-21.868	-7.171	-0.00897261	6.295	7.795	-0.604	-12.824	-0.246796		7.1	-21.732	-16.232	-0.0136748		6.558	-14.191	-0.32	-0.000289105		7.104	-20.804	2.932	0.00263621															6.48963	121.263
7.675	-1.768	-2.789	-0.00654157		7.674	-4.026	-7.074	-0.00763955		8.227	-21.888	-7.191	-0.00899764	6.323	7.823	-0.569	-12.789	-0.246122		7.122	-21.758	-16.258	-0.0136967		6.578	-14.165	-0.294	-0.000265615		7.126	-20.811	2.925	0.00262992															6.51389	118.055
7.698	-1.753	-2.774	-0.00650639		7.697	-4.024	-7.072	-0.00763739		8.251	-21.871	-7.174	-0.00897636	6.352	7.852	-0.553	-12.773	-0.245814		7.143	-21.768	-16.268	-0.0137052		6.598	-14.15	-0.279	-0.000252063		7.148	-20.855	2.881	0.00259036															6.53815	114.478
7.722	-1.764	-2.785	-0.00653219		7.72	-4.05	-7.098	-0.00766547		8.276	-21.881	-7.184	-0.00898888	6.38	7.88	-0.514	-12.734	-0.245064		7.165	-21.765	-16.265	-0.0137026		6.618	-14.132	-0.261	-0.000235801		7.169	-20.881	2.855	0.00256698															6.56259	110.798
7.745	-1.765	-2.786	-0.00653454		7.743	-4.049	-7.097	-0.00766439		8.301	-21.912	-7.215	-0.00902766	6.408	7.908	-0.507	-12.727	-0.244929		7.187	-21.783	-16.283	-0.0137178		6.638	-14.111	-0.24	-0.000216828		7.191	-20.897	2.839	0.00255259															6.58685	106.534
7.768	-1.762	-2.783	-0.0065275		7.767	-4.042	-7.09	-0.00765683		8.326	-21.929	-7.232	-0.00904894	6.436	7.936	-0.477	-12.697	-0.244352		7.208	-21.816	-16.316	-0.0137456		6.658	-14.073	-0.202	-0.000182497		7.212	-20.922	2.814	0.00253012															6.61111	102.358
7.791	-1.771	-2.792	-0.00654861		7.79	-4.027	-7.075	-0.00764063		8.351	-21.953	-7.256	-0.00907897	6.465	7.965	-0.454	-12.674	-0.243909		7.23	-21.84	-16.34	-0.0137658		6.678	-14.03	-0.159	-0.000143649		7.234	-20.953	2.783	0.00250224															6.63537	98.009
7.815	-1.755	-2.776	-0.00651108		7.813	-4.021	-7.069	-0.00763415		8.376	-21.978	-7.281	-0.00911025	6.493	7.993	-0.414	-12.634	-0.243139		7.251	-21.845	-16.345	-0.01377		6.698	-14.044	-0.173	-0.000156297		7.256	-20.992	2.744	0.00246718															6.65963	93.867
7.838	-1.751	-2.772	-0.0065017		7.836	-4.018	-7.066	-0.00763091		8.401	-21.985	-7.288	-0.00911901	6.521	8.021	-0.392	-12.612	-0.242716		7.273	-21.857	-16.357	-0.0137801		6.718	-14.097	-0.226	-0.00020418		7.277	-21.004	2.732	0.00245639															6.68389	89.6
7.861	-1.75	-2.771	-0.00649935		7.86	-4.028	-7.076	-0.00764171		8.426	-21.997	-7.3	-0.00913402	6.549	8.049	-0.369	-12.589	-0.242273		7.294	-21.875	-16.375	-0.0137953		6.738	-14.134	-0.263	-0.000237608		7.299	-21.005	2.731	0.00245549															6.70815	85.781
7.884	-1.75	-2.771	-0.00649935		7.883	-4.04	-7.088	-0.00765467		8.451	-22.01	-7.313	-0.00915029	6.578	8.078	-0.334	-12.554	-0.2416		7.316	-21.896	-16.396	-0.013813		6.758	-14.127	-0.256	-0.000231284		7.32	-21.008	2.728	0.00245279															6.73259	81.682
7.908	-1.753	-2.774	-0.00650639		7.906	-4.032	-7.08	-0.00764603		8.476	-22.023	-7.326	-0.00916655	6.606	8.106	-0.311	-12.531	-0.241157		7.338	-21.908	-16.408	-0.0138231		6.777	-14.116	-0.245	-0.000221346		7.342	-21.031	2.705	0.00243211															6.75685	78.301
7.931	-1.761	-2.782	-0.00652516		7.929	-4.031	-7.079	-0.00764495		8.501	-22.037	-7.34	-0.00918407	6.634	8.134	-0.284	-12.504	-0.240637		7.359	-21.914	-16.414	-0.0138282		6.797	-14.103	-0.232	-0.000209601		7.363	-21.038	2.698	0.00242582															6.78111	75.026
7.954	-1.755	-2.776	-0.00651108		7.953	-4.044	-7.092	-0.00765899		8.526	-22.059	-7.362	-0.0092116	6.662	8.162	-0.249	-12.469	-0.239964		7.381	-21.932	-16.432	-0.0138433		6.817	-14.09	-0.219	-0.000197856		7.385	-20.981	2.755	0.00247707															6.80537	72.122
7.977	-1.763	-2.784	-0.00652985		7.976	-4.039	-7.087	-0.00765359		8.551	-22.066	-7.369	-0.00922036	6.691	8.191	-0.205	-12.425	-0.239117		7.402	-21.947	-16.447	-0.013856		6.837	-14.082	-0.211	-0.000190628		7.407	-20.967	2.769	0.00248966															6.82963	69.124
8.001	-1.754	-2.775	-0.00650874		7.999	-4.046	-7.094	-0.00766115		8.576	-22.065	-7.368	-0.0092191	6.719	8.219	-0.202	-12.422	-0.239059		7.424	-21.978	-16.478	-0.0138821		6.857	-14.067	-0.196	-0.000177077		7.428	-21.03	2.706	0.00243301															6.85389	66.845
8.024	-1.74	-2.761	-0.0064759		8.022	-4.049	-7.097	-0.00766439		8.6	-22.076	-7.379	-0.00923287	6.747	8.247	-0.171	-12.391	-0.238463		7.446	-22.013	-16.513	-0.0139116		6.877	-14.044	-0.173	-0.000156297		7.45	-21.08	2.656	0.00238806															6.87815	64.723
8.047	-1.73	-2.751	-0.00645245		8.046	-4.049	-7.097	-0.00766439		8.625	-22.097	-7.4	-0.00925914	6.775	8.275	-0.136	-12.356	-0.237789		7.467	-22.034	-16.534	-0.0139293		6.897	-14.019	-0.148	-0.000133711		7.471	-21.116	2.62	0.00235569															6.90241	62.919
8.071	-1.719	-2.74	-0.00642664		8.069	-4.051	-7.099	-0.00766655		8.65	-22.103	-7.406	-0.00926665	6.804	8.304	-0.126	-12.346	-0.237597		7.489	-22.047	-16.547	-0.0139402		6.917	-14.003	-0.132	-0.000119256		7.493	-21.145	2.591	0.00232961															6.92686	61.164
8.094	-1.727	-2.748	-0.00644541		8.092	-4.047	-7.095	-0.00766223		8.675	-22.11	-7.413	-0.00927541	6.832	8.332	-0.107	-12.327	-0.237231		7.51	-22.051	-16.551	-0.0139436		6.937	-13.968	-0.097	-8.76348e-05		7.515	-21.153	2.583	0.00232242															6.95112	59.815
8.117	-1.734	-2.755	-0.00646183		8.115	-4.064	-7.112	-0.00768059		8.7	-22.117	-7.42	-0.00928417	6.86	8.36	-0.078	-12.298	-0.236673		7.532	-22.079	-16.579	-0.0139672		6.957	-13.911	-0.04	-3.61381e-05		7.536	-21.162	2.574	0.00231433															6.97538	58.671
8.14	-1.736	-2.757	-0.00646652		8.139	-4.084	-7.132	-0.00770219		8.725	-22.129	-7.432	-0.00929918	6.888	8.388	-0.065	-12.285	-0.236423		7.553	-22.094	-16.594	-0.0139798		6.977	-13.911	-0.04	-3.61381e-05		7.558	-21.152	2.584	0.00232332															6.99964	57.762
8.164	-1.739	-2.76	-0.00647355		8.162	-4.093	-7.141	-0.0077119		8.75	-22.144	-7.447	-0.00931795	6.917	8.417	-0.046	-12.266	-0.236057		7.575	-22.098	-16.598	-0.0139832		6.997	-13.922	-0.051	-4.6076e-05		7.579	-21.139	2.597	0.00233501															7.0239	56.88
8.187	-1.734	-2.755	-0.00646183		8.185	-4.08	-7.128	-0.00769787		8.775	-22.164	-7.467	-0.00934298	6.945	8.445	-0.033	-12.253	-0.235807		7.597	-22.097	-16.597	-0.0139823		7.017	-13.909	-0.038	-3.43312e-05		7.601	-21.134	2.602	0.0023395															7.04816	56.2
8.21	-1.729	-2.75	-0.0064501		8.208	-4.085	-7.133	-0.00770327		8.8	-22.177	-7.48	-0.00935924	6.973	8.473	-0.025	-12.245	-0.235653		7.618	-22.103	-16.603	-0.0139874		7.037	-13.885	-0.014	-1.26483e-05		7.623	-21.139	2.597	0.00233501															7.07242	55.733
8.233	-1.743	-2.764	-0.00648294		8.232	-4.09	-7.138	-0.00770866		8.825	-22.182	-7.485	-0.0093655	7.001	8.501	-0.019	-12.239	-0.235538		7.64	-22.118	-16.618	-0.014		7.057	-13.863	0.008	7.22761e-06		7.644	-21.153	2.583	0.00232242															7.09686	55.307
8.257	-1.751	-2.772	-0.0065017		8.255	-4.075	-7.123	-0.00769247		8.85	-22.188	-7.491	-0.00937301	7.03	8.53	-0.004	-12.224	-0.235249		7.661	-22.121	-16.621	-0.0140026		7.076	-13.841	0.03	2.71036e-05		7.666	-21.124	2.612	0.00234849															7.12112	54.928
8.28	-1.757	-2.778	-0.00651577		8.278	-4.067	-7.115	-0.00768383		8.875	-22.211	-7.514	-0.00940178	7.058	8.558	0.014	-12.206	-0.234902		7.683	-22.125	-16.625	-0.0140059		7.096	-13.822	0.049	4.42691e-05		7.687	-21.096	2.64	0.00237367															7.14538	54.585
8.303	-1.743	-2.764	-0.00648294		8.301	-4.072	-7.12	-0.00768923		8.9	-22.225	-7.528	-0.0094193	7.086	8.586	0.029	-12.191	-0.234614		7.705	-22.144	-16.644	-0.0140219		7.116	-13.785	0.086	7.76968e-05		7.709	-21.111	2.625	0.00236018															7.16964	54.374
8.326	-1.744	-2.765	-0.00648528		8.325	-4.079	-7.127	-0.00769679		8.925	-22.228	-7.531	-0.00942306	7.114	8.614	0.033	-12.187	-0.234537		7.726	-22.17	-16.67	-0.0140438		7.136	-13.743	0.128	0.000115642		7.731	-21.127	2.609	0.0023458															7.1939	54.125
8.35	-1.739	-2.76	-0.00647355		8.348	-4.091	-7.139	-0.00770974		8.949	-22.233	-7.536	-0.00942931	7.143	8.643	0.032	-12.188	-0.234556		7.748	-22.185	-16.685	-0.0140565		7.156	-13.694	0.177	0.000159911		7.752	-21.126	2.61	0.0023467															7.21816	53.932
8.373	-1.748	-2.769	-0.00649466		8.371	-4.085	-7.133	-0.00770327		8.974	-22.253	-7.556	-0.00945434	7.171	8.671	0.066	-12.154	-0.233902		7.769	-22.192	-16.692	-0.0140624		7.176	-13.649	0.222	0.000200566		7.774	-21.125	2.611	0.0023476															7.24242	53.612
8.396	-1.761	-2.782	-0.00652516		8.395	-4.085	-7.133	-0.00770327		8.999	-22.262	-7.565	-0.0094656	7.199	8.699	0.075	-12.145	-0.233728		7.791	-22.2	-16.7	-0.0140691		7.196	-13.623	0.248	0.000224056		7.795	-21.118	2.618	0.00235389															7.26686	53.377
8.419	-1.741	-2.762	-0.00647825		8.418	-4.106	-7.154	-0.00772594		9.024	-22.266	-7.569	-0.0094706	7.227	8.727	0.078	-12.142	-0.233671		7.812	-22.219	-16.719	-0.0140851		7.216	-13.581	0.29	0.000262001		7.817	-21.113	2.623	0.00235838															7.29112	53.059
8.443	-1.727	-2.748	-0.00644541		8.441	-4.112	-7.16	-0.00773242		9.049	-22.275	-7.578	-0.00948186	7.256	8.756	0.067	-12.153	-0.233882		7.834	-22.24	-16.74	-0.0141028		7.236	-13.497	0.374	0.000337891		7.839	-21.105	2.631	0.00236558															7.31539	52.747
8.466	-1.727	-2.748	-0.00644541		8.464	-4.111	-7.159	-0.00773134		9.074	-22.283	-7.586	-0.00949187	7.284	8.784	0.065	-12.155	-0.233921		7.856	-22.25	-16.75	-0.0141112		7.256	-13.477	0.394	0.00035596		7.86	-21.087	2.649	0.00238176															7.33965	52.299
8.489	-1.738	-2.759	-0.00647121		8.488	-4.098	-7.146	-0.0077173		9.099	-22.289	-7.592	-0.00949938	7.312	8.812	0.083	-12.137	-0.233575		7.877	-22.27	-16.77	-0.0141281		7.276	-13.494	0.377	0.000340601		7.882	-21.066	2.67	0.00240064															7.36391	51.914
8.512	-1.734	-2.755	-0.00646183		8.511	-4.098	-7.146	-0.0077173		9.124	-22.292	-7.595	-0.00950313	7.34	8.84	0.113	-12.107	-0.232997		7.899	-22.275	-16.775	-0.0141323		7.296	-13.478	0.393	0.000355057		7.903	-21.069	2.667	0.00239795															7.38817	51.395
8.536	-1.725	-2.746	-0.00644072		8.534	-4.1	-7.148	-0.00771946		9.149	-22.299	-7.602	-0.00951189	7.369	8.869	0.128	-12.092	-0.232709		7.92	-22.267	-16.767	-0.0141256		7.316	-13.458	0.413	0.000373126		7.925	-21.065	2.671	0.00240154															7.41243	50.848
8.559	-1.724	-2.745	-0.00643837		8.557	-4.099	-7.147	-0.00771838		9.174	-22.302	-7.605	-0.00951565	7.397	8.897	0.112	-12.108	-0.233016		7.942	-22.284	-16.784	-0.0141399		7.336	-13.429	0.442	0.000399326		7.947	-20.988	2.748	0.00247077															7.43669	50.257
8.582	-1.71	-2.731	-0.00640554		8.581	-4.093	-7.141	-0.0077119		9.199	-22.329	-7.632	-0.00954943	7.425	8.925	0.087	-12.133	-0.233498		7.964	-22.306	-16.806	-0.0141584		7.356	-13.383	0.488	0.000440884		7.968	-20.902	2.834	0.0025481															7.46113	49.571
8.605	-1.705	-2.726	-0.00639381		8.604	-4.094	-7.142	-0.00771298		9.224	-22.333	-7.636	-0.00955444	7.453	8.953	0.075	-12.145	-0.233728		7.985	-22.329	-16.829	-0.0141778		7.375	-13.336	0.535	0.000483347		7.99	-20.925	2.811	0.00252742															7.48539	48.888
8.629	-1.721	-2.742	-0.00643134		8.627	-4.104	-7.152	-0.00772378		9.249	-22.325	-7.628	-0.00954443	7.482	8.982	0.077	-12.143	-0.23369		8.007	-22.343	-16.843	-0.0141896		7.395	-13.277	0.594	0.00053665		8.011	-20.96	2.776	0.00249595															7.50965	48.182
8.652	-1.734	-2.755	-0.00646183		8.65	-4.102	-7.15	-0.00772162		9.274	-22.335	-7.638	-0.00955694	7.51	9.01	0.081	-12.139	-0.233613		8.028	-22.346	-16.846	-0.0141921		7.415	-13.212	0.659	0.000595375		8.033	-20.96	2.776	0.00249595															7.53391	47.403
8.675	-1.727	-2.748	-0.00644541		8.674	-4.086	-7.134	-0.00770434		9.298	-22.338	-7.641	-0.00956069	7.538	9.038	0.091	-12.129	-0.233421		8.05	-22.367	-16.867	-0.0142098		7.435	-13.156	0.715	0.000645968		8.054	-20.948	2.788	0.00250674															7.55817	46.519
8.698	-1.739	-2.76	-0.00647355		8.697	-4.088	-7.136	-0.0077065		9.323	-22.345	-7.648	-0.00956945	7.566	9.066	0.102	-12.118	-0.233209		8.071	-22.397	-16.897	-0.0142351		7.455	-13.09	0.781	0.000705596		8.076	-20.923	2.813	0.00252922															7.58243	45.759
8.722	-1.737	-2.758	-0.00646886		8.72	-4.101	-7.149	-0.00772054		9.348	-22.355	-7.658	-0.00958196	7.595	9.095	0.098	-12.122	-0.233286		8.093	-22.413	-16.913	-0.0142485		7.475	-13.037	0.834	0.000753479		8.098	-20.891	2.845	0.00255799															7.60669	44.936
8.745	-1.744	-2.765	-0.00648528		8.743	-4.106	-7.154	-0.00772594		9.373	-22.364	-7.667	-0.00959322	7.623	9.123	0.076	-12.144	-0.233709		8.115	-22.402	-16.902	-0.0142393		7.495	-12.973	0.898	0.0008113		8.119	-20.856	2.88	0.00258946															7.63113	44.077
8.768	-1.738	-2.759	-0.00647121		8.767	-4.101	-7.149	-0.00772054		9.398	-22.373	-7.676	-0.00960448	7.651	9.151	0.083	-12.137	-0.233575		8.136	-22.401	-16.901	-0.0142384		7.515	-12.892	0.979	0.000884479		8.141	-20.823	2.913	0.00261913															7.65539	43.218
8.792	-1.722	-2.743	-0.00643368		8.79	-4.104	-7.152	-0.00772378		9.423	-22.396	-7.699	-0.00963326	7.679	9.179	0.092	-12.128	-0.233401		8.158	-22.421	-16.921	-0.0142553		7.535	-12.834	1.037	0.000936879		8.162	-20.777	2.959	0.00266049															7.67965	42.461
8.815	-1.731	-2.752	-0.00645479		8.813	-4.096	-7.144	-0.00771514		9.448	-22.416	-7.719	-0.00965829	7.708	9.208	0.098	-12.122	-0.233286		8.179	-22.423	-16.923	-0.014257		7.555	-12.794	1.077	0.000973018		8.184	-20.733	3.003	0.00270005															7.70391	41.654
8.838	-1.728	-2.749	-0.00644775		8.836	-4.093	-7.141	-0.0077119		9.473	-22.403	-7.706	-0.00964202	7.736	9.236	0.104	-12.116	-0.23317		8.201	-22.419	-16.919	-0.0142536		7.575	-12.739	1.132	0.00102271		8.206	-20.696	3.04	0.00273332															7.72817	40.968
8.861	-1.715	-2.736	-0.00641726		8.86	-4.094	-7.142	-0.00771298		9.498	-22.39	-7.693	-0.00962576	7.764	9.264	0.12	-12.1	-0.232862		8.222	-22.426	-16.926	-0.0142595		7.595	-12.687	1.184	0.00106969		8.227	-20.621	3.115	0.00280075															7.75243	40.215
8.885	-1.714	-2.735	-0.00641492		8.883	-4.109	-7.157	-0.00772918		9.523	-22.406	-7.709	-0.00964578	7.792	9.292	0.117	-12.103	-0.23292		8.244	-22.441	-16.941	-0.0142721		7.615	-12.641	1.23	0.00111125		8.249	-20.554	3.182	0.00286099															7.77669	39.564
8.908	-1.731	-2.752	-0.00645479		8.906	-4.12	-7.168	-0.00774106		9.548	-22.422	-7.725	-0.00966579	7.821	9.321	0.105	-12.115	-0.233151		8.266	-22.461	-16.961	-0.014289		7.635	-12.582	1.289	0.00116455		8.27	-20.546	3.19	0.00286818															7.80095	39.001
8.931	-1.736	-2.757	-0.00646652		8.929	-4.12	-7.168	-0.00774106		9.573	-22.406	-7.709	-0.00964578	7.849	9.349	0.093	-12.127	-0.233382		8.287	-22.495	-16.995	-0.0143176		7.655	-12.51	1.361	0.0012296		8.292	-20.528	3.208	0.00288437															7.8254	38.499
8.954	-1.727	-2.748	-0.00644541		8.953	-4.124	-7.172	-0.00774538		9.598	-22.422	-7.725	-0.00966579	7.877	9.377	0.103	-12.117	-0.23319		8.309	-22.509	-17.009	-0.0143294		7.674	-12.432	1.439	0.00130007		8.314	-20.507	3.229	0.00290325															7.84966	38.006
8.978	-1.732	-2.753	-0.00645714		8.976	-4.116	-7.164	-0.00773674		9.623	-22.444	-7.747	-0.00969332	7.905	9.405	0.134	-12.086	-0.232593		8.33	-22.519	-17.019	-0.0143379		7.694	-12.368	1.503	0.00135789		8.335	-20.466	3.27	0.00294011															7.87392	37.62
9.001	-1.74	-2.761	-0.0064759		8.999	-4.108	-7.156	-0.0077281		9.647	-22.445	-7.748	-0.00969457	7.934	9.434	0.151	-12.069	-0.232266		8.352	-22.525	-17.025	-0.0143429		7.714	-12.31	1.561	0.00141029		8.357	-20.417	3.319	0.00298417															7.89818	37.343
9.024	-1.732	-2.753	-0.00645714		9.022	-4.105	-7.153	-0.00772486		9.672	-22.448	-7.751	-0.00969833	7.962	9.462	0.185	-12.035	-0.231612		8.374	-22.551	-17.051	-0.0143648		7.734	-12.242	1.629	0.00147172		8.378	-20.369	3.367	0.00302733															7.92244	37.097
9.047	-1.723	-2.744	-0.00643603		9.046	-4.106	-7.154	-0.00772594		9.697	-22.441	-7.744	-0.00968957	7.99	9.49	0.202	-12.018	-0.231284		8.395	-22.574	-17.074	-0.0143842		7.754	-12.172	1.699	0.00153496		8.4	-20.303	3.433	0.00308667															7.9467	36.965
9.071	-1.718	-2.739	-0.0064243		9.069	-4.108	-7.156	-0.0077281		9.722	-22.449	-7.752	-0.00969958	8.018	9.518	0.219	-12.001	-0.230957		8.417	-22.576	-17.076	-0.0143859		7.774	-12.09	1.781	0.00160905		8.422	-20.269	3.467	0.00311724															7.97096	36.863
9.094	-1.714	-2.735	-0.00641492		9.092	-4.108	-7.156	-0.0077281		9.747	-22.445	-7.748	-0.00969457	8.047	9.547	0.232	-11.988	-0.230707		8.438	-22.597	-17.097	-0.0144036		7.794	-11.996	1.875	0.00169397		8.443	-20.209	3.527	0.00317119															7.9954	36.886
9.117	-1.705	-2.726	-0.00639381		9.115	-4.103	-7.151	-0.0077227		9.772	-22.436	-7.739	-0.00968331	8.075	9.575	0.24	-11.98	-0.230553		8.46	-22.609	-17.109	-0.0144137		7.814	-11.945	1.926	0.00174005		8.465	-20.147	3.589	0.00322693															8.01966	36.946
9.14	-1.709	-2.73	-0.00640319		9.139	-4.091	-7.139	-0.00770974		9.797	-22.437	-7.74	-0.00968456	8.103	9.603	0.265	-11.955	-0.230072		8.481	-22.617	-17.117	-0.0144204		7.834	-11.939	1.932	0.00174547		8.486	-20.135	3.601	0.00323772															8.04392	37.092
9.164	-1.716	-2.737	-0.00641961		9.162	-4.099	-7.147	-0.00771838		9.822	-22.454	-7.757	-0.00970583	8.131	9.631	0.306	-11.914	-0.229283		8.503	-22.634	-17.134	-0.0144347		7.854	-11.906	1.965	0.00177528		8.508	-20.051	3.685	0.00331325															8.06818	37.275
9.187	-1.7	-2.721	-0.00638208		9.185	-4.091	-7.139	-0.00770974		9.847	-22.454	-7.757	-0.00970583	8.16	9.66	0.323	-11.897	-0.228956		8.525	-22.647	-17.147	-0.0144457		7.874	-11.871	2	0.0018069		8.53	-19.935	3.801	0.00341754															8.09244	37.532
9.21	-1.693	-2.714	-0.00636566		9.208	-4.092	-7.14	-0.00771082		9.872	-22.443	-7.746	-0.00969207	8.188	9.688	0.367	-11.853	-0.228109		8.546	-22.666	-17.166	-0.0144617		7.894	-11.843	2.028	0.0018322		8.551	-19.935	3.801	0.00341754															8.1167	37.811
9.233	-1.709	-2.73	-0.00640319		9.232	-4.09	-7.138	-0.00770866		9.897	-22.45	-7.753	-0.00970083	8.216	9.716	0.417	-11.803	-0.227147		8.568	-22.679	-17.179	-0.0144726		7.914	-11.796	2.075	0.00187466		8.573	-19.946	3.79	0.00340765															8.14096	38.162
9.257	-1.7	-2.721	-0.00638208		9.255	-4.086	-7.134	-0.00770434		9.922	-22.44	-7.743	-0.00968832	8.244	9.744	0.438	-11.782	-0.226743		8.589	-22.695	-17.195	-0.0144861		7.934	-11.738	2.133	0.00192706		8.594	-19.909	3.827	0.00344092															8.16522	38.54
9.28	-1.691	-2.712	-0.00636097		9.278	-4.086	-7.134	-0.00770434		9.947	-22.413	-7.716	-0.00965453	8.273	9.773	0.491	-11.729	-0.225723		8.611	-22.709	-17.209	-0.0144979		7.954	-11.686	2.185	0.00197404		8.616	-19.874	3.862	0.00347239															8.18966	38.905
9.303	-1.68	-2.701	-0.00633517		9.301	-4.097	-7.145	-0.00771622		9.972	-22.427	-7.73	-0.00967205	8.301	9.801	0.541	-11.679	-0.22476		8.633	-22.723	-17.223	-0.0145097		7.973	-11.654	2.217	0.00200295		8.638	-19.841	3.895	0.00350206															8.21392	39.321
9.326	-1.665	-2.686	-0.00629999		9.325	-4.094	-7.142	-0.00771298		9.996	-22.429	-7.732	-0.00967455	8.329	9.829	0.576	-11.644	-0.224087		8.654	-22.738	-17.238	-0.0145223		7.993	-11.62	2.251	0.00203367		8.659	-19.79	3.946	0.00354792															8.23818	39.743
9.35	-1.663	-2.684	-0.0062953		9.348	-4.08	-7.128	-0.00769787		10.021	-22.402	-7.705	-0.00964077	8.357	9.857	0.638	-11.582	-0.222894		8.676	-22.756	-17.256	-0.0145375		8.013	-11.577	2.294	0.00207252		8.681	-19.731	4.005	0.00360096															8.26244	40.163
9.373	-1.671	-2.692	-0.00631406		9.371	-4.089	-7.137	-0.00770758		10.046	-22.38	-7.683	-0.00961324	8.386	9.886	0.69	-11.53	-0.221893		8.697	-22.767	-17.267	-0.0145468		8.033	-11.554	2.317	0.0020933		8.702	-19.678	4.058	0.00364862															8.2867	40.574
9.396	-1.678	-2.699	-0.00633048		9.394	-4.104	-7.152	-0.00772378		10.071	-22.371	-7.674	-0.00960198	8.414	9.914	0.741	-11.479	-0.220911		8.719	-22.782	-17.282	-0.0145594		8.053	-11.547	2.324	0.00209962		8.724	-19.614	4.122	0.00370616															8.31096	41.024
9.419	-1.656	-2.677	-0.00627888		9.418	-4.097	-7.145	-0.00771622		10.096	-22.345	-7.648	-0.00956945	8.442	9.942	0.792	-11.428	-0.21993		8.74	-22.802	-17.302	-0.0145763		8.073	-11.509	2.362	0.00213395		8.745	-19.558	4.178	0.00375651															8.33522	41.478
9.443	-1.639	-2.66	-0.00623901		9.441	-4.091	-7.139	-0.00770974		10.121	-22.318	-7.621	-0.00953567	8.47	9.97	0.843	-11.377	-0.218948		8.762	-22.813	-17.313	-0.0145855		8.093	-11.478	2.393	0.00216196		8.767	-19.521	4.215	0.00378978															8.35967	41.929
9.466	-1.643	-2.664	-0.00624839		9.464	-4.081	-7.129	-0.00769895		10.146	-22.303	-7.606	-0.0095169	8.499	9.999	0.89	-11.33	-0.218044		8.784	-22.819	-17.319	-0.0145906		8.113	-11.509	2.362	0.00213395		8.789	-19.461	4.275	0.00384373															8.38393	42.37
9.489	-1.637	-2.658	-0.00623431		9.487	-4.088	-7.136	-0.0077065		10.171	-22.275	-7.578	-0.00948186	8.527	10.027	0.964	-11.256	-0.21662		8.805	-22.832	-17.332	-0.0146015		8.133	-11.529	2.342	0.00211588		8.81	-19.388	4.348	0.00390936															8.40819	42.869
9.513	-1.639	-2.66	-0.00623901		9.511	-4.088	-7.136	-0.0077065		10.196	-22.236	-7.539	-0.00943307	8.555	10.055	1.03	-11.19	-0.21535		8.827	-22.844	-17.344	-0.0146117		8.153	-11.544	2.327	0.00210233		8.832	-19.339	4.397	0.00395342															8.43245	43.391
9.536	-1.632	-2.653	-0.00622259		9.534	-4.079	-7.127	-0.00769679		10.221	-22.188	-7.491	-0.00937301	8.583	10.083	1.088	-11.132	-0.214233		8.848	-22.86	-17.36	-0.0146251		8.173	-11.571	2.3	0.00207794		8.853	-19.306	4.43	0.00398309															8.45671	43.917
9.559	-1.613	-2.634	-0.00617802		9.557	-4.085	-7.133	-0.00770327		10.246	-22.13	-7.433	-0.00930043	8.612	10.112	1.157	-11.063	-0.212906		8.87	-22.875	-17.375	-0.0146378		8.193	-11.589	2.282	0.00206168		8.875	-19.269	4.467	0.00401636															8.48097	44.496
9.582	-1.608	-2.629	-0.0061663		9.58	-4.077	-7.125	-0.00769463		10.271	-22.097	-7.4	-0.00925914	8.64	10.14	1.208	-11.012	-0.211924		8.892	-22.879	-17.379	-0.0146411		8.213	-11.617	2.254	0.00203638		8.897	-19.232	4.504	0.00404962															8.50523	45.171
9.606	-1.613	-2.634	-0.00617802		9.604	-4.071	-7.119	-0.00768815		10.296	-22.045	-7.348	-0.00919408	8.668	10.168	1.302	-10.918	-0.210115		8.913	-22.894	-17.394	-0.0146538		8.233	-11.654	2.217	0.00200295		8.918	-19.188	4.548	0.00408919															8.52967	45.878
9.629	-1.61	-2.631	-0.00617099		9.627	-4.052	-7.1	-0.00766763		10.321	-21.98	-7.283	-0.00911275	8.697	10.197	1.375	-10.845	-0.20871		8.935	-22.889	-17.389	-0.0146496		8.253	-11.7	2.171	0.00196139		8.94	-19.145	4.591	0.00412785															8.55393	46.7
9.652	-1.609	-2.63	-0.00616864		9.65	-4.042	-7.09	-0.00765683		10.345	-21.92	-7.223	-0.00903767	8.725	10.225	1.452	-10.768	-0.207228		8.956	-22.887	-17.387	-0.0146479		8.272	-11.741	2.13	0.00192435		8.961	-19.118	4.618	0.00415212															8.57819	47.589
9.675	-1.614	-2.635	-0.00618037		9.673	-4.043	-7.091	-0.00765791		10.37	-21.845	-7.148	-0.00894383	8.753	10.253	1.526	-10.694	-0.205804		8.978	-22.91	-17.41	-0.0146673		8.292	-11.798	2.073	0.00187286		8.983	-19.066	4.67	0.00419888															8.60245	48.549
9.699	-1.594	-2.615	-0.00613346		9.697	-4.04	-7.088	-0.00765467		10.395	-21.784	-7.087	-0.00886751	8.781	10.281	1.6	-10.62	-0.20438		8.999	-22.925	-17.425	-0.0146799		8.312	-11.881	1.99	0.00179787		9.005	-19.023	4.713	0.00423754															8.62671	49.628
9.722	-1.576	-2.597	-0.00609124		9.72	-4.04	-7.088	-0.00765467		10.42	-21.707	-7.01	-0.00877116	8.81	10.31	1.671	-10.549	-0.203014		9.021	-22.941	-17.441	-0.0146934		8.332	-11.968	1.903	0.00171927		9.026	-18.986	4.75	0.00427081															8.65097	50.888
9.745	-1.589	-2.61	-0.00612173		9.743	-4.036	-7.084	-0.00765035		10.445	-21.647	-6.95	-0.00869609	8.838	10.338	1.76	-10.46	-0.201301		9.043	-22.951	-17.451	-0.0147018		8.352	-12.044	1.827	0.00165061		9.048	-18.955	4.781	0.00429868															8.67523	52.196
9.768	-1.61	-2.631	-0.00617099		9.766	-4.034	-7.082	-0.00764819		10.47	-21.574	-6.877	-0.00860475	8.866	10.366	1.837	-10.383	-0.199819		9.064	-22.952	-17.452	-0.0147026		8.372	-12.144	1.727	0.00156026		9.069	-18.894	4.842	0.00435353															8.69949	53.63
9.792	-1.594	-2.615	-0.00613346		9.79	-4.031	-7.079	-0.00764495		10.495	-21.487	-6.79	-0.00849589	8.894	10.394	1.89	-10.33	-0.198799		9.086	-22.966	-17.466	-0.0147144		8.392	-12.268	1.603	0.00144823		9.091	-18.83	4.906	0.00441107															8.72394	55.235
9.815	-1.569	-2.59	-0.00607482		9.813	-4.024	-7.072	-0.00763739		10.52	-21.409	-6.712	-0.00839829	8.923	10.423	1.917	-10.303	-0.19828		9.107	-22.985	-17.485	-0.0147304		8.412	-12.397	1.474	0.00133169		9.113	-18.831	4.905	0.00441017															8.7482	56.866
9.838	-1.552	-2.573	-0.00603495		9.836	-4.002	-7.05	-0.00761363		10.545	-21.33	-6.633	-0.00829945	8.951	10.451	1.988	-10.232	-0.196913		9.129	-23.001	-17.501	-0.0147439		8.432	-12.514	1.357	0.00122598		9.134	-18.862	4.874	0.0043823															8.77246	58.678
9.861	-1.529	-2.55	-0.005981		9.859	-3.989	-7.037	-0.00759959		10.57	-21.248	-6.551	-0.00819684	8.979	10.479	2.048	-10.172	-0.195758		9.15	-23.011	-17.511	-0.0147523		8.452	-12.639	1.232	0.00111305		9.156	-18.875	4.861	0.00437061															8.79672	60.684
9.885	-1.533	-2.554	-0.00599038		9.883	-3.993	-7.041	-0.00760391		10.595	-21.171	-6.474	-0.0081005	9.007	10.507	2.098	-10.122	-0.194796		9.172	-23.02	-17.52	-0.0147599		8.472	-12.771	1.1	0.000993797		9.177	-18.857	4.879	0.00438679															8.82098	62.666
9.908	-1.535	-2.556	-0.00599507		9.906	-3.974	-7.022	-0.00758339		10.62	-21.096	-6.399	-0.00800666	9.036	10.536	2.149	-10.071	-0.193815		9.194	-23.006	-17.506	-0.0147481		8.492	-12.917	0.954	0.000861893		9.199	-18.836	4.9	0.00440567															8.84524	64.886
9.931	-1.527	-2.548	-0.00597631		9.929	-3.959	-7.007	-0.00756719		10.645	-21.009	-6.312	-0.0078978	9.064	10.564	2.193	-10.027	-0.192968		9.215	-23.011	-17.511	-0.0147523		8.512	-13.06	0.811	0.000732699		9.221	-18.834	4.902	0.00440747															8.8695	67.345
9.954	-1.537	-2.558	-0.00599977		9.952	-3.95	-6.998	-0.00755747		10.67	-20.91	-6.213	-0.00777393	9.092	10.592	2.23	-9.99	-0.192256		9.237	-23.031	-17.531	-0.0147692		8.532	-13.192	0.679	0.000613444		9.242	-18.818	4.918	0.00442186															8.89394	69.901
9.978	-1.543	-2.564	-0.00601384		9.976	-3.937	-6.985	-0.00754343		10.694	-20.824	-6.127	-0.00766632	9.12	10.62	2.233	-9.987	-0.192198		9.258	-23.025	-17.525	-0.0147641		8.552	-13.329	0.542	0.000489671		9.264	-18.804	4.932	0.00443445															8.9182	72.579
10.001	-1.538	-2.559	-0.00600211		9.999	-3.92	-6.968	-0.00752507		10.719	-20.735	-6.038	-0.00755496	9.149	10.649	2.261	-9.959	-0.191659		9.28	-23.016	-17.516	-0.0147566		8.571	-13.454	0.417	0.000376739		9.285	-18.804	4.932	0.00443445															8.94246	75.68
10.024	-1.533	-2.554	-0.00599038		10.022	-3.908	-6.956	-0.00751211		10.744	-20.656	-5.959	-0.00745611	9.177	10.677	2.283	-9.937	-0.191236		9.302	-23.037	-17.537	-0.0147742		8.591	-13.6	0.271	0.000244835		9.307	-18.794	4.942	0.00444344															8.96672	78.801
10.047	-1.531	-2.552	-0.00598569		10.046	-3.875	-6.923	-0.00747648		10.769	-20.556	-5.859	-0.00733099	9.205	10.705	2.296	-9.924	-0.190986		9.323	-23.052	-17.552	-0.0147869		8.611	-13.767	0.104	9.3959e-05		9.329	-18.796	4.94	0.00444164															8.99098	82.329
10.071	-1.522	-2.543	-0.00596458		10.069	-3.845	-6.893	-0.00744408		10.794	-20.448	-5.751	-0.00719586	9.233	10.733	2.321	-9.899	-0.190505		9.345	-23.056	-17.556	-0.0147903		8.631	-13.926	-0.055	-4.96898e-05		9.35	-18.775	4.961	0.00446052															9.01524	86.045
10.094	-1.531	-2.552	-0.00598569		10.092	-3.805	-6.853	-0.00740088		10.819	-20.324	-5.627	-0.0070407	9.262	10.762	2.327	-9.893	-0.190389		9.366	-23.063	-17.563	-0.0147961		8.651	-14.096	-0.225	-0.000203277		9.372	-18.748	4.988	0.0044848															9.0395	89.946
10.117	-1.517	-2.538	-0.00595286		10.115	-3.78	-6.828	-0.00737388		10.844	-20.166	-5.469	-0.00684301	9.29	10.79	2.346	-9.874	-0.190023		9.388	-23.073	-17.573	-0.0148046		8.671	-14.273	-0.402	-0.000363188		9.393	-18.774	4.962	0.00446142															9.06376	94.088
10.14	-1.504	-2.525	-0.00592236		10.139	-3.738	-6.786	-0.00732852		10.869	-20.035	-5.338	-0.0066791	9.318	10.818	2.351	-9.869	-0.189927		9.409	-23.08	-17.58	-0.0148105		8.691	-14.461	-0.59	-0.000533037		9.415	-18.793	4.943	0.00444434															9.0882	98.838
10.164	-1.499	-2.52	-0.00591064		10.162	-3.701	-6.749	-0.00728857		10.894	-19.883	-5.186	-0.00648891	9.346	10.846	2.351	-9.869	-0.189927		9.431	-23.089	-17.589	-0.0148181		8.711	-14.648	-0.777	-0.000701982		9.436	-18.799	4.937	0.00443894															9.11246	103.422
10.187	-1.485	-2.506	-0.0058778		10.185	-3.672	-6.72	-0.00725725		10.919	-19.681	-4.984	-0.00623616	9.375	10.875	2.387	-9.833	-0.189234		9.453	-23.082	-17.582	-0.0148122		8.731	-14.81	-0.939	-0.000848341		9.458	-18.812	4.924	0.00442725															9.13672	108.245
10.21	-1.473	-2.494	-0.00584965		10.208	-3.612	-6.66	-0.00719245		10.944	-19.455	-4.758	-0.00595338	9.403	10.903	2.392	-9.828	-0.189138		9.474	-23.075	-17.575	-0.0148063		8.751	-14.969	-1.098	-0.00099199		9.48	-18.834	4.902	0.00440747															9.16098	113.492
10.234	-1.475	-2.496	-0.00585435		10.232	-3.558	-6.606	-0.00713413		10.969	-19.207	-4.51	-0.00564307	9.431	10.931	2.409	-9.811	-0.188811		9.496	-23.083	-17.583	-0.014813		8.771	-15.156	-1.285	-0.00116094		9.501	-18.839	4.897	0.00440298															9.18524	118.903
10.257	-1.467	-2.488	-0.00583558		10.255	-3.512	-6.56	-0.00708446		10.994	-18.939	-4.242	-0.00530774	9.459	10.959	2.423	-9.797	-0.188542		9.517	-23.082	-17.582	-0.0148122		8.791	-15.315	-1.444	-0.00130458		9.523	-18.842	4.894	0.00440028															9.2095	124.27
10.28	-1.451	-2.472	-0.00579805		10.278	-3.457	-6.505	-0.00702506		11.019	-18.611	-3.914	-0.00489734	9.488	10.988	2.451	-9.769	-0.188003		9.539	-23.068	-17.568	-0.0148004		8.811	-15.477	-1.606	-0.00145094		9.544	-18.865	4.871	0.0043796															9.23376	129.772
10.303	-1.449	-2.47	-0.00579336		10.301	-3.389	-6.437	-0.00695162		11.043	-18.24	-3.543	-0.00443313	9.516	11.016	2.486	-9.734	-0.187329		9.561	-23.063	-17.563	-0.0147961		8.831	-15.643	-1.772	-0.00160092		9.566	-18.886	4.85	0.00436072															9.25821	135.192
10.327	-1.448	-2.469	-0.00579102		10.325	-3.311	-6.359	-0.00686739		11.068	-17.819	-3.122	-0.00390636	9.544	11.044	2.534	-9.686	-0.186405		9.582	-23.08	-17.58	-0.0148105		8.851	-15.795	-1.924	-0.00173824		9.588	-18.909	4.827	0.00434004															9.28247	140.503
10.35	-1.435	-2.456	-0.00576053		10.348	-3.243	-6.291	-0.00679395		11.093	-17.316	-2.619	-0.00327699	9.572	11.072	2.578	-9.642	-0.185559		9.604	-23.08	-17.58	-0.0148105		8.87	-15.961	-2.09	-0.00188821		9.609	-18.945	4.791	0.00430767															9.30673	146.188
10.373	-1.424	-2.445	-0.00573472		10.371	-3.167	-6.215	-0.00671187		11.118	-16.743	-2.046	-0.00256003	9.601	11.101	2.644	-9.576	-0.184289		9.625	-23.07	-17.57	-0.014802		8.89	-16.135	-2.264	-0.00204541		9.631	-18.95	4.786	0.00430318															9.33099	151.008
10.396	-1.416	-2.437	-0.00571596		10.394	-3.078	-6.126	-0.00661576		11.143	-16.101	-1.404	-0.00175673	9.629	11.129	2.724	-9.496	-0.182749		9.647	-23.064	-17.564	-0.014797		8.91	-16.286	-2.415	-0.00218184		9.652	-18.949	4.787	0.00430407															9.35525	155.678
10.42	-1.402	-2.423	-0.00568312		10.418	-2.991	-6.039	-0.0065218		11.168	-15.375	-0.678	-0.000848338	9.657	11.157	2.805	-9.415	-0.18119		9.668	-23.071	-17.571	-0.0148029		8.93	-16.422	-2.551	-0.00230471		9.674	-19.008	4.728	0.00425103															9.37951	160.212
10.443	-1.397	-2.418	-0.0056714		10.441	-2.913	-5.961	-0.00643757		11.193	-14.507	0.19	0.000237735	9.685	11.185	2.885	-9.335	-0.179651		9.69	-23.077	-17.577	-0.0148079		8.95	-16.571	-2.7	-0.00243932		9.696	-19.073	4.663	0.00419258															9.40377	164.52
10.466	-1.383	-2.404	-0.00563856		10.464	-2.822	-5.87	-0.00633929		11.218	-13.529	1.168	0.00146144	9.714	11.214	2.975	-9.245	-0.177918		9.712	-23.078	-17.578	-0.0148088		8.97	-16.752	-2.881	-0.00260284		9.717	-19.13	4.606	0.00414133															9.42803	167.825
10.489	-1.368	-2.389	-0.00560338		10.487	-2.716	-5.764	-0.00622482		11.243	-12.474	2.223	0.0027815	9.742	11.242	3.092	-9.128	-0.175667		9.733	-23.093	-17.593	-0.0148214		8.99	-16.936	-3.065	-0.00276908		9.739	-19.196	4.54	0.00408199															9.45247	170.945
10.513	-1.344	-2.365	-0.00554709		10.511	-2.621	-5.669	-0.00612222		11.268	-11.292	3.405	0.00426046	9.77	11.27	3.239	-8.981	-0.172838		9.755	-23.095	-17.595	-0.0148231		9.01	-17.079	-3.208	-0.00289827		9.76	-19.229	4.507	0.00405232															9.47673	173.305
10.536	-1.333	-2.354	-0.00552129		10.534	-2.523	-5.571	-0.00601639		11.293	-9.969	4.728	0.00591584	9.798	11.298	3.403	-8.817	-0.169682		9.776	-23.095	-17.595	-0.0148231		9.03	-17.215	-3.344	-0.00302114		9.782	-19.262	4.474	0.00402265															9.50099	175.455
10.559	-1.325	-2.346	-0.00550252		10.557	-2.43	-5.478	-0.00591595		11.318	-8.5	6.197	0.00775391	9.827	11.327	3.565	-8.655	-0.166564		9.798	-23.077	-17.577	-0.0148079		9.05	-17.343	-3.472	-0.00313678		9.804	-19.32	4.416	0.0039705															9.52525	176.673
10.582	-1.311	-2.332	-0.00546968		10.58	-2.328	-5.376	-0.0058058		11.343	-6.932	7.765	0.00971584	9.855	11.355	3.754	-8.466	-0.162927		9.82	-23.07	-17.57	-0.014802		9.07	-17.46	-3.589	-0.00324249		9.825	-19.354	4.382	0.00393993															9.54951	177.31
10.606	-1.309	-2.33	-0.00546499		10.604	-2.219	-5.267	-0.00568808		11.368	-5.253	9.444	0.0118167	9.883	11.383	3.97	-8.25	-0.15877		9.841	-23.063	-17.563	-0.0147961		9.09	-17.594	-3.723	-0.00336355		9.847	-19.392	4.344	0.00390577															9.57377	177.157
10.629	-1.286	-2.307	-0.00541105		10.627	-2.111	-5.159	-0.00557145		11.393	-3.431	11.266	0.0140964	9.911	11.411	4.209	-8.011	-0.15417		9.863	-23.065	-17.565	-0.0147978		9.11	-17.704	-3.833	-0.00346293		9.868	-19.44	4.296	0.00386261															9.59803	176.731
10.652	-1.246	-2.267	-0.00531723		10.65	-2.015	-5.063	-0.00546777		11.417	-1.497	13.2	0.0165163	9.94	11.44	4.468	-7.752	-0.149186		9.884	-23.043	-17.543	-0.0147793		9.13	-17.815	-3.944	-0.00356321		9.89	-19.504	4.232	0.00380506															9.62247	175.453
10.675	-1.21	-2.231	-0.00523279		10.673	-1.886	-4.934	-0.00532846		11.442	0.532	15.229	0.0190551	9.968	11.468	4.726	-7.494	-0.144221		9.906	-23.031	-17.531	-0.0147692		9.15	-17.954	-4.083	-0.00368879		9.912	-19.546	4.19	0.0037673															9.64673	173.692
10.699	-1.2	-2.221	-0.00520934		10.697	-1.764	-4.812	-0.00519671		11.467	2.645	17.342	0.0216989	9.996	11.496	5.036	-7.184	-0.138255		9.927	-23.025	-17.525	-0.0147641		9.169	-18.07	-4.199	-0.00379359		9.933	-19.574	4.162	0.00374213															9.67099	171.25
10.722	-1.184	-2.205	-0.00517181		10.72	-1.666	-4.714	-0.00509087		11.492	4.85	19.547	0.0244579	10.024	11.524	5.343	-6.877	-0.132347		9.949	-22.994	-17.494	-0.014738		9.189	-18.149	-4.278	-0.00386497		9.955	-19.646	4.09	0.00367739															9.69525	168.436
10.745	-1.161	-2.182	-0.00511786		10.743	-1.546	-4.594	-0.00496128		11.517	7.097	21.794	0.0272694	10.053	11.553	5.67	-6.55	-0.126054		9.971	-22.975	-17.475	-0.014722		9.209	-18.251	-4.38	-0.00395712		9.976	-19.717	4.019	0.00361355															9.71951	165.004
10.768	-1.138	-2.159	-0.00506391		10.766	-1.419	-4.467	-0.00482413		11.542	9.355	24.052	0.0300947	10.081	11.581	6.035	-6.185	-0.119029		9.992	-22.96	-17.46	-0.0147094		9.229	-18.363	-4.492	-0.00405831		9.998	-19.776	3.96	0.0035605															9.74377	161.447
10.792	-1.101	-2.122	-0.00497713		10.79	-1.289	-4.337	-0.00468373		11.567	11.704	26.401	0.0330339	10.109	11.609	6.413	-5.807	-0.111755		10.014	-22.937	-17.437	-0.01469		9.249	-18.477	-4.606	-0.0041613		10.02	-19.842	3.894	0.00350116															9.76804	157.171
10.815	-1.046	-2.067	-0.00484813		10.813	-1.145	-4.193	-0.00452822		11.592	13.963	28.66	0.0358604	10.137	11.637	6.828	-5.392	-0.103768		10.035	-22.901	-17.401	-0.0146597		9.269	-18.574	-4.703	-0.00424893		10.041	-19.897	3.839	0.00345171															9.7923	152.861
10.838	-1.011	-2.032	-0.00476604		10.836	-0.993	-4.041	-0.00436407		11.617	16.092	30.789	0.0385243	10.166	11.666	7.271	-4.949	-0.0952427		10.057	-22.865	-17.365	-0.0146293		9.289	-18.661	-4.79	-0.00432753		10.063	-19.958	3.778	0.00339686															9.81674	147.929
10.861	-0.978	-1.999	-0.00468864		10.859	-0.837	-3.885	-0.0041956		11.642	18.168	32.865	0.0411219	10.194	11.694	7.675	-4.545	-0.0874678		10.078	-22.826	-17.326	-0.0145965		9.309	-18.751	-4.88	-0.00440884		10.084	-20.026	3.71	0.00333572															9.841	143.187
10.885	-0.926	-1.947	-0.00456667		10.883	-0.691	-3.739	-0.00403792		11.667	20.152	34.849	0.0436043	10.222	11.722	8.104	-4.116	-0.0792117		10.1	-22.782	-17.282	-0.0145594		9.329	-18.835	-4.964	-0.00448473		10.106	-20.086	3.65	0.00328178															9.86526	138.063
10.908	-0.879	-1.9	-0.00445643		10.906	-0.508	-3.556	-0.00384029		11.692	22.011	36.708	0.0459304	10.25	11.75	8.542	-3.678	-0.0707825		10.122	-22.737	-17.237	-0.0145215		9.349	-18.911	-5.04	-0.0045534		10.127	-20.143	3.593	0.00323053															9.88952	132.987
10.931	-0.826	-1.847	-0.00433212		10.929	-0.311	-3.359	-0.00362754		11.717	23.701	38.398	0.0480449	10.279	11.779	8.96	-3.26	-0.0627382		10.143	-22.682	-17.182	-0.0144752		9.369	-18.989	-5.118	-0.00462387		10.149	-20.21	3.526	0.00317029															9.91378	127.271
10.955	-0.745	-1.766	-0.00414214		10.952	-0.103	-3.151	-0.00340291		11.742	25.287	39.984	0.0500294	10.307	11.807	9.406	-2.814	-0.054155		10.165	-22.617	-17.117	-0.0144204		9.389	-19.061	-5.19	-0.00468891		10.171	-20.263	3.473	0.00312263															9.93804	122.3
10.978	-0.664	-1.685	-0.00395215		10.976	0.114	-2.934	-0.00316857		11.766	26.716	41.413	0.0518174	10.335	11.835	9.848	-2.372	-0.0456487		10.186	-22.548	-17.048	-0.0143623		9.409	-19.132	-5.261	-0.00475306		10.192	-20.317	3.419	0.00307408															9.9623	116.854
11.001	-0.591	-1.612	-0.00378093		10.999	0.371	-2.677	-0.00289102		11.791	27.943	42.64	0.0533527	10.363	11.863	10.269	-1.951	-0.0375467		10.208	-22.469	-16.969	-0.0142957		9.429	-19.206	-5.335	-0.00481991		10.214	-20.37	3.366	0.00302643															9.98674	111.533
11.024	-0.492	-1.513	-0.00354873		11.022	0.656	-2.392	-0.00258323		11.816	28.986	43.683	0.0546577	10.392	11.892	10.684	-1.536	-0.0295601		10.23	-22.379	-16.879	-0.0142199		9.449	-19.285	-5.414	-0.00489129		10.235	-20.438	3.298	0.00296529															10.011	106.234
11.048	-0.367	-1.388	-0.00325554		11.045	0.971	-2.077	-0.00224305		11.841	29.851	44.548	0.05574	10.42	11.92	11.107	-1.113	-0.0214195		10.251	-22.292	-16.792	-0.0141466		9.469	-19.369	-5.498	-0.00496718		10.257	-20.504	3.232	0.00290595															10.0353	101.221
11.071	-0.252	-1.273	-0.00298581		11.069	1.33	-1.718	-0.00185535		11.866	30.569	45.266	0.0566384	10.448	11.948	11.511	-0.709	-0.0136446		10.273	-22.199	-16.699	-0.0140683		9.488	-19.425	-5.554	-0.00501777		10.279	-20.564	3.172	0.002852															10.0595	96.345
11.094	-0.132	-1.153	-0.00270435		11.092	1.736	-1.312	-0.00141689		11.891	31.095	45.792	0.0572966	10.476	11.976	11.871	-0.349	-0.00671645		10.294	-22.088	-16.588	-0.0139747		9.508	-19.485	-5.614	-0.00507198		10.3	-20.623	3.113	0.00279895															10.0838	91.471
11.117	0.02	-1.001	-0.00234784		11.115	2.176	-0.872	-0.000941714		11.916	31.437	46.134	0.0577245	10.505	12.005	12.22	0	0		10.316	-21.966	-16.466	-0.013872		9.528	-19.576	-5.705	-0.00515419		10.322	-20.68	3.056	0.0027477															10.108	86.369
11.141	0.196	-0.825	-0.00193503		11.138	2.686	-0.362	-0.000390941		11.941	31.603	46.3	0.0579322	10.533	12.033	12.57	0.35	0.00673569		10.337	-21.847	-16.347	-0.0137717		9.548	-19.668	-5.797	-0.00523731		10.343	-20.725	3.011	0.00270724															10.1323	81.33
11.164	0.386	-0.635	-0.00148939		11.162	3.258	0.21	0.000226789		11.966	31.585	46.282	0.0579097	10.561	12.061	12.893	0.673	0.0129518		10.359	-21.708	-16.208	-0.0136546		9.568	-19.73	-5.859	-0.00529332		10.365	-20.76	2.976	0.00267577															10.1567	77.128
11.187	0.599	-0.422	-0.000989797		11.185	3.904	0.856	0.000924435		11.991	31.447	46.144	0.057737	10.589	12.089	13.189	0.969	0.0186482		10.381	-21.544	-16.044	-0.0135165		9.588	-19.786	-5.915	-0.00534392		10.387	-20.787	2.949	0.0026515															10.181	72.724
11.21	0.841	-0.18	-0.000422188		11.208	4.628	1.58	0.00170632		12.016	31.173	45.87	0.0573942	10.618	12.118	13.463	1.243	0.0239213		10.402	-21.379	-15.879	-0.0133774		9.608	-19.851	-5.98	-0.00540264		10.408	-20.811	2.925	0.00262992															10.2053	68.41
11.234	1.117	0.096	0.000225167		11.231	5.396	2.348	0.00253572		12.041	30.762	45.459	0.0568799	10.646	12.146	13.719	1.499	0.028848		10.424	-21.221	-15.721	-0.0132443		9.628	-19.917	-6.046	-0.00546227		10.43	-20.829	2.907	0.00261373															10.2295	64.22
11.257	1.413	0.392	0.000919432		11.255	6.27	3.222	0.00347959		12.066	30.208	44.905	0.0561867	10.674	12.174	13.937	1.717	0.0330434		10.445	-21.054	-15.554	-0.0131036		9.648	-19.969	-6.098	-0.00550925		10.451	-20.854	2.882	0.00259126															10.2538	60.645
11.28	1.734	0.713	0.00167233		11.278	7.231	4.183	0.00451742		12.091	29.564	44.261	0.0553809	10.702	12.202	14.142	1.922	0.0369886		10.467	-20.866	-15.366	-0.0129453		9.668	-20.033	-6.162	-0.00556707		10.473	-20.874	2.862	0.00257327															10.278	56.858
11.303	2.094	1.073	0.00251671		11.301	8.27	5.222	0.00563949		12.115	28.811	43.508	0.0544388	10.731	12.231	14.319	2.099	0.0403949		10.489	-20.662	-15.162	-0.0127734		9.688	-20.095	-6.224	-0.00562308		10.495	-20.892	2.844	0.00255709															10.3023	53.646
11.327	2.493	1.472	0.00345256		11.324	9.416	6.368	0.00687711		12.14	27.961	42.658	0.0533752	10.759	12.259	14.457	2.237	0.0430507		10.51	-20.465	-14.965	-0.0126074		9.708	-20.14	-6.269	-0.00566374		10.516	-20.904	2.832	0.0025463															10.3266	50.127
11.35	2.902	1.881	0.00441187		11.348	10.678	7.63	0.00824		12.165	27.047	41.744	0.0522316	10.787	12.287	14.603	2.383	0.0458604		10.532	-20.269	-14.769	-0.0124423		9.728	-20.215	-6.344	-0.0057315		10.538	-20.921	2.815	0.00253102															10.351	47.092
11.373	3.348	2.327	0.00545796		11.371	12.035	8.987	0.00970549		12.19	26.09	40.787	0.0510341	10.815	12.315	14.69	2.47	0.0475347		10.553	-20.048	-14.548	-0.0122561		9.748	-20.267	-6.396	-0.00577848		10.559	-20.938	2.798	0.00251573															10.3753	44.347
11.396	3.85	2.829	0.00663539		11.394	13.488	10.44	0.0112747		12.215	25.073	39.77	0.0497616	10.844	12.344	14.752	2.532	0.0487279		10.575	-19.843	-14.343	-0.0120834		9.768	-20.303	-6.432	-0.005811		10.581	-20.952	2.784	0.00250314															10.3995	41.75
11.42	4.389	3.368	0.00789961		11.417	15.035	11.987	0.0129453		12.24	23.998	38.695	0.0484166	10.872	12.372	14.792	2.572	0.0494977		10.596	-19.62	-14.12	-0.0118956		9.787	-20.357	-6.486	-0.00585979		10.603	-20.945	2.791	0.00250944															10.4238	38.936
11.443	4.939	3.918	0.00918963		11.441	16.67	13.622	0.014711		12.265	22.865	37.562	0.0469989	10.9	12.4	14.817	2.597	0.0499788		10.618	-19.374	-13.874	-0.0116883		9.807	-20.402	-6.531	-0.00590044		10.624	-20.941	2.795	0.00251303															10.448	36.692
11.466	5.507	4.486	0.0105219		11.464	18.401	15.353	0.0165804		12.29	21.716	36.413	0.0455612	10.928	12.428	14.839	2.619	0.0504022		10.64	-19.135	-13.635	-0.011487		9.827	-20.452	-6.581	-0.00594562		10.646	-20.934	2.802	0.00251933															10.4723	34.589
11.489	6.132	5.111	0.0119878		11.487	20.208	17.16	0.0185319		12.315	20.534	35.231	0.0440823	10.957	12.457	14.828	2.608	0.0501905		10.661	-18.89	-13.39	-0.0112806		9.847	-20.519	-6.648	-0.00600615		10.667	-20.926	2.81	0.00252652															10.4966	32.531
11.513	6.782	5.761	0.0135124		11.51	22.012	18.964	0.0204801		12.34	19.329	34.026	0.0425745	10.985	12.485	14.785	2.565	0.049363		10.683	-18.647	-13.147	-0.0110758		9.867	-20.578	-6.707	-0.00605945		10.689	-20.913	2.823	0.00253821															10.521	30.584
11.536	7.464	6.443	0.015112		11.534	23.845	20.797	0.0224597		12.365	18.089	32.786	0.041023	11.013	12.513	14.746	2.526	0.0486124		10.704	-18.395	-12.895	-0.0108635		9.887	-20.615	-6.744	-0.00609288		10.711	-20.894	2.842	0.00255529															10.5453	28.81
11.559	8.174	7.153	0.0167773		11.557	25.715	22.667	0.0244792		12.39	16.845	31.542	0.0394665	11.041	12.541	14.671	2.451	0.0471691		10.726	-18.154	-12.654	-0.0106605		9.907	-20.665	-6.794	-0.00613805		10.732	-20.886	2.85	0.00256248															10.5695	27.224
11.582	8.906	7.885	0.0184942		11.58	27.606	24.558	0.0265213		12.415	15.572	30.269	0.0378737	11.07	12.57	14.598	2.378	0.0457642		10.748	-17.916	-12.416	-0.01046		9.927	-20.692	-6.821	-0.00616244		10.754	-20.865	2.871	0.00258137															10.5938	25.792
11.606	9.667	8.646	0.0202791		11.603	29.505	26.457	0.0285722		12.44	14.296	28.993	0.0362771	11.098	12.598	14.497	2.277	0.0438205		10.769	-17.673	-12.173	-0.0102553		9.947	-20.718	-6.847	-0.00618593		10.775	-20.825	2.911	0.00261733															10.6181	24.379
11.629	10.412	9.391	0.0220265		11.627	31.386	28.338	0.0306036		12.464	13.05	27.747	0.034718	11.126	12.626	14.386	2.166	0.0416843		10.791	-17.432	-11.932	-0.0100522		9.967	-20.763	-6.892	-0.00622659		10.797	-20.815	2.921	0.00262632															10.6423	22.955
11.652	11.141	10.12	0.0237364		11.65	33.238	30.19	0.0326036		12.489	11.794	26.491	0.0331465	11.154	12.654	14.271	2.051	0.0394712		10.812	-17.18	-11.68	-0.00983995		9.987	-20.817	-6.946	-0.00627538		10.818	-20.827	2.909	0.00261553															10.6666	21.91
11.675	11.862	10.841	0.0254275		11.673	35.065	32.017	0.0345767		12.514	10.526	25.223	0.0315599	11.183	12.683	14.144	1.924	0.0370271		10.834	-16.936	-11.436	-0.00963439		10.007	-20.872	-7.001	-0.00632507		10.84	-20.81	2.926	0.00263082															10.6908	20.862
11.699	12.59	11.569	0.027135		11.697	36.851	33.803	0.0365055		12.539	9.283	23.98	0.0300046	11.211	12.711	14.019	1.799	0.0346215		10.855	-16.697	-11.197	-0.00943304		10.027	-20.907	-7.036	-0.00635669		10.862	-20.78	2.956	0.00265779															10.7153	19.833
11.722	13.322	12.301	0.0288519		11.72	38.553	35.505	0.0383435		12.564	8.06	22.757	0.0284744	11.239	12.739	13.888	1.668	0.0321004		10.877	-16.44	-10.94	-0.00921653		10.047	-20.927	-7.056	-0.00637476		10.883	-20.757	2.979	0.00267847															10.7395	18.833
11.745	14.041	13.02	0.0305383		11.743	40.165	37.117	0.0400844		12.589	6.827	21.524	0.0269316	11.267	12.767	13.736	1.516	0.0291752		10.899	-16.182	-10.682	-0.00899917		10.067	-20.96	-7.089	-0.00640457		10.905	-20.71	3.026	0.00272073															10.7638	18.069
11.769	14.73	13.709	0.0321543		11.766	41.696	38.648	0.0417378		12.614	5.611	20.308	0.0254101	11.296	12.796	13.598	1.378	0.0265194		10.92	-15.919	-10.419	-0.00877761		10.086	-21.016	-7.145	-0.00645516		10.926	-20.645	3.091	0.00277917															10.7881	17.262
11.792	15.411	14.39	0.0337516		11.79	43.084	40.036	0.0432368		12.639	4.431	19.128	0.0239336	11.324	12.824	13.462	1.242	0.0239021		10.942	-15.625	-10.125	-0.00852992		10.106	-21.062	-7.191	-0.00649672		10.948	-20.588	3.148	0.00283042															10.8123	16.599
11.815	16.065	15.044	0.0352856		11.813	44.362	41.314	0.0446169		12.664	3.278	17.975	0.022491	11.352	12.852	13.341	1.121	0.0215735		10.963	-15.32	-9.82	-0.00827297		10.126	-21.094	-7.223	-0.00652563		10.97	-20.518	3.218	0.00289336															10.8366	15.865
11.838	16.686	15.665	0.0367421		11.836	45.495	42.447	0.0458405		12.689	2.12	16.817	0.021042	11.38	12.88	13.243	1.023	0.0196875		10.985	-15.002	-9.502	-0.00800507		10.146	-21.125	-7.254	-0.00655364		10.991	-20.428	3.308	0.00297428															10.8608	15.253
11.862	17.275	16.254	0.0381236		11.859	46.512	43.464	0.0469388		12.714	1.005	15.702	0.0196469	11.409	12.909	13.141	0.921	0.0177245		11.006	-14.669	-9.169	-0.00772453		10.166	-21.155	-7.284	-0.00658074		11.013	-20.307	3.429	0.00308307															10.8853	14.683
11.885	17.826	16.805	0.039416		11.883	47.396	44.348	0.0478935		12.739	-0.055	14.642	0.0183206	11.437	12.937	13.041	0.821	0.0158		11.028	-14.318	-8.818	-0.00742882		10.186	-21.183	-7.312	-0.00660604		11.034	-20.173	3.563	0.00320355															10.9095	14.201
11.908	18.352	17.331	0.0406497		11.906	48.094	45.046	0.0486473		12.764	-1.083	13.614	0.0170343	11.465	12.965	12.947	0.727	0.013991		11.05	-13.943	-8.443	-0.0071129		10.206	-21.2	-7.329	-0.0066214		11.056	-20.028	3.708	0.00333393															10.9338	13.602
11.931	18.861	17.84	0.0418436		11.929	48.654	45.606	0.0492521		12.789	-2.068	12.629	0.0158019	11.493	12.993	12.903	0.683	0.0131442		11.071	-13.52	-8.02	-0.00675654		10.226	-21.206	-7.335	-0.00662682		11.078	-19.837	3.899	0.00350566															10.9581	13.154
11.955	19.286	18.265	0.0428404		11.952	49.06	46.012	0.0496905		12.813	-3.014	11.683	0.0146182	11.522	13.022	12.869	0.649	0.0124899		11.093	-13.069	-7.569	-0.00637659		10.246	-21.222	-7.351	-0.00664127		11.099	-19.627	4.109	0.00369447															10.9823	12.724
11.978	19.658	18.637	0.0437129		11.976	49.29	46.242	0.0499389		12.838	-3.923	10.774	0.0134808	11.55	13.05	12.85	0.63	0.0121242		11.114	-12.581	-7.081	-0.00596547		10.266	-21.242	-7.371	-0.00665934		11.121	-19.375	4.361	0.00392105															11.0066	12.326
12.001	20.019	18.998	0.0445596		11.999	49.365	46.317	0.0500199		12.863	-4.816	9.881	0.0123635	11.578	13.078	12.849	0.629	0.012105		11.136	-11.997	-6.497	-0.00547347		10.286	-21.263	-7.392	-0.00667832		11.142	-19.081	4.655	0.00418539															11.0308	11.914
12.024	20.349	19.328	0.0453336		12.022	49.304	46.256	0.049954		12.888	-5.666	9.031	0.0112999	11.607	13.107	12.868	0.648	0.0124707		11.158	-11.346	-5.846	-0.00492503		10.306	-21.278	-7.407	-0.00669187		11.164	-18.731	5.005	0.00450008															11.0551	11.514
12.048	20.614	19.593	0.0459552		12.045	49.087	46.039	0.0497197		12.913	-6.469	8.228	0.0102952	11.635	13.135	12.888	0.668	0.0128555		11.179	-10.629	-5.129	-0.00432098		10.326	-21.27	-7.399	-0.00668464		11.186	-18.326	5.41	0.00486422															11.0795	11.204
12.071	20.815	19.794	0.0464266		12.069	48.732	45.684	0.0493363		12.938	-7.254	7.443	0.00931295	11.663	13.163	12.957	0.737	0.0141834		11.201	-9.807	-4.307	-0.00362848		10.346	-21.272	-7.401	-0.00668645		11.207	-17.861	5.875	0.00528231															11.1038	10.88
12.094	20.98	19.959	0.0468137		12.092	48.252	45.204	0.0488179		12.963	-8.015	6.682	0.00836076	11.691	13.191	13.042	0.822	0.0158193		11.222	-8.846	-3.346	-0.00281888		10.366	-21.275	-7.404	-0.00668916		11.229	-17.326	6.41	0.00576334															11.1281	10.581
12.117	21.091	20.07	0.047074		12.115	47.632	44.584	0.0481484		12.988	-8.74	5.957	0.00745361	11.72	13.22	13.128	0.908	0.0174743		11.244	-7.772	-2.272	-0.00191407		10.385	-21.275	-7.404	-0.00668916		11.25	-16.695	7.041	0.00633068															11.1523	10.27
12.141	21.154	20.133	0.0472218		12.138	46.881	43.833	0.0473373		13.013	-9.42	5.277	0.00660277	11.748	13.248	13.253	1.033	0.0198799		11.265	-6.569	-1.069	-0.000900591		10.405	-21.283	-7.412	-0.00669638		11.272	-15.986	7.75	0.00696816															11.1766	10.014
12.164	21.16	20.139	0.0472358		12.162	46.019	42.971	0.0464064		13.038	-10.069	4.628	0.00579072	11.776	13.276	13.394	1.174	0.0225934		11.287	-5.217	0.283	0.000238417		10.425	-21.27	-7.399	-0.00668464		11.294	-15.17	8.566	0.00770184															11.2008	9.774
12.187	21.12	20.099	0.047142		12.185	45.056	42.008	0.0453664		13.063	-10.663	4.034	0.00504748	11.804	13.304	13.571	1.351	0.0259998		11.309	-3.732	1.768	0.00148947		10.445	-21.238	-7.367	-0.00665573		11.315	-14.233	9.503	0.00854431															11.2251	9.534
12.21	21.033	20.012	0.046938		12.208	44.003	40.955	0.0442292		13.088	-11.24	3.457	0.00432552	11.833	13.333	13.776	1.556	0.029945		11.33	-2.095	3.405	0.00286858		10.465	-21.226	-7.355	-0.00664489		11.337	-13.224	10.512	0.00945152															11.2495	9.289
12.234	20.895	19.874	0.0466143		12.231	42.858	39.81	0.0429927		13.113	-11.776	2.921	0.00365486	11.861	13.361	13.994	1.774	0.0341403		11.352	-0.257	5.243	0.00441703		10.485	-21.21	-7.339	-0.00663043		11.358	-12.144	11.592	0.0104226															11.2738	9.106
12.257	20.698	19.677	0.0461522		12.255	41.631	38.583	0.0416676		13.138	-12.259	2.438	0.00305051	11.889	13.389	14.237	2.017	0.0388168		11.373	1.786	7.286	0.00613817		10.505	-21.184	-7.313	-0.00660694		11.38	-10.974	12.762	0.0114745															11.2981	8.915
12.28	20.476	19.455	0.0456315		12.278	40.34	37.292	0.0402734		13.162	-12.723	1.974	0.00246994	11.917	13.417	14.519	2.299	0.0442439		11.395	4.038	9.538	0.0080354		10.525	-21.159	-7.288	-0.00658436		11.402	-9.682	14.054	0.0126362															11.3223	8.757
12.303	20.195	19.174	0.0449724		12.301	38.992	35.944	0.0388176		13.187	-13.145	1.552	0.00194192	11.946	13.446	14.84	2.62	0.0504215		11.417	6.503	12.003	0.0101121		10.545	-21.13	-7.259	-0.00655816		11.423	-8.273	15.463	0.013903															11.3466	8.551
12.327	19.871	18.85	0.0442125		12.324	37.594	34.546	0.0373079		13.212	-13.549	1.148	0.00143642	11.974	13.474	15.214	2.994	0.057619		11.438	9.215	14.715	0.0123968		10.565	-21.093	-7.222	-0.00652473		11.445	-6.757	16.979	0.0152661															11.3708	8.392
12.35	19.51	18.489	0.0433658		12.348	36.175	33.127	0.0357754		13.237	-13.902	0.795	0.000994732	12.002	13.502	15.633	3.413	0.0656826		11.46	12.169	17.669	0.0148855		10.585	-21.056	-7.185	-0.0064913		11.466	-5.154	18.582	0.0167074															11.3951	8.272
12.373	19.124	18.103	0.0424604		12.371	34.75	31.702	0.0342365		13.262	-14.198	0.499	0.000624367	12.03	13.53	16.105	3.885	0.0747662		11.481	15.375	20.875	0.0175864		10.605	-21.003	-7.132	-0.00644342		11.488	-3.445	20.291	0.018244															11.4194	8.16
12.396	18.69	17.669	0.0414425		12.394	33.285	30.237	0.0326544		13.287	-14.455	0.242	0.000302799	12.059	13.559	16.603	4.383	0.0843501		11.503	18.823	24.323	0.0204912		10.625	-20.938	-7.067	-0.00638469		11.509	-1.634	22.102	0.0198723															11.4438	8.043
12.42	18.247	17.226	0.0404034		12.417	31.812	28.764	0.0310636		13.312	-14.69	0.007	8.75865e-06	12.087	13.587	17.212	4.992	0.0960702		11.524	22.482	27.982	0.0235738		10.645	-20.899	-7.028	-0.00634946		11.531	0.272	24.008	0.021586															11.4681	7.923
12.443	17.757	16.736	0.0392541		12.441	30.358	27.31	0.0294934		13.337	-14.873	-0.176	-0.000220217	12.115	13.615	17.905	5.685	0.109407		11.546	26.405	31.905	0.0268787		10.665	-20.877	-7.006	-0.00632958		11.553	2.256	25.992	0.0233699															11.4923	7.84
12.466	17.247	16.226	0.0380579		12.464	28.905	25.857	0.0279242		13.362	-14.987	-0.29	-0.000362858	12.143	13.643	18.647	6.427	0.123687		11.568	30.555	36.055	0.0303749		10.684	-20.849	-6.978	-0.00630429		11.574	4.294	28.03	0.0252023															11.5166	7.769
12.49	16.74	15.719	0.0368688		12.487	27.466	24.418	0.0263702		13.387	-15.077	-0.38	-0.00047547	12.172	13.672	19.54	7.32	0.140872		11.589	34.801	40.301	0.033952		10.704	-20.801	-6.93	-0.00626092		11.596	6.427	30.163	0.0271201															11.5409	7.689
12.513	16.221	15.2	0.0356515		12.51	26.037	22.989	0.0248269		13.412	-15.111	-0.414	-0.000518012	12.2	13.7	20.524	8.304	0.159809		11.611	39.204	44.704	0.0376614		10.724	-20.731	-6.86	-0.00619768		11.617	8.562	32.298	0.0290397															11.5651	7.582
12.536	15.682	14.661	0.0343872		12.534	24.599	21.551	0.0232739		13.437	-15.08	-0.383	-0.000479223	12.228	13.728	21.628	9.408	0.181055		11.632	43.755	49.255	0.0414954		10.744	-20.667	-6.796	-0.00613986		11.639	10.637	34.373	0.0309054															11.5894	7.564
12.559	15.118	14.097	0.0330644		12.557	23.202	20.154	0.0217653		13.462	-15.006	-0.309	-0.000386632	12.256	13.756	22.921	10.701	0.205939		11.654	48.419	53.919	0.0454247		10.764	-20.605	-6.734	-0.00608384		11.661	12.717	36.453	0.0327755															11.6138	7.486
12.583	14.537	13.516	0.0317017		12.58	21.85	18.802	0.0203052		13.487	-14.891	-0.194	-0.00024274	12.285	13.785	24.367	12.147	0.233767		11.675	53.163	58.663	0.0494213		10.784	-20.531	-6.66	-0.00601699		11.682	14.796	38.532	0.0346448															11.6381	7.458
12.606	13.952	12.931	0.0303295		12.603	20.502	17.454	0.0188494		13.511	-14.697	0	0	12.313	13.813	26.003	13.783	0.265252		11.697	57.965	63.465	0.0534668		10.804	-20.472	-6.601	-0.00596368		11.704	16.822	40.558	0.0364664															11.6623	7.398
12.629	13.364	12.343	0.0289504		12.627	19.234	16.186	0.01748		13.536	-14.444	0.253	0.000316563	12.341	13.841	27.867	15.647	0.301124		11.719	62.782	68.282	0.0575249		10.824	-20.397	-6.526	-0.00589593		11.725	18.789	42.525	0.038235															11.6866	7.353
12.652	12.774	11.753	0.0275666		12.65	18.049	15.001	0.0162003		13.561	-14.122	0.575	0.00071946	12.369	13.869	29.899	17.679	0.340229		11.74	67.613	73.113	0.0615949		10.844	-20.296	-6.425	-0.00580468		11.747	20.685	44.421	0.0399397															11.7109	7.331
12.676	12.187	11.166	0.0261898		12.673	16.899	13.851	0.0149584		13.586	-13.722	0.975	0.00121995	12.398	13.898	32.209	19.989	0.384685		11.762	72.414	77.914	0.0656395		10.864	-20.201	-6.33	-0.00571885		11.769	22.487	46.223	0.0415599															11.7351	7.286
12.699	11.605	10.584	0.0248247		12.696	15.771	12.723	0.0137402		13.611	-13.271	1.426	0.00178426	12.426	13.926	34.553	22.333	0.429795		11.783	77.133	82.633	0.0696151		10.884	-20.098	-6.227	-0.00562579		11.79	24.194	47.93	0.0430947															11.7594	7.253
12.722	11.018	9.997	0.0234479		12.72	14.701	11.653	0.0125846		13.636	-12.718	1.979	0.0024762	12.454	13.954	37.086	24.866	0.478542		11.805	81.704	87.204	0.073466		10.904	-19.976	-6.105	-0.00551557		11.812	25.788	49.524	0.0445279															11.7838	7.229
12.745	10.455	9.434	0.0221274		12.743	13.69	10.642	0.0114928		13.661	-12.079	2.618	0.00327573	12.482	13.982	39.701	27.481	0.528867		11.827	86.166	91.666	0.0772251		10.924	-19.867	-5.996	-0.0054171		11.833	27.255	50.991	0.0458469															11.8081	7.194
12.769	9.935	8.914	0.0209077		12.766	12.721	9.673	0.0104463		13.686	-11.319	3.378	0.00422667	12.511	14.011	42.321	30.101	0.579289		11.848	90.449	95.949	0.0808333		10.944	-19.756	-5.885	-0.00531681		11.855	28.574	52.31	0.0470328															11.8323	7.182
12.792	9.43	8.409	0.0197232		12.789	11.788	8.74	0.00943874		13.711	-10.386	4.311	0.00539408	12.539	14.039	44.922	32.702	0.629345		11.87	94.353	99.853	0.0841223		10.964	-19.612	-5.741	-0.00518672		11.877	29.765	53.501	0.0481037															11.8566	7.169
12.815	8.925	7.904	0.0185388		12.813	10.906	7.858	0.00848623		13.736	-9.299	5.398	0.00675417	12.567	14.067	47.468	35.248	0.678342		11.891	97.949	103.449	0.0871518		10.983	-19.445	-5.574	-0.00503584		11.898	30.809	54.545	0.0490424															11.8809	7.123
12.838	8.449	7.428	0.0174223		12.836	10.077	7.029	0.00759095		13.761	-8.046	6.651	0.00832197	12.595	14.095	49.933	37.713	0.72578		11.913	101.27	106.77	0.0899496		11.003	-19.261	-5.39	-0.0048696		11.92	31.608	55.344	0.0497607															11.9051	7.105
12.862	7.97	6.949	0.0162988		12.859	9.294	6.246	0.00674535		13.786	-6.566	8.131	0.0101738	12.624	14.124	52.277	40.057	0.77089		11.934	104.294	109.794	0.0924972		11.023	-19.062	-5.191	-0.00468982		11.941	32.22	55.956	0.050311															11.9294	7.103
12.885	7.498	6.477	0.0151917		12.882	8.528	5.48	0.00591811		13.811	-4.861	9.836	0.0123072	12.652	14.152	54.404	42.184	0.811824		11.956	106.995	112.495	0.0947727		11.043	-18.844	-4.973	-0.00449287		11.963	32.692	56.428	0.0507354															11.9536	7.086
12.908	7.051	6.03	0.0141433		12.906	7.833	4.785	0.00516755		13.836	-2.968	11.729	0.0146757	12.68	14.18	56.4	44.18	0.850237		11.978	109.373	114.873	0.0967761		11.063	-18.575	-4.704	-0.00424984		11.985	33.01	56.746	0.0510213															11.9781	7.05
12.931	6.639	5.618	0.013177		12.929	7.172	4.124	0.0044537		13.86	-0.889	13.808	0.0172771	12.708	14.208	58.169	45.949	0.884281		11.999	111.433	116.933	0.0985115		11.083	-18.269	-4.398	-0.00397338		12.006	33.185	56.921	0.0511787															12.0023	7.041
12.955	6.246	5.225	0.0122552		12.952	6.561	3.513	0.00379386		13.885	1.486	16.183	0.0202487	12.737	14.237	59.716	47.496	0.914053		12.021	113.14	118.64	0.0999496		11.103	-17.945	-4.074	-0.00368066		12.028	33.2	56.936	0.0511921															12.0266	7.041
12.978	5.863	4.842	0.0113569		12.975	5.974	2.926	0.00315993		13.91	4.218	18.915	0.0236671	12.765	14.265	61.027	48.807	0.939283		12.042	114.471	119.971	0.101071		11.123	-17.584	-3.713	-0.00335452		12.049	33.054	56.79	0.0510609															12.0509	7.021
13.001	5.497	4.476	0.0104984		12.999	5.414	2.366	0.00255516		13.935	7.407	22.104	0.0276573	12.793	14.293	62.109	49.889	0.960105		12.064	115.456	120.956	0.101901		11.143	-17.161	-3.29	-0.00297236		12.071	32.763	56.499	0.0507992															12.0751	7.007
13.024	5.151	4.13	0.00968688		13.022	4.905	1.857	0.00200546		13.96	11.23	25.927	0.0324408	12.821	14.321	62.955	50.735	0.976387		12.086	116.069	121.569	0.102417		11.163	-16.667	-2.796	-0.00252605		12.093	32.337	56.073	0.0504162															12.0994	7.003
13.048	4.812	3.791	0.00889176		13.045	4.429	1.381	0.00149141		13.985	15.976	30.673	0.0383791	12.85	14.35	63.579	51.359	0.988395		12.107	116.314	121.814	0.102624		11.183	-16.136	-2.265	-0.00204632		12.114	31.78	55.516	0.0499154															12.1236	6.994
13.071	4.498	3.477	0.00815527		13.068	3.993	0.945	0.00102055		14.01	21.884	36.581	0.0457714	12.878	14.378	63.972	51.752	0.995959		12.129	116.237	121.737	0.102559		11.203	-15.563	-1.692	-0.00152864		12.136	31.08	54.816	0.049286															12.1481	6.955
13.094	4.186	3.165	0.00742348		13.092	3.591	0.543	0.000586411		14.035	29.298	43.995	0.0550481	12.906	14.406	64.177	51.957	0.999904		12.15	115.796	121.296	0.102187		11.223	-14.925	-1.054	-0.000952238		12.157	30.252	53.988	0.0485415															12.1723	6.957
13.117	3.893	2.872	0.00673625		13.115	3.234	0.186	0.00020087		14.06	38.345	53.042	0.066368	12.934	14.434	64.182	51.962	1		12.172	115.007	120.507	0.101522		11.243	-14.197	-0.326	-0.000294525		12.179	29.32	53.056	0.0477036															12.1966	6.94
13.141	3.634	2.613	0.00612877		13.138	2.883	-0.165	-0.000178191		14.085	49.387	64.084	0.0801842	12.963	14.463	64.025	51.805	0.996979		12.193	113.904	119.404	0.100593		11.263	-13.374	0.497	0.000449016		12.2	28.283	52.019	0.0467712															12.2209	6.922
13.164	3.4	2.379	0.00557992		13.161	2.562	-0.486	-0.000524854		14.11	62.38	77.077	0.0964415	12.991	14.491	63.644	51.424	0.989646		12.215	112.469	117.969	0.0993843		11.282	-12.46	1.411	0.00127477		12.222	27.139	50.875	0.0457426															12.2451	6.912
13.187	3.148	2.127	0.00498886		13.185	2.292	-0.756	-0.00081644		14.135	77.383	92.08	0.115214	13.019	14.519	63.228	51.008	0.98164		12.237	110.762	116.262	0.0979462		11.302	-11.439	2.432	0.00219719		12.244	25.883	49.619	0.0446133															12.2694	6.881
13.211	2.924	1.903	0.00446347		13.208	2.072	-0.976	-0.00105403		14.16	94.381	109.078	0.136482	13.047	14.547	62.738	50.518	0.97221		12.258	108.789	114.289	0.0962841		11.322	-10.31	3.561	0.00321719		12.265	24.543	48.279	0.0434085															12.2936	6.855
13.234	2.713	1.692	0.00396857		13.231	1.893	-1.155	-0.00124734		14.185	113.615	128.312	0.160549	13.076	14.576	62.108	49.888	0.960086		12.28	106.547	112.047	0.0943953		11.342	-9.063	4.808	0.0043438		12.287	23.136	46.872	0.0421434															12.3179	6.848
13.257	2.513	1.492	0.00349947		13.254	1.744	-1.304	-0.00140825		14.209	134.92	149.617	0.187206	13.104	14.604	61.382	49.162	0.946114		12.301	104.06	109.56	0.0923001		11.362	-7.7	6.171	0.0055752		12.308	21.656	45.392	0.0408127															12.3424	6.822
13.28	2.32	1.299	0.00304679		13.278	1.632	-1.416	-0.00152921		14.234	158.338	173.035	0.216508	13.132	14.632	60.587	48.367	0.930815		12.323	101.331	106.831	0.090001		11.382	-6.204	7.667	0.00692676		12.33	20.106	43.842	0.0394191															12.3666	6.826
13.304	2.121	1.1	0.00258004		13.301	1.549	-1.499	-0.00161884		14.259	184.001	198.698	0.248618	13.16	14.66	59.736	47.516	0.914437		12.345	98.407	103.907	0.0875376		11.402	-4.569	9.302	0.00840391		12.352	18.488	42.224	0.0379643															12.3909	6.793
13.327	1.966	0.945	0.00221649		13.324	1.529	-1.519	-0.00164044		14.284	211.613	226.31	0.283167	13.189	14.689	58.816	46.596	0.896732		12.366	95.399	100.899	0.0850035		11.422	-2.79	11.081	0.0100111		12.373	16.817	40.553	0.0364619															12.4151	6.781
13.35	1.835	0.814	0.00190923		13.347	1.563	-1.485	-0.00160372		14.309	241.022	255.719	0.319965	13.217	14.717	57.868	45.648	0.878488		12.388	92.209	97.709	0.0823161		11.442	-0.875	12.996	0.0117413		12.395	15.112	38.848	0.0349289															12.4394	6.758
13.373	1.699	0.678	0.00159024		13.371	1.637	-1.411	-0.00152381		14.334	272.294	286.991	0.359093	13.245	14.745	56.915	44.695	0.860148		12.409	88.838	94.338	0.0794761		11.462	1.168	15.039	0.013587		12.416	13.38	37.116	0.0333716															12.4637	6.743
13.397	1.571	0.55	0.00129002		13.394	1.738	-1.31	-0.00141473		14.359	304.899	319.596	0.39989	13.273	14.773	55.958	43.738	0.84173		12.431	85.474	90.974	0.0766421		11.482	3.31	17.181	0.0155222		12.438	11.624	35.36	0.0317928															12.4879	6.729
13.42	1.445	0.424	0.000994488		13.417	1.888	-1.16	-0.00125274		14.384	338.966	353.663	0.442516	13.302	14.802	55.029	42.809	0.823852		12.452	82.073	87.573	0.0737769		11.502	5.584	19.455	0.0175767		12.46	9.896	33.632	0.0302391															12.5124	6.706
13.443	1.317	0.296	0.000694265		13.441	2.088	-0.96	-0.00103675		14.409	373.339	388.036	0.485524	13.33	14.83	54.1	41.88	0.805974		12.474	78.626	84.126	0.0708729		11.522	7.992	21.863	0.0197522		12.481	8.204	31.94	0.0287178															12.5366	6.709
13.466	1.217	0.196	0.000459716		13.464	2.354	-0.694	-0.000749484		14.434	407.304	422.001	0.528023	13.358	14.858	53.118	40.898	0.787075		12.496	75.184	80.684	0.0679732		11.542	10.495	24.366	0.0220135		12.503	6.506	30.242	0.0271911															12.5609	6.697
13.49	1.118	0.097	0.000227513		13.487	2.676	-0.372	-0.00040174		14.459	441.491	456.188	0.570799	13.386	14.886	52.141	39.921	0.768273		12.517	71.711	77.211	0.0650473		11.562	13.089	26.96	0.0243571		12.524	4.835	28.571	0.0256887															12.5851	6.684
13.513	1.021	0	0		13.51	3.048	0	0		14.484	475.576	490.273	0.613447	13.415	14.915	51.183	38.963	0.749836		12.539	68.235	73.735	0.0621189		11.581	15.781	29.652	0.0267892		12.546	3.196	26.932	0.024215															12.6094	6.687
13.536	0.946	-0.075	-0.000175912		13.534	3.502	0.454	0.000490296		14.509	509.155	523.852	0.655462	13.443	14.943	50.234	38.014	0.731573		12.56	64.772	70.272	0.0592014		11.601	18.556	32.427	0.0292962		12.568	1.582	25.318	0.0227639															12.6337	6.689
13.559	0.882	-0.139	-0.000326023		13.557	4.02	0.972	0.00104971		14.534	541.818	556.515	0.696331	13.471	14.971	49.287	37.067	0.713348		12.582	61.362	66.862	0.0563287		11.621	21.406	35.277	0.0318711		12.589	0.008	23.744	0.0213486															12.6579	6.675
13.583	0.799	-0.222	-0.000520699		13.58	4.629	1.581	0.0017074		14.558	573.343	588.04	0.735777	13.499	14.999	48.357	36.137	0.695451		12.603	57.979	63.479	0.0534786		11.641	24.296	38.167	0.034482		12.611	-1.521	22.215	0.0199739															12.6822	6.708
13.606	0.721	-0.3	-0.000703647		13.603	5.372	2.324	0.0025098		14.583	603.522	618.219	0.773538	13.528	15.028	47.439	35.219	0.677784		12.625	54.634	60.134	0.0506606		11.661	27.219	41.09	0.0371228		12.632	-3.012	20.724	0.0186333															12.7066	6.721
13.629	0.685	-0.336	-0.000788085		13.627	6.253	3.205	0.00346123		14.608	632.032	646.729	0.80921	13.556	15.056	46.493	34.273	0.659578		12.647	51.394	56.894	0.047931		11.681	30.142	44.013	0.0397636		12.654	-4.446	19.29	0.017344															12.7309	6.753
13.652	0.645	-0.376	-0.000881905		13.65	7.294	4.246	0.00458546		14.633	658.458	673.155	0.842275	13.584	15.084	45.652	33.432	0.643393		12.668	48.218	53.718	0.0452553		11.701	33.04	46.911	0.0423818		12.676	-5.831	17.905	0.0160987															12.7551	6.8
13.676	0.601	-0.42	-0.000985106		13.673	8.538	5.49	0.00592891		14.658	682.755	697.452	0.872677	13.612	15.112	44.855	32.635	0.628055		12.69	45.076	50.576	0.0426083		11.721	35.931	49.802	0.0449937		12.697	-7.153	16.583	0.0149101															12.7794	6.839
13.699	0.584	-0.437	-0.00102498		13.696	9.986	6.938	0.00749268		14.683	704.674	719.371	0.900103	13.641	15.141	44.086	31.866	0.613256		12.711	42.083	47.583	0.0400868		11.741	38.733	52.604	0.0475252		12.719	-8.418	15.318	0.0137727															12.8037	6.887
13.722	0.564	-0.457	-0.00107189		13.72	11.581	8.533	0.00921519		14.708	723.596	738.293	0.923778	13.669	15.169	43.32	31.1	0.598514		12.733	39.188	44.688	0.0376479		11.761	41.342	55.213	0.0498823		12.74	-9.619	14.117	0.0126928															12.8279	6.955
13.745	0.545	-0.476	-0.00111645		13.743	13.299	10.251	0.0110705		14.733	739.974	754.671	0.944271	13.697	15.197	42.593	30.373	0.584523		12.755	36.388	41.888	0.035289		11.781	43.796	57.667	0.0520994		12.762	-10.749	12.987	0.0116768															12.8522	7.028
13.769	0.54	-0.481	-0.00112818		13.766	15.198	12.15	0.0131214		14.758	753.747	768.444	0.961504	13.725	15.225	41.877	29.657	0.570744		12.776	33.693	39.193	0.0330186		11.801	46.16	60.031	0.0542351		12.784	-11.842	11.894	0.0106941															12.8766	7.135
13.792	0.541	-0.48	-0.00112584		13.789	17.303	14.255	0.0153947		14.783	764.824	779.521	0.975364	13.754	15.254	41.177	28.957	0.557273		12.798	31.081	36.581	0.0308181		11.821	48.401	62.272	0.0562597		12.805	-12.883	10.853	0.00975812															12.9009	7.222
13.815	0.571	-0.45	-0.00105547		13.813	19.64	16.592	0.0179185		14.808	773.395	788.092	0.986089	13.782	15.282	40.508	28.288	0.544398		12.819	28.593	34.093	0.028722		11.841	50.471	64.342	0.0581299		12.827	-13.846	9.89	0.00889227															12.9251	7.342
13.838	0.625	-0.396	-0.000928814		13.836	22.218	19.17	0.0207026		14.833	779.429	794.126	0.993639	13.81	15.31	39.861	27.641	0.531946		12.841	26.186	31.686	0.0266942		11.861	52.357	66.228	0.0598338		12.848	-14.759	8.977	0.00807138															12.9494	7.482
13.862	0.7	-0.321	-0.000752903		13.859	25.069	22.021	0.0237815		14.858	783.119	797.816	0.998256	13.838	15.338	39.27	27.05	0.520573		12.862	23.856	29.356	0.0247313		11.88	54.089	67.96	0.0613986		12.87	-15.619	8.117	0.00729813															12.9737	7.64
13.885	0.805	-0.216	-0.000506626		13.882	28.289	25.241	0.027259		14.883	784.513	799.21	1	13.867	15.367	38.713	26.493	0.509853		12.884	21.623	27.123	0.0228501		11.9	55.648	69.519	0.0628071		12.891	-16.421	7.315	0.00657704															12.9979	7.805
13.908	0.95	-0.071	-0.00016653		13.906	31.998	28.95	0.0312645		14.907	783.823	798.52	0.999137	13.895	15.395	38.158	25.938	0.499172		12.906	19.489	24.989	0.0210523		11.92	57.027	70.898	0.0640529		12.913	-17.176	6.56	0.00589821															13.0222	8.009
13.932	1.12	0.099	0.000232204		13.929	36.325	33.277	0.0359374		14.932	781.194	795.891	0.995847	13.923	15.423	37.654	25.434	0.489473		12.927	17.474	22.974	0.0193547		11.94	58.194	72.065	0.0651072		12.935	-17.878	5.858	0.00526703															13.0466	8.208
13.955	1.335	0.314	0.000736484		13.952	41.519	38.471	0.0415467		14.957	776.89	791.587	0.990462	13.951	15.451	37.183	24.963	0.480409		12.949	15.513	21.013	0.0177026		11.96	59.165	73.036	0.0659845		12.956	-18.53	5.206	0.0046808															13.0709	8.43
13.978	1.622	0.601	0.00140964		13.975	47.864	44.816	0.0483989		14.982	771.248	785.945	0.983402	13.98	15.48	36.735	24.515	0.471787		12.97	13.626	19.126	0.0161129		11.98	59.894	73.765	0.0666431		12.978	-19.138	4.598	0.00413414															13.0951	8.695
14.001	1.995	0.974	0.00228451		13.999	55.564	52.516	0.0567145		15.007	764.293	778.99	0.9747	14.008	15.508	36.331	24.111	0.464012		12.992	11.901	17.401	0.0146597		12	60.417	74.288	0.0671156		12.999	-19.708	4.028	0.00362164															13.1194	8.957
14.025	2.517	1.496	0.00350885		14.022	64.694	61.646	0.0665744		15.032	756.287	770.984	0.964683	14.036	15.536	35.944	23.724	0.456564		13.014	10.312	15.812	0.013321		12.02	60.775	74.646	0.0674391		13.021	-20.201	3.535	0.00317838															13.1437	9.266
14.048	3.196	2.175	0.00510144		14.045	75.427	72.379	0.0781655		15.057	747.101	761.798	0.953189	14.064	15.564	35.588	23.368	0.449713		13.035	8.779	14.279	0.0120295		12.04	60.884	74.755	0.0675375		13.043	-20.657	3.079	0.00276838															13.1679	9.599
14.071	4.048	3.027	0.0070998		14.068	87.921	84.873	0.0916584		15.082	736.991	751.688	0.940539	14.093	15.593	35.259	23.039	0.443382		13.057	7.335	12.835	0.010813		12.06	60.768	74.639	0.0674327		13.064	-21.105	2.631	0.00236558															13.1922	9.957
14.094	5.062	4.041	0.00947813		14.092	102.316	99.268	0.107204		15.107	725.949	740.646	0.926723	14.121	15.621	34.974	22.754	0.437897		13.078	5.985	11.485	0.00967567		12.08	60.442	74.313	0.0671382		13.086	-21.5	2.236	0.00201043															13.2164	10.325
14.118	6.215	5.194	0.0121825		14.115	118.848	115.8	0.125058		15.132	714.093	728.79	0.911888	14.149	15.649	34.723	22.503	0.433066		13.1	4.711	10.211	0.00860237		12.1	59.943	73.814	0.0666874		13.107	-21.844	1.892	0.00170113															13.2409	10.769
14.141	7.485	6.464	0.0151613		14.138	137.301	134.253	0.144986		15.157	701.605	716.302	0.896263	14.177	15.677	34.507	22.287	0.42891		13.121	3.509	9.009	0.00758973		12.12	59.265	73.136	0.0660748		13.129	-22.163	1.573	0.00141431															13.2651	11.211
14.164	8.914	7.893	0.018513		14.161	157.863	154.815	0.167192		15.182	688.423	703.12	0.879769	14.206	15.706	34.336	22.116	0.425619		13.143	2.381	7.881	0.00663944		12.14	58.393	72.264	0.065287		13.151	-22.451	1.285	0.00115537															13.2894	11.713
14.187	10.529	9.508	0.0223009		14.185	180.514	177.466	0.191654		15.207	674.597	689.294	0.862469	14.234	15.734	34.181	21.961	0.422636		13.165	1.342	6.842	0.00576412		12.16	57.351	71.222	0.0643456		13.172	-22.72	1.016	0.000913503															13.3137	12.275
14.211	12.386	11.365	0.0266565		14.208	205.334	202.286	0.218458		15.232	660.185	674.882	0.844436	14.262	15.762	34.002	21.782	0.419191		13.186	0.38	5.88	0.00495367		12.179	56.162	70.033	0.0632714		13.194	-22.963	0.773	0.000695018															13.3379	12.803
14.234	14.527	13.506	0.0316782		14.231	232.208	229.16	0.247481		15.256	645.542	660.239	0.826115	14.29	15.79	33.862	21.642	0.416497		13.208	-0.519	4.981	0.0041963		12.199	54.806	68.677	0.0620464		13.215	-23.167	0.569	0.000511598															13.3622	13.465
14.257	17.044	16.023	0.0375818		14.254	260.68	257.632	0.278229		15.281	630.689	645.386	0.80753	14.319	15.819	33.687	21.467	0.413129		13.229	-1.341	4.159	0.0035038		12.219	53.302	67.173	0.0606876		13.237	-23.348	0.388	0.000348857															13.3865	14.18
14.28	20.156	19.135	0.044881		14.278	291.271	288.223	0.311266		15.306	615.408	630.105	0.78841	14.347	15.847	33.544	21.324	0.410377		13.251	-2.088	3.412	0.00287448		12.239	51.72	65.591	0.0592583		13.259	-23.497	0.239	0.000214889															13.4109	14.913
14.304	24.178	23.157	0.0543145		14.301	323.064	320.016	0.3456		15.331	599.859	614.556	0.768954	14.375	15.875	33.407	21.187	0.40774		13.273	-2.761	2.739	0.0023075		12.259	50.01	63.881	0.0577134		13.28	-23.635	0.101	9.08108e-05															13.4352	15.723
14.327	29.284	28.263	0.0662906		14.324	355.26	352.212	0.38037		15.356	584.069	598.766	0.749197	14.403	15.903	33.229	21.009	0.404315		13.294	-3.367	2.133	0.00179697		12.279	48.157	62.028	0.0560393		13.302	-23.73	0.006	5.3947e-06															13.4594	16.675
14.35	35.607	34.586	0.0811211		14.347	388.534	385.486	0.416305		15.381	568.15	582.847	0.729279	14.432	15.932	33.076	20.856	0.40137		13.316	-3.916	1.584	0.00133446		12.299	46.27	60.141	0.0543345		13.323	-23.805	-0.069	-6.20391e-05															13.4837	17.639
14.373	43.259	42.238	0.0990688		14.371	422.693	419.645	0.453195		15.406	552.139	566.836	0.709245	14.46	15.96	32.902	20.682	0.398022		13.337	-4.391	1.109	0.00093429		12.319	44.349	58.22	0.052599		13.345	-23.881	-0.145	-0.000130372															13.5079	18.789
14.397	52.186	51.165	0.120007		14.394	457.297	454.249	0.490565		15.431	536.009	550.706	0.689063	14.488	15.988	32.691	20.471	0.393961		13.359	-4.789	0.711	0.00059899		12.339	42.352	56.223	0.0507948		13.367	-23.942	-0.206	-0.000185218															13.5322	19.997
14.42	62.227	61.206	0.143558		14.417	492.295	489.247	0.528361		15.456	519.676	534.373	0.668627	14.517	16.017	32.514	20.294	0.390555		13.38	-5.101	0.399	0.000336142		12.359	40.321	54.192	0.0489599		13.388	-23.959	-0.223	-0.000200503															13.5565	21.293
14.443	73.059	72.038	0.168964		14.44	527.367	524.319	0.566237		15.481	503.5	518.197	0.648387	14.545	16.045	32.323	20.103	0.386879		13.402	-5.363	0.137	0.000115417		12.379	38.285	52.156	0.0471204		13.41	-23.949	-0.213	-0.000191512															13.5807	22.716
14.466	84.717	83.696	0.196308		14.464	562.319	559.271	0.603983		15.506	487.089	501.786	0.627853	14.573	16.073	32.124	19.904	0.383049		13.424	-5.545	-0.045	-3.79108e-05		12.399	36.228	50.099	0.045262		13.431	-23.926	-0.19	-0.000170832															13.6052	24.44
14.49	97.303	96.282	0.225829		14.487	596.947	593.899	0.64138		15.531	470.791	485.488	0.60746	14.601	16.101	31.896	19.676	0.378661		13.445	-5.643	-0.143	-0.000120472		12.419	34.158	48.029	0.0433919		13.453	-23.893	-0.157	-0.000141161															13.6294	26.12
14.513	110.727	109.706	0.257314		14.51	630.921	627.873	0.67807		15.556	455.333	470.03	0.588118	14.63	16.13	31.661	19.441	0.374139		13.467	-5.682	-0.182	-0.000153328		12.439	32.081	45.952	0.0415154		13.475	-23.83	-0.094	-8.4517e-05															13.6537	27.998
14.536	124.909	123.888	0.290578		14.533	663.815	660.767	0.713594		15.581	439.942	454.639	0.56886	14.658	16.158	31.407	19.187	0.369251		13.488	-5.63	-0.13	-0.00010952		12.459	30.032	43.903	0.0396642		13.496	-23.736	0	0															13.6779	30.146
14.559	139.797	138.776	0.325498		14.557	695.779	692.731	0.748113		15.605	424.733	439.43	0.54983	14.686	16.186	31.171	18.951	0.364709		13.51	-5.5	0	0		12.478	27.985	41.856	0.0378149		13.518	-23.62	0.116	0.000104298															13.7022	32.369
14.583	155.368	154.347	0.362019		14.58	726.201	723.153	0.780967		15.63	409.725	424.422	0.531052	14.714	16.214	30.957	18.737	0.36059		13.531	-5.287	0.213	0.000179444		12.498	25.962	39.833	0.0359872		13.539	-23.49	0.246	0.000221183															13.7265	34.888
14.606	171.544	170.523	0.39996		14.603	754.587	751.539	0.811623		15.655	394.94	409.637	0.512552	14.743	16.243	30.719	18.499	0.35601		13.553	-5.006	0.494	0.000416176		12.518	23.98	37.851	0.0341966		13.561	-23.34	0.396	0.00035605															13.7507	37.5
14.629	188.158	187.137	0.438928		14.626	781.313	778.265	0.840485		15.68	380.433	395.13	0.494401	14.771	16.271	30.477	18.257	0.351353		13.575	-4.647	0.853	0.00071862		12.538	22.02	35.891	0.0324258		13.582	-23.145	0.591	0.000531378															13.7752	40.282
14.653	204.995	203.974	0.478419		14.65	806.13	803.082	0.867286		15.705	366.066	380.763	0.476424	14.799	16.299	30.208	17.988	0.346176		13.596	-4.19	1.31	0.00110362		12.558	20.094	33.965	0.0306857		13.604	-22.931	0.805	0.000723789															13.7994	43.213
14.676	221.968	220.947	0.518229		14.673	828.776	825.728	0.891743		15.73	351.927	366.624	0.458733	14.827	16.327	29.955	17.735	0.341307		13.618	-3.616	1.884	0.0015872		12.578	18.213	32.084	0.0289863		13.626	-22.715	1.021	0.000917999															13.8237	46.73
14.699	239.073	238.052	0.558349		14.696	849.035	845.987	0.913621		15.755	338.168	352.865	0.441517	14.856	16.356	29.706	17.486	0.336515		13.639	-2.946	2.554	0.00215165		12.598	16.414	30.285	0.027361		13.647	-22.469	1.267	0.00113918															13.8479	49.803
14.722	255.743	254.722	0.597448		14.719	867.042	863.994	0.933068		15.78	324.735	339.432	0.424709	14.884	16.384	29.431	17.211	0.331223		13.661	-2.169	3.331	0.00280624		12.618	14.668	28.539	0.0257836		13.669	-22.176	1.56	0.00140262															13.8722	53.302
14.746	272.183	271.162	0.636008		14.743	882.658	879.61	0.949933		15.805	311.376	326.073	0.407994	14.912	16.412	29.161	16.941	0.326027		13.683	-1.271	4.229	0.00356277		12.638	12.944	26.815	0.0242261		13.69	-21.851	1.885	0.00169484															13.8965	56.986
14.769	288.296	287.275	0.673801		14.766	895.879	892.831	0.964211		15.83	298.655	313.352	0.392077	14.94	16.44	28.914	16.694	0.321273		13.704	-0.222	5.278	0.00444651		12.658	11.293	25.164	0.0227345		13.712	-21.492	2.244	0.00201762															13.9207	60.923
14.792	303.7	302.679	0.709931		14.789	906.73	903.682	0.975929		15.855	286.315	301.012	0.376637	14.969	16.469	28.664	16.444	0.316462		13.726	0.986	6.486	0.0054642		12.678	9.701	23.572	0.0212962		13.734	-21.097	2.639	0.00237277															13.945	64.581
14.815	318.612	317.591	0.744907		14.812	914.937	911.889	0.984792		15.88	274.221	288.918	0.361504	14.997	16.497	28.389	16.169	0.31117		13.747	2.339	7.839	0.00660405		12.698	8.168	22.039	0.0199112		13.755	-20.658	3.078	0.00276748															13.9694	68.613
14.839	332.891	331.87	0.778398		14.836	920.864	917.816	0.991193		15.905	262.495	277.192	0.346832	15.025	16.525	28.125	15.905	0.306089		13.769	3.822	9.322	0.00785343		12.718	6.694	20.565	0.0185795		13.777	-20.16	3.576	0.00321524															13.9937	72.395
14.862	346.393	345.372	0.810067		14.859	924.623	921.575	0.995253		15.93	251.048	265.745	0.33251	15.053	16.553	27.861	15.641	0.301008		13.79	5.479	10.979	0.00924938		12.738	5.287	19.158	0.0173083		13.798	-19.625	4.111	0.00369627															14.0179	76.566
14.885	359.105	358.084	0.839883		14.882	925.971	922.923	0.996708		15.954	239.919	254.616	0.318585	15.082	16.582	27.601	15.381	0.296005		13.812	7.328	12.828	0.0108071		12.758	3.926	17.797	0.0160787		13.82	-19.041	4.695	0.00422136															14.0422	80.669
14.908	370.863	369.842	0.867461		14.905	925.403	922.355	0.996095		15.979	229.2	243.897	0.305173	15.11	16.61	27.337	15.117	0.290924		13.834	9.356	14.856	0.0125156		12.777	2.617	16.488	0.0148961		13.842	-18.392	5.344	0.00480488															14.0665	84.391
14.932	381.641	380.62	0.892741		14.929	922.781	919.733	0.993263		16.004	218.688	233.385	0.29202	15.138	16.638	27.045	14.825	0.285305		13.855	11.545	17.045	0.0143598		12.797	1.352	15.223	0.0137532		13.863	-17.697	6.039	0.00542977															14.0907	88.094
14.955	391.377	390.356	0.915576		14.952	918.067	915.019	0.988172		16.029	208.463	223.16	0.279226	15.166	16.666	26.774	14.554	0.280089		13.877	13.928	19.428	0.0163673		12.817	0.157	14.028	0.0126736		13.885	-16.963	6.773	0.00608972															14.115	92.073
14.978	400.128	399.107	0.936102		14.975	911.583	908.535	0.98117		16.054	198.889	213.586	0.267246	15.195	16.695	26.503	14.283	0.274874		13.898	16.572	22.072	0.0185948		12.837	-0.999	12.872	0.0116292		13.906	-16.156	7.58	0.00681531															14.1394	95.828
15.001	407.466	406.445	0.953313		14.998	903.456	900.408	0.972393		16.079	189.258	203.955	0.255196	15.223	16.723	26.223	14.003	0.269485		13.92	19.543	25.043	0.0210978		12.857	-2.092	11.779	0.0106418		13.928	-15.255	8.481	0.00762541															14.1637	98.992
15.025	413.488	412.467	0.967438		15.022	893.663	890.615	0.961817		16.104	180.287	194.984	0.243971	15.251	16.751	25.954	13.734	0.264309		13.942	22.927	28.427	0.0239487		12.877	-3.088	10.783	0.00974192		13.95	-14.274	9.462	0.00850745															14.1879	102.231
15.048	418.446	417.425	0.979066		15.045	882.404	879.356	0.949658		16.129	171.9	186.597	0.233477	15.279	16.779	25.684	13.464	0.259112		13.963	26.823	32.323	0.0272309		12.897	-4.061	9.81	0.00886286		13.971	-13.173	10.563	0.00949738															14.2122	105.285
15.071	422.304	421.283	0.988115		15.068	869.756	866.708	0.935999		16.154	163.714	178.411	0.223234	15.308	16.808	25.421	13.201	0.254051		13.985	31.314	36.814	0.0310144		12.917	-4.988	8.883	0.00802536		13.993	-11.928	11.808	0.0106168															14.2365	108.309
15.094	425.047	424.026	0.994549		15.092	855.689	852.641	0.920807		16.179	155.909	170.606	0.213468	15.336	16.836	25.164	12.944	0.249105		14.006	36.532	42.032	0.0354103		12.937	-5.856	8.015	0.00724117		14.014	-10.529	13.207	0.0118746															14.2607	110.628
15.118	426.742	425.721	0.998525		15.115	840.255	837.207	0.90414		16.204	148.459	163.156	0.204147	15.364	16.864	24.904	12.684	0.244101		14.028	42.666	48.166	0.040578		12.957	-6.672	7.199	0.00650395		14.036	-8.957	14.779	0.0132881															14.285	112.848
15.141	427.375	426.354	1.00001		15.138	823.803	820.755	0.886372		16.229	141.294	155.991	0.195181	15.392	16.892	24.648	12.428	0.239175		14.049	49.798	55.298	0.0465864		12.977	-7.427	6.444	0.00582184		14.058	-7.207	16.529	0.0148615															14.3092	114.558
15.164	426.923	425.902	0.998949		15.161	806.22	803.172	0.867384		16.254	134.405	149.102	0.186562	15.421	16.921	24.369	12.149	0.233805		14.071	58.161	63.661	0.0536319		12.997	-8.139	5.732	0.00517859		14.079	-5.317	18.419	0.0165608															14.3337	116.552
15.187	425.485	424.464	0.995576		15.185	787.492	784.444	0.847158		16.279	127.767	142.464	0.178256	15.449	16.949	24.12	11.9	0.229014		14.093	67.792	73.292	0.0617457		13.017	-8.819	5.052	0.00456424		14.101	-3.211	20.525	0.0184544															14.358	117.685
15.211	423.082	422.061	0.98994		15.208	767.811	764.763	0.825904		16.303	121.431	136.128	0.170328	15.477	16.977	23.871	11.651	0.224222		14.114	78.589	84.089	0.0708417		13.037	-9.439	4.432	0.0040041		14.122	-0.889	22.847	0.0205421															14.3822	118.644
15.234	419.716	418.695	0.982045		15.231	747.231	744.183	0.803679		16.328	115.404	130.101	0.162787	15.505	17.005	23.593	11.373	0.218871		14.136	90.748	96.248	0.0810852		13.057	-10.011	3.86	0.00348732		14.144	1.578	25.314	0.0227603															14.4065	119.141
15.257	415.469	414.448	0.972084		15.254	726.001	722.953	0.780751		16.353	109.56	124.257	0.155475	15.534	17.034	23.317	11.097	0.21356		14.157	104.557	110.057	0.0927188		13.077	-10.555	3.316	0.00299585		14.166	4.227	27.963	0.025142															14.4307	119.719
15.28	410.473	409.452	0.960366		15.278	704.117	701.069	0.757118		16.378	103.996	118.693	0.148513	15.562	17.062	23.066	10.846	0.208729		14.179	120.138	125.638	0.105845		13.096	-11.072	2.799	0.00252876		14.187	7.151	30.887	0.027771															14.455	119.731
15.304	404.73	403.709	0.946896		15.301	681.662	678.614	0.732867		16.403	98.788	113.485	0.141996	15.59	17.09	22.8	10.58	0.20361		14.201	137.577	143.077	0.120537		13.116	-11.55	2.321	0.00209691		14.209	10.467	34.203	0.0307525															14.4793	119.479
15.327	398.296	397.275	0.931805		15.324	658.886	655.838	0.708271		16.428	93.777	108.474	0.135727	15.618	17.118	22.54	10.32	0.198607		14.222	157.08	162.58	0.136967		13.136	-11.987	1.884	0.0017021		14.23	14.283	38.019	0.0341835															14.5037	118.777
15.35	391.258	390.237	0.915297		15.347	635.883	632.835	0.683429		16.453	88.979	103.676	0.129723	15.647	17.147	22.257	10.037	0.19316		14.244	178.611	184.111	0.155106		13.156	-12.368	1.503	0.00135789		14.252	18.737	42.473	0.0381882															14.528	118.133
15.374	383.689	382.668	0.897544		15.371	612.854	609.806	0.658558		16.478	84.381	99.078	0.12397	15.675	17.175	21.967	9.747	0.187579		14.265	202.187	207.687	0.174968		13.176	-12.726	1.145	0.00103445		14.273	24.021	47.757	0.0429391															14.5522	117.084
15.397	375.679	374.658	0.878757		15.394	589.758	586.71	0.633616		16.503	80.001	94.698	0.11849	15.703	17.203	21.686	9.466	0.182172		14.287	227.937	233.437	0.196662		13.196	-13.077	0.794	0.000717341		14.295	30.344	54.08	0.0486243															14.5765	115.751
15.42	367.095	366.074	0.858623		15.417	566.952	563.904	0.608987		16.528	75.788	90.485	0.113218	15.731	17.231	21.405	9.185	0.176764		14.308	255.898	261.398	0.220218		13.216	-13.37	0.501	0.000452629		14.317	37.931	61.667	0.0554459															14.6007	114.141
15.443	358.057	357.036	0.837425		15.44	545.055	542.007	0.585339		16.553	71.771	86.468	0.108192	15.76	17.26	21.108	8.888	0.171048		14.33	285.9	291.4	0.245493		13.236	-13.612	0.259	0.000233994		14.338	46.997	70.733	0.0635973															14.625	112.484
15.467	348.699	347.678	0.815476		15.464	523.787	520.739	0.562371		16.578	67.95	82.647	0.103411	15.788	17.288	20.821	8.601	0.165525		14.352	318.021	323.521	0.272554		13.256	-13.83	0.041	3.70415e-05		14.36	57.71	81.446	0.0732295															14.6493	110.45
15.49	339.083	338.062	0.792921		15.487	503.034	499.986	0.539959		16.603	64.343	79.04	0.0988977	15.816	17.316	20.539	8.319	0.160098		14.373	352.284	357.784	0.301419		13.276	-14.037	-0.166	-0.000149973		14.381	70.219	93.955	0.0844766															14.6737	108.423
15.513	329.248	328.227	0.769853		15.51	482.826	479.778	0.518135		16.628	60.845	75.542	0.0945208	15.844	17.344	20.264	8.044	0.154805		14.395	387.957	393.457	0.331472		13.296	-14.178	-0.307	-0.00027736		14.403	84.717	108.453	0.097512															14.698	106.121
15.536	319.038	318.017	0.745906		15.533	463.221	460.173	0.496963		16.652	57.477	72.174	0.0903067	15.873	17.373	20.017	7.797	0.150052		14.416	424.959	430.459	0.362645		13.316	-14.294	-0.423	-0.00038216		14.425	101.153	124.889	0.11229															14.7222	103.736
15.56	308.943	307.922	0.722228		15.557	444.185	441.137	0.476405		16.677	54.435	69.132	0.0865004	15.901	17.401	19.758	7.538	0.145068		14.438	463.35	468.85	0.394988		13.336	-14.391	-0.52	-0.000469795		14.446	119.4	143.136	0.128696															14.7465	101.175
15.583	299.3	298.279	0.699611		15.58	425.694	422.646	0.456435		16.702	51.531	66.228	0.0828668	15.929	17.429	19.513	7.293	0.140353		14.459	502.772	508.272	0.4282		13.356	-14.438	-0.567	-0.000512257		14.468	139.668	163.404	0.146919															14.7707	98.743
15.606	289.57	288.549	0.676789		15.603	407.79	404.742	0.4371		16.727	48.743	63.44	0.0793784	15.957	17.457	19.256	7.036	0.135407		14.481	543.225	548.725	0.46228		13.376	-14.46	-0.589	-0.000532133		14.489	161.968	185.704	0.16697															14.795	95.998
15.629	279.856	278.835	0.654005		15.626	390.372	387.324	0.41829		16.752	46.082	60.779	0.0760488	15.986	17.486	19.008	6.788	0.130634		14.503	584.26	589.76	0.49685		13.395	-14.45	-0.579	-0.000523099		14.511	186.462	210.198	0.188993															14.8193	93.411
15.653	270.223	269.202	0.631411		15.65	373.651	370.603	0.400232		16.777	43.555	58.252	0.072887	16.014	17.514	18.784	6.564	0.126323		14.524	625.989	631.489	0.532005		13.415	-14.382	-0.511	-0.000461664		14.533	213.019	236.755	0.212871															14.8435	90.529
15.676	260.713	259.692	0.609105		15.673	357.476	354.428	0.382764		16.802	41.166	55.863	0.0698978	16.042	17.542	18.559	6.339	0.121993		14.546	668.467	673.967	0.567791		13.435	-14.281	-0.41	-0.000370415		14.554	241.668	265.404	0.238629															14.868	87.792
15.699	251.359	250.338	0.587165		15.696	341.711	338.663	0.365738		16.827	38.903	53.6	0.0670662	16.07	17.57	18.335	6.115	0.117682		14.567	710.971	716.471	0.603599		13.455	-14.185	-0.314	-0.000283684		14.576	272.579	296.315	0.266422															14.8922	85.117
15.722	242.134	241.113	0.565528		15.719	326.858	323.81	0.349698		16.852	36.736	51.433	0.0643548	16.099	17.599	18.141	5.921	0.113949		14.589	753.326	758.826	0.639282		13.475	-14.048	-0.177	-0.000159911		14.597	305.539	329.275	0.296057															14.9165	82.363
15.746	233.019	231.998	0.544149		15.743	312.564	309.516	0.334261		16.877	34.663	49.36	0.061761	16.127	17.627	17.953	5.733	0.110331		14.611	795.137	800.637	0.674506		13.495	-13.871	0	0		14.619	340.392	364.128	0.327394															14.9407	79.455
15.769	224.038	223.017	0.523084		15.766	298.745	295.697	0.319337		16.902	32.688	47.385	0.0592898	16.155	17.655	17.746	5.526	0.106347		14.632	836.097	841.597	0.709013		13.515	-13.642	0.229	0.00020689		14.641	377.241	400.977	0.360525															14.965	76.767
15.792	215.417	214.396	0.502864		15.789	285.625	282.577	0.305168		16.927	30.843	45.54	0.0569813	16.183	17.683	17.553	5.333	0.102633		14.654	876.217	881.717	0.742813		13.535	-13.361	0.51	0.00046076		14.662	415.644	439.38	0.395054															14.9893	74.159
15.815	206.937	205.916	0.482974		15.812	272.915	269.867	0.291442		16.952	29.111	43.808	0.0548141	16.212	17.712	17.353	5.133	0.0987837		14.675	914.244	919.744	0.774849		13.555	-13.015	0.856	0.000773355		14.684	455.795	479.531	0.431155															15.0135	71.456
15.839	198.68	197.659	0.463607		15.836	260.628	257.58	0.278173		16.977	27.427	42.124	0.052707	16.24	17.74	17.162	4.942	0.095108		14.697	949.529	955.029	0.804575		13.575	-12.634	1.237	0.00111757		14.705	497.15	520.886	0.468338															15.038	68.913
15.862	190.838	189.817	0.445214		15.859	248.813	245.765	0.265413		17.002	25.81	40.507	0.0506838	16.268	17.768	16.973	4.753	0.0914707		14.718	982.862	988.362	0.832657		13.595	-12.208	1.663	0.00150244		14.727	538.162	561.898	0.505212															15.0622	66.195
15.885	183.159	182.138	0.427203		15.882	237.444	234.396	0.253135		17.026	24.27	38.967	0.0487569	16.296	17.796	16.788	4.568	0.0879104		14.74	1014.23	1019.73	0.859084		13.615	-11.726	2.145	0.0019379		14.749	578.992	602.728	0.541923															15.0865	63.827
15.908	175.683	174.662	0.409668		15.905	226.512	223.464	0.241329		17.051	22.821	37.518	0.0469439	16.325	17.825	16.605	4.385	0.0843886		14.762	1043.31	1048.81	0.88358		13.635	-11.197	2.674	0.00241583		14.77	620.107	643.843	0.57889															15.1107	61.479
15.932	168.473	167.452	0.392757		15.929	216.015	212.967	0.229993		17.076	21.468	36.165	0.0452509	16.353	17.853	16.445	4.225	0.0813094		14.783	1069.91	1075.41	0.905994		13.655	-10.611	3.26	0.00294525		14.792	661.749	685.485	0.616331															15.135	59.181
15.955	161.556	160.535	0.376533		15.952	205.905	202.857	0.219075		17.101	20.16	34.857	0.0436143	16.381	17.881	16.307	4.087	0.0786536		14.805	1093.9	1099.4	0.926204		13.675	-9.935	3.936	0.00355599		14.813	702.617	726.353	0.653077															15.1593	56.623
15.978	154.83	153.809	0.360758		15.975	196.091	193.043	0.208476		17.126	18.909	33.606	0.042049	16.409	17.909	16.159	3.939	0.0758054		14.826	1115.1	1120.6	0.944061		13.694	-9.185	4.686	0.00423357		14.835	742.654	766.39	0.689074															15.1835	54.667
16.001	148.278	147.257	0.34539		15.998	187.068	184.02	0.198732		17.151	17.718	32.415	0.0405588	16.438	17.938	16.03	3.81	0.0733228		14.848	1133.48	1138.98	0.959548		13.714	-8.368	5.503	0.00497169		14.857	781.683	805.419	0.724166															15.2078	52.568
16.025	141.998	140.977	0.33066		16.022	178.651	175.603	0.189642		17.176	16.586	31.283	0.0391424	16.466	17.966	15.883	3.663	0.0704938		14.87	1149.07	1154.57	0.97268		13.734	-7.486	6.385	0.00576854		14.878	819.432	843.168	0.758107															15.2322	50.561
16.048	135.947	134.926	0.316468		16.045	170.498	167.45	0.180837		17.201	15.489	30.186	0.0377698	16.494	17.994	15.742	3.522	0.0677803		14.891	1161.5	1167	0.983151		13.754	-6.509	7.362	0.00665121		14.9	855.583	879.319	0.790611															15.2565	48.476
16.071	130.157	129.136	0.302887		16.068	162.718	159.67	0.172435		17.226	14.504	29.201	0.0365373	16.522	18.022	15.624	3.404	0.0655094		14.913	1170.83	1176.33	0.991013		13.774	-5.435	8.436	0.00762152		14.921	889.989	913.725	0.821546															15.2808	46.738
16.095	124.496	123.475	0.289609		16.091	155.341	152.293	0.164468		17.251	13.569	28.266	0.0353674	16.551	18.051	15.51	3.29	0.0633155		14.934	1177.33	1182.83	0.996489		13.794	-4.288	9.583	0.00865778		14.943	922.143	945.879	0.850456															15.305	44.885
16.118	119.081	118.06	0.276909		16.115	148.347	145.299	0.156915		17.276	12.618	27.315	0.0341775	16.579	18.079	15.366	3.146	0.0605442		14.956	1180.99	1186.49	0.999576		13.814	-3	10.871	0.00982142		14.964	951.701	975.437	0.877032															15.3293	43.326
16.141	114.158	113.137	0.265362		16.138	141.681	138.633	0.149716		17.301	11.741	26.438	0.0330802	16.607	18.107	15.266	3.046	0.0586198		14.977	1181.5	1187	1		13.834	-1.562	12.309	0.0111206		14.986	978.774	1002.51	0.901374															15.3535	41.553
16.164	109.513	108.492	0.254467		16.161	135.332	132.284	0.14286		17.326	10.929	25.626	0.0320642	16.635	18.135	15.149	2.929	0.0563681		14.999	1179.31	1184.81	0.998155		13.854	0.015	13.886	0.0125453		15.008	1002.86	1026.6	0.923033															15.3778	39.955
16.188	105.02	103.999	0.243929		16.184	129.31	126.262	0.136356		17.351	10.162	24.859	0.0311045	16.664	18.164	15.031	2.811	0.0540972		15.021	1174.38	1179.88	0.994004		13.874	1.74	15.611	0.0141038		15.029	1023.9	1047.64	0.941951															15.4022	38.553
16.211	100.747	99.726	0.233906		16.208	123.575	120.527	0.130163		17.375	9.42	24.117	0.030176	16.692	18.192	14.909	2.689	0.0517494		15.042	1166.74	1172.24	0.987565		13.894	3.608	17.479	0.0157914		15.051	1042.03	1065.76	0.958246															15.4265	37.227
16.234	96.69	95.669	0.224391		16.231	118.167	115.119	0.124322		17.4	8.715	23.412	0.0292939	16.72	18.22	14.802	2.582	0.0496902		15.064	1156.9	1162.4	0.979277		13.914	5.654	19.525	0.0176399		15.072	1057.05	1080.79	0.971754															15.4508	35.747
16.257	92.813	91.792	0.215297		16.254	112.983	109.935	0.118724		17.425	8.065	22.762	0.0284806	16.748	18.248	14.703	2.483	0.0477849		15.085	1144.68	1150.18	0.968986		13.934	7.905	21.776	0.0196736		15.094	1068.93	1092.67	0.982438															15.475	34.428
16.281	89.106	88.085	0.206603		16.277	108.134	105.086	0.113487		17.45	7.441	22.138	0.0276999	16.777	18.277	14.597	2.377	0.045745		15.107	1130.05	1135.55	0.956653		13.954	10.383	24.254	0.0219123		15.116	1078.02	1101.75	0.990604															15.4993	33.316
16.304	85.585	84.564	0.198344		16.301	103.602	100.554	0.108593		17.475	6.816	21.513	0.0269178	16.805	18.305	14.494	2.274	0.0437627		15.129	1113.29	1118.79	0.942537		13.974	13.107	26.978	0.0243733		15.137	1084.36	1108.1	0.996307															15.5235	32.121
16.327	82.228	81.207	0.19047		16.324	99.25	96.202	0.103893		17.5	6.25	20.947	0.0262096	16.833	18.333	14.398	2.178	0.0419152		15.15	1094.68	1100.18	0.926858		13.993	16.072	29.943	0.0270521		15.159	1087.8	1111.54	0.999401															15.5478	31.044
16.35	79.016	77.995	0.182937		16.347	95.155	92.107	0.0994707		17.525	5.724	20.421	0.0255515	16.861	18.361	14.306	2.086	0.0401447		15.172	1074.53	1080.03	0.909884		14.013	19.366	33.237	0.030028		15.18	1088.47	1112.2	1															15.5721	29.918
16.374	75.964	74.943	0.175778		16.37	91.292	88.244	0.0952989		17.55	5.214	19.911	0.0249134	16.89	18.39	14.19	1.97	0.0379123		15.193	1052.98	1058.48	0.89173		14.033	23.14	37.011	0.0334377		15.202	1086.87	1110.6	0.998562															15.5965	29.008
16.397	73.019	71.998	0.168871		16.394	87.67	84.622	0.0913873		17.575	4.717	19.414	0.0242915	16.918	18.418	14.091	1.871	0.0360071		15.215	1030.04	1035.54	0.872402		14.053	27.547	41.418	0.0374192		15.224	1082.81	1106.55	0.994915															15.6208	28.109
16.42	70.315	69.294	0.162528		16.417	84.197	81.149	0.0876367		17.6	4.197	18.894	0.0236408	16.946	18.446	13.983	1.763	0.0339286		15.236	1006.56	1012.06	0.852619		14.073	32.731	46.602	0.0421027		15.245	1076.37	1100.11	0.989126															15.645	27.309
16.443	67.727	66.706	0.156458		16.44	80.901	77.853	0.0840771		17.625	3.748	18.445	0.023079	16.974	18.474	13.888	1.668	0.0321004		15.258	982.91	988.41	0.832697		14.093	38.826	52.697	0.0476092		15.267	1067.83	1091.57	0.981445															15.6693	26.345
16.467	65.237	64.216	0.150618		16.463	77.79	74.742	0.0807174		17.65	3.307	18.004	0.0225272	17.003	18.503	13.783	1.563	0.0300797		15.28	958.746	964.246	0.81234		14.113	45.916	59.787	0.0540147		15.288	1057.78	1081.52	0.97241															15.6935	25.651
16.49	62.864	61.843	0.145052		16.487	74.843	71.795	0.0775348		17.675	2.882	17.579	0.0219955	17.031	18.531	13.71	1.49	0.0286748		15.301	934.054	939.554	0.791538		14.133	54.141	68.012	0.0614456		15.31	1046.17	1069.91	0.961975															15.7178	24.946
16.513	60.621	59.6	0.139791		16.51	72.065	69.017	0.0745347		17.7	2.492	17.189	0.0215075	17.059	18.559	13.628	1.408	0.0270967		15.323	908.988	914.488	0.770421		14.153	63.661	77.532	0.0700464		15.332	1032.73	1056.47	0.949887															15.7421	24.307
16.536	58.485	57.464	0.134781		16.533	69.372	66.324	0.0716264		17.724	2.117	16.814	0.0210383	17.087	18.587	13.518	1.298	0.0249798		15.344	883.762	889.262	0.749169		14.173	74.584	88.455	0.0799148		15.353	1017.58	1041.31	0.936262															15.7665	23.559
16.56	56.437	55.416	0.129978		16.556	66.925	63.877	0.0689838		17.749	1.738	16.435	0.0205641	17.116	18.616	13.434	1.214	0.0233632		15.366	858.441	863.941	0.727837		14.193	86.995	100.866	0.0911276		15.375	1000.83	1024.57	0.921206															15.7908	23.002
16.583	54.471	53.45	0.125366		16.58	64.708	61.66	0.0665896		17.774	1.407	16.104	0.0201499	17.144	18.644	13.362	1.142	0.0219776		15.387	833.033	838.533	0.706432		14.213	100.984	114.855	0.103766		15.396	982.707	1006.44	0.90491															15.815	22.42
16.606	52.589	51.568	0.120952		16.603	62.546	59.498	0.0642547		17.799	1.103	15.8	0.0197695	17.172	18.672	13.256	1.036	0.0199376		15.409	807.721	813.221	0.685107		14.233	116.642	130.513	0.117912		15.418	963.446	987.182	0.887592															15.8393	21.955
16.629	50.809	49.788	0.116777		16.626	60.49	57.442	0.0620343		17.824	0.775	15.472	0.0193591	17.2	18.7	13.168	0.948	0.0182441		15.431	782.63	788.13	0.663969		14.253	134.1	147.971	0.133685		15.44	942.93	966.666	0.869146															15.8635	21.43
16.653	49.05	48.029	0.112652		16.649	58.557	55.509	0.0599468		17.849	0.448	15.145	0.01895	17.229	18.729	13.097	0.877	0.0168777		15.452	757.691	763.191	0.642959		14.273	153.229	167.1	0.150967		15.461	920.883	944.619	0.849323															15.8878	20.913
16.676	47.341	46.32	0.108643		16.673	56.758	53.71	0.058004		17.874	0.165	14.862	0.0185959	17.257	18.757	13.025	0.805	0.0154921		15.474	733.148	738.648	0.622282		14.292	173.906	187.777	0.169647		15.483	897.661	921.397	0.828444															15.9121	20.533
16.699	45.793	44.772	0.105012		16.696	55.082	52.034	0.056194		17.899	-0.108	14.589	0.0182543	17.285	18.785	12.967	0.747	0.0143759		15.495	708.539	714.039	0.60155		14.312	196.39	210.261	0.189961		15.504	873.513	897.249	0.806732															15.9363	20.193
16.722	44.363	43.342	0.101658		16.719	53.5	50.452	0.0544855		17.924	-0.383	14.314	0.0179102	17.313	18.813	12.887	0.667	0.0128363		15.517	684.305	689.805	0.581134		14.332	220.724	234.595	0.211945		15.526	848.214	871.95	0.783985															15.9608	19.788
16.746	42.972	41.951	0.0983957		16.743	51.986	48.938	0.0528505		17.949	-0.644	14.053	0.0175836	17.342	18.842	12.802	0.582	0.0112005		15.539	661.064	666.564	0.561554		14.352	246.675	260.546	0.235391		15.548	822.219	845.955	0.760613															15.985	19.415
16.769	41.653	40.632	0.095302		16.766	50.574	47.526	0.0513256		17.974	-0.886	13.811	0.0172808	17.37	18.87	12.729	0.509	0.00979562		15.56	638.2	643.7	0.542292		14.372	274.228	288.099	0.260284		15.569	796.203	819.939	0.737221															16.0093	19.141
16.792	40.388	39.367	0.0923349		16.789	49.273	46.225	0.0499206		17.999	-1.11	13.587	0.0170005	17.398	18.898	12.665	0.445	0.00856395		15.582	615.722	621.222	0.523356		14.392	303.35	317.221	0.286594		15.591	769.386	793.122	0.71311															16.0335	18.902
16.816	39.155	38.134	0.0894429		16.812	48.022	44.974	0.0485696		18.024	-1.333	13.364	0.0167215	17.427	18.927	12.592	0.372	0.00715908		15.603	593.657	599.157	0.504767		14.412	334.175	348.046	0.314443		15.612	742.317	766.053	0.688771															16.0578	18.664
16.839	37.986	36.965	0.0867011		16.836	46.839	43.791	0.047292		18.049	-1.544	13.153	0.0164575	17.455	18.955	12.509	0.289	0.00556176		15.625	572.038	577.538	0.486553		14.432	366.611	380.482	0.343747		15.634	715.126	738.862	0.664324															16.0821	18.371
16.862	36.874	35.853	0.0840929		16.859	45.766	42.718	0.0461332		18.073	-1.746	12.951	0.0162048	17.483	18.983	12.458	0.238	0.00458027		15.646	551.008	556.508	0.468837		14.452	400.397	414.268	0.374271		15.655	687.977	711.713	0.639913															16.1063	18.208
16.885	35.81	34.789	0.0815973		16.882	44.745	41.697	0.0450306		18.098	-1.943	12.754	0.0159583	17.511	19.011	12.416	0.196	0.00377199		15.668	530.48	535.98	0.451542		14.472	435.484	449.355	0.405971		15.677	660.878	684.614	0.615548															16.1308	18.042
16.909	34.795	33.774	0.0792166		16.905	43.788	40.74	0.0439971		18.123	-2.14	12.557	0.0157118	17.54	19.04	12.349	0.129	0.00248258		15.69	510.257	515.757	0.434505		14.492	471.622	485.493	0.438619		15.699	633.956	657.692	0.591342															16.155	17.932
16.932	33.825	32.804	0.0769415		16.929	42.878	39.83	0.0430143		18.148	-2.312	12.385	0.0154966	17.568	19.068	12.284	0.064	0.00123167		15.711	490.411	495.911	0.417786		14.512	508.614	522.485	0.47204		15.72	607.357	631.093	0.567427															16.1793	17.747
16.955	32.863	31.842	0.0746851		16.952	42.043	38.995	0.0421125		18.173	-2.509	12.188	0.0152501	17.596	19.096	12.229	0.009	0.000173203		15.733	471.139	476.639	0.40155		14.532	546.59	560.461	0.506349		15.742	581.083	604.819	0.543803															16.2036	17.666
16.978	31.981	30.96	0.0726164		16.975	41.268	38.22	0.0412756		18.198	-2.711	11.986	0.0149973	17.624	19.124	12.167	-0.053	-0.00101998		15.754	452.475	457.975	0.385826		14.552	584.677	598.548	0.540759		15.763	555.309	579.045	0.520629															16.2278	17.582
17.002	31.131	30.11	0.0706227		16.998	40.546	37.498	0.0404959		18.223	-2.882	11.815	0.0147833	17.653	19.153	12.121	-0.099	-0.00190524		15.776	434.063	439.563	0.370315		14.572	621.549	635.42	0.574071		15.785	530.118	553.854	0.49798															16.2521	17.548
17.025	30.287	29.266	0.0686431		17.022	39.874	36.826	0.0397701		18.248	-3.047	11.65	0.0145769	17.681	19.181	12.052	-0.168	-0.00323313		15.798	416.357	421.857	0.355398		14.591	658.041	671.912	0.60704		15.807	505.281	529.017	0.475648															16.2763	17.456
17.048	29.504	28.483	0.0668066		17.045	39.247	36.199	0.039093		18.273	-3.198	11.499	0.014388	17.709	19.209	12.014	-0.206	-0.00396444		15.819	399.81	405.31	0.341458		14.611	694.379	708.25	0.63987		15.828	481.331	505.067	0.454114															16.3008	17.431
17.071	28.764	27.743	0.065071		17.068	38.663	35.615	0.0384623		18.298	-3.358	11.339	0.0141878	17.737	19.237	11.961	-0.259	-0.00498441		15.841	383.817	389.317	0.327985		14.631	730.086	743.957	0.672129		15.85	459.009	482.745	0.434044															16.325	17.427
17.095	28.014	26.993	0.0633118		17.091	38.087	35.039	0.0378403		18.323	-3.526	11.171	0.0139776	17.766	19.266	11.923	-0.297	-0.00571572		15.862	368.218	373.718	0.314843		14.651	765.104	778.975	0.703766		15.871	437.666	461.402	0.414854															16.3493	17.471
17.118	27.309	26.288	0.0616583		17.115	37.551	34.503	0.0372614		18.348	-3.677	11.02	0.0137886	17.794	19.294	11.872	-0.348	-0.0066972		15.884	353.077	358.577	0.302087		14.671	799.036	812.907	0.734422		15.893	416.808	440.544	0.396101															16.3736	17.472
17.141	26.658	25.637	0.0601313		17.138	37.09	34.042	0.0367636		18.373	-3.82	10.877	0.0136097	17.822	19.322	11.826	-0.394	-0.00758246		15.905	338.62	344.12	0.289908		14.691	831.651	845.522	0.763888		15.915	396.715	420.451	0.378035															16.3978	17.513
17.164	25.98	24.959	0.0585411		17.161	36.643	33.595	0.0362808		18.398	-4.001	10.696	0.0133832	17.85	19.35	11.782	-0.438	-0.00842924		15.927	324.64	330.14	0.27813		14.711	863.089	876.96	0.792291		15.936	377.448	401.184	0.360711															16.4221	17.593
17.188	25.347	24.326	0.0570564		17.184	36.214	33.166	0.0358175		18.422	-4.184	10.513	0.0131542	17.879	19.379	11.748	-0.472	-0.00908356		15.949	311.088	316.588	0.266713		14.731	893.17	907.041	0.819468		15.958	358.88	382.616	0.344017															16.4463	17.668
17.211	24.759	23.738	0.0556773		17.208	35.831	32.783	0.0354039		18.447	-4.35	10.347	0.0129465	17.907	19.407	11.726	-0.494	-0.00950695		15.97	298.032	303.532	0.255714		14.751	921.67	935.541	0.845216		15.979	340.995	364.731	0.327936															16.4706	17.756
17.234	24.134	23.113	0.0542113		17.231	35.507	32.459	0.035054		18.472	-4.493	10.204	0.0127676	17.935	19.435	11.709	-0.511	-0.00983411		15.992	285.451	290.951	0.245115		14.771	948.326	962.197	0.869299		16.001	323.815	347.551	0.312489															16.495	17.823
17.257	23.57	22.549	0.0528885		17.254	35.215	32.167	0.0347387		18.497	-4.635	10.062	0.0125899	17.963	19.463	11.689	-0.531	-0.010219		16.013	273.32	278.82	0.234895		14.791	972.74	986.611	0.891355		16.023	307.291	331.027	0.297632															16.5193	17.943
17.281	23.069	22.048	0.0517134		17.277	34.925	31.877	0.0344255		18.522	-4.765	9.932	0.0124273	17.992	19.492	11.683	-0.537	-0.0103345		16.035	261.717	267.217	0.22512		14.811	995.255	1009.13	0.911697		16.044	291.442	315.178	0.283382															16.5436	18.086
17.304	22.558	21.537	0.0505148		17.301	34.69	31.642	0.0341717		18.547	-4.886	9.811	0.0122759	18.02	19.52	11.676	-0.544	-0.0104692		16.057	250.358	255.858	0.21555		14.831	1015.75	1029.62	0.930211		16.066	276.308	300.044	0.269775															16.5678	18.236
17.327	22.083	21.062	0.0494007		17.324	34.472	31.424	0.0339363		18.572	-4.99	9.707	0.0121457	18.048	19.548	11.644	-0.576	-0.011085		16.078	239.448	244.948	0.206359		14.851	1033.69	1047.57	0.946424		16.087	261.681	285.417	0.256623															16.5921	18.358
17.35	21.619	20.598	0.0483124		17.347	34.276	31.228	0.0337246		18.597	-5.116	9.581	0.0119881	18.076	19.576	11.593	-0.627	-0.0120665		16.1	229.298	234.798	0.197808		14.871	1049.29	1063.17	0.960518		16.109	247.679	271.415	0.244034															16.6163	18.496
17.374	21.167	20.146	0.0472523		17.37	34.079	31.031	0.0335118		18.622	-5.201	9.496	0.0118817	18.105	19.605	11.576	-0.644	-0.0123937		16.121	219.487	224.987	0.189543		14.89	1062.42	1076.3	0.972381		16.131	234.624	258.36	0.232296															16.6406	18.669
17.397	20.752	19.731	0.0462789		17.394	33.88	30.832	0.0332969		18.647	-5.283	9.414	0.0117791	18.133	19.633	11.532	-0.688	-0.0132404		16.143	210.024	215.524	0.181571		14.91	1073.22	1087.09	0.982135		16.152	222.195	245.931	0.221121															16.665	18.872
17.42	20.358	19.337	0.0453548		17.417	33.744	30.696	0.0331501		18.672	-5.383	9.314	0.011654	18.161	19.661	11.525	-0.695	-0.0133752		16.164	200.959	206.459	0.173934		14.93	1081.85	1095.72	0.989932		16.174	210.163	233.899	0.210303															16.6893	19.025
17.443	19.965	18.944	0.044433		17.44	33.58	30.532	0.032973		18.697	-5.46	9.237	0.0115577	18.189	19.689	11.481	-0.739	-0.0142219		16.186	192.206	197.706	0.16656		14.95	1087.99	1101.87	0.995483		16.195	198.684	222.42	0.199982															16.7136	19.212
17.467	19.589	18.568	0.0435511		17.463	33.439	30.391	0.0328207		18.722	-5.537	9.16	0.0114613	18.218	19.718	11.428	-0.792	-0.0152419		16.208	183.781	189.281	0.159462		14.97	1091.62	1105.49	0.998755		16.217	187.756	211.492	0.190156															16.7378	19.38
17.49	19.235	18.214	0.0427208		17.487	33.329	30.281	0.0327019		18.747	-5.599	9.098	0.0113837	18.246	19.746	11.4	-0.82	-0.0157808		16.229	175.699	181.199	0.152653		14.99	1092.99	1106.87	1		16.239	177.263	200.999	0.180722															16.7621	19.59
17.513	18.89	17.869	0.0419116		17.51	33.223	30.175	0.0325874		18.771	-5.667	9.03	0.0112987	18.274	19.774	11.348	-0.872	-0.0167815		16.251	167.977	173.477	0.146148		15.01	1092.2	1106.07	0.999278		16.26	167.338	191.074	0.171798															16.7863	19.768
17.537	18.549	17.528	0.0411118		17.533	33.13	30.082	0.032487		18.796	-5.719	8.978	0.0112336	18.302	19.802	11.278	-0.942	-0.0181286		16.272	160.472	165.972	0.139825		15.03	1088.92	1102.79	0.996315		16.282	157.932	181.668	0.163341															16.8106	19.941
17.56	18.234	17.213	0.0403729		17.556	33.049	30.001	0.0323995		18.821	-5.771	8.926	0.0111685	18.331	19.831	11.246	-0.974	-0.0187445		16.294	153.276	158.776	0.133763		15.05	1083.48	1097.35	0.991402		16.303	148.946	172.682	0.155261															16.8349	20.128
17.583	17.937	16.916	0.0396763		17.58	32.978	29.93	0.0323228		18.846	-5.809	8.888	0.011121	18.359	19.859	11.176	-1.044	-0.0200916		16.315	146.553	152.053	0.128099		15.07	1075.72	1089.59	0.984392		16.325	140.463	164.199	0.147634															16.8593	20.309
17.606	17.642	16.621	0.0389844		17.603	32.908	29.86	0.0322472		18.871	-5.845	8.852	0.0110759	18.387	19.887	11.111	-1.109	-0.0213425		16.337	139.96	145.46	0.122544		15.09	1066.03	1079.9	0.975634		16.346	132.553	156.289	0.140522															16.8836	20.48
17.63	17.361	16.34	0.0383253		17.626	32.848	29.8	0.0321824		18.896	-5.865	8.832	0.0110509	18.415	19.915	11.055	-1.165	-0.0224202		16.359	133.65	139.15	0.117229		15.11	1054.81	1068.68	0.965497		16.368	124.905	148.641	0.133646															16.9078	20.642
17.653	17.11	16.089	0.0377366		17.649	32.768	29.72	0.032096		18.921	-5.868	8.829	0.0110472	18.444	19.944	10.995	-1.225	-0.0235749		16.38	127.835	133.335	0.11233		15.13	1042.01	1055.88	0.953937		16.39	117.742	141.478	0.127205															16.9321	20.806
17.676	16.859	15.838	0.0371479		17.673	32.637	29.589	0.0319546		18.946	-5.92	8.777	0.0109821	18.472	19.972	10.95	-1.27	-0.0244409		16.402	122.218	127.718	0.107597		15.15	1027.58	1041.45	0.940903		16.411	111.364	135.1	0.121471															16.9563	20.91
17.699	16.596	15.575	0.036531		17.696	32.547	29.499	0.0318574		18.971	-5.979	8.718	0.0109083	18.5	20	10.867	-1.353	-0.0260383		16.423	116.791	122.291	0.103025		15.17	1011.79	1025.66	0.926638		16.433	105.288	129.024	0.116008															16.9806	21.051
17.723	16.341	15.32	0.0359329		17.719	32.467	29.419	0.031771		18.996	-6.033	8.664	0.0108407	18.528	20.028	10.796	-1.424	-0.0274046		16.445	111.661	117.161	0.0987036		15.189	994.739	1008.61	0.91123		16.454	99.428	123.164	0.110739															17.0049	21.15
17.746	16.117	15.096	0.0354075		17.742	32.371	29.323	0.0316673		19.021	-6.056	8.641	0.0108119	18.557	20.057	10.747	-1.473	-0.0283476		16.467	106.748	112.248	0.0945646		15.209	976.598	990.469	0.894841		16.476	93.988	117.724	0.105848															17.0293	21.265
17.769	15.902	14.881	0.0349032		17.766	32.287	29.239	0.0315766		19.046	-6.083	8.614	0.0107781	18.585	20.085	10.691	-1.529	-0.0294253		16.488	102.036	107.536	0.0905949		15.229	957.608	971.479	0.877684		16.498	88.905	112.641	0.101277															17.0536	21.336
17.792	15.668	14.647	0.0343544		17.789	32.202	29.154	0.0314848		19.071	-6.093	8.604	0.0107656	18.613	20.113	10.635	-1.585	-0.0305031		16.51	97.544	103.044	0.0868106		15.249	937.873	951.744	0.859855		16.519	84.116	107.852	0.0969716															17.0778	21.408
17.816	15.45	14.429	0.0338431		17.812	32.122	29.074	0.0313984		19.096	-6.114	8.583	0.0107394	18.641	20.141	10.583	-1.637	-0.0315038		16.531	93.235	98.735	0.0831804		15.269	917.243	931.114	0.841217		16.541	79.666	103.402	0.0929705															17.1021	21.435
17.839	15.255	14.234	0.0333857		17.835	32.039	28.991	0.0313088		19.12	-6.139	8.558	0.0107081	18.67	20.17	10.52	-1.7	-0.0327162		16.553	89.112	94.612	0.079707		15.289	895.964	909.835	0.821992		16.562	75.499	99.235	0.0892239															17.1263	21.469
17.862	15.07	14.049	0.0329518		17.859	31.968	28.92	0.0312321		19.145	-6.157	8.54	0.0106856	18.698	20.198	10.475	-1.745	-0.0335822		16.574	85.182	90.682	0.0763961		15.309	874.272	888.143	0.802394		16.584	71.597	95.333	0.0857155															17.1506	21.45
17.885	14.874	13.853	0.0324921		17.882	31.89	28.842	0.0311478		19.17	-6.197	8.5	0.0106355	18.726	20.226	10.441	-1.779	-0.0342366		16.596	81.421	86.921	0.0732276		15.329	852.314	866.185	0.782556		16.606	67.984	91.72	0.082467															17.1749	21.439
17.909	14.694	13.673	0.0320699		17.905	31.822	28.774	0.0310744		19.195	-6.22	8.477	0.0106067	18.754	20.254	10.366	-1.854	-0.0356799		16.618	77.791	83.291	0.0701695		15.349	830.268	844.139	0.762639		16.627	64.62	88.356	0.0794424															17.1991	21.4
17.932	14.525	13.504	0.0316735		17.928	31.759	28.711	0.0310064		19.22	-6.247	8.45	0.0105729	18.783	20.283	10.329	-1.891	-0.036392		16.639	74.348	79.848	0.0672689		15.369	807.949	821.82	0.742475		16.649	61.402	85.138	0.076549															17.2236	21.338
17.955	14.37	13.349	0.03131		17.952	31.664	28.616	0.0309038		19.245	-6.309	8.388	0.0104954	18.811	20.311	10.294	-1.926	-0.0370655		16.661	71.137	76.637	0.0645637		15.389	785.337	799.208	0.722046		16.67	58.439	82.175	0.073885															17.2478	21.222
17.978	14.203	13.182	0.0309183		17.975	31.601	28.553	0.0308357		19.27	-6.361	8.336	0.0104303	18.839	20.339	10.248	-1.972	-0.0379508		16.682	67.999	73.499	0.0619201		15.409	763.188	777.059	0.702035		16.692	55.773	79.509	0.0714879															17.2721	21.111
18.002	14.053	13.032	0.0305664		17.998	31.536	28.488	0.0307655		19.295	-6.42	8.277	0.0103565	18.867	20.367	10.214	-2.006	-0.0386051		16.704	64.948	70.448	0.0593497		15.429	741.275	755.146	0.682238		16.714	53.193	76.929	0.0691682															17.2964	20.993
18.025	13.911	12.89	0.0302334		18.021	31.479	28.431	0.030704		19.32	-6.467	8.23	0.0102977	18.896	20.396	10.187	-2.033	-0.0391247		16.726	62.073	67.573	0.0569276		15.449	719.384	733.255	0.66246		16.735	50.729	74.465	0.0669528															17.3206	20.828
18.048	13.77	12.749	0.0299027		18.045	31.426	28.378	0.0306467		19.345	-6.499	8.198	0.0102576	18.924	20.424	10.153	-2.067	-0.0397791		16.747	59.343	64.843	0.0546277		15.469	697.665	711.536	0.642838		16.757	48.45	72.186	0.0649037															17.3449	20.678
18.071	13.629	12.608	0.0295719		18.068	31.367	28.319	0.030583		19.37	-6.53	8.167	0.0102188	18.952	20.452	10.098	-2.122	-0.0408375		16.769	56.718	62.218	0.0524163		15.488	676.234	690.105	0.623477		16.778	46.34	70.076	0.0630065															17.3691	20.449
18.095	13.482	12.461	0.0292272		18.091	31.318	28.27	0.0305301		19.395	-6.561	8.136	0.0101801	18.98	20.48	10.047	-2.173	-0.041819		16.79	54.212	59.712	0.0503051		15.508	655.049	668.92	0.604337		16.8	44.347	68.083	0.0612146															17.3936	20.241
18.118	13.359	12.338	0.0289387		18.114	31.267	28.219	0.030475		19.42	-6.548	8.149	0.0101963	19.009	20.509	10.038	-2.182	-0.0419922		16.812	51.823	57.323	0.0482924		15.528	634.165	648.036	0.585469		16.822	42.447	66.183	0.0595063															17.4178	19.978
18.141	13.235	12.214	0.0286478		18.138	31.238	28.19	0.0304437		19.445	-6.537	8.16	0.0102101	19.037	20.537	10.003	-2.217	-0.0426658		16.833	49.541	55.041	0.0463699		15.548	613.664	627.535	0.566948		16.843	40.688	64.424	0.0579247															17.4421	19.733
18.164	13.133	12.112	0.0284086		18.161	31.177	28.129	0.0303778		19.469	-6.5	8.197	0.0102564	19.065	20.565	9.975	-2.245	-0.0432046		16.855	47.362	52.862	0.0445342		15.568	593.429	607.3	0.548666		16.865	39.057	62.793	0.0564583															17.4664	19.44
18.188	13.029	12.008	0.0281647		18.184	31.148	28.1	0.0303465		19.494	-6.458	8.239	0.0103089	19.093	20.593	9.927	-2.293	-0.0441284		16.877	45.243	50.743	0.042749		15.588	573.436	587.307	0.530604		16.886	37.516	61.252	0.0550727															17.4906	19.164
18.211	12.907	11.886	0.0278785		18.207	31.141	28.093	0.030339		19.519	-6.443	8.254	0.0103277	19.122	20.622	9.897	-2.323	-0.0447057		16.898	43.196	48.696	0.0410245		15.608	553.736	567.607	0.512806		16.908	36.048	59.784	0.0537528															17.5149	18.812
18.234	12.808	11.787	0.0276463		18.231	31.04	27.992	0.0302299		19.544	-6.417	8.28	0.0103602	19.15	20.65	9.879	-2.341	-0.0450522		16.92	41.354	46.854	0.0394727		15.628	534.632	548.503	0.495546		16.93	34.587	58.323	0.0524392															17.5391	18.511
18.258	12.711	11.69	0.0274188		18.254	30.982	27.934	0.0301673		19.569	-6.366	8.331	0.010424	19.178	20.678	9.818	-2.402	-0.0462261		16.941	39.632	45.132	0.038022		15.648	515.639	529.51	0.478387		16.951	33.326	57.062	0.0513054															17.5634	18.192
18.281	12.58	11.559	0.0271115		18.277	30.943	27.895	0.0301251		19.594	-6.289	8.408	0.0105204	19.206	20.706	9.792	-2.428	-0.0467265		16.963	37.901	43.401	0.0365637		15.668	496.769	510.64	0.461339		16.973	32.257	55.993	0.0503443															17.5878	17.866
18.304	12.47	11.449	0.0268535		18.3	30.891	27.843	0.030069		19.619	-6.228	8.469	0.0105967	19.235	20.735	9.787	-2.433	-0.0468227		16.985	36.221	41.721	0.0351483		15.688	479.073	492.944	0.445351		16.994	31.088	54.824	0.0492932															17.6121	17.492
18.327	12.392	11.371	0.0266706		18.324	30.857	27.809	0.0300323		19.644	-6.174	8.523	0.0106643	19.263	20.763	9.768	-2.452	-0.0471883		17.006	34.641	40.141	0.0338172		15.708	462.287	476.158	0.430186		17.016	29.915	53.651	0.0482385															17.6364	17.141
18.351	12.301	11.28	0.0264571		18.347	30.831	27.783	0.0300042		19.669	-6.116	8.581	0.0107369	19.291	20.791	9.727	-2.493	-0.0479774		17.028	33.163	38.663	0.0325721		15.728	445.755	459.626	0.41525		17.037	28.827	52.563	0.0472603															17.6606	16.796
18.374	12.187	11.166	0.0261898		18.37	30.819	27.771	0.0299912		19.694	-6.06	8.637	0.0108069	19.319	20.819	9.692	-2.528	-0.0486509		17.049	31.754	37.254	0.0313851		15.748	429.652	443.523	0.400702		17.059	27.811	51.547	0.0463468															17.6849	16.408
18.397	12.11	11.089	0.0260091		18.394	30.802	27.754	0.0299729		19.719	-6.023	8.674	0.0108532	19.348	20.848	9.682	-2.538	-0.0488434		17.071	30.394	35.894	0.0302393		15.768	414.032	427.903	0.38659		17.081	26.873	50.609	0.0455034															17.7091	16.029
18.42	12.032	11.011	0.0258262		18.417	30.795	27.747	0.0299653		19.744	-5.99	8.707	0.0108945	19.376	20.876	9.655	-2.565	-0.049363		17.092	29.097	34.597	0.0291466		15.787	398.842	412.713	0.372866		17.102	25.973	49.709	0.0446942															17.7334	15.648
18.444	11.945	10.924	0.0256221		18.44	30.791	27.743	0.029961		19.769	-5.962	8.735	0.0109295	19.404	20.904	9.606	-2.614	-0.050306		17.114	27.893	33.393	0.0281323		15.807	384.104	397.975	0.359551		17.124	25.134	48.87	0.0439399															17.7578	15.286
18.467	11.882	10.861	0.0254744		18.463	30.79	27.742	0.0299599		19.794	-5.954	8.743	0.0109396	19.432	20.932	9.593	-2.627	-0.0505562		17.136	26.746	32.246	0.027166		15.827	369.788	383.659	0.346617		17.145	24.329	48.065	0.0432161															17.7821	14.933
18.49	11.799	10.778	0.0252797		18.487	30.806	27.758	0.0299772		19.818	-5.972	8.725	0.010917	19.461	20.961	9.565	-2.655	-0.051095		17.157	25.644	31.144	0.0262376		15.847	355.777	369.648	0.333959		17.167	23.563	47.299	0.0425273															17.8064	14.566
18.513	11.716	10.695	0.025085		18.51	30.775	27.727	0.0299437		19.843	-5.971	8.726	0.0109183	19.489	20.989	9.523	-2.697	-0.0519033		17.179	24.563	30.063	0.0253269		15.867	342.235	356.106	0.321725		17.189	22.851	46.587	0.0418872															17.8306	14.17
18.537	11.656	10.635	0.0249443		18.533	30.768	27.72	0.0299361		19.868	-5.983	8.714	0.0109033	19.517	21.017	9.518	-2.702	-0.0519995		17.2	23.576	29.076	0.0244954		15.887	329.109	342.98	0.309866		17.21	22.126	45.862	0.0412353															17.8549	13.873
18.56	11.605	10.584	0.0248247		18.556	30.803	27.755	0.0299739		19.893	-6.008	8.689	0.010872	19.545	21.045	9.479	-2.741	-0.0527501		17.222	22.67	28.17	0.0237321		15.907	316.453	330.324	0.298432		17.232	21.499	45.235	0.0406716															17.8791	13.519
18.583	11.548	10.527	0.024691		18.58	30.82	27.772	0.0299923		19.918	-6.058	8.639	0.0108094	19.574	21.074	9.459	-2.761	-0.053135		17.243	21.736	27.236	0.0229453		15.927	304.143	318.014	0.28731		17.253	20.962	44.698	0.0401887															17.9034	13.195
18.606	11.516	10.495	0.0246159		18.603	30.834	27.786	0.0300074		19.943	-6.135	8.562	0.0107131	19.602	21.102	9.437	-2.783	-0.0535584		17.265	20.831	26.331	0.0221829		15.947	292.125	305.996	0.276453		17.275	20.343	44.079	0.0396322															17.9278	12.836
18.63	11.463	10.442	0.0244916		18.626	30.876	27.828	0.0300528		19.968	-6.204	8.493	0.0106267	19.63	21.13	9.417	-2.803	-0.0539433		17.287	19.979	25.479	0.0214651		15.967	280.656	294.527	0.266091		17.297	19.69	43.426	0.0390451															17.9521	12.525
18.653	11.397	10.376	0.0243368		18.649	30.929	27.881	0.03011		19.993	-6.272	8.425	0.0105417	19.658	21.158	9.405	-2.815	-0.0541742		17.308	19.178	24.678	0.0207903		15.987	269.773	283.644	0.256259		17.318	19.095	42.831	0.0385101															17.9764	12.206
18.676	11.353	10.332	0.0242336		18.673	30.976	27.928	0.0301608		20.018	-6.38	8.317	0.0104065	19.687	21.187	9.398	-2.822	-0.0543089		17.33	18.425	23.925	0.0201559		16.007	259.187	273.058	0.246695		17.34	18.537	42.273	0.0380084															18.0006	11.943
18.699	11.284	10.263	0.0240718		18.696	31.017	27.969	0.030205		20.043	-6.453	8.244	0.0103152	19.715	21.215	9.387	-2.833	-0.0545206		17.351	17.705	23.205	0.0195493		16.027	248.916	262.787	0.237415		17.361	18.028	41.764	0.0375507															18.0249	11.603
18.723	11.225	10.204	0.0239334		18.719	31.07	28.022	0.0302623		20.068	-6.542	8.155	0.0102038	19.743	21.243	9.374	-2.846	-0.0547708		17.373	17.001	22.501	0.0189562		16.047	239.025	252.896	0.228479		17.383	17.545	41.281	0.0371165															18.0491	11.319
18.746	11.212	10.191	0.0239029		18.742	31.121	28.073	0.0303174		20.093	-6.662	8.035	0.0100537	19.771	21.271	9.333	-2.887	-0.0555598		17.395	16.323	21.823	0.018385		16.067	229.447	243.318	0.219826		17.405	17.058	40.794	0.0366786															18.0734	11.067
18.769	11.186	10.165	0.0238419		18.766	31.191	28.143	0.030393		20.118	-6.752	7.945	0.00994107	19.8	21.3	9.307	-2.913	-0.0560602		17.416	15.702	21.202	0.0178619		16.086	220.184	234.055	0.211457		17.426	16.58	40.316	0.0362488															18.0977	10.83
18.792	11.147	10.126	0.0237504		18.789	31.168	28.12	0.0303681		20.143	-6.859	7.838	0.00980718	19.828	21.328	9.312	-2.908	-0.055964		17.438	15.105	20.605	0.0173589		16.106	211.23	225.101	0.203368		17.448	16.141	39.877	0.0358541															18.1221	10.537
18.816	11.107	10.086	0.0236566		18.812	31.167	28.119	0.030367		20.167	-6.961	7.736	0.00967956	19.856	21.356	9.277	-2.943	-0.0566375		17.459	14.513	20.013	0.0168602		16.126	202.619	216.49	0.195588		17.469	15.722	39.458	0.0354774															18.1464	10.265
18.839	11.067	10.046	0.0235628		18.835	31.21	28.162	0.0304135		20.192	-7.04	7.657	0.00958071	19.884	21.384	9.254	-2.966	-0.0570802		17.481	14.015	19.515	0.0164406		16.146	194.26	208.131	0.188036		17.491	15.247	38.983	0.0350503															18.1706	10.024
18.862	10.997	9.976	0.0233986		18.859	31.217	28.169	0.030421		20.217	-7.128	7.569	0.0094706	19.913	21.413	9.238	-2.982	-0.0573881		17.502	13.546	19.046	0.0160455		16.166	186.105	199.976	0.180669		17.513	14.902	38.638	0.0347401															18.1949	9.818
18.885	10.967	9.946	0.0233283		18.882	31.223	28.175	0.0304275		20.242	-7.233	7.464	0.00933922	19.941	21.441	9.231	-2.989	-0.0575228		17.524	13.014	18.514	0.0155973		16.186	178.41	192.281	0.173717		17.534	14.671	38.407	0.0345324															18.2192	9.574
18.909	10.923	9.902	0.023225		18.905	31.245	28.197	0.0304513		20.267	-7.327	7.37	0.00922161	19.969	21.469	9.21	-3.01	-0.0579269		17.546	12.482	17.982	0.0151491		16.206	170.983	184.854	0.167007		17.556	14.322	38.058	0.0342186															18.2434	9.334
18.932	10.847	9.826	0.0230468		18.928	31.27	28.222	0.0304783		20.292	-7.413	7.284	0.009114	19.997	21.497	9.201	-3.019	-0.0581002		17.567	12.002	17.502	0.0147448		16.226	163.655	177.526	0.160386		17.577	13.861	37.597	0.0338041															18.2677	9.119
18.955	10.8	9.779	0.0229366		18.952	31.297	28.249	0.0305074		20.317	-7.493	7.204	0.0090139	20.026	21.526	9.165	-3.055	-0.058793		17.589	11.559	17.059	0.0143715		16.246	156.766	170.637	0.154162		17.599	13.453	37.189	0.0334373															18.2921	8.918
18.978	10.756	9.735	0.0228334		18.975	31.32	28.272	0.0305323		20.342	-7.545	7.152	0.00894884	20.054	21.554	9.151	-3.069	-0.0590624		17.61	11.137	16.637	0.014016		16.266	150.349	164.22	0.148365		17.621	13.107	36.843	0.0331262															18.3164	8.703
19.002	10.701	9.68	0.0227044		18.998	31.34	28.292	0.0305539		20.367	-7.631	7.066	0.00884123	20.082	21.582	9.14	-3.08	-0.0592741		17.632	10.739	16.239	0.0136807		16.286	144.139	158.01	0.142754		17.642	12.774	36.51	0.0328268															18.3406	8.476
19.025	10.658	9.637	0.0226035		19.021	31.361	28.313	0.0305766		20.392	-7.72	6.977	0.00872987	20.11	21.61	9.146	-3.074	-0.0591586		17.654	10.355	15.855	0.0133572		16.306	138.137	152.008	0.137332		17.664	12.455	36.191	0.03254															18.3649	8.31
19.048	10.609	9.588	0.0224886		19.045	31.371	28.323	0.0305874		20.417	-7.792	6.905	0.00863978	20.139	21.639	9.111	-3.109	-0.0598322		17.675	9.992	15.492	0.0130514		16.326	132.412	146.283	0.13216		17.685	12.153	35.889	0.0322684															18.3892	8.123
19.072	10.577	9.556	0.0224135		19.068	31.353	28.305	0.0305679		20.442	-7.832	6.865	0.00858973	20.167	21.667	9.075	-3.145	-0.060525		17.697	9.651	15.151	0.0127641		16.346	126.913	140.784	0.127192		17.707	11.883	35.619	0.0320257															18.4134	7.963
19.095	10.542	9.521	0.0223314		19.091	31.343	28.295	0.0305571		20.467	-7.89	6.807	0.00851716	20.195	21.695	9.06	-3.16	-0.0608137		17.718	9.314	14.814	0.0124802		16.366	121.618	135.489	0.122408		17.728	11.65	35.386	0.0318162															18.4377	7.755
19.118	10.501	9.48	0.0222353		19.114	31.359	28.311	0.0305744		20.492	-7.936	6.761	0.0084596	20.223	21.723	9.039	-3.181	-0.0612178		17.74	8.971	14.471	0.0121913		16.385	116.544	130.415	0.117824		17.75	11.422	35.158	0.0316112															18.4619	7.593
19.141	10.453	9.432	0.0221227		19.138	31.349	28.301	0.0305636		20.516	-7.994	6.703	0.00838703	20.252	21.752	9.007	-3.213	-0.0618336		17.761	8.713	14.213	0.0119739		16.405	111.659	125.53	0.11341		17.772	11.15	34.886	0.0313666															18.4864	7.438
19.165	10.427	9.406	0.0220617		19.161	31.346	28.298	0.0305604		20.541	-8.038	6.659	0.00833198	20.28	21.78	8.997	-3.223	-0.0620261		17.783	8.469	13.969	0.0117683		16.425	106.949	120.82	0.109155		17.793	10.926	34.662	0.0311652															18.5106	7.288
19.188	10.393	9.372	0.0219819		19.184	31.351	28.303	0.0305658		20.566	-8.082	6.615	0.00827692	20.308	21.808	8.977	-3.243	-0.062411		17.805	8.172	13.672	0.0115181		16.445	102.428	116.299	0.105071		17.815	10.784	34.52	0.0310375															18.5349	7.146
19.211	10.33	9.309	0.0218342		19.207	31.359	28.311	0.0305744		20.591	-8.12	6.577	0.00822938	20.337	21.837	8.952	-3.268	-0.0628921		17.826	7.904	13.404	0.0112924		16.465	98.108	111.979	0.101168		17.836	10.555	34.291	0.0308316															18.5592	6.98
19.234	10.31	9.289	0.0217873		19.231	31.349	28.301	0.0305636		20.616	-8.133	6.564	0.00821311	20.365	21.865	8.955	-3.265	-0.0628344		17.848	7.628	13.128	0.0110598		16.485	93.95	107.821	0.0974111		17.858	10.315	34.051	0.0306158															18.5834	6.867
19.258	10.271	9.25	0.0216958		19.254	31.315	28.267	0.0305269		20.641	-8.181	6.516	0.00815305	20.393	21.893	8.938	-3.282	-0.0631615		17.869	7.345	12.845	0.0108214		16.505	89.927	103.798	0.0937765		17.88	10.133	33.869	0.0304522															18.6077	6.735
19.281	10.221	9.2	0.0215785		19.277	31.289	28.241	0.0304988		20.666	-8.233	6.464	0.00808799	20.421	21.921	8.918	-3.302	-0.0635464		17.891	7.092	12.592	0.0106083		16.525	86.064	99.935	0.0902864		17.901	9.884	33.62	0.0302283															18.6319	6.621
19.304	10.199	9.178	0.0215269		19.3	31.272	28.224	0.0304804		20.691	-8.279	6.418	0.00803043	20.45	21.95	8.897	-3.323	-0.0639506		17.913	6.842	12.342	0.0103977		16.545	82.42	96.291	0.0869943		17.923	9.64	33.376	0.0300089															18.6564	6.484
19.327	10.189	9.168	0.0215035		19.324	31.286	28.238	0.0304956		20.716	-8.308	6.389	0.00799414	20.478	21.978	8.859	-3.361	-0.0646819		17.934	6.597	12.097	0.0101913		16.565	78.892	92.763	0.0838069		17.944	9.436	33.172	0.0298255															18.6806	6.407
19.351	10.189	9.168	0.0215035		19.347	31.192	28.144	0.030394		20.741	-8.33	6.367	0.00796662	20.506	22.006	8.844	-3.376	-0.0649706		17.956	6.379	11.879	0.0100076		16.585	75.511	89.382	0.0807523		17.966	9.236	32.972	0.0296457															18.7049	6.318
19.374	10.169	9.148	0.0214565		19.37	31.081	28.033	0.0302742		20.766	-8.36	6.337	0.00792908	20.534	22.034	8.855	-3.365	-0.0647589		17.977	6.192	11.692	0.00985006		16.605	72.254	86.125	0.0778098		17.988	9.057	32.793	0.0294848															18.7292	6.214
19.397	10.155	9.134	0.0214237		19.393	31.041	27.993	0.030231		20.791	-8.394	6.303	0.00788654	20.563	22.063	8.84	-3.38	-0.0650475		17.999	5.985	11.485	0.00967567		16.625	69.119	82.99	0.0749775		18.009	8.899	32.635	0.0293427															18.7534	6.121
19.42	10.138	9.117	0.0213838		19.417	30.973	27.925	0.0301575		20.816	-8.41	6.287	0.00786652	20.591	22.091	8.835	-3.385	-0.0651438		18.02	5.758	11.258	0.00948443		16.645	66.1	79.971	0.0722499		18.031	8.733	32.469	0.0291934															18.7777	6.056
19.444	10.123	9.102	0.0213487		19.44	30.901	27.853	0.0300798		20.841	-8.428	6.269	0.007844	20.619	22.119	8.803	-3.417	-0.0657596		18.042	5.629	11.129	0.00937575		16.665	63.195	77.066	0.0696254		18.052	8.535	32.271	0.0290154															18.8019	5.966
19.467	10.129	9.108	0.0213627		19.463	30.846	27.798	0.0300204		20.865	-8.444	6.253	0.00782398	20.647	22.147	8.792	-3.428	-0.0659713		18.064	5.494	10.994	0.00926202		16.684	60.417	74.288	0.0671156		18.074	8.428	32.164	0.0289192															18.8262	5.92
19.49	10.079	9.058	0.0212455		19.486	30.803	27.755	0.0299739		20.89	-8.426	6.271	0.0078465	20.676	22.176	8.757	-3.463	-0.0666449		18.085	5.248	10.748	0.00905478		16.704	57.748	71.619	0.0647043		18.096	8.41	32.146	0.028903															18.8506	5.827
19.513	10.04	9.019	0.021154		19.51	30.767	27.719	0.0299351		20.915	-8.436	6.261	0.00783399	20.704	22.204	8.736	-3.484	-0.067049		18.107	5.013	10.513	0.0088568		16.724	55.176	69.047	0.0623806		18.117	8.27	32.006	0.0287771															18.8749	5.782
19.537	10.022	9.001	0.0211118		19.533	30.714	27.666	0.0298778		20.94	-8.477	6.22	0.00778269	20.732	22.232	8.736	-3.484	-0.067049		18.128	4.817	10.317	0.00869167		16.744	52.706	66.577	0.0601491		18.139	8.007	31.743	0.0285407															18.8992	5.735
19.56	9.992	8.971	0.0210414		19.556	30.652	27.604	0.0298109		20.965	-8.51	6.187	0.00774139	20.76	22.26	8.731	-3.489	-0.0671452		18.15	4.629	10.129	0.00853329		16.764	50.317	64.188	0.0579908		18.16	7.774	31.51	0.0283312															18.9234	5.679
19.583	9.952	8.931	0.0209476		19.579	30.6	27.552	0.0297547		20.99	-8.536	6.161	0.00770886	20.789	22.289	8.699	-3.521	-0.0677611		18.171	4.454	9.954	0.00838586		16.784	48.02	61.891	0.0559155		18.182	7.586	31.322	0.0281622															18.9477	5.622
19.606	9.927	8.906	0.0208889		19.603	30.572	27.524	0.0297245		21.015	-8.558	6.139	0.00768134	20.817	22.317	8.681	-3.539	-0.0681075		18.193	4.28	9.78	0.00823927		16.804	45.899	59.77	0.0539993		18.204	7.424	31.16	0.0280165															18.9719	5.561
19.63	9.906	8.885	0.0208397		19.626	30.504	27.456	0.029651		21.04	-8.556	6.141	0.00768384	20.845	22.345	8.657	-3.563	-0.0685693		18.215	4.094	9.594	0.00808257		16.824	43.902	57.773	0.0521951		18.225	7.272	31.008	0.0278798															18.9962	5.513
19.653	9.877	8.856	0.0207717		19.649	30.435	27.387	0.0295765		21.065	-8.587	6.11	0.00764505	20.873	22.373	8.637	-3.583	-0.0689542		18.236	3.902	9.402	0.00792082		16.844	41.914	55.785	0.0503991		18.247	7.13	30.866	0.0277522															19.0207	5.48
19.676	9.843	8.822	0.0206919		19.672	30.396	27.348	0.0295344		21.09	-8.608	6.089	0.00761877	20.902	22.402	8.623	-3.597	-0.0692237		18.258	3.705	9.205	0.00775486		16.864	39.982	53.853	0.0486536		18.268	6.993	30.729	0.027629															19.0449	5.431
19.699	9.791	8.77	0.02057		19.696	30.306	27.258	0.0294372		21.115	-8.625	6.072	0.0075975	20.93	22.43	8.608	-3.612	-0.0695123		18.279	3.537	9.037	0.00761332		16.884	38.145	52.016	0.0469939		18.29	6.858	30.594	0.0275076															19.0692	5.378
19.723	9.757	8.736	0.0204902		19.719	30.231	27.183	0.0293562		21.14	-8.655	6.042	0.00755997	20.958	22.458	8.585	-3.635	-0.069955		18.301	3.397	8.897	0.00749538		16.904	36.416	50.287	0.0454319		18.312	6.744	30.48	0.0274051															19.0934	5.357
19.746	9.714	8.693	0.0203894		19.742	30.159	27.111	0.0292785		21.165	-8.641	6.056	0.00757748	20.986	22.486	8.582	-3.638	-0.0700127		18.323	3.321	8.821	0.00743135		16.924	34.758	48.629	0.043934		18.333	6.604	30.34	0.0272792															19.1177	5.314
19.769	9.649	8.628	0.0202369		19.765	30.063	27.015	0.0291748		21.19	-8.633	6.064	0.00758749	21.015	22.515	8.563	-3.657	-0.0703784		18.344	3.251	8.751	0.00737238		16.944	33.17	47.041	0.0424993		18.355	6.493	30.229	0.0271794															19.142	5.298
19.793	9.609	8.588	0.0201431		19.789	29.968	26.92	0.0290722		21.214	-8.682	6.015	0.00752618	21.043	22.543	8.552	-3.668	-0.07059		18.366	3.099	8.599	0.00724433		16.964	31.66	45.531	0.0411351		18.376	6.458	30.194	0.0271479															19.1662	5.255
19.816	9.56	8.539	0.0200281		19.812	29.892	26.844	0.0289901		21.239	-8.731	5.966	0.00746487	21.071	22.571	8.537	-3.683	-0.0708787		18.387	2.92	8.42	0.00709353		16.984	30.187	44.058	0.0398043		18.398	6.341	30.077	0.0270427															19.1907	5.237
19.839	9.492	8.471	0.0198687		19.835	29.801	26.753	0.0288918		21.264	-8.757	5.94	0.00743234	21.099	22.599	8.53	-3.69	-0.0710134		18.409	2.753	8.253	0.00695283		17.003	28.801	42.672	0.0385521		18.419	6.156	29.892	0.0268764															19.2149	5.192
19.862	9.435	8.414	0.019735		19.858	29.686	26.638	0.0287676		21.289	-8.793	5.904	0.00738729	21.128	22.628	8.506	-3.714	-0.0714753		18.43	2.598	8.098	0.00682225		17.023	27.49	41.361	0.0373677		18.441	6.002	29.738	0.0267379															19.2392	5.163
19.886	9.366	8.345	0.0195731		19.882	29.619	26.571	0.0286953		21.314	-8.811	5.886	0.00736477	21.156	22.656	8.482	-3.738	-0.0719372		18.452	2.42	7.92	0.00667229		17.043	26.218	40.089	0.0362185		18.463	5.878	29.614	0.0266265															19.2634	5.104
19.909	9.29	8.269	0.0193949		19.905	29.475	26.427	0.0285398		21.339	-8.832	5.865	0.0073385	21.184	22.684	8.458	-3.762	-0.0723991		18.474	2.243	7.743	0.00652318		17.063	24.98	38.851	0.0351		18.484	5.753	29.489	0.0265141															19.2877	5.105
19.932	9.231	8.21	0.0192565		19.928	29.269	26.221	0.0283173		21.364	-8.843	5.854	0.00732473	21.212	22.712	8.445	-3.775	-0.0726492		18.495	2.087	7.587	0.00639175		17.083	23.835	37.706	0.0340656		18.506	5.6	29.336	0.0263765															19.312	5.09
19.955	9.165	8.144	0.0191017		19.951	29.131	26.083	0.0281683		21.389	-8.845	5.852	0.00732223	21.241	22.741	8.429	-3.791	-0.0729572		18.517	1.912	7.412	0.00624432		17.103	22.731	36.602	0.0330681		18.527	5.471	29.207	0.0262605															19.3362	5.075
19.979	9.098	8.077	0.0189445		19.975	29.002	25.954	0.028029		21.414	-8.868	5.829	0.00729345	21.269	22.769	8.406	-3.814	-0.0733998		18.538	1.772	7.272	0.00612638		17.123	21.622	35.493	0.0320662		18.549	5.373	29.109	0.0261724															19.3605	5.03
20.002	9.042	8.021	0.0188132		19.998	28.851	25.803	0.0278659		21.439	-8.897	5.8	0.00725717	21.297	22.797	8.386	-3.834	-0.0737847		18.56	1.656	7.156	0.00602865		17.143	20.572	34.443	0.0311176		18.571	5.283	29.019	0.0260915															19.3849	5.018
20.025	8.977	7.956	0.0186607		20.021	28.715	25.667	0.027719		21.464	-8.915	5.782	0.00723464	21.325	22.825	8.375	-3.845	-0.0739964		18.582	1.489	6.989	0.00588796		17.163	19.581	33.452	0.0302223		18.592	5.213	28.949	0.0260285															19.4092	4.992
20.048	8.889	7.868	0.0184543		20.044	28.557	25.509	0.0275484		21.489	-8.941	5.756	0.00720211	21.354	22.854	8.359	-3.861	-0.0743043		18.603	1.39	6.89	0.00580456		17.183	18.63	32.501	0.0293631		18.614	5.125	28.861	0.0259494															19.4334	5.004
20.072	8.806	7.785	0.0182596		20.068	28.428	25.38	0.0274091		21.514	-8.947	5.75	0.0071946	21.382	22.882	8.321	-3.899	-0.0750356		18.625	1.324	6.824	0.00574896		17.203	17.718	31.589	0.0285391		18.635	5.089	28.825	0.0259171															19.4577	4.963
20.095	8.735	7.714	0.0180931		20.091	28.324	25.276	0.0272968		21.539	-8.951	5.746	0.0071896	21.41	22.91	8.293	-3.927	-0.0755745		18.646	1.16	6.66	0.00561079		17.223	16.853	30.724	0.0277577		18.657	5.17	28.906	0.0259899															19.482	4.927
20.118	8.673	7.652	0.0179477		20.114	28.219	25.171	0.0271834		21.563	-8.977	5.72	0.00715707	21.438	22.938	8.28	-3.94	-0.0758246		18.668	0.961	6.461	0.00544314		17.243	16.014	29.885	0.0269997		18.679	5.156	28.892	0.0259773															19.5062	4.927
20.141	8.603	7.582	0.0177835		20.138	28.094	25.046	0.0270484		21.588	-9.015	5.682	0.00710952	21.467	22.967	8.251	-3.969	-0.0763827		18.689	0.781	6.281	0.0052915		17.263	15.199	29.07	0.0262633		18.7	4.975	28.711	0.0258146															19.5305	4.91
20.165	8.54	7.519	0.0176357		20.161	27.99	24.942	0.026936		21.613	-9.037	5.66	0.00708199	21.495	22.995	8.236	-3.984	-0.0766714		18.711	0.651	6.151	0.00518198		17.283	14.421	28.292	0.0255605		18.722	4.84	28.576	0.0256932															19.5549	4.912
20.188	8.472	7.451	0.0174763		20.184	27.874	24.826	0.0268108		21.638	-9.031	5.666	0.0070895	21.523	23.023	8.216	-4.004	-0.0770563		18.733	0.534	6.034	0.00508341		17.302	13.687	27.558	0.0248973		18.743	4.76	28.496	0.0256212															19.5792	4.86
20.211	8.401	7.38	0.0173097		20.207	27.721	24.673	0.0266455		21.663	-9.024	5.673	0.00709826	21.551	23.051	8.202	-4.018	-0.0773257		18.754	0.428	5.928	0.00499411		17.322	12.968	26.839	0.0242477		18.765	4.69	28.426	0.0255583															19.6034	4.866
20.234	8.337	7.316	0.0171596		20.231	27.622	24.574	0.0265386		21.688	-9.033	5.664	0.007087	21.58	23.08	8.192	-4.028	-0.0775182		18.776	0.341	5.841	0.00492082		17.342	12.276	26.147	0.0236226		18.787	4.657	28.393	0.0255286															19.6277	4.849
20.258	8.285	7.264	0.0170376		20.254	27.518	24.47	0.0264263		21.713	-9.047	5.65	0.00706948	21.608	23.108	8.164	-4.056	-0.078057		18.797	0.258	5.758	0.00485089		17.362	11.693	25.564	0.0230958		18.808	4.612	28.348	0.0254882															19.652	4.839
20.281	8.241	7.22	0.0169344		20.277	27.403	24.355	0.0263021		21.738	-9.026	5.671	0.00709576	21.636	23.136	8.133	-4.087	-0.0786536		18.819	0.181	5.681	0.00478602		17.382	11.146	25.017	0.0226017		18.83	4.549	28.285	0.0254315															19.6762	4.82
20.304	8.195	7.174	0.0168266		20.3	27.296	24.248	0.0261866		21.763	-9.051	5.646	0.00706448	21.664	23.164	8.114	-4.106	-0.0790193		18.841	0.142	5.642	0.00475317		17.402	10.539	24.41	0.0220533		18.851	4.542	28.278	0.0254252															19.7005	4.804
20.327	8.147	7.126	0.016714		20.324	27.218	24.17	0.0261023		21.788	-9.089	5.608	0.00701693	21.693	23.193	8.088	-4.132	-0.0795196		18.862	0.089	5.589	0.00470852		17.422	9.926	23.797	0.0214994		18.873	4.585	28.321	0.0254639															19.7247	4.788
20.351	8.075	7.054	0.0165451		20.347	27.146	24.098	0.0260246		21.813	-9.109	5.588	0.0069919	21.721	23.221	8.063	-4.157	-0.0800008		18.884	0.071	5.571	0.00469335		17.442	9.349	23.22	0.0209781		18.895	4.573	28.309	0.0254531															19.7492	4.769
20.374	8.014	6.993	0.016402		20.37	27.048	24	0.0259187		21.838	-9.124	5.573	0.00697314	21.749	23.249	8.048	-4.172	-0.0802894		18.905	0.11	5.61	0.00472621		17.462	8.815	22.686	0.0204957		18.916	4.555	28.291	0.0254369															19.7734	4.769
20.397	7.979	6.958	0.0163199		20.393	26.959	23.911	0.0258226		21.863	-9.139	5.558	0.00695437	21.777	23.277	8.013	-4.207	-0.080963		18.927	0.079	5.579	0.00470009		17.482	8.324	22.195	0.0200521		18.938	4.623	28.359	0.0254981															19.7977	4.762
20.42	7.933	6.912	0.016212		20.417	26.861	23.813	0.0257168		21.888	-9.157	5.54	0.00693185	21.806	23.306	8.011	-4.209	-0.0810015		18.948	0.029	5.529	0.00465797		17.502	7.857	21.728	0.0196302		18.959	4.659	28.395	0.0255304															19.822	4.738
20.444	7.874	6.853	0.0160736		20.44	26.778	23.73	0.0256272		21.912	-9.186	5.511	0.00689556	21.834	23.334	7.97	-4.25	-0.0817905		18.97	0.026	5.526	0.00465544		17.522	7.408	21.279	0.0192245		18.981	4.615	28.351	0.0254909															19.8462	4.739
20.467	7.817	6.796	0.01594		20.463	26.685	23.637	0.0255267		21.937	-9.179	5.518	0.00690432	21.862	23.362	7.962	-4.258	-0.0819445		18.992	0.034	5.534	0.00466218		17.542	6.977	20.848	0.0188352		19.003	4.563	28.299	0.0254441															19.8705	4.71
20.49	7.783	6.762	0.0158602		20.486	26.504	23.456	0.0253312		21.962	-9.175	5.522	0.00690932	21.89	23.39	7.984	-4.236	-0.0815211		19.013	0.019	5.519	0.00464954		17.562	6.57	20.441	0.0184675		19.024	4.559	28.295	0.0254405															19.8947	4.702
20.514	7.737	6.716	0.0157523		20.51	26.389	23.341	0.0252071		21.987	-9.181	5.516	0.00690182	21.919	23.419	7.961	-4.259	-0.0819637		19.035	0.008	5.508	0.00464028		17.582	6.193	20.064	0.0181269		19.046	4.578	28.314	0.0254576															19.9192	4.684
20.537	7.687	6.666	0.015635		20.533	26.291	23.243	0.0251012		22.012	-9.162	5.535	0.00692559	21.947	23.447	7.931	-4.289	-0.0825411		19.056	0.027	5.527	0.00465628		17.601	5.807	19.678	0.0177781		19.067	4.573	28.309	0.0254531															19.9434	4.674
20.56	7.645	6.624	0.0155365		20.556	26.163	23.115	0.024963		22.037	-9.167	5.53	0.00691933	21.975	23.475	7.892	-4.328	-0.0832916		19.078	0.064	5.564	0.00468746		17.621	5.431	19.302	0.0174384		19.089	4.585	28.321	0.0254639															19.9677	4.667
20.583	7.606	6.585	0.0154451		20.579	26.058	23.01	0.0248496		22.062	-9.168	5.529	0.00691808	22.003	23.503	7.872	-4.348	-0.0836765		19.099	0.108	5.608	0.00472452		17.641	5.117	18.988	0.0171547		19.11	4.618	28.354	0.0254936															19.992	4.656
20.607	7.563	6.542	0.0153442		20.603	25.941	22.893	0.0247232		22.087	-9.181	5.516	0.00690182	22.032	23.532	7.869	-4.351	-0.0837343		19.121	0.118	5.618	0.00473295		17.661	4.813	18.684	0.0168801		19.132	4.639	28.375	0.0255125															20.0162	4.656
20.63	7.525	6.504	0.0152551		20.626	25.829	22.781	0.0246023		22.112	-9.194	5.503	0.00688555	22.06	23.56	7.862	-4.358	-0.083869		19.143	0.107	5.607	0.00472368		17.681	4.463	18.334	0.0165639		19.154	4.673	28.409	0.025543															20.0405	4.641
20.653	7.482	6.461	0.0151542		20.649	25.726	22.678	0.024491		22.137	-9.197	5.5	0.0068818	22.088	23.588	7.874	-4.346	-0.083638		19.164	0.177	5.677	0.00478265		17.701	4.141	18.012	0.016273		19.175	4.663	28.399	0.025534															20.0648	4.625
20.676	7.426	6.405	0.0150229		20.672	25.639	22.591	0.0243971		22.162	-9.195	5.502	0.0068843	22.116	23.616	7.874	-4.346	-0.083638		19.186	0.285	5.785	0.00487364		17.721	3.846	17.717	0.0160065		19.197	4.686	28.422	0.0255547															20.089	4.602
20.7	7.367	6.346	0.0148845		20.696	25.515	22.467	0.0242632		22.187	-9.193	5.504	0.0068868	22.145	23.645	7.855	-4.365	-0.0840037		19.207	0.292	5.792	0.00487954		17.741	3.533	17.404	0.0157237		19.218	4.827	28.563	0.0256815															20.1135	4.594
20.723	7.318	6.297	0.0147696		20.719	25.388	22.34	0.024126		22.212	-9.183	5.514	0.00689931	22.173	23.673	7.848	-4.372	-0.0841384		19.229	0.245	5.745	0.00483994		17.761	3.225	17.096	0.0154454		19.24	4.884	28.62	0.0257327															20.1377	4.575
20.746	7.258	6.237	0.0146288		20.742	25.291	22.243	0.0240213		22.237	-9.157	5.54	0.00693185	22.201	23.701	7.856	-4.364	-0.0839845		19.251	0.239	5.739	0.00483489		17.781	2.93	16.801	0.0151789		19.262	4.786	28.522	0.0256446															20.162	4.563
20.769	7.218	6.197	0.014535		20.765	25.142	22.094	0.0238604		22.261	-9.161	5.536	0.00692684	22.229	23.729	7.855	-4.365	-0.0840037		19.272	0.251	5.751	0.004845		17.801	2.66	16.531	0.014935		19.283	4.71	28.446	0.0255763															20.1862	4.526
20.793	7.182	6.161	0.0144506		20.789	24.999	21.951	0.0237059		22.286	-9.14	5.557	0.00695312	22.258	23.758	7.85	-4.37	-0.0840999		19.294	0.284	5.784	0.0048728		17.821	2.402	16.273	0.0147019		19.305	4.68	28.416	0.0255493															20.2105	4.497
20.816	7.137	6.116	0.014345		20.812	24.85	21.802	0.023545		22.311	-9.11	5.587	0.00699065	22.286	23.786	7.846	-4.374	-0.0841769		19.315	0.318	5.818	0.00490144		17.841	2.146	16.017	0.0144706		19.326	4.672	28.408	0.0255421															20.2348	4.496
20.839	7.084	6.063	0.0142207		20.835	24.721	21.673	0.0234057		22.336	-9.139	5.558	0.00695437	22.314	23.814	7.847	-4.373	-0.0841577		19.337	0.352	5.852	0.00493008		17.861	1.907	15.778	0.0142547		19.348	4.693	28.429	0.025561															20.259	4.475
20.862	7.041	6.02	0.0141199		20.858	24.58	21.532	0.0232534		22.361	-9.145	5.552	0.00694686	22.342	23.842	7.841	-4.379	-0.0842731		19.358	0.422	5.922	0.00498906		17.881	1.667	15.538	0.0140378		19.37	4.716	28.452	0.0255817															20.2835	4.467
20.886	7.01	5.989	0.0140471		20.882	24.431	21.383	0.0230925		22.386	-9.142	5.555	0.00695061	22.371	23.871	7.855	-4.365	-0.0840037		19.38	0.502	6.002	0.00505645		17.9	1.422	15.293	0.0138165		19.391	4.753	28.489	0.025615															20.3077	4.441
20.909	6.963	5.942	0.0139369		20.905	24.299	21.251	0.02295		22.411	-9.137	5.56	0.00695687	22.399	23.899	7.846	-4.374	-0.0841769		19.402	0.594	6.094	0.00513396		17.92	1.256	15.127	0.0136665		19.413	4.821	28.557	0.0256761															20.332	4.411
20.932	6.911	5.89	0.0138149		20.928	24.154	21.106	0.0227934		22.436	-9.119	5.578	0.00697939	22.427	23.927	7.831	-4.389	-0.0844656		19.423	0.677	6.177	0.00520388		17.94	1.122	14.993	0.0135455		19.434	4.909	28.645	0.0257552															20.3562	4.418
20.955	6.855	5.834	0.0136836		20.951	24.011	20.963	0.0226389		22.461	-9.102	5.595	0.00700066	22.455	23.955	7.841	-4.379	-0.0842731		19.445	0.766	6.266	0.00527886		17.96	0.889	14.76	0.0133349		19.456	4.99	28.726	0.025828															20.3805	4.403
20.979	6.803	5.782	0.0135616		20.975	23.885	20.837	0.0225029		22.486	-9.082	5.615	0.00702569	22.484	23.984	7.841	-4.379	-0.0842731		19.466	0.913	6.413	0.0054027		17.98	0.605	14.476	0.0130784		19.478	5.07	28.806	0.0259															20.4048	4.411
21.002	6.786	5.765	0.0135218		20.998	23.753	20.705	0.0223603		22.511	-9.058	5.639	0.00705572	22.512	24.012	7.852	-4.368	-0.0840614		19.488	1.031	6.531	0.00550212		18	0.351	14.222	0.0128489		19.499	5.237	28.973	0.0260501															20.429	4.43
21.025	6.747	5.726	0.0134303		21.021	23.597	20.549	0.0221918		22.536	-9.048	5.649	0.00706823	22.54	24.04	7.858	-4.362	-0.083946		19.51	1.104	6.604	0.00556362		18.02	0.122	13.993	0.012642		19.521	5.371	29.107	0.0261706															20.4533	4.446
21.048	6.687	5.666	0.0132896		21.044	23.365	20.317	0.0219413		22.561	-9.017	5.68	0.00710702	22.568	24.068	7.863	-4.357	-0.0838497		19.531	1.182	6.682	0.00562933		18.04	-0.096	13.775	0.012445		19.542	5.417	29.153	0.026212															20.4777	4.432
21.072	6.658	5.637	0.0132215		21.068	23.14	20.092	0.0216983		22.586	-8.955	5.742	0.00718459	22.597	24.097	7.858	-4.362	-0.083946		19.553	1.256	6.756	0.00569167		18.06	-0.283	13.588	0.0122761		19.564	5.488	29.224	0.0262758															20.502	4.44
21.095	6.609	5.588	0.0131066		21.091	22.945	19.897	0.0214877		22.61	-8.921	5.776	0.00722714	22.625	24.125	7.853	-4.367	-0.0840422		19.574	1.315	6.815	0.00574137		18.08	-0.479	13.392	0.012099		19.586	5.583	29.319	0.0263612															20.5262	4.432
21.118	6.553	5.532	0.0129753		21.114	22.752	19.704	0.0212793		22.635	-8.897	5.8	0.00725717	22.653	24.153	7.874	-4.346	-0.083638		19.596	1.341	6.841	0.00576328		18.1	-0.679	13.192	0.0119183		19.607	5.69	29.426	0.0264574															20.5505	4.428
21.141	6.526	5.505	0.0129119		21.137	22.568	19.52	0.0210806		22.66	-8.876	5.821	0.00728344	22.681	24.181	7.881	-4.339	-0.0835033		19.617	1.347	6.847	0.00576833		18.12	-0.851	13.02	0.0117629		19.629	5.789	29.525	0.0265464															20.5748	4.438
21.165	6.472	5.451	0.0127853		21.161	22.363	19.315	0.0208592		22.685	-8.821	5.876	0.00735226	22.71	24.21	7.871	-4.349	-0.0836958		19.639	1.34	6.84	0.00576244		18.14	-1	12.871	0.0116283		19.65	5.883	29.619	0.026631															20.599	4.429
21.188	6.416	5.395	0.0126539		21.184	22.166	19.118	0.0206464		22.71	-8.79	5.907	0.00739105	22.738	24.238	7.878	-4.342	-0.0835611		19.661	1.371	6.871	0.00578855		18.16	-1.168	12.703	0.0114765		19.672	5.96	29.696	0.0267002															20.6233	4.427
21.211	6.368	5.347	0.0125413		21.207	21.983	18.935	0.0204488		22.735	-8.769	5.928	0.00741732	22.766	24.266	7.89	-4.33	-0.0833301		19.682	1.403	6.903	0.00581551		18.18	-1.36	12.511	0.0113031		19.694	6.045	29.781	0.0267766															20.6477	4.44
21.235	6.297	5.276	0.0123748		21.23	21.793	18.745	0.0202436		22.76	-8.723	5.974	0.00747488	22.794	24.294	7.881	-4.339	-0.0835033		19.704	1.381	6.881	0.00579698		18.199	-1.516	12.355	0.0111621		19.715	6.127	29.863	0.0268503															20.672	4.456
21.258	6.222	5.201	0.0121989		21.254	21.591	18.543	0.0200255		22.785	-8.672	6.025	0.00753869	22.823	24.323	7.892	-4.328	-0.0832916		19.725	1.394	6.894	0.00580793		18.219	-1.642	12.229	0.0110483		19.737	6.159	29.895	0.0268791															20.6962	4.47
21.281	6.16	5.139	0.0120535		21.277	21.401	18.353	0.0198203		22.81	-8.614	6.083	0.00761127	22.851	24.351	7.898	-4.322	-0.0831762		19.747	1.424	6.924	0.0058332		18.239	-1.822	12.049	0.0108857																				20.7205	4.497
21.304	6.113	5.092	0.0119432		21.3	21.221	18.173	0.0196259		22.835	-8.571	6.126	0.00766507	22.879	24.379	7.89	-4.33	-0.0833301		19.768	1.355	6.855	0.00577507		18.259	-2.017	11.854	0.0107095																				20.7448	4.526
21.328	6.068	5.047	0.0118377		21.323	20.989	17.941	0.0193753		22.86	-8.519	6.178	0.00773013	22.907	24.407	7.911	-4.309	-0.082926		19.79	1.208	6.708	0.00565123		18.279	-2.18	11.691	0.0105623																				20.769	4.553
21.351	6.016	4.995	0.0117157		21.347	20.765	17.717	0.0191334		22.885	-8.486	6.211	0.00777142	22.936	24.436	7.9	-4.32	-0.0831377							18.299	-2.359	11.512	0.0104005																				20.7933	4.573
21.374	5.964	4.943	0.0115938		21.37	20.564	17.516	0.0189164		22.91	-8.465	6.232	0.0077977	22.964	24.464	7.914	-4.306	-0.0828682							18.319	-2.534	11.337	0.0102424																				20.8177	4.59
21.397	5.918	4.897	0.0114859		21.393	20.369	17.321	0.0187058		22.935	-8.419	6.278	0.00785526	22.992	24.492	7.924	-4.296	-0.0826758							18.339	-2.706	11.165	0.010087																				20.842	4.636
21.421	5.853	4.832	0.0113334		21.416	20.177	17.129	0.0184984		22.96	-8.363	6.334	0.00792533	23.02	24.52	7.912	-4.308	-0.0829067							18.359	-2.899	10.972	0.00991267																				20.8662	4.69
21.444	5.809	4.788	0.0112302		21.44	19.965	16.917	0.0182695		22.984	-8.311	6.386	0.00799039	23.049	24.549	7.925	-4.295	-0.0826566							18.379	-3.076	10.795	0.00975276																				20.8905	4.75
21.467	5.761	4.74	0.0111176		21.463	19.76	16.712	0.0180481		23.009	-8.257	6.44	0.00805796	23.077	24.577	7.926	-4.294	-0.0826373							18.399	-3.25	10.621	0.00959556																				20.9148	4.796
21.49	5.701	4.68	0.0109769		21.486	19.571	16.523	0.017844		23.034	-8.179	6.518	0.00815555	23.105	24.605	7.922	-4.298	-0.0827143							18.419	-3.401	10.47	0.00945914																				20.939	4.872
21.514	5.635	4.614	0.0108221		21.509	19.375	16.327	0.0176323		23.059	-8.108	6.589	0.00824439	23.133	24.633	7.879	-4.341	-0.0835418							18.439	-3.55	10.321	0.00932453																				20.9633	4.964
21.537	5.57	4.549	0.0106696		21.533	19.165	16.117	0.0174055		23.084	-8.037	6.66	0.00833323	23.162	24.662	7.896	-4.324	-0.0832147							18.459	-3.743	10.128	0.00915016																				20.9875	5.045
21.56	5.501	4.48	0.0105078		21.556	18.973	15.925	0.0171982		23.109	-7.952	6.745	0.00843958												18.479	-3.885	9.986	0.00902187																				21.012	5.129
21.583	5.442	4.421	0.0103694		21.579	18.785	15.737	0.0169951		23.134	-7.852	6.845	0.00856471												18.498	-3.945	9.926	0.00896766																				21.0363	5.226
21.607	5.392	4.371	0.0102521		21.602	18.531	15.483	0.0167208		23.159	-7.792	6.905	0.00863978												18.518	-4.095	9.776	0.00883214																				21.0605	5.352
21.63	5.362	4.341	0.0101818		21.626	18.294	15.246	0.0164649		23.184	-7.736	6.961	0.00870985												18.538	-4.337	9.534	0.00861351																				21.0848	5.462
21.653	5.298	4.277	0.0100317		21.649	18.156	15.108	0.0163158		23.209	-7.67	7.027	0.00879243												18.558	-4.574	9.297	0.00839939																				21.109	5.592
21.676	5.23	4.209	0.00987217		21.672	17.984	14.936	0.0161301		23.234	-7.606	7.091	0.00887251												18.578	-4.758	9.113	0.00823316																				21.1333	5.748
21.7	5.194	4.173	0.00978773		21.695	17.792	14.744	0.0159227		23.259	-7.512	7.185	0.00899013												18.598	-4.915	8.956	0.00809131																				21.1576	5.913
21.723	5.127	4.106	0.00963059		21.719	17.596	14.548	0.0157111		23.284	-7.412	7.285	0.00911525												18.618	-5.059	8.812	0.00796122																				21.182	6.101
21.746	5.078	4.057	0.00951566		21.742	17.36	14.312	0.0154562		23.309	-7.335	7.362	0.0092116												18.638	-5.206	8.665	0.00782841																				21.2063	6.313
21.769	5.041	4.02	0.00942887		21.765	17.154	14.106	0.0152337		23.333	-7.254	7.443	0.00931295												18.658	-5.355	8.516	0.00769379																				21.2305	6.503
21.793	4.985	3.964	0.00929753		21.789	16.984	13.936	0.0150501		23.358	-7.164	7.533	0.00942556												18.678	-5.492	8.379	0.00757002																				21.2548	6.753
21.816	4.926	3.905	0.00915914		21.812	16.794	13.746	0.014845		24.941	-0.359	14.338	0.0179402												18.698	-5.595	8.276	0.00747697																				21.279	7.032
21.839	4.855	3.834	0.00899261		21.835	16.616	13.568	0.0146527		24.967	-0.43	14.267	0.0178514												18.718	-5.683	8.188	0.00739746
21.862	4.783	3.762	0.00882374							24.994	-0.444	14.253	0.0178339												18.738	-5.804	8.067	0.00728815
21.886	4.746	3.725	0.00873695							25.02	-0.434	14.263	0.0178464												18.758	-5.905	7.966	0.0071969
21.909	4.694	3.673	0.00861499							25.047	-0.463	14.234	0.0178101												18.778	-5.957	7.914	0.00714992
21.932	4.648	3.627	0.0085071							25.073	-0.472	14.225	0.0177988												18.797	-6.031	7.84	0.00708306
21.956	4.611	3.59	0.00842031							25.1	-0.493	14.204	0.0177726												18.817	-6.136	7.735	0.0069882
21.979	4.561	3.54	0.00830304							25.127	-0.516	14.181	0.0177438												18.837	-6.22	7.651	0.00691231
22.002	4.503	3.482	0.008167							25.153	-0.525	14.172	0.0177325												18.857	-6.271	7.6	0.00686623
22.025	4.449	3.428	0.00804034							25.18	-0.538	14.159	0.0177162												18.877	-6.328	7.543	0.00681474
22.049	4.404	3.383	0.0079348							25.206	-0.569	14.128	0.0176775												18.897	-6.389	7.482	0.00675963
22.072	4.356	3.335	0.00782221							25.233	-0.57	14.127	0.0176762												18.917	-6.465	7.406	0.00669096
22.095	4.298	3.277	0.00768617							25.26	-0.635	14.062	0.0175949												18.937	-6.527	7.344	0.00663495
22.118	4.267	3.246	0.00761346							25.286	-0.636	14.061	0.0175936												18.957	-6.529	7.342	0.00663314
22.142	4.235	3.214	0.00753841							25.313	-0.661	14.036	0.0175623												18.977	-6.521	7.35	0.00664037
22.165	4.174	3.153	0.00739533							25.339	-0.675	14.022	0.0175448												18.997	-6.546	7.325	0.00661778
22.188	4.133	3.112	0.00729917							25.366	-0.692	14.005	0.0175236												19.017	-6.607	7.264	0.00656267
22.211	4.089	3.068	0.00719597							25.393	-0.72	13.977	0.0174885												19.037	-6.616	7.255	0.00655454
22.235	4.037	3.016	0.007074							25.419	-0.737	13.96	0.0174672												19.057	-6.554	7.317	0.00661056
22.258	4.002	2.981	0.00699191							25.446	-0.757	13.94	0.0174422												19.077	-6.542	7.329	0.0066214
22.281	3.963	2.942	0.00690043							25.472	-0.784	13.913	0.0174084												19.096	-6.615	7.256	0.00655545
22.304	3.89	2.869	0.00672921							25.499	-0.792	13.905	0.0173984												19.116	-6.713	7.158	0.00646691
22.328	3.837	2.816	0.0066049							25.525	-0.821	13.876	0.0173621												19.136	-6.779	7.092	0.00640728
22.351	3.795	2.774	0.00650639							25.552	-0.84	13.857	0.0173384												19.156	-6.819	7.052	0.00637114
22.374	3.741	2.72	0.00637973							25.579	-0.824	13.873	0.0173584												19.176	-6.855	7.016	0.00633862
22.397	3.689	2.668	0.00625777							25.605	-0.84	13.857	0.0173384												19.196	-6.885	6.986	0.00631151
22.421	3.65	2.629	0.0061663							25.632	-0.869	13.828	0.0173021												19.216	-6.884	6.987	0.00631242
22.444	3.616	2.595	0.00608655							25.658	-0.869	13.828	0.0173021												19.236	-6.878	6.993	0.00631784
22.467	3.588	2.567	0.00602087							25.685	-0.873	13.824	0.0172971												19.256	-6.872	6.999	0.00632326
22.49	3.56																								19.276	-6.866	7.005
22.514	3.538																								19.296	-6.857	7.014
22.537	3.524																								19.316	-6.809	7.062
22.56	3.491																								19.336	-6.726	7.145
22.583	3.447																								19.356	-6.653	7.218
22.607	3.421																								19.376	-6.633	7.238
																									19.395	-6.6	7.271
																									19.415	-6.521	7.35
																									19.435	-6.42	7.451
																									19.455	-6.307	7.564
																									19.475	-6.189	7.682
																									19.495	-6.07	7.801
																									19.515	-5.934	7.937
																									19.535	-5.819	8.052
[truncated: 2 more columns]
