# Supplementary material for: Neuropathy-related mutations alter the membrane binding properties of the human myelin protein P0 cytoplasmic tail
Source: PLoS One. 2019 Jun 7;14(6):e0216833. doi: 10.1371/journal.pone.0216833 (PMC6555526; doi:10.1371/journal.pone.0216833)
Supplement: S1 Supplementary Data — (ZIP) [file pone.0216833.s009.zip › numeroarvot/SRCD.xlsx]

## Sheet: Water
	Wild type	T216ER	A221T	D224Y	R227S	K236E	K236del
280	-0.0287561	-0.00888057	0.026536	0.062164	0.0690359	-0.0328793	0.0325621	0
279	0.0761192	0.00718903	0.20161	-0.00126865	0.0352051	0.0677672	-0.0308706	0
278	0.0769649	0.040174	0.00285447	-0.0900744	0.0225186	-0.0540235	-0.170422	0
277	-0.00217484	0.0775489	0.00442518	-0.0308706	0.00656981	-0.017454	-0.0843151	0
276	-0.0135726	0.0624056	-0.0747549	-0.0327635	0.0154705	-0.0378733	-0.0744881	0
275	-0.0499004	-0.0150426	-0.0905828	-0.00880002	0.0165177	-0.0558358	-0.0864899	0
274	-0.0200971	-0.0574519	-0.0250156	-0.0412212	0.0420518	-0.0446395	-0.0822208	0
273	0.0398317	-0.0926117	-0.0395145	-0.0143177	-0.00394189	-0.0611521	-0.096035	0
272	0.0143781	-0.0456111	0.0182797	0.0335287	-0.0238376	-0.0171721	-0.0554381	0
271	0.0635535	-0.0299442	-0.014222	0.00118811	-0.121987	-0.0456866	-0.0734006	0
270	0.0943233	-0.0116193	-0.0472875	-0.0355021	-0.169632	-0.00891581	-0.0559617	0
269	0.0391067	-0.0404559	-0.090019	-0.0222115	-0.161215	-0.023455	-0.0868121	0
268	-0.00535653	-0.0415836	0.0215822	-0.0229767	-0.0058348	0.020082	-0.010411	0
267	-0.0655672	-0.03518	0.0496939	0.00972634	0.0718551	0.050288	0.015244	0
266	-0.0823618	0.0509274	0.0928684	0.066272	0.148216	0.0647466	0.0632111	0
265	-0.0294408	0.047061	0.0333021	0.0370326	0.0931604	0.00948973	0.0552367	0
264	-0.0289575	0.0300248	0.000357437	-0.00626272	0.0294458	-0.0240188	0.0208422	0
263	0.0339516	-0.0203186	-0.0668208	-0.0365896	-0.0719256	-0.082981	-0.0669567	0
262	0.0537264	-0.0825027	-0.0843403	-0.0732798	-0.0634276	-0.0998964	-0.147587	0
261	0.0641173	-0.122052	-0.140161	-0.0991362	-0.073013	-0.11508	-0.204374	0
260	0.0670976	-0.0807709	-0.125944	-0.0778309	-0.065683	-0.0904318	-0.196802	0
259	0.112648	-0.00980689	-0.0869178	-0.0233392	-0.000639362	-0.0319529	-0.0980488	0
258	0.0368916	0.0143579	-0.0236463	-0.0139955	0.00938904	-0.0586551	-0.0620029	0
257	0.0157474	0.0740048	0.0490495	0.0529411	0.0525232	0.00103204	0.017741	0
256	-0.0133712	0.123422	0.0736977	0.0985321	0.130858	0.0315603	0.0370326	0
255	-0.0110755	0.0922492	0.0654414	0.121448	0.162393	0.0298285	0.0566464	0
254	0.016714	0.100224	0.00317667	0.100667	0.110358	-0.00372037	-0.00634327	0
253	0.042812	0.0934977	-0.058202	0.027568	0.0494221	-0.0423438	-0.0697356	0
252	-0.00938401	-0.00428925	-0.105404	-0.0606738	-0.0236765	-0.0973993	-0.110413	0
251	-0.058358	-0.0335287	-0.135046	-0.0837512	-0.0357992	-0.100621	-0.13921	0
250	-0.0389456	-0.0573713	-0.138107	-0.0939407	-0.0103053	-0.110448	-0.089873	0
249	-0.0807508	-0.0710244	-0.0535704	-0.0595059	0.0269085	-0.0424244	-0.0141163	0
248	-0.0506656	-0.0334884	-0.0123694	-0.0179827	0.0446294	-0.0299795	-0.0198353	0
247	-0.0299644	-0.0234197	0.00261282	-0.0230573	0.0538926	-0.0482642	-0.0881815	0
246	-0.0907389	-0.050726	-0.023606	-0.0400935	0.0719759	-0.0682807	-0.107674	0
245	-0.106688	-0.0709036	-0.0857499	-0.0359854	-0.0215822	-0.0903915	-0.163898	0
244	-0.106527	-0.0653054	-0.0698414	-0.0320788	-0.0457068	-0.08137	-0.115327	0
243	-0.18027	-0.0833485	-0.103149	-0.0798849	-0.124806	-0.0984867	-0.138444	0
242	-0.195816	-0.106023	-0.136093	-0.10413	-0.183728	-0.130707	-0.176504	0
241	-0.190177	-0.132806	-0.197351	-0.154997	-0.218928	-0.209806	-0.308806	0
240	-0.248374	-0.18472	-0.326593	-0.25504	-0.256021	-0.279683	-0.413561	0
239	-0.268511	-0.229989	-0.369324	-0.288025	-0.291342	-0.271749	-0.444049	0
238	-0.375199	-0.251093	-0.384508	-0.324956	-0.32614	-0.368327	-0.465797	0
237	-0.481444	-0.306229	-0.423574	-0.359714	-0.423483	-0.427048	-0.512838	0
236	-0.491915	-0.464106	-0.500579	-0.412876	-0.539354	-0.559954	-0.589763	0
235	-0.543789	-0.57764	-0.580001	-0.486861	-0.613943	-0.698056	-0.711312	0
234	-0.587004	-0.736846	-0.692448	-0.65247	-0.73533	-0.846227	-0.849091	0
233	-0.683301	-0.857549	-0.808681	-0.776718	-0.813866	-0.960567	-0.958397	0
232	-0.847178	-0.934595	-0.952784	-0.866571	-0.920352	-1.08026	-1.0791	0
231	-0.971949	-0.997383	-1.03688	-0.880788	-1.01669	-1.0921	-1.20544	0
230	-1.02121	-1.15466	-1.14248	-0.93246	-1.12205	-1.19883	-1.34234	0
229	-1.07981	-1.15043	-1.21481	-0.933588	-1.16337	-1.23766	-1.36235	0
228	-1.13349	-1.1992	-1.27414	-1.00185	-1.24948	-1.31067	-1.41439	0
227	-1.2457	-1.27496	-1.37196	-1.09646	-1.33961	-1.46046	-1.46582	0
226	-1.32343	-1.25071	-1.41276	-1.14233	-1.37481	-1.51583	-1.4866	0
225	-1.36737	-1.30911	-1.44993	-1.19187	-1.44892	-1.56718	-1.53118	0
224	-1.40688	-1.41564	-1.45424	-1.23919	-1.48331	-1.65337	-1.53582	0
223	-1.48235	-1.42405	-1.50197	-1.26787	-1.54401	-1.72438	-1.52128	0
222	-1.53543	-1.47093	-1.52557	-1.31434	-1.55665	-1.75728	-1.58781	0
221	-1.57373	-1.55313	-1.58187	-1.41543	-1.59193	-1.83485	-1.65563	0
220	-1.62227	-1.56336	-1.63049	-1.47504	-1.60599	-1.85495	-1.73155	0
219	-1.61502	-1.61222	-1.65679	-1.46207	-1.65827	-1.81326	-1.76248	0
218	-1.54159	-1.61971	-1.66907	-1.42325	-1.66604	-1.81093	-1.73586	0
217	-1.57357	-1.55265	-1.68639	-1.4423	-1.71956	-1.83723	-1.72716	0
216	-1.57692	-1.54858	-1.66633	-1.47371	-1.74337	-1.87597	-1.78947	0
215	-1.67184	-1.54943	-1.68027	-1.52555	-1.78996	-1.86647	-1.78995	0
214	-1.84249	-1.66248	-1.76508	-1.64045	-1.824	-1.968	-1.87287	0
213	-2.00761	-1.7881	-1.87959	-1.75527	-1.91925	-2.06836	-2.0034	0
212	-2.13996	-1.94485	-2.07121	-1.87634	-2.04901	-2.19325	-2.12777	0
211	-2.38873	-2.16507	-2.31878	-2.11964	-2.23488	-2.39946	-2.37031	0
210	-2.64806	-2.53241	-2.59696	-2.43604	-2.56284	-2.70442	-2.69476	0
209	-3.01303	-2.86758	-2.87522	-2.74941	-2.85527	-3.0325	-3.03258	0
208	-3.39612	-3.23589	-3.27035	-3.15333	-3.21746	-3.51314	-3.44335	0
207	-3.75219	-3.61113	-3.729	-3.59123	-3.65871	-3.96401	-3.90659	0
206	-4.15458	-3.98927	-4.17903	-3.98593	-4.08268	-4.34582	-4.31634	0
205	-4.61274	-4.44808	-4.65608	-4.44405	-4.52224	-4.78658	-4.78377	0
204	-5.04755	-4.87745	-5.00108	-4.86053	-4.96768	-5.16742	-5.14443	0
203	-5.43841	-5.25079	-5.30567	-5.22228	-5.25745	-5.48466	-5.46675	0
202	-5.78228	-5.54593	-5.61237	-5.53759	-5.56145	-5.72228	-5.75709	0
201	-5.9609	-5.73973	-5.86525	-5.76583	-5.77265	-5.81476	-5.95443	0
200	-6.12949	-5.81903	-5.95248	-5.94372	-5.86693	-5.85451	-6.03917	0
199	-6.16662	-5.81331	-5.99481	-6.00325	-5.85163	-5.88073	-6.06088	0
198	-6.0576	-5.62897	-5.79582	-5.89853	-5.65718	-5.71939	-5.88568	0
197	-5.72767	-5.26755	-5.43854	-5.63199	-5.2231	-5.35043	-5.48423	0
196	-5.27333	-4.79762	-4.93233	-5.19372	-4.67565	-4.77615	-5.02961	0
195	-4.6357	-4.18649	-4.30883	-4.56854	-4.01345	-4.08818	-4.41191	0
194	-3.95405	-3.59611	-3.63133	-3.98649	-3.38444	-3.34704	-3.69353	0
193	-3.15645	-2.90254	-2.90405	-3.31874	-2.6684	-2.59938	-2.92251	0
192	-2.35756	-2.18674	-2.15261	-2.69206	-2.02195	-1.87235	-2.17361	0
191	-1.63068	-1.4191	-1.43318	-2.04283	-1.34062	-1.16701	-1.38656	0
190	-0.905698	-0.694517	-0.680929	-1.41294	-0.649344	-0.497247	-0.768824	0
189	-0.276566	-0.0453695	-0.111646	-0.760487	-0.0272609	0.0833938	-0.187781	0
188	0.229807	0.42375	0.410837	-0.164703	0.489786	0.662182	0.327494	0
187	0.636944	0.821906	0.849066	0.267444	0.982829	1.10343	0.75211	0
186	0.936347	1.09618	1.04247	0.503414	1.25082	1.35189	0.992832	0
185	1.05753	1.23472	1.14061	0.648403	1.36491	1.4278	1.13025	0
184	1.18323	1.28454	1.23925	0.703982	1.38952	1.40094	1.13069	0
183	1.16535	1.20544	1.13316	0.688758	1.30474	1.28402	1.09924	0
182	1.02382	1.04044	1.06792	0.675991	1.16523	1.1278	0.978252	0
181	0.753701	0.863671	0.908753	0.452506	1.01855	0.942735	0.834713	0
180	0.515355	0.658149	0.603713	0.213597	0.813312	0.762264	0.605429	0
179	0.317888	0.307719	0.270842	-0.125476	0.507748	0.496612	0.436799	0
178	0.103144	0.071991	0.010708	-0.240218	0.165856	0.159594	0.0781933	0
177	0.000684666	-0.196158	-0.202627	-0.456816	-0.156422	-0.280448	-0.212832	0
176	-0.198031	-0.787149	-1.00579	-1.67694	-0.659372	-0.555605	-1.41906	0
175	-0.985361	-0.219034	0.196697	-1.06452	-0.519941	0.255286	-0.498138	0
174	-1.51131	-0.608611	0.655144	-0.439095	-0.691069	0.463426	-0.962948	0
173	-1.88884	-1.28285	-0.191713	-0.501803	-1.29487	0.116419	-0.809783	0
172	-1.95934	-1.55531	-0.575108	-0.112064	-1.16313	0.143101	-1.50311	0
171	-1.77865	-1.77158	-1.17681	0.371957	-0.78217	0.109633	-2.65589	0
170	-1.34677	-1.93168	-1.99682	0.950261	-0.151992	0.0160142	-4.26813	0

## Sheet: SDS
	Wild type	T216ER	A221T	D224Y	R227S	K236E	K236del
280	-0.0525434	-0.184272	0.00137437	0.0446143	-0.0805595	0.0725247	0.0161753	0
279	-0.214931	0.0677672	0.0419713	0.0183955	-0.0518033	-0.00782336	-0.0125808	0
278	0.0607896	-0.103924	0.0292847	-0.071256	-0.023893	-0.0331964	-0.099695	0
277	-0.163339	-0.0675558	-0.216834	-0.0551864	-0.142301	-0.0661814	-0.0709388	0
276	0.117456	0.0804537	0.0749562	0.10551	0.0987435	-0.0518033	0.0719961	0
275	0.0472573	-0.0100435	0.00814052	-0.0357337	-0.0653356	-0.0391168	0.0982149	0
274	-0.0550807	-0.0320335	-0.0527548	0.000634327	-0.0704102	0.00824624	0.0491603	0
273	-0.124434	0.224234	0.15023	0.203619	0.11735	0.10551	0.138812	0
272	0.0506404	0.0525434	0.171374	0.119888	0.0691416	0.212076	0.160802	0
271	-0.0111007	0.0398568	-0.132257	-0.199813	-0.0112064	0.00317163	-0.109844	0
270	0.0633269	0.0119465	0.0470459	0.0835197	-0.00274875	-0.0408083	0.0423942	0
269	-0.0195584	-0.0768592	0.0157524	-0.0898629	-0.101704	-0.13638	-0.144521	0
268	0.0709388	0.0635384	0.0783393	0.0708331	0.104664	0.141878	0.057618	0
267	0.00412312	0.106673	0.00814052	-0.0331964	-0.0112064	0.0767535	0.00518033	0
266	-0.0889114	-0.13268	-0.264197	-0.204887	-0.0881714	-0.0636441	-0.136063	0
265	-0.0525434	0.0829911	-0.0383768	0.157102	0.0657585	0.0124751	0.118513	0
264	-0.0170211	0.0804537	0.0935632	-0.0611068	0.0243158	0.0488431	0.0567722	0
263	0.0396454	-0.136063	0.0597324	0.0775993	0.00909201	-0.0391168	0.000105721	0
262	-0.0034888	0.119359	-0.00454601	0.178246	0.0682958	0.0488431	0.188712	0
261	0.0988492	0.26314	0.122319	-0.0915545	0.181629	0.172325	0.128663	0
260	0.166511	-0.117456	-0.264197	-0.117773	-0.0627983	-0.0797137	0.0491603	0
259	-0.0271703	-0.0354166	-0.148327	-0.102549	-0.124539	-0.18036	-0.100541	0
258	-0.0626926	0.0550807	0.101175	0.0699874	0.0454601	0.0260074	0.0313992	0
257	-0.0500061	0.0415484	-0.10773	0.000634327	0.112276	0.0869027	0.177717	0
256	-0.124434	0.167568	0.0901801	0.0183955	0.0995893	0.113122	0.162493	0
255	-0.0237872	-0.0709388	-0.0299191	0.0573008	0.00993778	-0.0230472	-0.0717846	0
254	0.00412312	-0.00919773	-0.150864	-0.0940918	0.0167039	-0.00782336	-0.195267	0
253	-0.0220957	-0.02273	-0.172008	-0.115236	0.0192412	-0.118619	-0.131834	0
252	0.137755	0.0263245	-0.0409141	-0.132997	-0.0501118	-0.162599	-0.108153	0
251	-0.0550807	-0.0168097	-0.163551	-0.189664	-0.165982	-0.170211	0.00264303	0
250	-0.0652299	-0.0328793	-0.0891229	-0.0611068	-0.106778	-0.151604	0.105827	0
249	-0.237767	0.104135	-0.0679787	-0.0374253	-0.111007	-0.00697759	0.0677672	0
248	-0.124434	0.0161753	-0.111959	0.0446143	-0.116928	-0.200659	-0.0971577	0
247	-0.0111007	-0.156361	-0.0637498	-0.112699	-0.171057	-0.210808	-0.0920831	0
246	-0.188712	-0.146212	0.039434	-0.164291	-0.023893	-0.123694	-0.151287	0
245	0.0506404	-0.140292	-0.12972	-0.176131	-0.00866913	-0.295385	-0.158899	0
244	-0.353637	-0.158899	-0.25151	-0.0873256	-0.165982	-0.162599	-0.174123	0
243	-0.237767	-0.261237	-0.12972	-0.171902	-0.172748	-0.0120522	-0.262083	0
242	-0.270752	-0.345814	-0.31748	-0.489912	-0.286081	-0.223494	-0.261237	0
241	-0.34095	-0.233326	-0.202456	-0.277624	-0.279315	-0.161753	-0.360192	0
240	-0.451746	-0.464221	-0.451958	-0.436628	-0.517822	-0.408718	-0.472679	0
239	-0.453438	-0.652828	-0.328475	-0.390957	-0.453543	-0.501752	-0.563176	0
238	-0.521099	-0.573325	-0.513699	-0.527125	-0.500906	-0.483991	-0.586858	0
237	-0.675029	-0.747554	-0.788574	-0.907721	-0.736876	-0.797771	-0.817753	0
236	-0.942292	-0.781385	-0.791957	-0.703891	-0.724189	-0.820607	-0.8482	0
235	-0.845029	-1.08163	-0.855389	-1.14369	-0.922099	-1.00329	-1.02835	0
234	-1.31866	-1.24909	-1.08206	-1.06926	-1.24095	-1.1809	-1.2085	0
233	-1.31274	-1.32944	-1.28335	-1.32722	-1.23588	-1.30777	-1.43601	0
232	-1.44722	-1.64069	-1.44827	-1.4118	-1.48031	-1.55389	-1.57979	0
231	-1.64005	-1.73287	-1.53285	-1.59956	-1.62409	-1.72389	-1.83944	0
230	-1.83542	-2.01621	-1.70031	-1.7408	-1.71966	-1.84737	-2.13546	0
229	-1.96313	-2.20058	-1.94643	-2.01314	-1.81692	-1.93956	-2.47969	0
228	-2.1805	-2.26486	-2.02847	-2.08249	-1.98692	-2.0013	-2.56426	0
227	-2.24393	-2.40695	-2.19086	-2.16792	-2.23642	-2.18652	-2.79347	0
226	-2.34965	-2.62347	-2.25006	-2.30916	-2.3117	-2.33876	-2.86282	0
225	-2.44269	-2.51775	-2.40484	-2.45886	-2.46816	-2.44448	-3.03028	0
224	-2.72602	-2.80531	-2.46573	-2.60264	-2.4707	-2.54175	-3.10725	0
223	-2.69388	-2.97023	-2.76429	-2.7718	-2.77349	-2.7312	-3.54959	0
222	-2.65328	-2.91949	-2.59514	-2.65931	-2.68976	-2.6703	-3.37789	0
221	-2.72856	-3.04551	-2.67802	-2.80393	-2.85468	-2.72443	-3.54282	0
220	-2.81482	-2.95755	-2.73892	-2.65677	-2.73289	-2.57981	-3.50899	0
219	-2.82328	-3.01168	-2.59767	-2.68299	-2.57389	-2.68045	-3.46501	0
218	-2.81567	-2.97277	-2.65434	-2.72612	-2.73543	-2.71682	-3.43879	0
217	-2.57885	-3.21974	-2.84717	-2.81662	-2.83607	-2.81916	-3.43118	0
216	-2.6998	-2.98123	-2.60528	-2.68806	-2.64324	-2.63394	-3.27471	0
215	-2.75647	-3.09964	-2.74399	-2.87582	-2.80816	-2.82	-3.5758	0
214	-2.76408	-3.00068	-2.84125	-2.9215	-2.86652	-2.79125	-3.42103	0
213	-2.88249	-3.10387	-2.84717	-2.95533	-2.99508	-2.77095	-3.63501	0
212	-2.97467	-3.06073	-2.91145	-2.94433	-3.02637	-2.95025	-3.66038	0
211	-3.06263	-3.43033	-3.27852	-3.27672	-3.21667	-3.29786	-3.85829	0
210	-3.45338	-3.74496	-3.48235	-3.38751	-3.5795	-3.43657	-4.14924	0
209	-3.64368	-3.88028	-3.77245	-3.9711	-3.90851	-3.74528	-4.50869	0
208	-4.0581	-4.14585	-4.01941	-3.8992	-4.07851	-4.13602	-4.62202	0
207	-4.40571	-4.50108	-4.30782	-4.24343	-4.37368	-4.26796	-5.06774	0
206	-4.55964	-4.52899	-4.69687	-4.46249	-4.53607	-4.41174	-5.0652	0
205	-4.41586	-4.54421	-4.6216	-4.61473	-4.59781	-4.47094	-4.99754	0
204	-4.32368	-4.22535	-4.30528	-4.3204	-4.43542	-4.4092	-4.61441	0
203	-4.0192	-4.01391	-4.28921	-4.06836	-4.3094	-4.21552	-4.2668	0
202	-3.58701	-3.29416	-3.81135	-3.41881	-3.65901	-3.75542	-3.5166	0
201	-3.14552	-2.83914	-3.29205	-3.14816	-3.36637	-3.50931	-2.89919	0
200	-2.53995	-2.11009	-2.58668	-2.51722	-2.54175	-2.74981	-1.81238	0
199	-1.68065	-1.30576	-1.97772	-1.7924	-1.79662	-2.06812	-0.69427	0
198	-0.924531	-0.0912373	-0.948424	-0.708966	-0.785085	-0.863741	0.734233	0
197	0.403326	0.775676	-0.168625	0.404912	0.174017	-0.198121	1.9293	0
196	1.33875	1.88448	1.10426	1.39531	1.386	0.972423	3.2597	0
195	2.39427	2.95353	2.05321	2.36202	2.50918	1.87993	4.73556	0
194	3.25272	3.71641	2.91589	3.42261	3.24331	2.86102	5.63462	0
193	4.00123	4.38203	3.60773	3.83873	3.7753	3.25684	6.41611	0
192	4.58058	4.84974	4.19639	4.46122	4.24893	3.84042	6.93033	0
191	4.9358	5.45193	4.77828	5.00166	4.98221	4.28107	7.53844	0
190	5.23182	5.55004	4.9635	5.4034	5.09808	4.64898	7.55874	0
189	5.48132	5.68875	5.15549	5.47191	5.04057	4.70987	7.43695	0
188	5.24958	5.52467	5.03539	5.34674	5.15475	4.775	7.25257	0
187	4.83008	5.15422	4.72922	5.04057	4.7843	4.56186	6.57342	0
186	4.63471	4.85566	4.5034	4.68281	4.53226	4.28868	5.91795	0
185	4.48501	4.79054	4.47887	4.435	4.44092	4.27007	5.58472	0
184	3.99615	4.33552	4.25305	4.09331	4.16858	3.90724	5.02651	0
183	3.67476	3.79507	3.69738	3.84381	3.57485	3.50888	4.5588	0
182	3.24003	3.59462	3.26773	3.32704	3.37948	3.32366	4.04965	0
181	3.13178	3.21403	2.96918	3.0158	3.08854	3.00734	3.76124	0
180	2.76217	2.84104	2.66385	2.87963	2.69525	2.53879	3.14383	0
179	2.05765	2.43423	2.50908	2.31381	2.39162	2.39501	3.04149	0
178	1.787	2.2803	2.07689	2.21317	2.06262	1.88585	2.56025	0
177	1.75317	1.53433	1.40535	1.49511	1.50949	1.47988	1.98428	0
176	1.3988	1.41254	0.813312	1.68033	0.91491	1.29128	2.02741	0
175	1.56118	1.36433	2.03037	0.715309	0.739836	1.01809	1.00826	0
174	2.49914	0.057618	0.854755	0.206156	-0.955084	1.44352	2.05871	0
173	0.73233	-0.991981	0.726198	-4.32632	-0.283544	-0.920408	-1.99506	0
172	-1.23577	6.80854	4.98633	4.66759	4.33943	1.92476	4.8988	0
171	-3.05418	-1.35482	-2.40737	2.92023	-0.104241	1.9366	1.80836	0
170	2.74864	0.526174	0.836994	-0.498369	2.98366	1.69555	4.52835	0

## Sheet: DPC
	Wild type	T216ER	A221T	D224Y	R227S	K236E	K236del
280	0.0878542	-0.0361566	0.0522262	-0.0338307	-0.00475745	0.0617411	0.0307648	0
279	0.0108893	-0.211231	-0.154141	-0.170845	-0.133314	0.0363681	-0.105404	0
278	0.0574065	-0.0437685	-0.233644	-0.105721	-0.0614239	-0.0896515	-0.100329	0
277	-0.0119465	0.100012	-0.107624	0.0355223	-0.086797	-0.06597	-0.0462001	0
276	0.0142723	-0.0133209	-0.0746391	0.0532834	-0.0876428	-0.138706	-0.064807	0
275	0.077705	0.176977	0.129191	0.243581	0.105192	0.0465173	0.140715	0
274	0.134371	0.0771764	0.0801366	-0.0828853	-0.0182897	-0.0355223	-0.0106778	0
273	0.0244216	0.141455	0.0564551	0.10995	0.249819	0.15985	0.0688244	0
272	0.04472	0.110161	-0.0095149	-0.0490546	-0.0876428	-0.0617411	-0.100329	0
271	0.0802423	0.0814052	0.00486317	0.00422884	-0.0487374	0.110796	-0.0132151	0
270	0.139446	0.0509576	0.0209328	-0.0541292	-0.0385882	-0.0896515	0.0612125	0
269	-0.0195584	-0.0953604	-0.012898	0.0761192	-0.0614239	0.0279104	0.0172325	0
268	-0.143886	0.0230472	0.0260074	0.0279104	-0.0690359	-0.0152238	-0.0385882	0
267	0.0734762	0.045883	-0.0484203	-0.0236815	0.00539178	-0.0177611	-0.0800309	0
266	0.125914	-0.10551	-0.0661814	-0.0854226	-0.097792	-0.0879599	-0.028439	0
265	-0.11513	-0.131728	-0.143992	-0.106567	-0.0825682	0.0363681	-0.0419713	0
264	-0.0821453	0.197276	0.29327	0.120099	0.303102	0.159005	0.10773	0
263	0.0218843	0.0154353	-0.0687187	0.0456715	0.0409141	-0.0126865	0.00285447	0
262	-0.00687187	0.0154353	-0.100012	-0.0346765	0.133949	0.0854226	0.0662871	0
261	0.0269589	-0.0674501	-0.156679	-0.134477	-0.110479	-0.0668157	-0.232269	0
260	-0.154036	-0.0285447	-0.110161	-0.165771	-0.200976	-0.24189	-0.00306591	0
259	-0.0660757	0.0924002	0.0293905	-0.0312934	-0.0123694	0.010995	-0.097792	0
258	-0.0204042	-0.0987435	-0.0255845	-0.129403	-0.149384	-0.164925	-0.213662	0
257	-0.013638	0.0873256	-0.107624	-0.0676615	0.0231529	-0.0744276	-0.195901	0
256	-0.0398568	-0.29327	-0.228569	-0.211442	-0.396348	-0.285024	-0.193364	0
255	0.0396454	-0.00993778	-0.238718	-0.270646	-0.0563493	-0.2698	-0.270329	0
254	0.0371081	0.0281218	0.0158582	0.107413	-0.0639613	-0.0126865	-0.0309763	0
253	0.188501	0.0670272	-0.198121	-0.0778107	-0.0927174	0.0921888	-0.159533	0
252	-0.0119465	0.161753	-0.0949375	-0.0854226	-0.0614239	0.080348	-0.0571951	0
251	-0.0559265	-0.0978977	-0.154141	0.0202984	-0.0952547	-0.190298	-0.0335136	0
250	0.0387996	0.0247387	-0.0949375	-0.0397511	0.0536006	-0.20383	-0.0292847	0
249	0.101387	-0.239141	-0.212499	-0.288407	-0.246647	-0.259651	-0.290627	0
248	0.0802423	-0.0361566	-0.237027	-0.0676615	-0.0106778	-0.0795023	-0.101175	0
247	-0.0889114	-0.0336193	-0.159216	-0.154776	-0.0741105	0.0312934	-0.231423	0
246	-0.0271703	0.0357337	-0.0298133	-0.0592038	-0.0741105	-0.179303	-0.0876428	0
245	-0.110056	-0.239141	-0.490757	-0.190298	-0.323612	-0.248656	-0.256797	0
244	-0.104981	-0.167251	-0.107624	-0.126865	-0.164608	-0.288407	-0.329533	0
243	0.0861627	-0.031082	-0.228569	-0.0625869	-0.0149067	-0.290099	-0.24411	0
242	-0.218314	-0.0293905	-0.185435	-0.235124	-0.200976	-0.0778107	-0.0749562	0
241	-0.19717	-0.113122	-0.331753	-0.121791	-0.17222	-0.210596	-0.365055	0
240	-0.209856	-0.448046	-0.467922	-0.375521	-0.439483	-0.486317	-0.33207	0
239	-0.436522	-0.383768	-0.593941	-0.53368	-0.562965	-0.452486	-0.65177	0
238	-0.451746	-0.41929	-0.514439	-0.576814	-0.391274	-0.400894	-0.40396	0
237	-0.459358	-0.458195	-0.693742	-0.516765	-0.491074	-0.49562	-0.62978	0
236	-0.464433	-0.553767	-0.87389	-0.610645	-0.612019	-0.689301	-0.793014	0
235	-0.778213	-0.841328	-1.00498	-0.84154	-0.748188	-0.892286	-0.936795	0
234	-0.779059	-0.717846	-0.868816	-0.712983	-0.79978	-0.877062	-0.848835	0
233	-0.857715	-0.774513	-0.96185	-0.893132	-0.962168	-1.00562	-1.08565	0
232	-1.08523	-1.0367	-1.28832	-1.11134	-1.21167	-1.01069	-1.29878	0
231	-1.12836	-1.18133	-1.301	-1.23228	-1.23197	-1.24751	-1.29709	0
230	-1.50219	-1.20078	-1.43464	-1.29656	-1.3453	-1.41666	-1.43749	0
229	-1.1901	-1.44605	-1.62747	-1.50293	-1.53052	-1.43019	-1.58212	0
228	-1.38886	-1.26337	-1.47692	-1.4801	-1.53306	-1.56636	-1.70898	0
227	-1.56647	-1.57461	-1.76448	-1.64671	-1.74366	-1.76427	-1.96271	0
226	-1.78975	-1.45959	-1.83722	-1.74567	-1.63371	-1.68562	-1.7961	0
225	-1.57408	-1.57207	-1.83891	-1.76512	-1.86714	-1.89283	-1.92212	0
224	-1.66373	-1.49426	-1.91588	-1.78795	-1.79525	-1.80318	-2.00415	0
223	-1.81513	-1.33949	-1.85921	-1.71099	-1.79018	-1.72283	-1.82147	0
222	-1.9107	-1.7057	-2.03513	-1.92243	-1.88321	-1.88014	-2.09973	0
221	-1.99866	-1.61098	-1.94971	-2.00785	-2.03545	-1.91397	-2.14624	0
220	-1.96736	-1.72347	-2.10871	-1.96049	-1.93396	-2.07552	-2.21221	0
219	-1.99358	-1.83426	-2.15269	-1.90721	-1.96525	-2.06029	-2.17162	0
218	-1.78975	-1.72939	-2.19414	-2.02562	-2.11157	-2.08651	-2.15555	0
217	-2.08577	-1.83257	-2.17384	-1.90721	-2.07858	-2.15333	-2.13356	0
216	-1.90816	-1.69386	-2.15861	-2.11865	-2.10734	-2.08144	-2.16654	0
215	-2.06209	-1.7962	-2.18906	-2.11019	-2.09634	-2.11442	-2.21052	0
214	-2.21179	-1.91207	-2.29986	-2.25989	-2.15555	-2.2379	-2.42619	0
213	-2.13905	-2.04824	-2.44364	-2.39014	-2.31032	-2.31233	-2.6038	0
212	-2.49428	-2.21824	-2.65254	-2.45273	-2.50823	-2.43328	-2.66555	0
211	-2.73363	-2.45167	-2.77772	-2.69377	-2.71375	-2.67263	-2.93027	0
210	-2.83935	-2.71724	-3.11771	-3.049	-3.11042	-3.04561	-3.14933	0
209	-3.22248	-2.92869	-3.29025	-3.30949	-3.34724	-3.36278	-3.51977	0
208	-3.57263	-3.53764	-3.90766	-3.89054	-3.88684	-3.83049	-4.08052	0
207	-4.00989	-3.86157	-4.31363	-4.10621	-4.18539	-4.14427	-4.30718	0
206	-4.41164	-3.86664	-4.59358	-4.28128	-4.33425	-4.36247	-4.59474	0
205	-4.6992	-4.44007	-5.00547	-4.68471	-4.75882	-5.00272	-4.9339	0
204	-5.14915	-4.82405	-5.31164	-4.92999	-5.05484	-4.99342	-5.19439	0
203	-5.28024	-5.0448	-5.35054	-5.14819	-5.19862	-5.23954	-5.21723	0
202	-5.47561	-5.25793	-5.68209	-5.4975	-5.50479	-5.57615	-5.55638	0
201	-5.1779	-5.42117	-5.68547	-5.4366	-5.44897	-5.45098	-5.50056	0
200	-5.65407	-5.17843	-5.60512	-5.22262	-5.50225	-5.23446	-5.37623	0
199	-5.08233	-5.09639	-5.52816	-4.92491	-5.26628	-5.11944	-5.0836	0
198	-4.96646	-4.95176	-5.23129	-4.60775	-5.05146	-4.91814	-4.69962	0
197	-4.27124	-4.32759	-4.55298	-4.02417	-4.3943	-4.06223	-4.04922	0
196	-3.75786	-3.81505	-3.92542	-3.39407	-3.83017	-3.64526	-3.38022	0
195	-2.94253	-2.75446	-2.97309	-2.67601	-2.8753	-2.64387	-2.41012	0
194	-2.03418	-2.35695	-2.4208	-1.93004	-2.26127	-1.96049	-1.74197	0
193	-1.66881	-1.48158	-1.56065	-1.17054	-1.38928	-1.19338	-0.913113	0
192	-0.786671	-1.00033	-0.75802	-0.488854	-0.724507	-0.526914	-0.233961	0
191	-0.171797	-0.102972	0.0877485	0.253731	-0.174757	0.285024	0.413052	0
190	0.48452	0.40618	0.663717	0.883828	0.656634	0.864376	1.23176	0
189	1.03512	0.871353	1.00879	1.14686	1.25544	1.28388	1.53285	0
188	1.42332	1.27817	1.59998	1.52408	1.61235	1.66701	1.99549	0
187	1.77347	1.50399	1.45874	1.62726	1.82633	1.99348	1.88723	0
186	1.70074	1.72304	1.82157	1.81333	1.71892	2.23368	2.1325	0
185	1.74302	1.82623	1.89685	1.82348	2.01494	2.11273	2.11474	0
184	1.67875	1.58434	1.65496	1.59427	1.81618	2.04253	1.94474	0
183	1.78616	1.69259	1.64396	1.57398	1.90076	1.86492	2.03185	0
182	1.4284	1.44817	1.34541	1.54014	1.61827	1.91651	1.69524	0
181	1.31591	1.26041	1.29889	1.18238	1.48972	1.4099	1.5633	0
180	1.1586	0.938169	0.859935	0.838157	0.967031	1.06821	1.16494	0
179	0.926857	0.920408	0.666254	0.647013	0.890066	1.00054	1.09559	0
178	0.684967	0.509364	0.566454	0.472785	0.781807	0.612337	0.737827	0
177	0.278998	0.215037	0.14949	-0.0287561	0.374993	0.249502	0.0586752	0
176	-0.207319	0.0949375	0.0877485	0.325621	0.236287	0.0515919	0.418973	0
175	-0.703785	0.0154353	-0.234489	-0.389054	0.733599	-0.465173	-0.990924	0
174	0.240093	0.408718	-1.96239	-1.39214	-1.5153	-0.0828853	-1.10172	0
173	-4.35159	-3.27545	0.239141	-2.19054	-1.5153	1.89621	0.917976	0
172	-4.17736	-3.31351	-2.25334	-3.02109	-0.329533	-3.7476	-0.682218	0
171	-0.292742	-5.15052	-3.86368	-0.164925	-2.42619	-3.84064	-3.72529	0
170	-1.86164	-1.63128	-0.866279	-1.69577	-1.82908	-1.78711	-0.712666	0

## Sheet: LDAO
	Wild type	T216ER	A221T	D224Y	R227S	K236E	K236del
280	0.0197698	0.190827	0.127711	0.0810881	0.140715	0.0778107	0.0334079	0
279	-0.0783393	-0.073899	-0.130248	-0.160802	-0.0749562	-0.199601	-0.100224	0
278	-0.0631155	0.028439	0.00169154	-0.122742	-0.053812	-0.0998007	-0.0647013	0
277	0.037531	0.0487374	0.0186069	0.134371	-0.0191355	0.0930346	0.0892286	0
276	-0.000528605	0.144309	0.00169154	0.00581466	0.141561	-0.0321392	0.123059	0
275	0.0214614	0.00222014	-0.10995	-0.035628	-0.0233644	0.0186069	0.0427113	0
274	-0.0656528	0.0208271	-0.0482088	-0.187021	-0.0157524	-0.0769649	-0.0444029	0
273	0.109421	0.141772	-0.0245273	-0.0525434	-0.0546578	0.0296019	0.144204	0
272	0.0146952	0.00306591	0.0651242	0.139446	-0.0335136	0.119253	0.0486317	0
271	0.115342	0.0622697	0.153084	0.152978	0.10773	0.235124	0.0435571	0
270	0.10773	0.111324	0.06597	-0.0787622	0.120416	0.101492	0.126442	0
269	0.0764363	0.0487374	0.0786565	-0.0144838	0.084894	0.00845769	-0.0156467	0
268	-0.0546578	-0.210914	-0.124328	0.0345708	-0.170528	-0.02199	0.102761	0
267	-0.00306591	-0.0510633	-0.139552	-0.0195584	-0.0208271	-0.0761192	-0.149278	0
266	-0.116399	-0.0561379	-0.126865	0.00581466	-0.0309763	-0.125174	-0.117985	0
265	-0.0470459	0.136697	0.209751	0.0650185	0.0840483	0.13194	0.0613182	0
264	-0.00898629	-0.0798194	0.0499004	0.00327735	0.0282275	-0.0143781	-0.0460944	0
263	0.0459887	0.101175	-0.0135323	0.00412312	-0.0952547	-0.00422884	0.0384825	0
262	0.00116293	0.0639613	-0.0600496	0.0244216	-0.053812	0.111641	0.0460944	0
261	0.0163868	0.0487374	-0.0118408	0.0261131	-0.0106778	0.0575123	-0.126442	0
260	0.0324564	0.0436628	-0.0507461	-0.0483145	0.0662871	-0.00422884	0.0663928	0
259	-0.00898629	0.017444	0.170845	0.04472	0.154247	-0.0558207	0.0689301	0
258	-0.111324	-0.0925059	-0.06597	-0.138812	-0.0901801	-0.00169154	0.0537063	0
257	-0.0961005	-0.0620583	-0.0888057	-0.0745334	-0.075802	-0.0871142	-0.111219	0
256	-0.0267474	0.028439	0.0600496	-0.00433456	-0.0622697	-0.122636	0.0122636	0
255	0.125491	0.195901	0.0964176	0.0963119	0.0874313	0.121791	0.095149	0
254	-0.191672	0.0157524	0.0685073	-0.130354	-0.0614239	-0.0634327	0.0849998	0
253	0.0612125	0.229732	0.0270646	0.000740048	0.015541	0.054975	0.102761	0
252	0.00116293	0.115553	0.000845769	-0.0330907	-0.0910259	-0.0380596	-0.0494775	0
251	0.150864	0.318538	0.17592	0.159745	0.0865856	0.237661	0.0486317	0
250	-0.00137437	0.0901801	0.0135323	-0.0102549	-0.0910259	0.00845769	-0.0756963	0
249	0.0223071	0.25003	0.122636	0.0599439	0.0256902	0.0837311	0.125597	0
248	-0.142618	0.0690359	-0.0245273	-0.0330907	-0.146847	0.0160696	0.0122636	0
247	0.00623754	0.0800309	-0.0888057	-0.0483145	-0.0774936	0.010995	-0.0799251	0
246	-0.263563	-0.123799	-0.271492	-0.171797	-0.33799	-0.208059	-0.167885	0
245	-0.135006	0.0622697	-0.126865	-0.132891	-0.13416	-0.0685073	-0.0934574	0
244	-0.286398	-0.0510633	-0.179303	-0.236075	-0.180677	-0.213134	-0.234701	0
243	0.0434514	0.0445086	-0.0651242	-0.0119465	-0.174757	0.0625869	-0.0207213	0
242	-0.291473	-0.0662871	-0.29179	-0.192095	-0.125702	-0.0735819	-0.123905	0
241	-0.0986378	0.0132151	-0.202139	-0.0483145	-0.26018	-0.0558207	-0.165348	0
240	-0.219583	-0.162705	-0.328158	-0.198016	-0.363363	-0.151393	-0.267686	0
239	-0.330378	-0.259968	-0.297711	-0.42891	-0.365901	-0.235969	-0.324352	0
238	-0.181523	-0.126337	-0.268954	-0.256374	-0.337145	-0.0845769	-0.180572	0
237	-0.302468	-0.309023	-0.29179	-0.318961	-0.314309	-0.251193	-0.388631	0
236	-0.582417	-0.398674	-0.592884	-0.62682	-0.558736	-0.46771	-0.659277	0
235	-0.55197	-0.478176	-0.585272	-0.505875	-0.519831	-0.562436	-0.633058	0
234	-0.649233	-0.480714	-0.742585	-0.760452	-0.713512	-0.642784	-0.689724	0
233	-0.819233	-0.544992	-0.678306	-0.678412	-0.8057	-0.658008	-0.764152	0
232	-0.718586	-0.532306	-0.860993	-0.829805	-0.880128	-0.796714	-0.651665	0
231	-1.0865	-0.871459	-0.921888	-0.943138	-1.0755	-0.989549	-0.990818	0
230	-0.767641	-0.699768	-0.937957	-0.992192	-1.00868	-0.927808	-0.731167	0
229	-1.37998	-1.07613	-1.27034	-1.2603	-1.37237	-1.27034	-1.25893	0
228	-1.31824	-1.26812	-1.34139	-1.34488	-1.3952	-1.13925	-1.20649	0
227	-1.21844	-1.05753	-1.29318	-1.18249	-1.29202	-1.04114	-1.15828	0
226	-1.44679	-1.12688	-1.43442	-1.42438	-1.41804	-1.42766	-1.32067	0
225	-1.46202	-1.17509	-1.38029	-1.4396	-1.41973	-1.4395	-1.25301	0
224	-1.31232	-1.23937	-1.35661	-1.39309	-1.44595	-1.34477	-1.41032	0
223	-1.59142	-1.35355	-1.56044	-1.6409	-1.72928	-1.53845	-1.62937	0
222	-1.57789	-1.32479	-1.61965	-1.61722	-1.69545	-1.56044	-1.62092	0
221	-1.53137	-1.37046	-1.54437	-1.50388	-1.61003	-1.39552	-1.45345	0
220	-1.58296	-1.43305	-1.72537	-1.61214	-1.81639	-1.54014	-1.55917	0
219	-1.5652	-1.45081	-1.7685	-1.7407	-1.88152	-1.63572	-1.55917	0
218	-1.71913	-1.53285	-1.54522	-1.7796	-1.75465	-1.73805	-1.54903	0
217	-1.65739	-1.42205	-1.66532	-1.5707	-1.67261	-1.48602	-1.52027	0
216	-1.64978	-1.54046	-1.83278	-1.72209	-1.96017	-1.80487	-1.68773	0
215	-1.74027	-1.7333	-1.88184	-1.83627	-1.99908	-2.05183	-1.71649	0
214	-1.88659	-1.67494	-2.00785	-1.93438	-1.90182	-1.93681	-1.92708	0
213	-1.73774	-1.53031	-1.88437	-1.77453	-1.90435	-1.78203	-1.80614	0
212	-1.89674	-1.85001	-2.08059	-2.16274	-2.04813	-2.00616	-2.02519	0
211	-2.3839	-2.21031	-2.39183	-2.29214	-2.5353	-2.20661	-2.2544	0
210	-2.59958	-2.5317	-2.67432	-2.66681	-2.58604	-2.48233	-2.59101	0
209	-3.0343	-2.69578	-2.91114	-2.84696	-3.02838	-2.80288	-2.83544	0
208	-3.25251	-2.91737	-3.31203	-3.27408	-3.4242	-3.11158	-3.24141	0
207	-3.74136	-3.42145	-3.74422	-3.67497	-3.74559	-3.47442	-3.55519	0
206	-4.23529	-3.87901	-4.22292	-4.18751	-4.27589	-3.99203	-4.06265	0
205	-4.6235	-4.29851	-4.63904	-4.36427	-4.67932	-4.40815	-4.44071	0
204	-4.85524	-4.6512	-4.9562	-4.67298	-5.05484	-4.68133	-4.78494	0
203	-5.14872	-4.8804	-5.18033	-4.83621	-4.91698	-4.95959	-4.84499	0
202	-5.41345	-5.08085	-5.59645	-5.03412	-5.47011	-5.01541	-5.13001	0
201	-5.69678	-5.46652	-5.78421	-5.38089	-5.77797	-5.27506	-5.57488	0
200	-5.8228	-5.35826	-5.80536	-5.14407	-5.56992	-5.26829	-5.63663	0
199	-5.94121	-5.5105	-5.92884	-5.55596	-5.72723	-5.33765	-5.62394	0
198	-5.61136	-5.16796	-5.55247	-5.01551	-5.42529	-5.10337	-5.25857	0
197	-5.38215	-5.21956	-5.17695	-4.75333	-5.1225	-4.6678	-5.02175	0
196	-4.76305	-4.39409	-4.61451	-4.30591	-4.51524	-4.10029	-4.34091	0
195	-3.9139	-3.6625	-4.058	-3.50751	-3.70161	-3.43551	-3.65584	0
194	-3.31425	-3.06792	-3.12427	-2.89263	-3.08166	-2.63542	-3.14584	0
193	-2.82032	-2.65434	-2.77666	-2.36826	-2.53953	-2.14656	-2.57579	0
192	-1.99739	-1.58529	-2.00532	-1.64597	-1.89167	-1.2492	-1.75539	0
191	-1.06873	-0.946732	-1.02592	-0.632741	-0.93172	-0.462635	-0.945146	0
190	-0.752417	-0.43758	-0.392437	-0.0948318	-0.345602	0.113333	-0.512959	0
189	-0.283015	0.229732	0.150547	0.0912373	0.249819	0.420347	0.0105721	0
188	0.474793	0.450478	0.729053	0.621534	0.717529	0.919351	0.496889	0
187	0.667629	0.890277	0.888057	0.605465	0.451958	1.24582	0.995047	0
186	1.29265	1.32247	1.21791	1.19158	1.4525	1.67293	0.8944	0
185	0.997478	1.12963	1.22044	1.0681	1.14972	1.49024	1.28853	0
184	1.18524	1.38421	1.17477	1.14591	1.40176	1.64756	1.21664	0
183	1.28504	1.23958	1.15363	1.08671	1.37892	1.42343	1.20395	0
182	1.54215	1.20913	1.10711	0.805912	1.04907	0.937112	0.915545	0
181	0.809718	0.421721	0.906664	0.507355	0.809718	0.939649	0.573008	0
180	0.0223071	0.455552	0.760346	0.37457	0.287879	0.788256	0.20087	0
179	0.426585	0.628089	0.701142	0.695962	0.82325	0.866067	0.959525	0
178	0.0536006	0.465701	0.274029	0.651982	0.478176	0.363681	-0.44276	0
177	-1.36983	-0.275192	0.134477	-0.189558	-0.990924	-0.426267	-0.399626	0
176	0.609271	-0.0273818	0.480397	-0.176026	-0.303314	-0.654625	-0.529874	0
175	-1.24635	1.166	0.503232	-2.37587	-1.31993	1.49278	2.39987	0
174	-1.52883	-0.912902	-1.61457	-1.06662	-1.24296	-2.08567	-3.30653	0
173	-2.81017	-3.82488	-3.72646	-4.45984	-2.21983	-3.52601	-1.36634	0
172	-0.963013	-3.46543	-1.9385	-4.16721	-1.76819	-2.20915	-1.78584	0
171	-1.00192	-0.391062	1.18492	0.340739	-0.576497	-1.25258	-1.4746	0
170	-3.06729	-3.10683	-3.61312	-3.16328	-4.29619	-7.71933	-4.72573	0

## Sheet: OG
	Wild type	T216ER	A221T	D224Y	R227S	K236E	K236del
280	-0.0821453	0.0215671	-0.0842597	-0.0756963	-0.185963	-0.0703045	-0.151604	0
279	-0.123588	0.0257959	0.0392225	-0.114602	-0.100541	0.0142723	-0.082251	0
278	0.0717846	0.154353	0.0130037	-0.0503232	-0.103924	-0.121896	-0.0518033	0
277	0.00412312	-0.0976863	-0.00560322	-0.0655471	-0.155516	-0.127817	-0.0644899	0
276	-0.139658	-0.104452	-0.0791851	-0.214402	-0.0954661	-0.176026	-0.0230472	0
275	-0.00264303	0.141666	0.0104664	-0.0342536	-0.00835197	0.011735	0.10551	0
274	-0.0161753	-0.084154	-0.0275932	-0.0444029	0.0127923	-0.170951	-0.0408083	0
273	-0.180254	-0.211019	-0.130777	-0.191567	-0.309446	-0.281747	-0.160062	0
272	-0.187866	-0.0689301	-0.0842597	-0.180572	-0.115765	-0.0652299	-0.102549	0
271	-0.141349	-0.0477859	-0.148538	0.0350994	-0.0980034	-0.0677672	0.0158582	0
270	-0.0440857	-0.158582	-0.0918716	0.0376367	-0.0980034	-0.0161753	0.0953604	0
269	-0.0127923	0.0359452	-0.0690359	-0.0350994	-0.00581466	0.011735	-0.0103607	0
268	-0.0237872	0.113756	0.0645956	0.0325621	-0.0464116	-0.0398568	-0.0847883	0
267	0.0768592	0.147587	0.0933517	-0.0807709	0.0897572	0.117456	0.0978977	0
266	-0.0212499	-0.0900744	0.00285447	-0.0858455	-0.0185012	-0.0449315	0.00232586	0
265	0.0125808	0.0469402	0.0239987	0.0790794	-0.0286504	-0.0525434	0.0488431	0
264	-0.0415484	-0.0427113	-0.0352051	-0.0139552	0.0846826	0.0379539	-0.0644899	0
263	0.0540235	-0.0528605	0.0113122	0.0663928	0.0229415	-0.013638	-0.0847883	0
262	-0.126125	-0.00465173	-0.12824	-0.0469402	0.079608	-0.0237872	0.0852112	0
261	-0.121896	-0.0105721	0.0586752	-0.138283	0.0711503	0.0244216	-0.128768	0
260	0.0514862	0.132363	0.126337	-0.0317163	-0.00243158	-0.0339365	0.0674501	0
259	0.055715	-0.0232586	-0.0563493	-0.0224129	-0.119148	-0.127817	-0.141455	0
258	-0.123588	0.0215671	-0.140926	-0.029179	-0.113227	-0.0965233	-0.154141	0
257	-0.0212499	-0.00465173	0.0316106	-0.0528605	-0.0235758	-0.124434	0.00740048	0
256	-0.220006	0.0257959	-0.0335136	-0.112064	-0.119148	-0.137966	-0.286081	0
255	-0.345179	-0.159427	-0.189981	-0.168731	-0.196113	-0.250453	-0.352897	0
254	-0.0432399	-0.0714675	-0.00137437	-0.0799251	-0.172431	-0.221697	-0.0763306	0
253	-0.245379	-0.0562436	-0.0842597	0.0164925	-0.11661	-0.0787622	-0.160062	0
252	0.00412312	0.102761	0.0798194	0.0241044	0.00433456	-0.00433456	-0.016281	0
251	-0.222543	-0.0131094	-0.200976	-0.163656	-0.219794	-0.199707	-0.286081	0
250	-0.0703045	0.0342536	-0.0876428	-0.109527	-0.12676	-0.242841	-0.0695645	0
249	-0.154036	-0.0663928	-0.0969462	-0.111219	-0.0125808	-0.105827	-0.171902	0
248	-0.0846826	0.0266417	0.0417598	0.014801	-0.0159639	-0.0322449	-0.149067	0
247	-0.224234	-0.15097	-0.212817	-0.167885	-0.159745	-0.232692	-0.277624	0
246	-0.285976	-0.223706	-0.0952547	-0.345497	-0.108998	-0.178563	-0.285235	0
245	-0.275826	-0.261765	-0.195055	-0.211865	-0.247704	-0.258911	-0.223494	0
244	-0.0237872	-0.0613182	-0.0749562	-0.117139	-0.0345708	-0.19717	-0.0881714	0
243	-0.311349	-0.109527	-0.217891	-0.111219	-0.218948	-0.142195	-0.280161	0
242	-0.24707	-0.182263	-0.265254	-0.248233	-0.188501	-0.093986	-0.229415	0
241	-0.270752	-0.120522	-0.28217	-0.337885	-0.317058	-0.39508	-0.24633	0
240	-0.438214	-0.367486	-0.293165	-0.29475	-0.417704	-0.3511	-0.293693	0
239	-0.411995	-0.333656	-0.347294	-0.371715	-0.416858	-0.600601	-0.573643	0
238	-0.550701	-0.547635	-0.44202	-0.500272	-0.517505	-0.505875	-0.522051	0
237	-0.568462	-0.419078	-0.423413	-0.389476	-0.607156	-0.448363	-0.650608	0
236	-0.535477	-0.370024	-0.411572	-0.526491	-0.585166	-0.560005	-0.540658	0
235	-0.748611	-0.709177	-0.735502	-0.584849	-0.69427	-0.749457	-0.799463	0
234	-0.887317	-0.819973	-0.861521	-0.682958	-0.7983	-0.971048	-0.892497	0
233	-0.97274	-0.861415	-0.891969	-0.854649	-0.735713	-0.971048	-0.931403	0
232	-1.1199	-0.930768	-0.933411	-0.937535	-0.934469	-1.15881	-1.11916	0
231	-1.19687	-1.01788	-0.972317	-0.945146	-1.10447	-1.26199	-1.21135	0
230	-1.24846	-1.24709	-1.25227	-1.04072	-1.17128	-1.30597	-1.41011	0
229	-1.34572	-1.14729	-1.1161	-1.16674	-1.26686	-1.34911	-1.13439	0
228	-1.39732	-1.18027	-1.33431	-1.13798	-1.41571	-1.41339	-1.5615	0
227	-1.60791	-1.36549	-1.1956	-1.24032	-1.54596	-1.65189	-1.44563	0
226	-1.67473	-1.32913	-1.46625	-1.38495	-1.53581	-1.62652	-1.38389	0
225	-1.65697	-1.45768	-1.51699	-1.45684	-1.66437	-1.591	-1.66468	0
224	-1.65697	-1.47121	-1.48401	-1.42385	-1.5984	-1.77115	-1.68752	0
223	-1.83965	-1.65898	-1.71575	-1.44669	-1.60347	-1.87433	-1.80339	0
222	-1.92169	-1.51942	-1.64555	-1.52365	-1.84452	-1.92254	-1.89304	0
221	-1.67557	-1.69281	-1.62525	-1.51435	-1.63646	-1.88702	-1.72389	0
220	-1.96144	-1.77231	-1.68784	-1.67335	-1.81999	-1.94622	-1.97339	0
219	-1.82697	-1.69788	-1.73858	-1.68858	-1.81914	-1.87179	-1.79324	0
218	-1.88871	-1.6742	-1.76226	-1.69111	-1.67536	-1.86925	-1.84737	0
217	-1.9606	-1.68181	-1.68784	-1.65559	-1.73203	-2.09254	-1.91419	0
216	-1.81682	-1.60738	-1.6743	-1.78669	-1.84536	-1.90562	-1.83468	0
215	-2.02234	-1.81291	-1.78425	-1.81967	-2.0069	-2.10522	-1.98354	0
214	-2.12975	-1.89494	-1.93903	-1.71649	-1.94516	-2.07139	-2.03936	0
213	-2.25154	-2.02181	-2.02192	-1.95161	-2.24203	-2.31413	-2.20513	0
212	-2.46298	-2.18166	-2.33908	-2.22141	-2.37566	-2.41224	-2.45209	0
211	-2.82836	-2.46922	-2.54375	-2.47599	-2.58879	-2.76915	-2.71428	0
210	-2.92562	-2.79061	-2.75012	-2.78977	-2.83322	-2.90278	-2.87836	0
209	-3.2394	-3.03758	-3.1045	-3.16021	-3.2265	-3.33751	-3.37314	0
208	-3.47537	-3.38434	-3.28465	-3.27862	-3.53013	-3.57179	-3.52368	0
207	-4.01412	-3.94593	-3.93843	-3.80807	-3.98516	-4.12746	-4.28572	0
206	-4.36596	-4.05673	-4.25982	-3.99583	-4.14501	-4.36427	-4.4092	0
205	-4.88273	-4.47031	-4.57867	-4.52359	-4.57973	-4.77785	-4.69	0
204	-5.28193	-4.97016	-4.9931	-5.02767	-5.01699	-5.13138	-5.11457	0
203	-5.48492	-5.17737	-5.22653	-5.21543	-5.33331	-5.30561	-5.45373	0
202	-5.8376	-5.45309	-5.7027	-5.57319	-5.52107	-5.59656	-5.68462	0
201	-5.91203	-5.71866	-5.67733	-5.79225	-5.71983	-5.73526	-5.77089	0
200	-5.99745	-5.75419	-5.61051	-5.91573	-5.67077	-5.72511	-5.87323	0
199	-5.9374	-5.58165	-5.79574	-5.86583	-5.6547	-5.72511	-5.67194	0
198	-5.46969	-5.25772	-5.27813	-5.60618	-5.22252	-5.23118	-5.42497	0
197	-5.14576	-4.8416	-4.84425	-5.24926	-4.98401	-4.73726	-5.06298	0
196	-4.61547	-4.47538	-4.3833	-4.82722	-4.36575	-4.27631	-4.46841	0
195	-3.94139	-3.78355	-3.60858	-4.12185	-3.63247	-3.45338	-3.77403	0
194	-3.30368	-3.18474	-3.29226	-3.5924	-3.08018	-2.91547	-3.22344	0
193	-2.44691	-2.33052	-2.27649	-2.83375	-2.12024	-2.00035	-2.42334	0
192	-1.94284	-1.70211	-1.55843	-2.16982	-1.53919	-1.36771	-1.78563	0
191	-1.12159	-1.19549	-0.935949	-1.59047	-1.01651	-0.654731	-0.874736	0
190	-0.363786	-0.295596	-0.185752	-0.874102	-0.0599439	0.0810881	-0.187972	0
189	0.195267	0.306591	0.298874	-0.417387	0.496572	0.547107	0.22138	0
188	0.56233	0.556093	0.602504	0.0376367	0.611596	0.832131	0.530086	0
187	0.979294	1.01873	1.30703	0.631366	1.28567	1.277	1.0164	0
186	1.16536	1.09146	1.2436	0.629675	1.4303	1.4969	1.12974	0
185	1.35482	1.31982	1.49225	0.786142	1.51149	1.56795	1.34794	0
184	1.32691	1.3046	1.52862	1.07709	1.46836	1.43686	1.39954	0
183	1.0774	1.14813	1.21146	0.613605	1.29582	1.27193	1.01556	0
182	1.10362	1.22256	1.24613	0.827585	1.48697	1.46307	1.2067	0
181	0.815215	1.04748	1.11419	0.487586	1.02856	1.12561	0.861627	0
180	0.514967	0.64659	0.75728	0.0613182	0.740999	0.56233	0.615508	0
179	0.455764	0.628829	0.404595	0.189875	0.612442	0.603773	0.344862	0
178	0.349197	0.644053	0.331858	0.22286	0.542243	0.703574	0.365161	0
177	-0.224234	0.466441	-0.251722	-0.45883	0.0508518	-0.294433	-0.143992	0
176	-0.206473	-0.0283333	0.262505	-0.978977	-0.139446	-0.207319	-0.357972	0
175	-0.222543	-1.39679	0.401212	0.291367	-0.931931	-0.214931	0.272126	0
174	-3.35273	-1.27838	1.89653	-1.99221	-1.29984	-0.186175	-1.16822	0
173	-1.23831	-4.90842	-1.84684	-0.408083	-3.11063	1.64999	-1.82961	0
172	-2.34881	-2.55972	-2.29172	-3.09086	-2.58625	-2.10522	-1.65115	0
171	-1.56224	-0.169577	1.06852	-2.19012	-2.65815	-1.95891	2.64958	0
170	-0.910999	-3.84529	-2.2249	-2.61554	-2.16929	-2.95691	-6.24114	0

## Sheet: 10% TFE
	Wild type	T216ER	A221T	D224Y	R227S	K236E	K236del
280	0.0778107	-0.0317163	-0.00391168	-0.00877485	-0.0197698	-0.0475745	-0.0513804	0
279	-0.0930346	-0.167885	-0.0301305	-0.0476802	-0.00708331	-0.0222014	-0.203619	0
278	-0.164079	-0.165348	-0.0292847	-0.176237	-0.0383768	-0.206579	-0.108047	0
277	0.000845769	-0.24485	-0.103712	-0.123799	-0.166088	-0.0441914	-0.0556093	0
276	-0.102338	-0.116293	-0.0343594	-0.00877485	-0.081511	0.0014801	0.0721018	0
275	-0.0202984	-0.104452	0.196535	-0.0865856	0.031822	-0.0095149	0.038271	0
274	0.0955719	-0.0342536	0.163551	0.129931	0.181523	0.168942	0.100858	0
273	0.0490546	-0.114602	0.0214614	0.0834139	0.0182897	0.0556093	0.0924002	0
272	-0.0355223	0.040174	0.122108	0.0216728	-0.00708331	0.0479974	-0.0260074	0
271	-0.0355223	-0.265148	-0.0622697	-0.186386	0.00391168	0.0150124	-0.064067	0
270	0.04398	0.0274875	0.0755906	0.14008	0.101175	0.042077	0.0695645	0
269	0.168308	0.014801	0.0941975	0.107095	0.129931	0.0589924	0.18036	0
268	-0.00930346	-0.0596267	0.0688244	0.0326678	-0.0451429	-0.00866913	-0.0437685	0
267	-0.143781	-0.0469402	-0.0961005	-0.122108	-0.122954	-0.111853	-0.00740048	0
266	0.0135323	0.0587809	0.0349937	-0.026536	0.0140609	0.135112	0.0188184	0
265	-0.0786565	0.0562436	-0.0698816	-0.0417598	-0.0299191	-0.0365795	0.0213557	0
264	0.0600496	0.104452	0.0324564	-0.0239987	0.031822	0.0429228	-0.0742162	0
263	-0.0541292	-0.155199	-0.14008	-0.0654414	-0.0789736	-0.122002	-0.164713	0
262	-0.0744276	-0.0105721	0.0789736	-0.0552921	-0.0299191	0.0479974	0.049266	0
261	0.0524377	-0.0748505	0.114496	0.0123694	0.129931	0.0505347	0.0441914	0
260	0.032985	-0.0833082	-0.0766478	-0.145789	0.0495832	-0.00697759	-0.129191	0
259	0.0135323	-0.0706217	-0.173911	-0.0789736	0.0368967	0.0014801	-0.0615297	0
258	-0.112487	0.0587809	0.0349937	-0.0941975	0.0834139	0.107201	-0.0792908	0
257	-0.0532834	-0.170422	-0.142618	-0.193998	-0.0992721	-0.214191	-0.21546	0
256	-0.205522	-0.168731	-0.283861	-0.186386	-0.204993	-0.106778	-0.274663	0
255	-0.169154	-0.113756	-0.103712	0.017444	-0.122108	-0.188818	-0.00232586	0
254	-0.0769649	-0.134054	0.0239987	0.0681901	0.0521205	-0.0323507	0.182897	0
253	-0.0177611	0.0866913	0.0552921	-0.026536	0.00391168	0.0606839	-0.0150124	0
252	-0.159005	-0.134054	-0.0994835	-0.0992721	0.00560322	-0.147375	-0.0564551	0
251	-0.0355223	-0.0342536	-0.0115236	-0.0476802	0.0521205	0.0429228	0.100858	0
250	-0.133631	-0.0630098	-0.0893343	-0.139869	-0.0764363	-0.245484	-0.261977	0
249	-0.058358	-0.136592	-0.0774936	-0.144944	-0.00370024	-0.0983206	-0.0615297	0
248	-0.128557	-0.227089	-0.166299	-0.128028	-0.115342	-0.145684	-0.332176	0
247	-0.0118408	-0.121368	-0.00560322	-0.0341479	-0.0992721	-0.10847	0.0543406	0
246	-0.133631	-0.283755	-0.230578	-0.186386	-0.13564	-0.0890172	-0.0183955	0
245	-0.128557	-0.0782336	-0.14008	-0.0730533	-0.212605	-0.173594	0.0797137	0
244	-0.186915	-0.265148	-0.0216728	-0.250665	-0.158476	-0.127077	-0.104664	0
243	-0.26388	-0.340422	-0.343065	-0.299719	-0.138177	-0.235335	-0.1774	0
242	-0.213134	-0.141666	-0.201822	-0.253202	-0.237978	-0.245484	-0.261977	0
241	-0.393282	-0.281218	-0.343911	-0.346237	-0.441808	-0.451006	-0.316106	0
240	-0.411044	-0.301517	-0.31008	-0.356386	-0.260814	-0.342748	-0.377847	0
239	-0.35776	-0.461367	-0.28217	-0.48748	-0.354694	-0.333444	-0.449737	0
238	-0.766266	-0.692262	-0.685601	-0.718375	-0.551758	-0.672598	-0.57322	0
237	-0.845769	-0.743854	-0.785402	-0.803797	-0.740365	-0.870507	-0.766055	0
236	-0.712137	-0.689724	-0.607791	-0.693002	-0.637181	-0.767324	-0.650185	0
235	-1.06736	-0.940072	-0.996844	-1.02031	-1.01016	-1.22319	-0.972423	0
234	-1.08681	-1.01112	-1.10426	-1.10405	-0.966185	-0.970308	-1.08237	0
233	-1.17985	-1.15067	-1.18207	-1.19962	-1.24444	-1.23588	-1.23461	0
232	-1.46825	-1.51604	-1.4747	-1.48295	-1.48549	-1.65961	-1.42406	0
231	-1.58412	-1.60569	-1.56266	-1.56499	-1.73837	-1.79916	-1.70824	0
230	-1.75412	-1.73509	-1.77411	-1.71723	-1.78996	-1.75856	-1.88839	0
229	-1.9182	-1.80868	-1.81978	-1.90753	-1.85932	-2.01483	-1.88501	0
228	-1.99601	-1.97868	-1.92804	-1.99464	-2.00563	-2.17468	-2.00595	0
227	-2.33855	-2.17236	-2.28833	-2.20862	-2.20693	-2.30155	-2.24615	0
226	-2.16263	-2.29753	-2.29002	-2.23399	-2.20101	-2.31085	-2.20386	0
225	-2.74452	-2.42693	-2.42196	-2.61713	-2.68732	-2.73627	-2.64451	0
224	-2.53054	-2.42862	-2.51162	-2.52155	-2.58922	-2.70413	-2.48973	0
223	-2.76228	-2.5445	-2.6943	-2.65349	-2.64081	-2.87667	-2.78575	0
222	-2.64979	-2.52504	-2.69515	-2.51225	-2.6518	-2.76418	-2.565	0
221	-2.63626	-2.54957	-2.69176	-2.76683	-2.83872	-2.86652	-2.83734	0
220	-2.76228	-2.77116	-2.64271	-2.74314	-2.97066	-2.94687	-2.80859	0
219	-2.80626	-2.59186	-2.5353	-2.62305	-2.6518	-2.74135	-2.67326	0
218	-2.63626	-2.50897	-2.79749	-2.71523	-2.61036	-2.86145	-2.80859	0
217	-2.71407	-2.59693	-2.68669	-2.73892	-2.73638	-2.82592	-2.80436	0
216	-2.43835	-2.50559	-2.63002	-2.73553	-2.54016	-2.68384	-2.53794	0
215	-2.74706	-2.67305	-2.80002	-2.81334	-2.7719	-3.01622	-2.98366	0
214	-2.7293	-2.64599	-2.65878	-2.68225	-2.71101	-2.96209	-2.83481	0
213	-2.85532	-2.75932	-2.71037	-2.78036	-2.77021	-3.00354	-3.02764	0
212	-3.00924	-3.03081	-2.91589	-3.11867	-3.12205	-3.24712	-3.16635	0
211	-3.30273	-3.13653	-3.14933	-3.28359	-3.18379	-3.31393	-3.22809	0
210	-3.54969	-3.49683	-3.43012	-3.54324	-3.56439	-3.68692	-3.49535	0
209	-3.78397	-3.67952	-3.71599	-3.69802	-3.90185	-3.92712	-3.87425	0
208	-4.05123	-3.86474	-3.97818	-4.07523	-4.10991	-4.22229	-3.87848	0
207	-4.58153	-4.35613	-4.47718	-4.54463	-4.6808	-4.67055	-4.52465	0
206	-4.77436	-4.65638	-4.86032	-4.74508	-4.88463	-4.96318	-4.77415	0
205	-5.10506	-4.98031	-4.89584	-4.92185	-5.0098	-5.14841	-5.02619	0
204	-5.23954	-4.99892	-5.00917	-4.96329	-5.04617	-5.17378	-5.04903	0
203	-5.30974	-5.17145	-5.20793	-5.07493	-5.18319	-5.23637	-5.104	0
202	-5.34526	-4.84752	-5.08698	-5.0411	-5.04448	-5.08497	-5.06763	0
201	-5.12451	-4.71135	-4.80449	-4.75015	-4.63513	-4.96318	-4.75385	0
200	-4.91053	-4.46101	-4.35116	-4.58015	-4.30528	-4.60119	-4.26754	0
199	-4.48849	-4.28847	-4.05768	-3.98558	-4.13274	-4.08274	-3.94868	0
198	-3.66049	-3.53574	-3.57728	-3.48742	-3.37916	-3.54821	-3.3152	0
197	-2.87561	-2.70942	-2.72221	-2.47842	-2.43529	-2.51976	-2.32734	0
196	-2.06283	-1.65475	-1.80202	-1.60389	-1.38822	-1.78394	-1.43506	0
195	-1.34054	-0.863107	-0.816695	-0.86131	-0.583898	-0.71404	-0.640881	0
194	-0.372984	-0.190721	-0.0115236	-0.0324564	0.22212	0.151181	0.226877	0
193	0.352686	0.516342	0.826633	0.752417	1.12286	0.951278	1.19951	0
192	1.22467	1.44246	1.49056	1.59396	1.95087	1.69978	1.72896	0
191	1.75751	2.10131	2.26021	2.18261	2.53783	2.34003	2.32354	0
190	2.41044	2.61046	2.74568	2.79241	3.05967	3.03187	3.07204	0
189	2.8477	3.20166	3.16011	3.0749	3.57136	3.38117	3.45771	0
188	3.17248	3.28962	3.44598	3.37176	3.71599	3.59261	3.69453	0
187	3.30357	3.50275	3.31996	3.25843	3.66947	3.54441	3.67169	0
186	3.28581	3.40041	3.2709	3.26012	3.68977	3.66197	3.49577	0
185	3.31118	3.20504	3.30474	3.00047	3.49186	3.47421	3.24458	0
184	2.98472	3.11201	3.05523	2.83639	3.17301	3.00903	3.18538	0
183	2.70731	2.64937	2.7719	2.53276	3.01569	2.92107	2.99508	0
182	2.3487	2.30683	2.43275	2.21306	2.64017	2.50749	2.56712	0
181	2.27681	1.95669	1.95151	1.93057	2.40589	2.32988	2.21782	0
180	1.96641	1.87972	1.82295	1.70729	2.02614	2.0364	1.96324	0
179	1.3693	1.42977	1.44151	1.14824	1.67261	1.51625	1.64439	0
178	1.30248	1.34942	1.14041	1.0662	1.54406	1.23123	1.3509	0
177	0.944724	0.749774	1.01439	1.01714	1.29455	0.916602	0.964388	0
176	0.844923	0.429228	1.02539	0.464856	0.917342	0.827796	0.903492	0
175	-0.0998007	0.0452486	0.104347	-0.582206	1.13048	-0.0568779	0.456081	0
174	-1.44965	-1.18365	1.60981	-1.20469	0.248339	0.0429228	-0.132574	0
173	-0.635172	-2.34151	-1.82231	-0.986483	-1.98534	-2.10279	-2.2766	0
172	-0.449949	-1.52873	-0.0791851	0.880974	-1.11589	-1.19021	-1.38431	0
171	1.95373	-0.193258	1.00763	1.71236	1.46709	4.53734	4.06244	0
170	0.767112	1.15236	-0.875899	-0.226983	2.40928	1.30058	1.66807	0

## Sheet: 30% TFE
	Wild type	T216ER	A221T	D224Y	R227S	K236E	K236del
280	0.00771764	-0.0732647	0.109738	0.143464	0.0220957	0.0268532	-0.00814052	0
279	-0.00243158	0.0349937	0.142723	-0.0442971	0.0863741	0.0403855	-0.0132151	0
278	0.15911	0.150864	0.166405	0.12824	0.0170211	0.0116293	0.0840483	0
277	0.171797	0.161013	0.145261	0.220428	0.0863741	0.194315	0.148327	0
276	0.0694588	0.155939	0.201927	0.0462001	0.0965233	-0.0112064	0.141561	0
275	-0.0210385	-0.0631155	-0.016281	0.0250559	-0.112382	0.0167039	0.00708331	0
274	-0.033725	-0.0961005	-0.150758	-0.095889	-0.103924	0.0040174	-0.199284	0
273	-0.14875	0.0256902	0.0353108	-0.0671329	-0.124222	-0.0577237	-0.0800309	0
272	-0.103078	0.112804	-0.060261	-0.0975806	-0.0497946	0.0293905	-0.0157524	0
271	-0.0413369	0.0223071	-0.00190298	0.0225186	0.0855284	0.0911316	-0.0191355	0
270	0.0263245	-0.190827	-0.0907087	-0.133949	-0.106461	-0.104241	-0.164608	0
269	0.0542349	-0.0961005	0.0226243	-0.0231529	-0.0371081	-0.093246	-0.0470459	0
268	0.0254788	0.186386	0.00909201	0.125702	0.090603	0.150335	0.119571	0
267	-0.0903915	-0.108787	-0.124539	-0.0832025	-0.184272	-0.0754849	0.0020087	0
266	0.0999064	0.0654414	0.0344651	0.0529663	0.134583	0.157947	0.163551	0
265	-0.0075062	0.00708331	-0.00105721	-0.0333021	-0.0599439	0.0141666	-0.0385882	0
264	-0.118302	-0.0495832	0.08944	0.0724189	0.120205	-0.0374253	-0.0698816	0
263	0.0102549	0.186386	0.0606839	0.0225186	0.0423942	-0.0120522	0.0349937	0
262	0.172643	0.184695	0.207848	0.139235	0.19717	0.235758	0.0671329	0
261	-0.030342	0.00454601	-0.0653356	-0.116187	-0.101387	-0.0526491	-0.064807	0
260	0.035628	0.0146952	-0.00359452	0.0664986	0.150653	0.0243158	0.138177	0
259	-0.0387996	-0.0834139	0.0471516	0.0791851	-0.0988492	-0.101704	-0.155304	0
258	-0.103078	-0.0106778	-0.0526491	0.0741105	-0.131834	0.00655471	-0.0385882	0
257	0.0719961	0.0916602	0.145261	0.159533	0.0398568	0.0987435	0.254048	0
256	-0.0286504	0.0933517	0.0319278	0.212817	-0.00666043	0.0522262	0.0789736	0
255	-0.0311877	-0.0884885	0.0167039	-0.0823567	-0.258699	-0.0112064	0.0459887	0
254	0.0982149	0.125491	0.184166	0.187443	0.256374	0.086057	-0.0259017	0
253	-0.0075062	0.145789	0.0632212	0.164608	-0.00919773	-0.0213557	0.125491	0
252	-0.0362623	0.0113122	-0.101704	0.00983206	-0.142829	-0.0577237	-0.147692	0
251	0.143886	0.142406	-0.105087	0.109633	-0.0709388	0.0217785	-0.0808766	0
250	0.0491603	0.0248445	0.104664	0.177294	0.0220957	0.1275	0.122954	0
249	0.013638	0.17962	0.102127	0.0309763	0.0660757	0.204465	0.0459887	0
248	0.0999064	0.152556	0.134266	0.0783393	0.119359	0.0183955	-0.0343594	0
247	-0.0134266	0.0713617	-0.0112064	-0.0214614	0.057618	0.178246	-0.0546578	0
246	-0.151287	-0.203513	-0.260708	-0.136486	-0.296759	-0.027276	-0.124011	0
245	-0.172431	-0.0115236	-0.165982	0.0250559	-0.0937746	-0.184589	-0.136697	0
244	-0.249396	-0.0419713	-0.165982	-0.116187	-0.17074	-0.178669	-0.151921	0
243	-0.245167	-0.186598	-0.228569	-0.253202	-0.209645	-0.330907	-0.22212	0
242	-0.465913	-0.288936	-0.397723	-0.337779	-0.487903	-0.292002	-0.458935	0
241	-0.46845	-0.299931	-0.52628	-0.448575	-0.421087	-0.429016	-0.510527	0
240	-0.78223	-0.703362	-0.664986	-0.534843	-0.646907	-0.688667	-0.605253	0
239	-1.11377	-0.995998	-0.955084	-0.930663	-0.857504	-0.826527	-0.856446	0
238	-1.12646	-0.980774	-1.00921	-1.06768	-0.991135	-0.971154	-0.964705	0
237	-1.40472	-1.28018	-1.26464	-1.33071	-1.24909	-1.21812	-1.34107	0
236	-1.42248	-1.35714	-1.25195	-1.23768	-1.28293	-1.31876	-1.3047	0
235	-1.91894	-1.74535	-1.81523	-1.72653	-1.63984	-1.56573	-1.63709	0
234	-2.30546	-2.12848	-2.162	-2.12743	-2.08979	-2.09518	-2.2359	0
233	-2.73173	-2.57082	-2.69229	-2.50041	-2.33422	-2.56374	-2.51669	0
232	-3.0971	-2.97763	-3.05005	-2.91737	-2.82561	-2.90543	-3.09773	0
231	-3.38297	-3.17047	-3.28095	-3.1415	-3.09033	-3.06781	-3.28549	0
230	-3.81516	-3.60266	-3.65224	-3.5018	-3.51829	-3.43065	-3.62042	0
229	-4.32516	-3.96803	-3.97871	-3.89339	-3.79909	-3.77826	-4.12957	0
228	-4.69729	-4.60574	-4.49547	-4.44314	-4.23297	-4.04552	-4.41544	0
227	-5.0449	-4.83494	-4.92259	-4.88548	-4.72182	-4.58259	-4.94489	0
226	-5.33839	-5.09459	-5.00716	-4.93707	-4.84277	-4.66293	-5.24852	0
225	-5.79087	-5.41599	-5.60681	-5.4107	-5.1261	-5.11035	-5.49041	0
224	-5.78834	-5.33395	-5.58059	-5.29737	-5.16923	-5.11542	-5.54623	0
223	-5.83147	-5.68071	-5.59835	-5.63906	-5.35953	-5.15094	-5.65195	0
222	-6.10719	-5.67817	-5.7895	-5.63906	-5.46779	-5.49855	-5.83972	0
221	-6.42858	-5.8228	-5.95189	-5.91985	-5.78664	-5.57129	-5.99449	0
220	-5.96848	-5.58852	-5.59666	-5.56463	-5.54983	-5.32602	-5.90399	0
219	-6.07082	-5.64773	-5.72014	-5.74478	-5.46271	-5.37845	-5.73738	0
218	-6.15624	-5.81773	-5.82333	-5.82174	-5.60227	-5.50447	-5.89977	0
217	-6.0945	-5.70186	-5.73283	-5.63144	-5.51938	-5.31418	-5.72977	0
216	-6.2645	-5.66295	-5.60935	-5.74985	-5.57351	-5.32179	-5.77375	0
215	-5.91182	-5.44728	-5.63726	-5.57732	-5.27495	-5.22368	-5.5936	0
214	-6.32286	-5.80927	-5.8893	-5.89363	-5.65809	-5.49348	-5.86847	0
213	-6.25858	-6.0021	-5.94089	-6.09916	-5.8357	-5.54507	-5.99195	0
212	-6.23575	-5.93021	-5.98487	-5.98159	-5.64286	-5.51124	-6.03001	0
211	-6.62395	-6.28036	-6.29104	-6.37995	-6.11818	-5.97726	-6.46728	0
210	-6.9149	-6.41653	-6.63865	-6.48567	-6.30933	-6.16248	-6.6914	0
209	-7.36316	-7.12951	-7.02432	-7.02612	-6.70769	-6.74437	-7.20394	0
208	-7.545	-7.0424	-7.31526	-7.30438	-7.04515	-7.0683	-7.25807	0
207	-7.74798	-7.28344	-7.57745	-7.37796	-7.21938	-7.28143	-7.55324	0
206	-7.51709	-7.12106	-7.27382	-7.11831	-6.83878	-6.9575	-7.25722	0
205	-6.9352	-6.50364	-6.60736	-6.63199	-6.64341	-6.50164	-6.87663	0
204	-6.27127	-6.08499	-6.17009	-5.89955	-5.93042	-6.20646	-6.35479	0
203	-5.27072	-5.1538	-5.23383	-5.08846	-5.04575	-5.35985	-5.34071	0
202	-4.27864	-3.91644	-4.25612	-3.9416	-4.02237	-4.26204	-4.1634	0
201	-2.69451	-2.55137	-2.87752	-2.48857	-2.76725	-3.2615	-2.80256	0
200	-1.1476	-1.10003	-1.35682	-0.86723	-1.34382	-1.66299	-1.29963	0
199	0.740153	0.608425	0.466653	0.951173	0.499955	-0.0940918	0.593201	0
198	2.60846	2.39469	2.25461	2.68331	2.27607	1.84864	2.35409	0
197	4.71273	4.51926	4.16435	4.56599	4.13253	3.70341	4.39831	0
196	6.93541	6.62099	6.36843	6.76329	6.15476	5.7451	6.59816	0
195	8.92127	8.37512	8.16146	8.58677	7.95033	7.31992	8.35736	0
194	10.3058	9.8975	9.45041	10.1379	9.32893	8.76026	9.92372	0
193	11.7174	11.0325	10.95	11.3753	10.5976	9.79717	11.0968	0
192	12.4092	11.7497	11.7704	12.3268	11.3588	10.8003	12.1413	0
191	13.2618	12.6276	12.6271	12.9628	12.0075	11.5978	12.5735	0
190	13.2694	12.4602	12.3962	12.9315	11.9331	11.591	12.5202	0
189	12.8034	12.3088	12.3032	12.7826	11.8713	11.2815	12.2783	0
188	12.1986	11.5857	11.7424	11.8971	11.0704	10.582	11.6838	0
187	11.1727	11.0148	11.0066	10.9998	10.4225	10.1473	11.0249	0
186	10.2982	10.0633	9.89528	10.1997	9.67147	9.54006	9.99899	0
185	9.51839	9.13969	8.99285	9.1399	8.62695	8.52683	9.08895	0
184	8.40451	8.2288	8.11071	8.26792	7.54436	7.67091	8.12139	0
183	7.3676	7.34836	7.2328	7.27668	6.99292	7.02643	7.279	0
182	6.77387	6.52627	6.55365	6.44951	6.13954	6.27116	6.48821	0
181	5.87059	5.65343	5.71211	5.47096	5.31914	5.26724	5.61791	0
180	5.41218	4.89986	5.01773	5.00325	4.69328	4.87395	5.04364	0
179	4.76686	4.58354	4.61177	4.25728	4.24079	4.44092	4.47866	0
178	4.03611	3.87055	3.9859	3.9638	3.71303	3.76938	4.16911	0
177	3.86442	3.52886	3.72878	3.37768	3.41786	3.37356	3.43414	0
176	3.44238	3.24638	3.06824	2.87614	3.01696	2.61998	2.68056	0
175	3.31636	2.60782	2.4356	2.46425	2.51204	2.59461	2.64419	0
174	2.61861	2.10374	1.71162	2.00077	1.5005	2.11336	2.22976	0
173	1.96567	2.55369	0.567299	2.98102	1.70179	1.02993	1.92106	0
172	4.0598	3.81727	1.96197	5.48703	2.7903	3.49704	4.50657	0
171	0.176871	-0.520676	0.610434	1.99316	0.499955	1.44859	1.43728	0
170	1.92423	1.24613	1.83511	1.25988	2.7404	2.21824	0.994941	0

## Sheet: 50% TFE
	Wild type	T216ER	A221T	D224Y	R227S	K236E	K236del
280	0.040174	-0.0431342	-0.0935632	-0.143193	-0.114602	-0.100435	-0.0707274	0
279	-0.029179	0.0617411	-0.031822	-0.123459	-0.0164925	0.0281218	-0.0199813	0
278	-0.113756	-0.10995	-0.0216728	-0.0548575	-0.0756963	-0.0226243	-0.161225	0
277	-0.0680844	-0.00507461	0.062904	0.00810528	-0.0350994	-0.0276989	-0.158687	0
276	0.123059	-0.0499004	-0.064807	-0.0971459	0.0198756	-0.109738	-0.167991	0
275	-0.146741	-0.0964176	-0.103712	-0.0745921	-0.258382	-0.0919773	-0.101175	0
274	0.0460944	0.0448257	-0.141772	-0.182663	-0.126442	0.060261	0.0197698	0
273	0.0198756	0.0651242	-0.00560322	0.0118643	-0.0858455	-0.107201	-0.0242101	0
272	0.100224	-0.0118408	-0.131623	-0.0229062	-0.0266417	-0.0014801	-0.101175	0
271	0.0384825	0.0828853	-0.0445086	0.117115	-0.0241044	-0.143569	-0.0580409	0
270	-0.0164925	0.010995	-0.0292847	0.0137437	0.00380596	0.0670272	-0.0225186	0
269	-0.0359452	0.0143781	0.0282275	0.00904503	-0.0545521	0.0188184	-0.039434	0
268	-0.000422884	0.0143781	0.0688244	-0.0144485	0.0300248	0.049266	0.127182	0
267	-0.0672386	-0.0456715	-0.126548	-0.143193	-0.00126865	-0.108047	0.00116293	0
266	-0.062164	0.109104	0.0840483	0.108658	-0.0139552	-0.0505347	0.0273818	0
265	0.0469402	-0.0194527	-0.000528605	0.0156232	0.00718903	-0.0370024	-0.0597324	0
264	-0.000422884	-0.0820396	-0.108787	-0.0520383	-0.073159	0.0103607	-0.0969462	0
263	0.135746	-0.00169154	0.0840483	0.0626104	0.101915	0.0501118	0.062904	0
262	0.161965	0.165771	0.0916602	0.197933	0.14082	0.154987	0.0273818	0
261	0.0410198	-0.0507461	0.0865856	-0.0708331	-0.0807709	-0.0454601	-0.0681901	0
260	-0.0672386	0.0262188	-0.0859512	-0.0802306	-0.137437	-0.118196	-0.0267474	0
259	-0.00211442	-0.209751	-0.129085	-0.199578	-0.0308706	-0.0995893	-0.147692	0
258	0.102761	0.150547	0.0434514	0.0409963	0.125597	0.0907087	0.0502175	0
257	0.158582	0.101492	0.0891229	0.139669	0.0917659	0.221803	0.111959	0
256	-0.000422884	0.0828853	-0.0597324	0.0400565	-0.0080348	0.00866913	-0.0267474	0
255	0.0350994	-0.156467	-0.0698816	-0.0285447	-0.0393282	-0.0150124	0.00116293	0
254	-0.183109	-0.191989	-0.118936	-0.0915075	-0.0756963	-0.1774	-0.0808766	0
253	0.0816167	0.0778107	0.00454601	-0.0689536	-0.0934574	-0.0226243	0.0967348	0
252	0.018184	-0.0786565	-0.0233644	0.132151	0.0198756	-0.0429228	-0.124011	0
251	-0.0748505	-0.0634327	0.0248445	-0.049219	-0.104452	-0.187549	-0.189135	0
250	0.0528605	-0.0126865	-0.0961005	-0.0463998	0.0376367	0.0847883	-0.042817	0
249	-0.139129	-0.0270646	-0.0360509	-0.0651947	-0.0748505	-0.21546	-0.0783393	0
248	0.0435571	-0.122636	-0.0335136	0.0691886	0.0300248	-0.122425	-0.0986378	0
247	-0.12898	-0.204676	0.0586752	-0.0482793	-0.0934574	-0.179092	-0.0546578	0
246	-0.123905	-0.10995	-0.208588	-0.131916	-0.113756	-0.0742162	-0.127394	0
245	-0.175497	-0.223283	-0.101175	-0.294492	-0.166194	-0.228992	-0.248339	0
244	-0.180572	-0.132786	-0.208588	-0.319865	-0.239775	-0.119888	-0.335453	0
243	-0.242313	-0.266417	-0.244956	-0.239987	-0.365795	-0.310186	-0.345602	0
242	-0.522262	-0.543829	-0.468239	-0.619643	-0.692262	-0.505558	-0.754954	0
241	-0.568779	-0.513382	-0.566348	-0.522849	-0.605147	-0.488643	-0.606099	0
240	-0.815744	-0.601342	-0.842068	-0.769062	-0.801366	-0.717	-0.737193	0
239	-0.93246	-0.961639	-0.968934	-0.820748	-0.907087	-0.890383	-0.979083	0
238	-1.06863	-1.10035	-1.32331	-1.17221	-1.17435	-1.03163	-1.17699	0
237	-1.32743	-1.31602	-1.35883	-1.32633	-1.35957	-1.19824	-1.48316	0
236	-1.62853	-1.59089	-1.55421	-1.51146	-1.68773	-1.77421	-1.80202	0
235	-2.07171	-2.06537	-2.05405	-2.04993	-2.02604	-2.06769	-2.23167	0
234	-2.67305	-2.52293	-2.58097	-2.48691	-2.66629	-2.5667	-2.60211	0
233	-2.80499	-2.78089	-2.77719	-2.79327	-2.87519	-2.84242	-2.89813	0
232	-3.43171	-3.30188	-3.33962	-3.28381	-3.20335	-3.38202	-3.49186	0
231	-3.62539	-3.58606	-3.56206	-3.60803	-3.61016	-3.70426	-3.63141	0
230	-4.38658	-4.32864	-4.2243	-4.23577	-4.2631	-4.18211	-4.51355	0
229	-4.68175	-4.70417	-4.58459	-4.61825	-4.54305	-4.72764	-4.76221	0
228	-5.05304	-5.08222	-5.01425	-5.04489	-5.04797	-4.96445	-5.33902	0
227	-5.72459	-5.58715	-5.59106	-5.56457	-5.57319	-5.49982	-5.65026	0
226	-5.95379	-5.83327	-5.83802	-5.83992	-5.86667	-5.81868	-6.06469	0
225	-6.10264	-5.96774	-6.22031	-6.26562	-6.14155	-5.94977	-6.26514	0
224	-6.50354	-6.4769	-6.42922	-6.48834	-6.47055	-6.39718	-6.52225	0
223	-6.58558	-6.48958	-6.45205	-6.67347	-6.44433	-6.33967	-6.63812	0
222	-6.73274	-6.48451	-6.47066	-6.65937	-6.57374	-6.39211	-6.71593	0
221	-6.59573	-6.61814	-6.5527	-6.66783	-6.60418	-6.34305	-6.72524	0
220	-6.81986	-6.6765	-6.82757	-6.93378	-6.70483	-6.49191	-6.8022	0
219	-6.93826	-6.54794	-6.71931	-6.71388	-6.60672	-6.57902	-6.84872	0
218	-6.62195	-6.63844	-6.63474	-6.83134	-6.56359	-6.56211	-6.91892	0
217	-6.6507	-6.70864	-6.75145	-6.94599	-6.60757	-6.59848	-6.83349	0
216	-6.61433	-6.4769	-6.47827	-6.66031	-6.57627	-6.3642	-6.56623	0
215	-6.62279	-6.37202	-6.61529	-6.69132	-6.45871	-6.39549	-6.75991	0
214	-6.62195	-6.60292	-6.51379	-6.85108	-6.47055	-6.48937	-6.90538	0
213	-6.6913	-6.60545	-6.76076	-6.84262	-6.5712	-6.55957	-6.91807	0
212	-7.01269	-6.88287	-6.88931	-7.17059	-6.80209	-6.76255	-7.07792	0
211	-7.14379	-7.10953	-7.2217	-7.29182	-6.96702	-6.95539	-7.33081	0
210	-7.64871	-7.45207	-7.43822	-7.72598	-7.37891	-7.34444	-7.82727	0
209	-7.86438	-7.69819	-7.80021	-8.11691	-7.65886	-7.73434	-8.17319	0
208	-8.15025	-7.80391	-8.07085	-8.26069	-8.06567	-8.07688	-8.36941	0
207	-8.22468	-8.03819	-8.26623	-8.36876	-8.0809	-8.31369	-8.34827	0
206	-8.13418	-7.95784	-7.9516	-8.2231	-8.0496	-8.02782	-8.33558	0
205	-7.39075	-7.28122	-7.42722	-7.51736	-7.56836	-7.55166	-7.54056	0
204	-6.6304	-6.44899	-6.49688	-6.56916	-6.56359	-6.5545	-6.71086	0
203	-5.48692	-5.42899	-5.51071	-5.56739	-5.5419	-5.53281	-5.7323	0
202	-4.12185	-3.90661	-4.25052	-4.18785	-4.09394	-4.3758	-4.50594	0
201	-2.51828	-2.66417	-2.57505	-2.64949	-2.66037	-2.93461	-2.71967	0
200	-0.576391	-0.654625	-0.620477	-0.431694	-0.703257	-1.10775	-0.862367	0
199	1.44753	1.28895	1.31126	1.48068	1.21833	0.980457	1.4136	0
198	3.97638	3.68163	3.8012	4.08753	3.76748	3.3909	3.79528	0
197	6.23035	5.8764	6.02219	6.37486	6.01384	5.66263	6.12115	0
196	8.87507	8.53888	8.51721	8.78718	8.50124	7.98088	8.64492	0
195	10.8457	10.1831	10.3999	10.7531	10.4719	9.97944	10.6773	0
194	12.6903	12.1816	12.3426	12.8083	12.2598	11.868	12.3934	0
193	13.8939	13.2422	13.3381	14.0723	13.4075	13.0174	13.6459	0
192	14.8022	14.2639	14.512	15.3503	14.3979	14.0112	14.8224	0
191	15.3934	14.8441	15.0102	15.933	14.8936	14.4502	15.0736	0
190	15.4323	14.9523	15.1413	16.0354	15.0695	14.6024	15.395	0
189	15.1862	14.7164	14.9696	15.8024	14.7168	14.3614	15.1726	0
188	14.2516	13.8232	13.9555	14.6925	13.7492	13.486	14.1762	0
187	13.2536	12.8768	12.9651	13.7894	12.6844	12.6216	13.24	0
186	12.0103	11.6513	11.7142	12.4447	11.7092	11.479	11.7624	0
185	10.7713	10.5535	10.5699	11.0708	10.3687	10.3863	10.6722	0
184	9.6498	9.29331	9.46109	9.81338	9.30388	9.3468	9.32407	0
183	8.43781	8.17689	8.27278	8.41317	8.07244	8.16103	8.35228	0
182	7.61742	7.32013	7.41433	7.60687	7.12518	7.23999	7.44477	0
181	6.78856	6.45829	6.56179	6.62859	6.13732	6.38576	6.42308	0
180	5.96309	5.53471	5.86995	5.67382	5.62056	5.7582	5.86911	0
179	5.25011	5.1279	5.17304	5.17387	5.01076	5.14841	5.14174	0
178	4.93125	4.47242	4.751	4.85436	4.45255	4.66209	4.86856	0
177	4.65638	4.35063	4.36533	4.26796	4.21573	4.15294	4.46006	0
176	4.14131	3.46596	3.7809	3.68156	3.49768	3.37314	3.74961	0
175	3.91295	3.50233	3.35717	2.90439	2.97076	2.92573	3.15334	0
174	3.16952	2.85447	3.21762	2.91943	3.22788	2.8902	2.93683	0
173	2.01927	1.99263	2.43613	1.72126	2.25017	1.62155	2.37354	0
172	1.01112	1.18154	2.62643	3.59886	0.457138	1.25364	0.981409	0
171	3.60424	2.28273	2.56976	0.706334	4.21827	0.610011	3.46374	0
170	1.47629	2.03069	3.4519	0.132151	0.773455	4.64433	3.70901	0

## Sheet: 70% TFE
	Wild type	T216ER	A221T	D224Y	R227S	K236E	K236del
280	-0.0294175	0	-0.04398	0.0468989	-0.0617411	-0.0355223	-0.0177611	0
279	0.0386466	-0.0312934	0.0363681	-0.0419829	-0.0228358	-0.11587	-0.0820396	0
278	0.0697945	0.0186069	-0.0380596	-0.018386	-0.148855	0.0211442	-0.118408	0
277	0.049606	0.152238	0.103184	-0.0655798	0.0101492	0.123482	-0.0304477	0
276	-0.00922903	-0.0355223	0.0186069	-0.162327	-0.186915	-0.0532834	-0.10995	0
275	0.0351857	0.0482088	-0.123482	0.00127817	-0.152238	-0.0211442	-0.128557	0
274	-0.0121131	0.138706	0.0617411	-0.0160263	0.0896515	0.0101492	-0.0152238	0
273	-0.00749859	0.0668157	0.141243	-0.0113069	0.0744276	0.131094	-0.0338307	0
272	-0.0351857	-0.00507461	0.136169	0.0461124	0.0414427	0.162388	-0.0921888	0
271	-0.00519133	0.120945	0.0304477	-0.00894718	0.00507461	0.0304477	-0.04398	0
270	0.0755627	0.0854226	0.236815	0.0319542	-0.0507461	0.0338307	-0.252039	0
269	0.0276871	0.0177611	0.0253731	-0.0569276	-0.136169	0.0380596	-0.259651	0
268	0.00519133	0.224129	0.146318	-0.11356	0.0904972	0.00507461	0.0279104	0
267	0.00865221	0.220746	0.0126865	-0.0262516	-0.0101492	-0.0126865	-0.0338307	0
266	0.114209	0.18184	0.0769649	0.0791481	-0.0617411	-0.0642784	0.0202984	0
265	0.11767	0.110796	0.136169	0.105891	0.123482	0.0642784	0.0617411	0
264	0.0299943	0.190298	0.205522	-0.0113069	0.0642784	0.249502	0.128557	0
263	0.110172	0.355223	0.110796	-0.00894718	0.120945	0.218208	-0.0904972	0
262	0.080754	-0.0871142	-0.0972634	0.0484721	-0.0456715	-0.0845769	-0.215671	0
261	-0.0103827	0.141243	0.185223	-0.0443426	0.0769649	0.131094	0.0304477	0
260	0.031148	-0.0566665	-0.103184	0.0610571	-0.0338307	-0.0152238	-0.0744276	0
259	-0.0294175	0.213979	0.0828853	-0.154462	0.100646	0.0879599	-0.0845769	0
258	0.0565278	0.215671	0.0820396	0.0870137	-0.0211442	0.24189	-0.00507461	0
257	0.071525	0.0228358	0.0304477	0.00521099	-0.00592038	-0.0566665	-0.0592038	0
256	-0.0126899	-0.0490546	0.0202984	0.0555511	0.0279104	-0.118408	-0.0541292	0
255	0.178236	-0.108258	0.105721	0.072069	-0.141243	-0.0389054	-0.288407	0
254	-0.0686409	0.0101492	0.172537	-0.0923231	-0.0541292	-0.0389054	0.0262188	0
253	-0.00346089	0.0380596	0.0845769	-0.0899634	0.0431342	0.11587	-0.0617411	0
252	-0.0455683	-0.0532834	0.0879599	-0.108841	0.0211442	0.0642784	0.0642784	0
251	0.0334552	-0.0541292	0.100646	-0.0734455	-0.15985	-0.0253731	-0.138706	0
250	-0.173621	0.156467	0.241044	-0.104122	-0.0186069	0.0718903	-0.0676615	0
249	-0.122861	-0.0921888	-0.177611	-0.156821	-0.195373	-0.0363681	-0.154776	0
248	-0.0386466	0.0820396	0.0279104	-0.049062	0.0490546	-0.0236815	-0.0930346	0
247	-0.136705	0.0363681	-0.0668157	0.0626302	-0.0795023	-0.0380596	-0.186915	0
246	-0.141896	-0.0795023	-0.0972634	-0.312561	-0.164925	-0.107413	-0.22582	0
245	-0.268219	-0.185223	-0.152238	-0.226039	-0.149701	-0.080348	-0.283333	0
244	-0.218036	-0.182686	-0.102338	-0.37706	-0.230895	-0.0795023	-0.223283	0
243	-0.419921	-0.442337	-0.390745	-0.458862	-0.405969	-0.362835	-0.238507	0
242	-0.587774	-0.334079	-0.48378	-0.688539	-0.447412	-0.355223	-0.496466	0
241	-0.62642	-0.509153	-0.493929	-0.635839	-0.63771	-0.462635	-0.686764	0
240	-0.821383	-0.745968	-0.856764	-0.899339	-0.763729	-0.650396	-0.729898	0
239	-1.11902	-0.864376	-1.03691	-1.12823	-0.972634	-0.926117	-1.07836	0
238	-1.22804	-1.21622	-1.36845	-1.28397	-1.37099	-1.35577	-1.31179	0
237	-1.51068	-1.61034	-1.43273	-1.4751	-1.64164	-1.41243	-1.4894	0
236	-1.81062	-1.72368	-1.90383	-1.7386	-1.87084	-1.67462	-1.85985	0
235	-2.29976	-2.43158	-2.48318	-2.30493	-2.40621	-2.37238	-2.28696	0
234	-2.62508	-2.51109	-2.68024	-2.71237	-2.61343	-2.4392	-2.4079	0
233	-3.13325	-3.03039	-3.12765	-3.16701	-2.90944	-3.13526	-3.10482	0
232	-3.64374	-3.4888	-3.6478	-3.50601	-3.4888	-3.50909	-3.50148	0
231	-4.0602	-3.93621	-4.05461	-4.10774	-3.92352	-3.92352	-4.05969	0
230	-4.64393	-4.57138	-4.83357	-4.69058	-4.68725	-4.55362	-4.64834	0
229	-5.11057	-5.06531	-5.32834	-5.03274	-5.2277	-5.12451	-5.02217	0
228	-5.65797	-5.43576	-5.72924	-5.61008	-5.64635	-5.44337	-5.56177	0
227	-6.00175	-5.79859	-6.34919	-5.71705	-5.9762	-5.95337	-6.08869	0
226	-6.37726	-6.39232	-6.7653	-6.14022	-6.48958	-6.31535	-6.53864	0
225	-6.77584	-6.67819	-6.98436	-6.76003	-6.82704	-6.52172	-6.8169	0
224	-7.05617	-6.68326	-7.31082	-6.90319	-7.01988	-6.74247	-6.8558	0
223	-7.19633	-6.90486	-7.39878	-7.12815	-7.14167	-6.89724	-6.98436	0
222	-7.25286	-7.05117	-7.45799	-7.36018	-7.29053	-7.19242	-7.21356	0
221	-7.33016	-6.99789	-7.52734	-7.37985	-7.24401	-7.03341	-7.22878	0
220	-7.2967	-7.17212	-7.50704	-7.32007	-7.27276	-7.19495	-7.28545	0
219	-7.35438	-7.26431	-7.72525	-7.45614	-7.36495	-7.26262	-7.2364	0
218	-7.34631	-7.06132	-7.50366	-7.25793	-7.06132	-7.01481	-7.30068	0
217	-7.28401	-7.14336	-7.58401	-7.36726	-7.37257	-7.26431	-7.43684	0
216	-7.25632	-7.05202	-7.34804	-7.20759	-7.14421	-6.95391	-7.05709	0
215	-7.24594	-7.22625	-7.63814	-7.36569	-7.35227	-7.26177	-7.48844	0
214	-7.18422	-7.07147	-7.59839	-7.29411	-7.31082	-7.15097	-7.29729	0
213	-7.35669	-7.2161	-7.70495	-7.23669	-7.48844	-7.2567	-7.38271	0
212	-7.58338	-7.22878	-7.66351	-7.61739	-7.65336	-7.35988	-7.2753	0
211	-7.71431	-7.62968	-8.14644	-7.7983	-7.92316	-7.60684	-7.7354	0
210	-8.24441	-7.92824	-8.46361	-8.26788	-8.30376	-8.10838	-8.1752	0
209	-8.54089	-8.33759	-8.92878	-8.64543	-8.65898	-8.47376	-8.54818	0
208	-8.72316	-8.58201	-9.00659	-8.76971	-8.81883	-8.65644	-8.75709	0
207	-8.80911	-8.63868	-9.19943	-8.82949	-8.84928	-8.72833	-8.84674	0
206	-8.4163	-8.42978	-8.94739	-8.46609	-8.62261	-8.52281	-8.55326	0
205	-7.78238	-7.4064	-8.05933	-7.9682	-7.80475	-7.65844	-7.77431	0
204	-6.72277	-6.59108	-7.05879	-6.74588	-6.73993	-6.84819	-6.95898	0
203	-5.57376	-5.45182	-5.6159	-5.65963	-5.67257	-5.60829	-5.68779	0
202	-3.97079	-3.91506	-4.14342	-4.00234	-4.02586	-4.2077	-4.12566	0
201	-2.27899	-2.21507	-2.4079	-2.24279	-2.26159	-2.48233	-2.34362	0
200	-0.161508	-0.380596	-0.346765	-0.142663	-0.243581	-0.336616	-0.274875	0
199	2.12844	2.01462	2.12542	1.81431	2.17193	2.02223	1.97572	0
198	4.80371	4.43267	4.80819	4.46739	4.70755	4.2373	4.58491	0
197	7.36707	7.05625	7.49351	7.15666	7.4453	6.86849	7.11799	0
196	10.0089	9.45654	10.0486	9.83098	9.8549	9.55972	9.65191	0
195	12.1673	11.587	12.3203	11.987	11.9676	11.494	11.7849	0
194	14.0304	13.4469	14.3806	14.0108	13.9171	13.7015	13.8275	0
193	15.2712	14.7637	15.8286	15.3723	15.2653	14.8821	15.1909	0
192	16.3308	15.7643	16.9475	16.5978	16.1711	15.7778	16.1736	0
191	16.9762	16.3352	17.6833	17.2145	16.9323	16.6802	16.8604	0
190	17.001	16.3174	17.5294	17.1382	16.8858	16.4612	16.775	0
189	16.5996	15.8852	17.0735	16.9061	16.2168	16.1094	16.1347	0
188	15.5763	15.2501	16.2328	15.6335	15.3245	15.1342	15.371	0
187	14.5922	14.0389	15.031	14.7989	14.1725	14.2749	14.4576	0
186	13.19	12.7161	13.6448	13.0944	12.9115	12.8498	12.876	0
185	11.7024	11.258	11.8704	11.8359	11.4018	11.3274	11.5202	0
184	10.3936	10.1644	10.8148	10.4107	10.1771	10.1518	10.337	0
183	9.30171	8.94908	9.53604	9.13015	8.78754	9.04972	9.05987	0
182	8.01772	7.87749	8.44077	7.96997	7.83351	7.97983	7.98998	0
181	7.11212	7.01058	7.57893	6.96238	6.96406	6.88456	7.08754	0
180	6.54626	6.45152	6.66043	6.19705	6.17073	6.25615	6.23839	0
179	5.70239	5.4459	5.92715	5.31216	5.39939	5.38163	5.37401	0
178	5.12096	4.84203	5.31735	4.93304	4.85471	5.06023	5.06785	0
177	4.92311	4.34048	4.70755	4.32581	4.27621	4.43267	4.50203	0
176	4.25977	4.03432	4.35317	3.71622	3.88969	3.99795	3.95904	0
175	3.60567	3.59113	4.047	3.36935	3.59705	3.52178	3.55815	0
174	2.63546	3.00163	3.59875	2.77628	2.79611	2.94835	2.99402	0
173	2.80332	2.3876	3.35516	2.10141	3.20039	3.21561	3.13865	0
172	3.2019	2.44596	3.10989	2.91786	1.49363	2.99148	2.29457	0
171	2.59278	2.09074	1.36338	3.53689	1.7981	1.94188	2.98387	0
170	1.06134	2.81726	1.25258	1.08438	4.20854	0.105721	-0.463481	0

## Sheet: DMPC
	Wild type	T216ER	A221T	D224Y	R227S	K236E	K236del
280	-0.0494589	0.0384825	0.0436628	-0.0502746	0.0518033	-0.0539178	0.170317	0
279	0.0216448	0.018184	-0.0020087	-0.063384	-0.166405	-0.0742162	-0.122319	0
278	-0.0260365	0.0435571	0.0360509	-0.0219583	-0.196853	-0.113122	-0.0580409	0
277	0.00714523	0.0659498	0.0414074	-0.033944	-0.0684569	-0.025806	-0.00870437	0
276	-0.00444646	0.0651846	0.0955769	-0.0250546	0.0114884	0.0255845	0.0298385	0
275	0.00806141	0.0351397	0.118413	-0.00705099	0.0412514	0.00758171	0.0459484	0
274	-0.000502904	0.0537063	0.14141	-0.00320557	0.00943435	-0.0376468	0.0420418	0
273	-0.00536265	0.045007	0.105726	0.00421062	-0.027417	-0.0613283	0.0834844	0
272	-0.0167154	0.0801668	0.0626322	0.0185436	-0.0251213	-0.102046	0.025368	0
271	-0.00464564	0.0416239	0.0735466	-0.0075504	-0.0165831	-0.0565356	-0.001173	0
270	0.0349493	0.0578143	0.0761645	-0.0182127	0.0607443	0.00492358	-0.0177259	0
269	0.0835867	-0.00207415	0.0103556	-0.0190367	0.0653759	-0.0148916	-0.0226394	0
268	0.0865344	0.0210435	-0.0503786	-0.0251045	0.034888	-0.00264806	-0.0232033	0
267	0.0698838	-0.00783343	-0.100682	-0.000658592	-0.00840734	0.0506354	0.00994282	0
266	-0.00990373	-0.0338912	-0.112321	-0.00295586	-0.0558912	0.00605127	-0.00234096	0
265	-0.0762274	-0.0458527	-0.00978172	0.0280323	-0.0581466	0.0222014	0.0277845	0
264	-0.104748	-0.00763206	0.0358092	0.0164461	-0.0187982	0.0172476	0.0327786	0
263	-0.0827202	0.0288971	0.0711302	-0.00892377	-0.0202884	-0.0139653	0.0302815	0
262	-0.066707	0.0577338	0.0727814	-0.0253293	-0.0405063	-0.0402646	-0.0135373	0
261	-0.0464314	0.0461749	0.0594908	-0.0368655	-0.0365191	-0.0173886	-0.0515164	0
260	-0.0482638	-0.0100485	0.00205905	-0.0529714	-0.0567773	-0.053072	-0.105968	0
259	-0.0404963	-0.068326	0.00213959	-0.0307229	-0.0840432	-0.0807004	-0.114909	0
258	-0.0209377	-0.0862885	-0.0105067	-0.0223079	-0.0898025	-0.0683764	-0.121715	0
257	0.0016083	-0.00710849	0.0498248	-0.0385136	-0.0684972	-0.0247186	-0.0718148	0
256	0.013439	0.0157675	0.0903815	-0.0352175	-0.0493667	0.0319882	0.00442518	0
255	-0.0499369	-0.0116998	0.068029	-0.018837	-0.0194829	0.0275982	0.026979	0
254	-0.0299402	-0.0135524	-0.00128376	-0.00670141	-0.000674602	0.0104009	0.033866	0
253	-0.0308963	-0.0268834	-0.0282275	-0.00525313	-0.0101794	-0.00731992	0.00466683	0
252	-0.0316929	0.0437182	-0.0603667	-0.0178132	0.0098371	-0.0153749	-0.0420518	0
251	-0.064795	0.098371	-0.0226293	-0.0400118	0.0970318	0.0224834	-0.0780171	0
250	-0.0511718	0.0308706	0.0156719	-0.0471034	0.106496	0.0513603	-0.0832528	0
249	-0.0428066	-0.0342939	0.0206257	-0.0660558	0.0738336	0.0105218	-0.117889	0
248	-0.0175916	-0.0392074	0.0186925	-0.0443566	-0.000714878	-0.0371232	-0.134966	0
247	-0.0297012	-0.0651041	-0.00494875	-0.076868	-0.070229	-0.00949477	-0.146565	0
246	-0.114269	-0.0794821	-0.06524	-0.099541	-0.109295	-0.0658793	-0.168353	0
245	-0.206445	-0.0771059	-0.0536811	-0.103811	-0.0684569	-0.0641073	-0.143745	0
244	-0.192543	-0.12165	-0.033866	-0.108131	-0.0552066	-0.0764716	-0.131784	0
243	-0.142829	-0.109567	-0.0386587	-0.179096	-0.0423186	-0.0786464	-0.161507	0
242	-0.162627	-0.0978877	-0.09456	-0.190233	-0.078445	-0.170916	-0.177294	0
241	-0.12096	-0.151735	-0.180909	-0.283797	-0.184529	-0.202894	-0.18543	0
240	-0.235484	-0.239453	-0.227064	-0.314061	-0.252673	-0.283363	-0.246406	0
239	-0.395457	-0.299664	-0.274185	-0.345074	-0.337935	-0.319932	-0.321236	0
238	-0.501177	-0.354719	-0.311721	-0.339755	-0.407449	-0.364113	-0.460949	0
237	-0.5771	-0.342395	-0.339269	-0.369495	-0.386345	-0.399555	-0.574524	0
236	-0.601637	-0.357096	-0.437499	-0.396064	-0.432822	-0.519171	-0.655355	0
235	-0.567978	-0.386818	-0.522881	-0.435592	-0.538704	-0.630772	-0.734132	0
234	-0.617212	-0.411748	-0.564405	-0.464782	-0.519171	-0.652359	-0.745369	0
233	-0.719028	-0.593548	-0.698036	-0.518568	-0.59823	-0.752442	-0.83208	0
232	-0.822358	-0.801366	-0.821559	-0.560893	-0.737057	-0.823366	-0.976183	0
231	-0.874023	-0.975514	-0.806456	-0.608611	-0.831662	-0.932027	-1.05307	0
230	-0.938713	-1.14181	-0.899933	-0.643869	-0.980397	-1.04504	-1.1548	0
229	-1.04443	-1.15772	-0.948384	-0.647265	-1.08274	-1.09715	-1.202	0
228	-1.10741	-1.12131	-1.01778	-0.679676	-1.08563	-1.14653	-1.21026	0
227	-1.23523	-1.12755	-1.173	-0.736858	-1.14049	-1.17839	-1.24204	0
226	-1.33196	-1.1412	-1.27703	-0.792817	-1.1601	-1.16002	-1.29629	0
225	-1.3884	-1.20822	-1.27002	-0.856167	-1.17714	-1.25745	-1.36016	0
224	-1.47452	-1.27081	-1.33132	-0.892498	-1.18854	-1.39132	-1.45698	0
223	-1.50368	-1.32925	-1.34219	-0.906332	-1.2628	-1.48943	-1.52211	0
222	-1.47663	-1.33581	-1.39503	-0.934923	-1.32813	-1.55951	-1.51993	0
221	-1.48603	-1.35462	-1.48714	-0.97515	-1.40848	-1.52986	-1.48171	0
220	-1.46516	-1.40867	-1.51726	-1.00437	-1.4026	-1.48633	-1.46818	0
219	-1.43373	-1.43996	-1.55859	-1.04552	-1.39003	-1.53409	-1.52158	0
218	-1.50208	-1.4868	-1.5407	-1.07913	-1.37912	-1.5879	-1.64865	0
217	-1.51957	-1.53279	-1.49407	-1.1223	-1.42032	-1.61223	-1.711	0
216	-1.54694	-1.48092	-1.53619	-1.18453	-1.48842	-1.64292	-1.75369	0
215	-1.56291	-1.551	-1.59644	-1.2452	-1.58291	-1.70816	-1.79585	0
214	-1.57215	-1.63372	-1.67909	-1.36883	-1.66358	-1.76616	-1.85816	0
213	-1.64294	-1.75809	-1.81655	-1.50557	-1.74642	-1.91755	-2.00879	0
212	-1.81382	-1.95697	-1.99726	-1.68006	-1.8923	-2.09677	-2.24379	0
211	-2.0408	-2.20925	-2.18232	-1.89298	-2.05134	-2.29919	-2.43489	0
210	-2.3527	-2.43475	-2.44169	-2.10109	-2.32312	-2.61636	-2.7138	0
209	-2.68297	-2.76307	-2.78447	-2.39913	-2.69803	-2.97492	-3.00603	0
208	-3.06552	-3.08925	-3.16752	-2.77858	-3.09917	-3.32954	-3.3221	0
207	-3.45961	-3.49868	-3.53446	-3.1843	-3.50627	-3.73744	-3.69916	0
206	-3.78453	-3.93405	-3.94675	-3.60859	-3.907	-4.17736	-4.09308	0
205	-4.15503	-4.45086	-4.40258	-4.07491	-4.28763	-4.61168	-4.4947	0
204	-4.52581	-4.82884	-4.79188	-4.5479	-4.67262	-4.97879	-4.90212	0
203	-4.80655	-5.16473	-5.24835	-5.05073	-5.0866	-5.37952	-5.26786	0
202	-5.14929	-5.4156	-5.62512	-5.51478	-5.47763	-5.65802	-5.58876	0
201	-5.40371	-5.58971	-5.82637	-5.90741	-5.71884	-5.82319	-5.81535	0
200	-5.4629	-5.72237	-5.90302	-6.11714	-5.80498	-5.92532	-5.87572	0
199	-5.43617	-5.80542	-5.88506	-6.2774	-5.76032	-5.81727	-5.85095	0
198	-5.28492	-5.67887	-5.67091	-6.3407	-5.56257	-5.59906	-5.7021	0
197	-4.95633	-5.36405	-5.3411	-6.19417	-5.22366	-5.32857	-5.35179	0
196	-4.57416	-4.88514	-4.86296	-5.9003	-4.82623	-4.88084	-4.90132	0
195	-4.07767	-4.28472	-4.30145	-5.48319	-4.31905	-4.2888	-4.34806	0
194	-3.40281	-3.6508	-3.62959	-4.94006	-3.75174	-3.59205	-3.68828	0
193	-2.70938	-3.01692	-2.93107	-4.35016	-3.12869	-2.83783	-3.02206	0
192	-2.07927	-2.34743	-2.26657	-3.69047	-2.47519	-2.1946	-2.35128	0
191	-1.41896	-1.61258	-1.51972	-2.99977	-1.70156	-1.52906	-1.653	0
190	-0.781408	-0.93536	-0.859135	-2.32142	-1.01346	-0.844067	-1.00119	0
189	-0.209113	-0.331078	-0.278857	-1.74923	-0.419048	-0.183119	-0.406095	0
188	0.267779	0.174853	0.322122	-1.27752	0.115679	0.447784	0.155455	0
187	0.661219	0.551059	0.671868	-0.848476	0.448026	0.863902	0.563639	0
186	0.842822	0.828994	0.858581	-0.4499	0.692413	1.10056	0.803717	0
185	0.961807	1.01031	1.07405	-0.19288	0.92214	1.22533	0.909076	0
184	0.945992	0.988039	1.0993	0.0461358	0.977316	1.24454	0.90243	0
183	0.823822	0.897582	0.996683	0.0889848	0.929268	1.14393	0.880601	0
182	0.671058	0.813972	0.919476	-0.0130189	0.950251	1.10346	0.901423	0
181	0.547174	0.676313	0.714519	-0.115172	0.841469	0.982793	0.717972	0
180	0.495191	0.553395	0.567395	-0.317257	0.673604	0.885329	0.6048	0
179	0.293432	0.374373	0.402591	-0.285994	0.449033	0.608883	0.325737	0
178	0.158116	0.330313	0.234082	-0.856566	0.31234	0.46619	0.000599073	0
177	-0.467477	-0.0326024	-0.179137	-1.7958	-0.432782	0.252532	-0.404242	0
176	-0.484765	-0.858395	-0.365488	-2.19857	-0.542208	-1.04141	-1.72421	0
175	-0.475484	-2.2635	-1.79673	-2.20234	-1.21137	-3.20179	-3.32537	0
174	-0.762049	-2.21509	-2.43303	-1.95489	-1.35854	-4.41998	-3.49444	0
173	-1.44456	-1.8626	-2.53722	-2.17957	-1.98038	-5.0448	-4.32192	0
172	-2.16183	-1.71486	-2.25	-2.1825	-2.28433	-4.1777	-4.04699	0
171	-3.07119	-1.36537	-1.46054	-2.31715	-2.49843	-2.0596	-3.13229	0
170	-4.17262	-0.814153	-0.168827	-2.58353	-2.62268	1.30952	-1.57783	0

[truncated: 3 more sheets: DMPCDMPG 11, DMPCDMPG 41, DMPCDMPG 91]
