# Supplementary material for: Neuropathy-related mutations alter the membrane binding properties of the human myelin protein P0 cytoplasmic tail
Source: PLoS One. 2019 Jun 7;14(6):e0216833. doi: 10.1371/journal.pone.0216833 (PMC6555526; doi:10.1371/journal.pone.0216833)
Supplement: S1 Supplementary Data — (ZIP) [file pone.0216833.s009.zip › numeroarvot/Table_1.xlsx]

## Sheet: Taul1
									Mass determination			Peptide fingerprint
					Variant	Condition	pI*	Measured	Expected*	Difference		Mutation confirmed
					Wild type	healthy	11.11	7989	7990.35	-1.35		-
					T216ER	CMT1	11.08	8173	8174.54	-1.54		yes
					A221T	DSS	11.11	8018	8020.37	-2.37		yes
					D224Y	CMT1	11.12	8037	8038.43	-1.43		yes
					R227S	CMT1	10.89	7919	7921.24	-2.24		yes
					K236E	CMT2	10.85	7989	7991.29	-2.29		yes
					K236del	CMT1	11.09	7860	7862.17	-2.17		yes
					*Determined using ProtParam[ref]
